# Supplementary material for: Excess ribosomal protein production unbalances translation in a model of Fragile X Syndrome
Source: Nat Commun. 2022 Jun 10;13:3236. doi: 10.1038/s41467-022-30979-0 (PMC9187743; doi:10.1038/s41467-022-30979-0)
Supplement: Supplementary file 3 — Supplementary Data 1 [file 41467_2022_30979_MOESM3_ESM.xlsx]

## Sheet: proteomics
Supplementary Table 1. Fmr1-/y proteomics
gene name	Gene.name (Mouse)	Ensembl gene ID (Mouse)	LFC	Pval	effectsize	FDR
LAMP1	Lamp1	ENSMUSG00000031447	0.581069	0.000267627	5.37325	2.62592e-06
CCS	Ccs	ENSMUSG00000034108	0.226877	0.000744354	4.69924	8.67099e-05
HPCAL1	Hpcal1	ENSMUSG00000071379	-0.296545	0.000790189	-4.66114	9.42035e-05
FAU	Fau	ENSMUSG00000038274	0.564134	0.00210686	4.05297	0.00234043
DLGAP3	Dlgap3	ENSMUSG00000042388	-0.222147	0.00314731	-3.81223	0.00573615
GSTM1	NA	NA	-0.222305	0.00324807	-3.7935	0.00605138
IRGQ	Irgq	ENSMUSG00000041037	0.164734	0.00584433	3.44827	0.0235083
ISLR2	Islr2	ENSMUSG00000051243	0.304736	0.0068544	3.35569	0.0305227
SOD1	Sod1	ENSMUSG00000022982	0.220277	0.00690064	3.35179	0.0308266
PCDH9	Pcdh9	ENSMUSG00000055421	-0.267654	0.00701934	-3.34191	0.0315987
HOMER3	Homer3	ENSMUSG00000003573	-0.268764	0.00863742	-3.22209	0.0418482
CA4	Car4	ENSMUSG00000000805	-0.706143	0.00883218	-3.20924	0.0429277
EPDR1	Epdr1	ENSMUSG00000002808	0.345926	0.00932997	3.17768	0.0455338
NSFL1C	Nsfl1c	ENSMUSG00000027455	0.143236	0.00939969	3.17339	0.0458816
SORCS2	Sorcs2	ENSMUSG00000029093	-0.199811	0.00975618	-3.15199	0.0475947
NOS1	Nos1	ENSMUSG00000029361	-0.230353	0.0100367	-3.1357	0.0488685
MRPL4	Mrpl4	ENSMUSG00000003299	0.370658	0.0108561	3.09063	0.0531819
TOM1L2	Tom1l2	ENSMUSG00000000538	0.144215	0.0109425	3.08608	0.053608
ENDOD1	Endod1	ENSMUSG00000037419	-0.204262	0.0127741	-2.99738	0.0720643
CLU	Clu	ENSMUSG00000022037	-0.163929	0.013491	-2.96613	0.079414
RABGGTA	Rabggta	ENSMUSG00000040472	-0.137236	0.0138088	-2.95281	0.0834571
BMPR2	Bmpr2	ENSMUSG00000067336	-0.247327	0.0141556	-2.93862	0.0879498
IGSF21	Igsf21	ENSMUSG00000040972	-0.440895	0.0142193	-2.93606	0.0887832
SHANK1	Shank1	ENSMUSG00000038738	-0.162785	0.0166634	-2.84539	0.122597
LETMD1	Letmd1	ENSMUSG00000037353	0.207931	0.0168798	2.83802	0.125737
CPT1C	Cpt1c	ENSMUSG00000007783	-0.256513	0.0179761	-2.80208	0.141939
BECN1	Becn1	ENSMUSG00000035086	-0.178737	0.0181932	-2.79522	0.145199
WFS1	Wfs1	ENSMUSG00000039474	-0.209962	0.0187356	-2.77844	0.153408
SNX1	Snx1	ENSMUSG00000032382	0.126864	0.0212941	2.70533	0.193049
HCN2	Hcn2	ENSMUSG00000020331	-0.177427	0.0254496	-2.60344	0.258507
PGBD5	Pgbd5	ENSMUSG00000050751	0.176209	0.0259323	2.59269	0.266054
RIC8A	Ric8a	ENSMUSG00000025485	0.247097	0.027466	2.55981	0.289823
SEC24C	Sec24c	ENSMUSG00000039367	-0.151894	0.0288075	-2.5325	0.310281
CAND1	Cand1	ENSMUSG00000020114	-0.160959	0.0293109	-2.52258	0.317863
SHISA6	Shisa6	ENSMUSG00000053930	0.17393	0.0294785	2.51931	0.320374
GPR37	Gpr37	ENSMUSG00000039904	-0.162117	0.0306373	-2.49721	0.337563
SNAP29	Snap29	ENSMUSG00000022765	0.210142	0.0343732	2.43117	0.390577
BLMH	Blmh	ENSMUSG00000020840	-0.145427	0.0352411	-2.41684	0.402323
BLVRB	Blvrb	ENSMUSG00000040466	-0.149843	0.035964	-2.40516	0.411934
PLS3	Pls3	ENSMUSG00000016382	-0.14558	0.0372124	-2.38552	0.428156
TRPV2	Trpv2	ENSMUSG00000018507	-0.397215	0.0385318	-2.36545	0.444779
SCCPDH	Sccpdh	ENSMUSG00000038936	-0.13275	0.0396418	-2.34908	0.458349
S100A13	S100a13	ENSMUSG00000042312	-0.235743	0.0398697	-2.34578	0.461087
RAD23B	Rad23b	ENSMUSG00000028426	0.207544	0.0401162	2.34222	0.464031
PPP1R9B	Ppp1r9b	ENSMUSG00000038976	0.161424	0.0417297	2.31946	0.482846
GSN	Gsn	ENSMUSG00000026879	-0.184382	0.0420652	-2.31483	0.486659
NDUFA6	Ndufa6	ENSMUSG00000022450	0.299191	0.0421493	2.31368	0.487608
HRSP12	NA	NA	-0.198025	0.0443955	-2.28366	0.512211
PPP1R11	Ppp1r11	ENSMUSG00000036398	0.305308	0.0452974	2.27202	0.521672
MAP1B	Map1b	ENSMUSG00000052727	-0.10542	0.0460499	-2.26247	0.529387
CCDC177	Ccdc177	ENSMUSG00000062961	0.178554	0.0462281	2.26023	0.531191
TTC7B	Ttc7b	ENSMUSG00000033530	-0.147141	0.0467565	-2.25365	0.536486
EIF4E	Eif4e	ENSMUSG00000028156	0.166759	0.0477963	2.24089	0.54668
ADGRB2	Adgrb2	ENSMUSG00000028782	-0.268135	0.0481638	-2.23644	0.550213
RAB23	Rab23	ENSMUSG00000004768	0.13249	0.0514543	2.19804	0.580254
ATP5D	NA	NA	0.230775	0.051886	2.19318	0.583991
MAP1A	Map1a	ENSMUSG00000027254	-0.101654	0.0540589	-2.16927	0.602115
HADHB	Hadhb	ENSMUSG00000059447	0.184977	0.0546407	2.16303	0.60678
CDH2	Cdh2	ENSMUSG00000024304	-0.10978	0.0564113	-2.14441	0.62051
SNTA1	Snta1	ENSMUSG00000027488	0.148461	0.0567172	2.14125	0.622813
RPL7A	NA	NA	0.273775	0.0580074	2.1281	0.632306
SYT12	Syt12	ENSMUSG00000049303	-0.197236	0.0583723	-2.12443	0.634929
EPHX1	Ephx1	ENSMUSG00000038776	-0.204246	0.0586929	-2.12122	0.637211
BSN	Bsn	ENSMUSG00000032589	-0.135429	0.059469	-2.11353	0.642649
MGEA5	NA	NA	-0.152609	0.0607818	-2.10074	0.651582
DPP10	Dpp10	ENSMUSG00000036815	-0.125047	0.0610266	-2.09838	0.653211
FAF2	Faf2	ENSMUSG00000025873	0.12602	0.0612119	2.0966	0.654437
CYSTM1	Cystm1	ENSMUSG00000046727	0.381115	0.0620901	2.08824	0.660161
LXN	Lxn	ENSMUSG00000047557	0.0907646	0.0624616	2.08474	0.66254
SLC4A10	Slc4a10	ENSMUSG00000026904	0.122762	0.0634816	2.07522	0.668947
UBR4	Ubr4	ENSMUSG00000066036	1.19313	0.0648563	2.06262	0.677298
PSMD12	Psmd12	ENSMUSG00000020720	0.131769	0.0668824	2.04451	0.689041
ITPR1	Itpr1	ENSMUSG00000030102	-0.112863	0.0674467	-2.03956	0.692197
DDX19A;DDX19B	NA	NA	0.551343	0.068803	2.02781	0.699586
FXYD7	Fxyd7	ENSMUSG00000036578	-0.174553	0.0695436	-2.02149	0.703507
ATP5C1	NA	NA	0.175104	0.0717183	2.00328	0.714579
IGSF5;PCP4	NA	NA	0.714157	0.0736661	1.98741	0.723964
OTUD6B	Otud6b	ENSMUSG00000040550	0.160748	0.0738023	1.98631	0.724602
CYP46A1	Cyp46a1	ENSMUSG00000021259	-0.128689	0.0740324	-1.98447	0.725675
PLGRKT	Plgrkt	ENSMUSG00000016495	0.135666	0.0752603	1.97471	0.731294
APBA2	Apba2	ENSMUSG00000030519	0.274883	0.0762571	1.96689	0.735724
RNF14	Rnf14	ENSMUSG00000060450	0.182815	0.0764498	1.96539	0.736567
MRAS	Mras	ENSMUSG00000032470	0.172514	0.0769412	1.96159	0.738699
FAM136A	Fam136a	ENSMUSG00000057497	0.245021	0.0775357	1.95701	0.741241
SERPINB6;SERPINB6A	NA	NA	0.124876	0.0777648	1.95525	0.742211
SNCB	Sncb	ENSMUSG00000034891	0.141498	0.0779548	1.9538	0.74301
ARHGAP32	Arhgap32	ENSMUSG00000041444	-0.179584	0.078157	-1.95226	0.743857
PPP1R1A	Ppp1r1a	ENSMUSG00000022490	0.249384	0.0785048	1.94962	0.745304
AGPAT4	Agpat4	ENSMUSG00000023827	-0.0942527	0.0792857	-1.94372	0.748505
MAPK3	Mapk3	ENSMUSG00000063065	0.111012	0.081664	1.9261	0.757872
GABRA2	Gabra2	ENSMUSG00000000560	-0.181924	0.0847116	-1.9042	0.769088
GM8797;KXD1;RPS27A;UBA52;UBB;UBC	NA	NA	0.320009	0.0851585	1.90105	0.770663
HDAC6	Hdac6	ENSMUSG00000031161	0.163856	0.0870833	1.88766	0.777254
SBF1	Sbf1	ENSMUSG00000036529	-0.100582	0.0873718	-1.88568	0.778216
LPHN3	NA	NA	-0.0942302	0.0881544	-1.88033	0.780791
ARFIP2	Arfip2	ENSMUSG00000030881	0.0977735	0.0887165	1.87651	0.782611
ACADVL	Acadvl	ENSMUSG00000018574	0.177324	0.0905005	1.86455	0.78823
DNAJB11	Dnajb11	ENSMUSG00000004460	-0.167126	0.0914954	-1.85797	0.791262
TRIM3	Trim3	ENSMUSG00000036989	-0.144027	0.0918429	-1.85569	0.792304
PSAP	Psap	ENSMUSG00000004207	0.234235	0.092068	1.85421	0.792975
SYT2	Syt2	ENSMUSG00000026452	-0.185696	0.09207	-1.8542	0.792981
FERMT2	Fermt2	ENSMUSG00000037712	-0.266576	0.0920921	-1.85406	0.793047
TRIM32	Trim32	ENSMUSG00000051675	0.238729	0.092437	1.8518	0.794067
SLC7A5	Slc7a5	ENSMUSG00000040010	-0.31863	0.0928875	-1.84887	0.795388
GNG7	Gng7	ENSMUSG00000048240	-0.1583	0.0942274	-1.84024	0.799235
NDEL1	Ndel1	ENSMUSG00000018736	0.103624	0.0943799	1.83926	0.799666
GRHPR	Grhpr	ENSMUSG00000035637	-0.10568	0.0950301	-1.83512	0.801484
SCN1B	Scn1b	ENSMUSG00000019194	-0.180041	0.0951573	-1.83431	0.801837
RUNDC3A	Rundc3a	ENSMUSG00000006575	0.115853	0.0957478	1.83058	0.80346
CLASP2	Clasp2	ENSMUSG00000033392	-0.106264	0.0962194	-1.82761	0.804742
AP1S1	Ap1s1	ENSMUSG00000004849	0.133078	0.0967709	1.82415	0.806223
VIPAS39	Vipas39	ENSMUSG00000021038	-0.165437	0.0983029	-1.81465	0.810241
FARP1	Farp1	ENSMUSG00000025555	-0.11535	0.0986037	-1.8128	0.811014
HK1	Hk1	ENSMUSG00000037012	0.087495	0.0996105	1.80664	0.813565
CYB5R3	Cyb5r3	ENSMUSG00000018042	0.0851426	0.0999042	1.80486	0.814298
1700037H04RIK	NA	NA	-0.0927274	0.100849	-1.79915	0.816625
PRKAR1A	Prkar1a	ENSMUSG00000020612	0.191753	0.101758	1.7937	0.81882
VPS53	Vps53	ENSMUSG00000017288	0.234156	0.10188	1.79297	0.819112
VPS29	Vps29	ENSMUSG00000029462	0.389759	0.102415	1.78979	0.820378
PPP1CA	Ppp1ca	ENSMUSG00000040385	0.0783771	0.102557	1.78895	0.820713
ARMC6	Armc6	ENSMUSG00000002343	0.170494	0.102724	1.78796	0.821105
SESTD1	Sestd1	ENSMUSG00000042272	0.161029	0.102752	1.7878	0.821169
ENO2	Eno2	ENSMUSG00000004267	-0.19183	0.102804	-1.78749	0.821292
MAGI2	Magi2	ENSMUSG00000040003	-0.150715	0.104156	-1.77954	0.824404
RAB3B	Rab3b	ENSMUSG00000003411	0.522278	0.10439	1.77818	0.824933
CSRP1	Csrp1	ENSMUSG00000026421	-0.105489	0.10451	-1.77747	0.825206
PALM	Palm	ENSMUSG00000035863	0.146679	0.104743	1.77612	0.825729
GABRA5	Gabra5	ENSMUSG00000055078	-0.151476	0.104828	-1.77563	0.825918
EXOG	Exog	ENSMUSG00000042787	0.221043	0.105174	1.77362	0.826689
PDE2A	Pde2a	ENSMUSG00000110195	-0.147533	0.10826	-1.75598	0.833326
PDE2A	Gm45837	ENSMUSG00000030653	-0.147533	0.10826	-1.75598	0.833326
SLC25A22	Slc25a22	ENSMUSG00000019082	0.124247	0.1093	1.75014	0.835467
ACAP2	Acap2	ENSMUSG00000049076	-0.132131	0.109678	-1.74803	0.836233
GRB2	Grb2	ENSMUSG00000059923	0.251036	0.110833	1.74162	0.838542
MAP4	Map4	ENSMUSG00000032479	-0.126313	0.110933	-1.74107	0.838739
ACACA	Acaca	ENSMUSG00000020532	-0.116109	0.111792	-1.73635	0.840417
IQSEC2	Iqsec2	ENSMUSG00000041115	-0.0914457	0.112115	-1.73458	0.841039
GUCY1B3	NA	NA	-0.096071	0.112971	-1.72992	0.842671
TRP53I11	NA	NA	-0.222226	0.113048	-1.7295	0.842818
EIF2S2	Eif2s2	ENSMUSG00000074656	0.137202	0.113342	1.72791	0.843372
NWD2	Nwd2	ENSMUSG00000090061	-0.141156	0.113527	-1.72691	0.843718
SPCS1	Spcs1	ENSMUSG00000021917	-0.120403	0.114493	-1.72171	0.845507
GAD1	Gad1	ENSMUSG00000070880	0.206905	0.115135	1.71828	0.846676
LAMTOR5	Lamtor5	ENSMUSG00000087260	0.307962	0.115145	1.71822	0.846694
SLC1A3	Slc1a3	ENSMUSG00000005360	-0.099902	0.115842	-1.71451	0.847948
SNX2	Snx2	ENSMUSG00000034484	0.0948682	0.119696	1.69436	0.854577
CKAP5	Ckap5	ENSMUSG00000040549	-0.122464	0.120175	-1.6919	0.855367
ARL15	Arl15	ENSMUSG00000042348	-0.145659	0.120412	-1.69069	0.855755
MYH10	NA	NA	-0.0672383	0.12044	-1.69054	0.855801
RASGRF1	Rasgrf1	ENSMUSG00000032356	-0.192159	0.121154	-1.6869	0.856959
CMTM5	Cmtm5	ENSMUSG00000040759	-0.0966994	0.12378	-1.67364	0.861086
CACNB1	Cacnb1	ENSMUSG00000020882	-0.0960994	0.123835	-1.67337	0.861171
CALCOCO1	Calcoco1	ENSMUSG00000023055	0.0864381	0.124163	1.67173	0.861672
DPP6	Dpp6	ENSMUSG00000061576	-0.105602	0.124168	-1.67171	0.861679
GFAP	Gfap	ENSMUSG00000020932	0.172203	0.124984	1.66765	0.862912
GSTM5	NA	NA	-0.128932	0.125391	-1.66564	0.86352
TRAPPC3	Trappc3	ENSMUSG00000028847	-0.0984316	0.12606	-1.66234	0.864511
AACS	Aacs	ENSMUSG00000029482	-0.122806	0.127376	-1.65589	0.866422
GSK3B	Gsk3b	ENSMUSG00000022812	0.0925674	0.127955	1.65308	0.867249
SH3BGRL3	Sh3bgrl3	ENSMUSG00000028843	0.366343	0.129385	1.64617	0.869253
CNTNAP1	Cntnap1	ENSMUSG00000017167	-0.0938018	0.130871	-1.63907	0.871282
TTC9	Ttc9	ENSMUSG00000042734	-0.106489	0.132736	-1.63026	0.873753
SLC39A12	Slc39a12	ENSMUSG00000036949	0.119119	0.133515	1.6266	0.874763
ARHGAP21	Arhgap21	ENSMUSG00000036591	-0.286451	0.133829	-1.62514	0.875166
MDH2	Mdh2	ENSMUSG00000019179	0.0835167	0.134586	1.62162	0.876127
ADH5	Adh5	ENSMUSG00000028138	-0.0903573	0.134853	-1.62038	0.876464
YWHAQ	Ywhaq	ENSMUSG00000076432	-0.169805	0.135804	-1.61599	0.877649
ATP2B4	Atp2b4	ENSMUSG00000026463	-0.11281	0.137717	-1.60724	0.879974
MRPL12	Mrpl12	ENSMUSG00000039640	0.0920231	0.138073	1.60562	0.880398
IARS	Iars	ENSMUSG00000037851	-0.308794	0.138147	-1.60529	0.880486
VGF	Vgf	ENSMUSG00000037428	0.134766	0.138232	1.6049	0.880588
GYS1	Gys1	ENSMUSG00000003865	0.552032	0.138282	1.60467	0.880647
DIP2C	Dip2c	ENSMUSG00000048264	-0.257111	0.140414	-1.59508	0.883127
ABCG2	Abcg2	ENSMUSG00000029802	-0.135716	0.141293	-1.59116	0.884124
ABCG2	Abcg3	ENSMUSG00000029299	-0.135716	0.141293	-1.59116	0.884124
WIPI2	Wipi2	ENSMUSG00000029578	-0.157696	0.142433	-1.58611	0.885395
COASY	Coasy	ENSMUSG00000001755	-0.154003	0.143335	-1.58214	0.886384
CDH13	Cdh13	ENSMUSG00000031841	-0.114608	0.143927	-1.57955	0.887026
XKR4	Xkr4	ENSMUSG00000051951	-0.206514	0.145734	-1.57169	0.888945
PPIL1	Ppil1	ENSMUSG00000024007	0.137839	0.146629	1.56783	0.889874
AP2A1	Ap2a1	ENSMUSG00000060279	0.0722953	0.146861	1.56684	0.890113
CTTN	Cttn	ENSMUSG00000031078	0.140173	0.147926	1.56227	0.891199
G6PDX	NA	NA	0.856454	0.14806	1.5617	0.891334
CACNA1C	Cacna1c	ENSMUSG00000051331	-0.289832	0.148575	-1.55951	0.891851
GRIN2A	Grin2a	ENSMUSG00000059003	-0.0933478	0.148622	-1.55931	0.891898
GM996	NA	NA	-0.125261	0.150424	-1.55169	0.893673
HGS	Hgs	ENSMUSG00000116045	-0.138564	0.150842	-1.54993	0.894077
HGS	Hgs	ENSMUSG00000025793	-0.138564	0.150842	-1.54993	0.894077
GPR56	NA	NA	0.182345	0.152942	1.54117	0.89607
ALB	Alb	ENSMUSG00000029368	-0.189135	0.153145	-1.54033	0.896259
GM20425	NA	NA	-0.185652	0.15366	-1.5382	0.896737
SOGA3	Soga3	ENSMUSG00000038916	0.090476	0.154009	1.53676	0.897058
TOLLIP	Tollip	ENSMUSG00000025139	0.299746	0.154432	1.53502	0.897445
SHISA7	Shisa7	ENSMUSG00000053550	0.127928	0.155251	1.53166	0.898188
FABP3	Fabp3	ENSMUSG00000028773	0.282188	0.155502	1.53064	0.898413
CUL3	Cul3	ENSMUSG00000004364	-0.0718165	0.155889	-1.52906	0.898759
IPO5	Ipo5	ENSMUSG00000030662	-0.0973143	0.156091	-1.52823	0.898939
6330403A02RIK	NA	NA	-0.072759	0.157326	-1.52322	0.900027
ACAD8	Acad8	ENSMUSG00000031969	0.20039	0.158892	1.51691	0.901377
BCKDHA	Bckdha	ENSMUSG00000060376	0.176191	0.159662	1.51383	0.90203
CX3CL1	Cx3cl1	ENSMUSG00000031778	0.110549	0.159704	1.51366	0.902065
SH3BGRL	Sh3bgrl	ENSMUSG00000031246	0.18559	0.159881	1.51296	0.902214
LAMP2	Lamp2	ENSMUSG00000016534	0.125677	0.160179	1.51177	0.902463
TNC	Tnc	ENSMUSG00000028364	0.32925	0.160566	1.51023	0.902787
UBA3	Uba3	ENSMUSG00000030061	-0.131401	0.161686	-1.50579	0.90371
2021-09-09	NA	NA	-0.0859112	0.162933	-1.50088	0.90472
SLC4A7	Slc4a7	ENSMUSG00000021733	0.157134	0.163161	1.49998	0.904903
SYT1	Syt1	ENSMUSG00000035864	0.118582	0.163425	1.49895	0.905113
PSD3	Psd3	ENSMUSG00000030465	0.0811751	0.163507	1.49863	0.905179
KCND2	Kcnd2	ENSMUSG00000060882	0.12216	0.163569	1.49839	0.905228
OLFM1	Olfm1	ENSMUSG00000026833	-0.0722019	0.164411	-1.4951	0.905893
PYGB	Pygb	ENSMUSG00000033059	-0.0816194	0.166948	-1.48529	0.90785
MARK2	Mark2	ENSMUSG00000024969	-0.0738861	0.168364	-1.47987	0.908912
KPNA3	Kpna3	ENSMUSG00000021929	-0.106662	0.169117	-1.477	0.909468
FASN	Fasn	ENSMUSG00000025153	-0.0796202	0.170099	-1.47328	0.910184
VDAC1	Vdac1	ENSMUSG00000020402	0.0928969	0.171071	1.46961	0.910883
GNAZ	Gnaz	ENSMUSG00000040009	-0.0976088	0.171808	-1.46684	0.911407
EEA1	Eea1	ENSMUSG00000036499	0.0874673	0.172509	1.46422	0.9119
NTRK3	Ntrk3	ENSMUSG00000059146	-0.138144	0.1738	-1.45941	0.912796
CTNNB1	Ctnnb1	ENSMUSG00000006932	-0.0969823	0.173927	-1.45894	0.912883
MARCKSL1	Marcksl1	ENSMUSG00000047945	0.294744	0.175493	1.45315	0.913947
RNH1	Rnh1	ENSMUSG00000038650	0.143196	0.176586	1.44914	0.914676
KPNB1	Kpnb1	ENSMUSG00000001440	-0.126542	0.17755	-1.44562	0.915309
KIAA1045	NA	NA	0.174229	0.177674	1.44517	0.91539
EEF1B;EEF1B2	NA	NA	0.118673	0.178083	1.44368	0.915656
QDPR	Qdpr	ENSMUSG00000015806	-0.0844324	0.178296	-1.4429	0.915794
TKT	Tkt	ENSMUSG00000021957	-0.0780066	0.179129	-1.43988	0.91633
AGL	Agl	ENSMUSG00000033400	-0.118328	0.179747	-1.43765	0.916724
SRGAP2	Srgap2	ENSMUSG00000026425	0.0983097	0.181405	1.43169	0.917764
FIS1	Fis1	ENSMUSG00000019054	0.234311	0.182209	1.42882	0.91826
CYCS;GM10108	NA	NA	0.133825	0.182425	1.42805	0.918392
PFKL	Pfkl	ENSMUSG00000020277	-0.0908222	0.184774	-1.41973	0.919808
RPL18	Rpl18	ENSMUSG00000059070	0.203971	0.185003	1.41893	0.919944
TMEM35	NA	NA	-0.124936	0.188042	-1.4083	0.921707
CCNY	Ccny	ENSMUSG00000024286	-0.089329	0.188513	-1.40667	0.921975
CDC42BPB	Cdc42bpb	ENSMUSG00000021279	0.0765225	0.189347	1.40379	0.922444
TMED9	Tmed9	ENSMUSG00000058569	0.0806383	0.189589	1.40295	0.922579
VDAC2	Vdac2	ENSMUSG00000021771	0.0836893	0.189953	1.4017	0.922782
MCCC1	Mccc1	ENSMUSG00000027709	0.211141	0.190422	1.40009	0.923041
PGAM2	Pgam2	ENSMUSG00000020475	-0.152765	0.19163	-1.39595	0.923703
FABP7	Fabp7	ENSMUSG00000019874	0.160939	0.192353	1.39348	0.924094
CCT7	Cct7	ENSMUSG00000030007	-0.0956427	0.192512	-1.39294	0.924179
CAP1	Cap1	ENSMUSG00000028656	0.0941919	0.192885	1.39167	0.92438
TIPRL	Tiprl	ENSMUSG00000040843	-0.23801	0.195656	-1.38231	0.925837
PTPRS	Ptprs	ENSMUSG00000013236	-0.0674617	0.19723	-1.37705	0.926644
TWF2	Twf2	ENSMUSG00000023277	-0.0808718	0.197496	-1.37616	0.926778
ATP1B3	Atp1b3	ENSMUSG00000032412	0.421248	0.197669	1.37559	0.926865
VCAN	Vcan	ENSMUSG00000021614	-0.224026	0.197845	-1.375	0.926954
GAP43	Gap43	ENSMUSG00000047261	0.174368	0.198018	1.37443	0.927041
AGPAT1	Agpat1	ENSMUSG00000034254	-0.0967082	0.198655	-1.37231	0.92736
OSBPL8	Osbpl8	ENSMUSG00000020189	-0.135004	0.199256	-1.37032	0.927658
ATP1B2	Atp1b2	ENSMUSG00000041329	-0.0651751	0.200042	-1.36773	0.928045
CORO1C	Coro1c	ENSMUSG00000004530	0.0797552	0.20264	1.35921	0.929299
MACF1	Macf1	ENSMUSG00000028649	-0.0567126	0.203304	-1.35705	0.929613
STRAP	Strap	ENSMUSG00000030224	0.0733396	0.206017	1.34828	0.930871
ITGAV	Itgav	ENSMUSG00000027087	0.153322	0.206504	1.34672	0.931093
ACLY	Acly	ENSMUSG00000020917	-0.0591985	0.206763	-1.34589	0.93121
DIRAS1	Diras1	ENSMUSG00000043670	-0.0926188	0.207002	-1.34512	0.931318
PPAP2B	NA	NA	-0.0769959	0.207238	-1.34437	0.931424
ATP6V1C1	Atp6v1c1	ENSMUSG00000022295	-0.0702457	0.207514	-1.34348	0.931549
ABRACL	Abracl	ENSMUSG00000078453	0.326686	0.207529	1.34343	0.931555
ACO1	Aco1	ENSMUSG00000028405	-0.164394	0.20772	-1.34283	0.931641
RAB33B	Rab33b	ENSMUSG00000027739	0.0854203	0.208879	1.33913	0.932156
CTSD	Ctsd	ENSMUSG00000007891	0.127895	0.208966	1.33886	0.932194
CTSD	Gm49369	ENSMUSG00000110040	0.127895	0.208966	1.33886	0.932194
PIP4K2C	Pip4k2c	ENSMUSG00000025417	-0.589711	0.210522	-1.33393	0.932874
CPOX	Cpox	ENSMUSG00000022742	0.151919	0.210567	1.33379	0.932894
STMN1	Stmn1	ENSMUSG00000028832	0.148066	0.211537	1.33073	0.933311
PFN2	Pfn2	ENSMUSG00000027805	-0.20708	0.211562	-1.33065	0.933322
SRGAP3	Srgap3	ENSMUSG00000030257	-0.061442	0.211592	-1.33056	0.933335
HSPE1	NA	NA	0.0712373	0.212361	1.32814	0.933662
CASK	Cask	ENSMUSG00000031012	-0.06428	0.215576	-1.31813	0.935002
SLC3A2	Slc3a2	ENSMUSG00000010095	-0.0775458	0.216594	-1.31498	0.935415
TXN	Txn1	ENSMUSG00000028367	0.138707	0.217318	1.31275	0.935707
VPS52	Vps52	ENSMUSG00000024319	-0.0714671	0.217987	-1.3107	0.935974
PHYHIP	Phyhip	ENSMUSG00000003469	0.136742	0.218714	1.30847	0.936263
SFXN3	Sfxn3	ENSMUSG00000025212	0.10357	0.220239	1.30382	0.93686
CRKL	Crkl	ENSMUSG00000006134	0.0845537	0.220785	1.30216	0.937071
MINK1	Mink1	ENSMUSG00000020827	0.145638	0.220893	1.30183	0.937113
RUFY3	Rufy3	ENSMUSG00000029291	0.0831231	0.22155	1.29984	0.937365
DDAH1	Ddah1	ENSMUSG00000028194	-0.0696302	0.22266	-1.29649	0.937787
TIMM8B	Timm8b	ENSMUSG00000039016	0.227664	0.223552	1.2938	0.938123
SACM1L	Sacm1l	ENSMUSG00000025240	-0.0828529	0.224556	-1.29079	0.938497
SHANK3	Shank3	ENSMUSG00000022623	-0.101561	0.225817	-1.28702	0.938961
PRKAR2B	Prkar2b	ENSMUSG00000002997	-0.0631053	0.225951	-1.28662	0.93901
EIF2S1	Eif2s1	ENSMUSG00000021116	-0.139531	0.226544	-1.28486	0.939226
ETL4;SKT	NA	NA	-0.0837463	0.227542	-1.2819	0.939586
PSMB6	Psmb6	ENSMUSG00000018286	0.0871053	0.227896	1.28085	0.939713
STX6	Stx6	ENSMUSG00000026470	0.11605	0.229445	1.27628	0.940262
ACHE	Ache	ENSMUSG00000023328	-0.112067	0.230044	-1.27452	0.940472
HCCS	Hccs	ENSMUSG00000031352	0.122578	0.230138	1.27425	0.940505
GPRIN1	Gprin1	ENSMUSG00000069227	0.0817366	0.232325	1.26785	0.941259
HSPH1	Hsph1	ENSMUSG00000029657	-0.0525177	0.233787	-1.26361	0.941755
LRPAP1	Lrpap1	ENSMUSG00000029103	-0.0800438	0.234777	-1.26074	0.942086
ADRBK1	NA	NA	-0.071454	0.236122	-1.25687	0.94253
YWHAE	Ywhae	ENSMUSG00000020849	0.0953223	0.236955	1.25448	0.942802
HTRA2	Htra2	ENSMUSG00000068329	0.113874	0.237379	1.25327	0.94294
CDC42BPA	Cdc42bpa	ENSMUSG00000026490	-0.397459	0.23845	-1.25021	0.943285
PDE4D	Pde4d	ENSMUSG00000021699	-0.107391	0.2385	-1.25006	0.943301
TOMM34	Tomm34	ENSMUSG00000018322	-0.199191	0.238627	-1.2497	0.943341
HOMER2	Homer2	ENSMUSG00000025813	0.0904396	0.238826	1.24913	0.943405
AHCYL1	Ahcyl1	ENSMUSG00000027893	0.0604112	0.239983	1.24585	0.943772
SLC38A3	Slc38a3	ENSMUSG00000010064	0.0720711	0.240326	1.24487	0.94388
CALM1	Calm1	ENSMUSG00000001175	-0.0764745	0.241653	-1.24113	0.944294
PHGDH	Phgdh	ENSMUSG00000053398	-0.0682575	0.242108	-1.23984	0.944435
RHOT2	Rhot2	ENSMUSG00000025733	0.218247	0.242767	1.23799	0.944638
RHOT2	Gm20683	ENSMUSG00000093593	0.218247	0.242767	1.23799	0.944638
GDAP1	Gdap1	ENSMUSG00000025777	0.0656532	0.244147	1.23412	0.945058
PLCD1	Plcd1	ENSMUSG00000010660	-0.191892	0.245268	-1.23099	0.945396
KRAS	Kras	ENSMUSG00000030265	0.108947	0.246923	1.22639	0.945887
PTPRD	Ptprd	ENSMUSG00000028399	-0.0654143	0.248529	-1.22195	0.946356
PDIA6	Pdia6	ENSMUSG00000020571	-0.106045	0.250172	-1.21743	0.946828
PPP2R1A	Ppp2r1a	ENSMUSG00000007564	-0.0709572	0.250204	-1.21735	0.946837
SUPV3L1	Supv3l1	ENSMUSG00000020079	0.139745	0.25036	1.21692	0.946882
SPTBN2	Sptbn2	ENSMUSG00000067889	-0.0626961	0.250934	-1.21535	0.947045
CRYZL1	Cryzl1	ENSMUSG00000058240	-0.0714349	0.252278	-1.21168	0.947423
MAOA	Maoa	ENSMUSG00000025037	0.0891049	0.25278	1.21031	0.947563
TNR	Tnr	ENSMUSG00000015829	-0.148429	0.254076	-1.20679	0.947921
SPTB	Sptb	ENSMUSG00000021061	0.0701364	0.255329	1.2034	0.948263
TLN2	Tln2	ENSMUSG00000052698	-0.0529601	0.255557	-1.20279	0.948325
PURA	Pura	ENSMUSG00000043991	-0.0807455	0.259465	-1.19232	0.949364
AGPAT3	Agpat3	ENSMUSG00000001211	0.113331	0.259765	1.19152	0.949442
YWHAG	Ywhag	ENSMUSG00000051391	0.187486	0.260157	1.19047	0.949544
RAB5A	Rab5a	ENSMUSG00000017831	-0.138543	0.260182	-1.19041	0.949551
DOCK4	Dock4	ENSMUSG00000035954	-0.0673676	0.260445	-1.18971	0.949619
PEX5	Pex5	ENSMUSG00000005069	0.164071	0.262619	1.18396	0.950175
AP1G1	Ap1g1	ENSMUSG00000031731	0.073317	0.263141	1.18258	0.950308
HOOK3	Hook3	ENSMUSG00000037234	-0.155601	0.263433	-1.18181	0.950381
COPS4	Cops4	ENSMUSG00000035297	0.105746	0.2648	1.17822	0.950723
RABEP1	Rabep1	ENSMUSG00000020817	-0.11504	0.264956	-1.17781	0.950762
SLC25A1	Slc25a1	ENSMUSG00000003528	0.084422	0.265067	1.17752	0.950789
VAC14	Vac14	ENSMUSG00000010936	-0.252892	0.26559	-1.17615	0.950918
YWHAH	Ywhah	ENSMUSG00000018965	0.14309	0.266356	1.17415	0.951107
GLUL	Glul	ENSMUSG00000026473	-0.059466	0.267532	-1.17109	0.951393
PHB2	Phb2	ENSMUSG00000004264	0.0596951	0.267881	1.17018	0.951478
TMEM132A	Tmem132a	ENSMUSG00000024736	-0.0941727	0.268803	-1.16779	0.9517
SRR	Srr	ENSMUSG00000001323	0.0740101	0.269044	1.16716	0.951758
ERP29	Erp29	ENSMUSG00000029616	-0.0759523	0.269253	-1.16662	0.951807
SYAP1	Syap1	ENSMUSG00000031357	0.16586	0.269528	1.16591	0.951873
DLST	Dlst	ENSMUSG00000004789	0.0799655	0.269751	1.16533	0.951926
CPNE4	Cpne4	ENSMUSG00000032564	-0.0801907	0.269971	-1.16477	0.951978
SLC27A4	Slc27a4	ENSMUSG00000059316	0.103937	0.270336	1.16382	0.952065
HADHA	Hadha	ENSMUSG00000025745	0.125755	0.270462	1.1635	0.952094
PEBP1	Pbp2	ENSMUSG00000047104	0.0711531	0.270492	1.16342	0.952101
PEBP1	Pebp1	ENSMUSG00000032959	0.0711531	0.270492	1.16342	0.952101
CACNB4	Cacnb4	ENSMUSG00000017412	0.0985241	0.271244	1.16149	0.952278
RABGAP1L	Rabgap1l	ENSMUSG00000026721	0.106132	0.271246	1.16148	0.952279
ANK3	Ank3	ENSMUSG00000069601	-0.0682317	0.271324	-1.16128	0.952297
COX6C	Cox6c	ENSMUSG00000014313	0.478434	0.271506	1.16081	0.95234
ESD	Esd	ENSMUSG00000021996	-0.0626101	0.27206	-1.15939	0.952469
CORO2B	Coro2b	ENSMUSG00000041729	0.0718945	0.273278	1.15627	0.952751
GLTP	Gltp	ENSMUSG00000011884	-0.0905326	0.273417	-1.15591	0.952783
PGM2L1	Pgm2l1	ENSMUSG00000030729	0.0565376	0.274526	1.15309	0.953037
SLC30A3	Slc30a3	ENSMUSG00000029151	-0.108896	0.275221	-1.15132	0.953195
D630045J12RIK;KIAA1549	NA	NA	-0.378188	0.275932	-1.14951	0.953355
TMEM33	Tmem33	ENSMUSG00000037720	-0.0735474	0.276241	-1.14872	0.953425
MAP2K4	Map2k4	ENSMUSG00000033352	0.085123	0.276799	1.14731	0.953549
NUCB1	Nucb1	ENSMUSG00000030824	0.395433	0.277512	1.14551	0.953708
NDUFB4	Ndufb4	ENSMUSG00000022820	0.130085	0.277982	1.14432	0.953812
ATP2A2	Atp2a2	ENSMUSG00000029467	-0.0736665	0.278285	-1.14356	0.953879
CCT3	Cct3	ENSMUSG00000001416	-0.0669189	0.278662	-1.14261	0.953962
ARHGAP44	Arhgap44	ENSMUSG00000033389	-0.0770229	0.278976	-1.14182	0.954031
PTK2	Ptk2	ENSMUSG00000022607	-0.0953854	0.279189	-1.14128	0.954077
EXOC1	Exoc1	ENSMUSG00000036435	-0.108406	0.279307	-1.14099	0.954103
ATL1	Atl1	ENSMUSG00000021066	0.0515455	0.280669	1.13757	0.954399
RPL13A	Rpl13a-ps1	ENSMUSG00000062083	0.152775	0.280707	1.13747	0.954407
RPL13A	Gm45713	ENSMUSG00000089989	0.152775	0.280707	1.13747	0.954407
RPL13A	Rpl13a	ENSMUSG00000074129	0.152775	0.280707	1.13747	0.954407
FKBP15	Fkbp15	ENSMUSG00000066151	-0.104394	0.282407	-1.13323	0.954771
CCT2	Cct2	ENSMUSG00000034024	-0.0666498	0.282525	-1.13293	0.954796
LLGL1	Llgl1	ENSMUSG00000020536	-0.0855761	0.282872	-1.13207	0.95487
PSMD3	Psmd3	ENSMUSG00000017221	0.0811721	0.28324	1.13115	0.954948
CTNND1	Gm28635	ENSMUSG00000101645	0.177133	0.28408	1.12907	0.955124
CTNND1	Ctnnd1	ENSMUSG00000034101	0.177133	0.28408	1.12907	0.955124
RAB5B	Rab5b	ENSMUSG00000000711	0.0687414	0.284082	1.12906	0.955125
DBNL	Dbnl	ENSMUSG00000020476	-0.208339	0.284638	-1.12768	0.955241
HSBP1	Hsbp1	ENSMUSG00000031839	-0.509765	0.285983	-1.12436	0.95552
CDK14	Cdk14	ENSMUSG00000028926	-0.0783311	0.286063	-1.12416	0.955537
GLS	Gls	ENSMUSG00000026103	-0.075101	0.286188	-1.12385	0.955562
RPL27A	Rpl27a	ENSMUSG00000046364	0.15726	0.288231	1.11883	0.955979
LACTB	Lactb	ENSMUSG00000032370	-0.122732	0.28934	-1.11611	0.956203
STIM1	Stim1	ENSMUSG00000030987	-0.0902806	0.289691	-1.11525	0.956273
HYOU1	Hyou1	ENSMUSG00000032115	-0.0721262	0.290001	-1.11449	0.956335
NDRG4	Ndrg4	ENSMUSG00000036564	-0.122715	0.290435	-1.11344	0.956421
ATP5H;GM10250	NA	NA	0.0963845	0.293816	1.10523	0.957084
TSG101	Tsg101	ENSMUSG00000014402	0.133449	0.293835	1.10518	0.957088
UHRF1BP1L	Uhrf1bp1l	ENSMUSG00000019951	-0.191512	0.29527	-1.10172	0.957363
SYN3	Syn3	ENSMUSG00000059602	-0.59047	0.295815	-1.10041	0.957467
SLC39A10	Slc39a10	ENSMUSG00000025986	0.07017	0.296718	1.09824	0.957638
RPL36	NA	NA	0.132315	0.296893	1.09782	0.957671
TECPR1	Tecpr1	ENSMUSG00000066621	-0.0887074	0.297939	-1.09532	0.957867
MTCH1	Mtch1	ENSMUSG00000024012	0.0833511	0.298248	1.09458	0.957925
CAMK2D	Camk2d	ENSMUSG00000053819	-0.0492733	0.298927	-1.09296	0.958051
MCEE	Mcee	ENSMUSG00000033429	-0.24186	0.299101	-1.09254	0.958083
COTL1	Cotl1	ENSMUSG00000031827	-0.0624309	0.299599	-1.09135	0.958176
IPO7	Ipo7	ENSMUSG00000066232	-0.0631154	0.299952	-1.09052	0.95824
PSAT1	Psat1	ENSMUSG00000024640	-0.0596641	0.3015	-1.08684	0.958523
LRFN1	Lrfn1	ENSMUSG00000030600	-0.0987538	0.302764	-1.08385	0.958752
UGGT1	Uggt1	ENSMUSG00000037470	-0.0769181	0.303931	-1.0811	0.95896
CRAT	Crat	ENSMUSG00000026853	0.203037	0.304058	1.0808	0.958983
GAK	Gak	ENSMUSG00000062234	-0.0645964	0.304325	-1.08017	0.95903
CAPZA1	4933400A11Rik	ENSMUSG00000055357	-0.095726	0.304819	-1.07901	0.959118
CAMK1D	Camk1d	ENSMUSG00000039145	-0.0557152	0.305327	-1.07782	0.959207
CD81	Cd81	ENSMUSG00000037706	-0.113162	0.305584	-1.07721	0.959253
TOMM70A	NA	NA	0.0925935	0.30578	1.07675	0.959287
WIPF3	Wipf3	ENSMUSG00000086040	-0.0691085	0.30635	-1.07542	0.959387
STK24	Stk24	ENSMUSG00000063410	-0.0709564	0.306392	-1.07532	0.959394
DGKG	Dgkg	ENSMUSG00000022861	-0.0727273	0.30649	-1.07509	0.959411
PRDX6	Prdx6b	ENSMUSG00000050114	-0.0600154	0.306856	-1.07423	0.959475
PRDX6	Prdx6	ENSMUSG00000026701	-0.0600154	0.306856	-1.07423	0.959475
ABI1	Abi1	ENSMUSG00000058835	0.0911583	0.307022	1.07385	0.959504
COX7A2L	Cox7a2l	ENSMUSG00000024248	0.162465	0.308201	1.0711	0.959708
ADD3	Add3	ENSMUSG00000025026	-0.0750107	0.308496	-1.07041	0.959759
ACOT2	Acot2	ENSMUSG00000021226	-0.0814498	0.308499	-1.0704	0.959759
ACOT2	Acot1	ENSMUSG00000072949	-0.0814498	0.308499	-1.0704	0.959759
ACOT2	Gm49366	ENSMUSG00000113475	-0.0814498	0.308499	-1.0704	0.959759
ACOT2	Acot3	ENSMUSG00000021228	-0.0814498	0.308499	-1.0704	0.959759
ACOT2	Acot5	ENSMUSG00000042540	-0.0814498	0.308499	-1.0704	0.959759
SLC25A12	Slc25a12	ENSMUSG00000027010	0.0715775	0.308519	1.07035	0.959763
GRM3	Grm3	ENSMUSG00000003974	-0.155209	0.309713	-1.06758	0.959967
DDX1	Ddx1	ENSMUSG00000037149	0.0789513	0.309722	1.06756	0.959968
NTRK2	Ntrk2	ENSMUSG00000055254	-0.0876752	0.309771	-1.06744	0.959977
UBQLN1	Ubqln1	ENSMUSG00000005312	-0.0870379	0.309851	-1.06726	0.95999
ALDH4A1	Aldh4a1	ENSMUSG00000028737	-0.165712	0.310086	-1.06671	0.96003
GABRB2	Gabrb2	ENSMUSG00000007653	-0.105399	0.310171	-1.06651	0.960044
TJP1	Tjp1	ENSMUSG00000030516	0.205761	0.31051	1.06573	0.960102
ALDOA	Aldoart1	ENSMUSG00000059343	-0.074494	0.310628	-1.06546	0.960122
ALDOA	Aldoart2	ENSMUSG00000063129	-0.074494	0.310628	-1.06546	0.960122
ALDOA	Aldoa	ENSMUSG00000030695	-0.074494	0.310628	-1.06546	0.960122
GPD2	Gpd2	ENSMUSG00000026827	0.0706466	0.310694	1.0653	0.960133
ROCK2	Rock2	ENSMUSG00000020580	-0.0425087	0.311019	-1.06455	0.960188
UCHL1	Uchl1	ENSMUSG00000029223	-0.04961	0.311089	-1.06439	0.9602
SLC12A2	Slc12a2	ENSMUSG00000024597	0.0785203	0.311258	1.064	0.960228
NCALD	Ncald	ENSMUSG00000051359	-0.062009	0.311438	-1.06358	0.960258
TTYH1	Ttyh1	ENSMUSG00000030428	-0.076514	0.31199	-1.06231	0.960351
PTPRN2	Ptprn2	ENSMUSG00000056553	-0.0749477	0.312015	-1.06225	0.960355
BCAS3	Bcas3	ENSMUSG00000059439	0.0621605	0.312141	1.06196	0.960376
HSP90AB1	Hsp90ab1	ENSMUSG00000023944	-0.0569978	0.312996	-1.05999	0.960518
EPRS	Eprs	ENSMUSG00000026615	-0.081564	0.313609	-1.05858	0.960619
HTT	Htt	ENSMUSG00000029104	-0.0748532	0.313893	-1.05792	0.960666
EXOC6B	Exoc6b	ENSMUSG00000033769	-0.0581957	0.315642	-1.05391	0.960953
ABR	Abr	ENSMUSG00000017631	-0.0467573	0.316394	-1.05219	0.961074
RAC1	Rac1	ENSMUSG00000001847	-0.065567	0.316547	-1.05184	0.961099
SORT1	Sort1	ENSMUSG00000068747	0.0664413	0.317327	1.05006	0.961225
HACD3	Hacd3	ENSMUSG00000033629	-0.124396	0.317476	-1.04972	0.961249
DDAH2	Ddah2	ENSMUSG00000007039	-0.0659833	0.318692	-1.04696	0.961442
WDR20	Wdr20	ENSMUSG00000037957	0.0618191	0.318907	1.04647	0.961477
WDR20	Wdr20rt	ENSMUSG00000035560	0.0618191	0.318907	1.04647	0.961477
DGKB	Dgkb	ENSMUSG00000036095	-0.146612	0.318962	-1.04634	0.961485
FAM213B	Fam213b	ENSMUSG00000029059	-0.117863	0.319339	-1.04549	0.961545
SNX30	Snx30	ENSMUSG00000028385	0.0696987	0.31965	1.04478	0.961594
FN3KRP	Fn3krp	ENSMUSG00000039253	-0.0882596	0.321808	-1.0399	0.961932
2021-09-11	NA	NA	0.0550563	0.32194	1.03961	0.961952
RPL8	Rpl8	ENSMUSG00000003970	0.262588	0.326757	1.02881	0.962685
SLC6A11	Slc6a11	ENSMUSG00000030307	-0.0923853	0.326972	-1.02833	0.962717
VSNL1	Vsnl1	ENSMUSG00000054459	-0.0646936	0.327341	-1.0275	0.962772
SIRPA	Sirpa	ENSMUSG00000037902	0.117159	0.328265	1.02545	0.962909
SIRPA	Sirpb1c	ENSMUSG00000074677	0.117159	0.328265	1.02545	0.962909
SIRPA	Gm5150	ENSMUSG00000078780	0.117159	0.328265	1.02545	0.962909
SIRPA	Gm9733	ENSMUSG00000078783	0.117159	0.328265	1.02545	0.962909
SIRPA	Sirpb1a	ENSMUSG00000095788	0.117159	0.328265	1.02545	0.962909
SIRPA	Sirpb1b	ENSMUSG00000095028	0.117159	0.328265	1.02545	0.962909
CLIP2	Clip2	ENSMUSG00000063146	0.0608726	0.32862	1.02466	0.962962
TRIM2	Trim2	ENSMUSG00000027993	-0.0545203	0.328752	-1.02437	0.962981
BOLA1	Bola1	ENSMUSG00000015943	0.148532	0.330459	1.02059	0.963231
OXSR1	Oxsr1	ENSMUSG00000036737	0.0806889	0.330494	1.02051	0.963236
THY1	Thy1	ENSMUSG00000032011	-0.0939727	0.33157	-1.01813	0.963392
BLVRA	Blvra	ENSMUSG00000001999	-0.0800772	0.332963	-1.01506	0.963592
PITPNA	Pitpna	ENSMUSG00000017781	0.0629548	0.333088	1.01479	0.96361
COPS6	Cops6	ENSMUSG00000019494	0.0986806	0.333391	1.01412	0.963653
EEF1A2	Eef1a2	ENSMUSG00000016349	0.184835	0.333918	1.01297	0.963728
WASF1	Wasf1	ENSMUSG00000019831	0.0635588	0.334813	1.011	0.963855
EXOC2	Exoc2	ENSMUSG00000021357	-0.0596762	0.33499	-1.01062	0.96388
DHODH	Dhodh	ENSMUSG00000031730	0.0696894	0.334994	1.01061	0.96388
CACNA2D1	Cacna2d1	ENSMUSG00000040118	0.064156	0.335138	1.01029	0.963901
ARMC1	Armc1	ENSMUSG00000027599	0.163149	0.335388	1.00974	0.963936
PDCD5	Pdcd5	ENSMUSG00000030417	0.119798	0.335433	1.00965	0.963942
KIF1A	Kif1a	ENSMUSG00000014602	0.0998915	0.335444	1.00962	0.963943
IDH3G	Idh3g	ENSMUSG00000002010	0.536599	0.335507	1.00948	0.963952
RMDN1	Rmdn1	ENSMUSG00000028229	0.125054	0.335725	1.00901	0.963983
APMAP	Apmap	ENSMUSG00000033096	-0.0728906	0.335912	-1.0086	0.964009
TFG	Tfg	ENSMUSG00000022757	0.0492692	0.336188	1.008	0.964048
UNC13A	Unc13a	ENSMUSG00000034799	-0.0820165	0.336348	-1.00765	0.96407
RRAS2	Rras2	ENSMUSG00000055723	0.126372	0.336651	1.00699	0.964112
EIF4A2	Eif4a2	ENSMUSG00000022884	0.0578026	0.337546	1.00504	0.964236
BRAF	Braf	ENSMUSG00000002413	-0.0841359	0.338018	-1.00401	0.964301
COPS3	Cops3	ENSMUSG00000019373	0.0912601	0.338416	1.00314	0.964356
UBE2O	Ube2o	ENSMUSG00000020802	0.0748715	0.338505	1.00295	0.964368
MAP2K1	Map2k1	ENSMUSG00000004936	-0.0490011	0.338759	-1.0024	0.964403
PSD	Psd	ENSMUSG00000037126	0.112457	0.340103	0.999486	0.964587
YKT6	Ykt6	ENSMUSG00000002741	0.101284	0.340987	0.997575	0.964706
PDHA1	Pdha1	ENSMUSG00000031299	0.0579052	0.341169	0.997182	0.964731
SYNJ1	Synj1	ENSMUSG00000022973	-0.0459545	0.341508	-0.99645	0.964776
PAICS	Paics	ENSMUSG00000029247	-0.061699	0.341611	-0.996228	0.96479
GAD2	Gad2	ENSMUSG00000026787	-0.185425	0.341665	-0.996111	0.964797
ENOPH1	Enoph1	ENSMUSG00000029326	-0.0661774	0.342986	-0.993264	0.964974
GAA	Gaa	ENSMUSG00000025579	0.0834996	0.343271	0.992652	0.965012
TPM3	NA	NA	0.0982505	0.343652	0.991833	0.965062
RPL12	NA	NA	-0.116191	0.343734	-0.991656	0.965073
CADM2	Cadm2	ENSMUSG00000064115	-0.0700309	0.343846	-0.991416	0.965088
LRRC4B	Lrrc4b	ENSMUSG00000047085	-0.393539	0.343922	-0.991252	0.965098
ALDH9A1	Aldh9a1	ENSMUSG00000026687	-0.0524734	0.344876	-0.989206	0.965224
CPNE6	Cpne6	ENSMUSG00000022212	0.0675993	0.345537	0.987793	0.96531
PGRMC1	Pgrmc1	ENSMUSG00000006373	-0.0503995	0.346194	-0.986386	0.965396
NFASC	Nfasc	ENSMUSG00000026442	-0.0532152	0.347911	-0.982724	0.965618
ALDH3A2	Aldh3a2	ENSMUSG00000010025	0.0552997	0.348504	0.981464	0.965694
PTPN23	Ptpn23	ENSMUSG00000036057	-0.0673621	0.349729	-0.978861	0.96585
GABBR2	Gabbr2	ENSMUSG00000039809	-0.0898312	0.350015	-0.978256	0.965887
RAC3	Rac3	ENSMUSG00000018012	-0.0628667	0.35073	-0.97674	0.965977
TUBB2B	Tubb2b	ENSMUSG00000045136	-0.0988119	0.351091	-0.975977	0.966022
GPR158	Gpr158	ENSMUSG00000045967	-0.066305	0.351655	-0.974785	0.966093
CNNM1	Cnnm1	ENSMUSG00000025189	-0.106915	0.351764	-0.974556	0.966107
NDUFB5	Ndufb5	ENSMUSG00000027673	0.228134	0.352141	0.973758	0.966154
TUBB4A	Tubb4a	ENSMUSG00000062591	-0.097279	0.352762	-0.972449	0.966231
RPS23	Rps23	ENSMUSG00000049517	0.182665	0.352788	0.972395	0.966235
PLD3	Pld3	ENSMUSG00000003363	0.0865487	0.352827	0.972312	0.966239
DNAJC11	Dnajc11	ENSMUSG00000039768	0.351868	0.353207	0.971511	0.966287
DHRS7B	Dhrs7b	ENSMUSG00000042569	0.132767	0.355597	0.966492	0.96658
ATG3	Atg3	ENSMUSG00000022663	-0.079208	0.355645	-0.966391	0.966586
DLG2	Dlg2	ENSMUSG00000052572	-0.0779722	0.356433	-0.964741	0.966682
TIMM8A1;TIMM8A2	NA	NA	0.0902104	0.356917	0.96373	0.966741
ACYP1	Acyp1	ENSMUSG00000008822	0.0738108	0.357261	0.96301	0.966782
KIF5B	Kif5b	ENSMUSG00000006740	-0.0967255	0.357655	-0.962189	0.96683
PGM1	Pgm2	ENSMUSG00000025791	-0.0475856	0.357688	-0.962119	0.966834
ARRB1	Arrb1	ENSMUSG00000018909	-0.16039	0.358225	-0.961	0.966898
HIP1R	Hip1r	ENSMUSG00000000915	-0.0730305	0.35833	-0.96078	0.966911
PPP3R1	Ppp3r1	ENSMUSG00000033953	-0.0499782	0.359186	-0.958998	0.967013
SYT5	Syt5	ENSMUSG00000004961	0.0583182	0.359648	0.958038	0.967068
RAP2C	Rap2c	ENSMUSG00000050029	0.0679994	0.359868	0.95758	0.967094
RAB11FIP2	Rab11fip2	ENSMUSG00000040022	-0.161599	0.360803	-0.955639	0.967204
KLC2	Klc2	ENSMUSG00000024862	0.100599	0.361188	0.954842	0.96725
2021-09-06	NA	NA	-0.0599947	0.362479	-0.95217	0.967401
SYNRG	Synrg	ENSMUSG00000034940	-0.104137	0.363133	-0.950821	0.967477
CBR3	Cbr3	ENSMUSG00000022947	-0.063598	0.363289	-0.950499	0.967495
RPL4	Rpl4	ENSMUSG00000032399	0.157774	0.364596	0.947805	0.967646
CD44	Cd44	ENSMUSG00000005087	-0.110195	0.364708	-0.947574	0.967658
ACAT1	Acat1	ENSMUSG00000032047	0.0568954	0.36495	0.947076	0.967686
LPHN1	NA	NA	-0.0773346	0.365804	-0.945321	0.967784
CASKIN1	Caskin1	ENSMUSG00000033597	-0.0596955	0.366301	-0.944301	0.96784
ZER1	Zer1	ENSMUSG00000039686	0.0920584	0.36697	0.942931	0.967916
IDH1	Idh1	ENSMUSG00000025950	-0.0711024	0.367272	-0.942311	0.96795
MTHFD1	Mthfd1	ENSMUSG00000021048	0.0481421	0.368256	0.940299	0.968061
TWF1	Twf1	ENSMUSG00000022451	-0.0976153	0.368908	-0.938967	0.968134
EPN2	Epn2	ENSMUSG00000001036	0.0793835	0.369517	0.937725	0.968202
KIFAP3	Kifap3	ENSMUSG00000026585	-0.0460936	0.370323	-0.936084	0.968291
PTPN11	Ptpn11	ENSMUSG00000043733	0.042949	0.371971	0.932734	0.968473
PLAA	Plaa	ENSMUSG00000028577	-0.0875024	0.372363	-0.931941	0.968515
IQSEC1	Iqsec1	ENSMUSG00000034312	-0.0671608	0.373434	-0.929771	0.968632
TMX2	Tmx2	ENSMUSG00000050043	-0.0551484	0.374466	-0.927685	0.968743
NAPG	Napg	ENSMUSG00000024581	0.054327	0.37447	0.927677	0.968744
NDUFS8	Ndufs8	ENSMUSG00000059734	0.132246	0.374623	0.927369	0.96876
D430041D05RIK	NA	NA	0.0710927	0.374766	0.92708	0.968776
CLASP1	Clasp1	ENSMUSG00000064302	-0.0873749	0.37558	-0.925439	0.968863
KCNMA1	Kcnma1	ENSMUSG00000063142	-0.142348	0.376036	-0.92452	0.968912
SLC2A3	Slc2a3	ENSMUSG00000003153	0.152598	0.376575	0.923436	0.968969
TPD52	Tpd52	ENSMUSG00000027506	-0.0460027	0.377311	-0.921956	0.969047
PGAM5	Pgam5	ENSMUSG00000029500	0.0575513	0.377336	0.921907	0.96905
IGSF8	Igsf8	ENSMUSG00000038034	-0.063176	0.377972	-0.920631	0.969117
GNAI2	Gnai2	ENSMUSG00000032562	-0.274739	0.378268	-0.920036	0.969148
PSMA7	Psma7	ENSMUSG00000027566	0.0672958	0.378418	0.919736	0.969164
CEP170	Cep170	ENSMUSG00000057335	-0.0915135	0.378763	-0.919044	0.9692
MRPS22	Mrps22	ENSMUSG00000032459	0.0638411	0.37998	0.91661	0.969327
MAP6	Map6	ENSMUSG00000055407	-0.0805697	0.380122	-0.916327	0.969342
GANAB	Ganab	ENSMUSG00000071650	-0.0669535	0.380156	-0.916258	0.969345
FXYD6	Fxyd6	ENSMUSG00000066705	-0.172876	0.380459	-0.915654	0.969377
PPM1H	Ppm1h	ENSMUSG00000034613	0.115851	0.380895	0.914783	0.969422
TIMM44	Timm44	ENSMUSG00000002949	0.0833636	0.381266	0.914044	0.96946
PFKM	Pfkm	ENSMUSG00000033065	-0.0574917	0.381504	-0.913568	0.969485
RIMS1	Rims1	ENSMUSG00000041670	-0.0495576	0.381767	-0.913045	0.969512
PACS1	Pacs1	ENSMUSG00000024855	0.0462723	0.382347	0.911891	0.969571
CADM4	Cadm4	ENSMUSG00000054793	-0.0708536	0.38242	-0.911745	0.969579
NEFL	Nefl	ENSMUSG00000022055	0.195623	0.382936	0.91072	0.969632
AHCY	Ahcy	ENSMUSG00000027597	-0.0531155	0.38312	-0.910352	0.969651
AHCY	Gm4737	ENSMUSG00000048087	-0.0531155	0.38312	-0.910352	0.969651
PPP2R5A	Ppp2r5a	ENSMUSG00000026626	-0.0585758	0.384302	-0.908007	0.969771
SGIP1	Sgip1	ENSMUSG00000028524	0.0584041	0.384466	0.907681	0.969787
GRIA2	Gria2	ENSMUSG00000033981	-0.0517308	0.384603	-0.90741	0.969801
EHD3	Ehd3	ENSMUSG00000024065	-0.052385	0.385446	-0.905742	0.969886
PPP2R2A	Ppp2r2a	ENSMUSG00000022052	-0.0474871	0.385487	-0.90566	0.96989
CANX	Canx	ENSMUSG00000020368	-0.0548388	0.385701	-0.905236	0.969912
SLC25A46	Slc25a46	ENSMUSG00000024259	-0.167632	0.385741	-0.905158	0.969916
SDHA	Sdha	ENSMUSG00000021577	0.0717931	0.387245	0.902189	0.970066
EML1	Eml1	ENSMUSG00000058070	0.110993	0.38773	0.901232	0.970114
PCDH1	Pcdh1	ENSMUSG00000051375	0.0714545	0.387982	0.900735	0.970139
PPP2R5C	Ppp2r5c	ENSMUSG00000017843	-0.0607301	0.388196	-0.900316	0.97016
IARS2	Iars2	ENSMUSG00000026618	0.0988877	0.389012	0.89871	0.97024
CTNNA2	Ctnna2	ENSMUSG00000063063	-0.0369536	0.389048	-0.898639	0.970244
AP2S1	Ap2s1	ENSMUSG00000008036	0.158759	0.389266	0.898211	0.970265
CAMSAP3	Camsap3	ENSMUSG00000044433	-0.113871	0.389369	-0.898008	0.970276
GSTA4	NA	NA	-0.0675051	0.389542	-0.897669	0.970292
ABI2	Abi2	ENSMUSG00000026782	0.0474479	0.389821	0.89712	0.97032
AIMP1	Aimp1	ENSMUSG00000028029	-0.0919475	0.390325	-0.896131	0.970369
ATP5B	NA	NA	0.0682567	0.390694	0.895408	0.970405
VTI1B	NA	NA	-0.17051	0.390844	-0.895114	0.97042
CLTC	Cltc	ENSMUSG00000047126	0.0633484	0.39118	0.894456	0.970452
OXR1	Oxr1	ENSMUSG00000022307	0.0429954	0.391845	0.893154	0.970517
DST	Dst	ENSMUSG00000026131	-0.0625653	0.392752	-0.891382	0.970604
NEDD4L	Nedd4l	ENSMUSG00000024589	-0.052335	0.392782	-0.891325	0.970607
ATG4B	Atg4b	ENSMUSG00000026280	0.0891616	0.392796	0.891297	0.970608
BRK1	Brk1	ENSMUSG00000033940	0.176071	0.393801	0.889336	0.970704
SARS2	Sars2	ENSMUSG00000070699	-0.455885	0.394352	-0.888262	0.970757
ME1	Me1	ENSMUSG00000032418	0.0655343	0.396618	0.883861	0.970971
TIMM50	Timm50	ENSMUSG00000003438	0.0580563	0.396821	0.883465	0.97099
KCNQ2	Kcnq2	ENSMUSG00000016346	0.0470641	0.39712	0.882887	0.971018
GPD1L	Gpd1l	ENSMUSG00000050627	-0.0557599	0.397682	-0.881797	0.971071
SYNPR	Synpr	ENSMUSG00000056296	-0.0778167	0.397934	-0.88131	0.971094
PDDC1	NA	NA	0.0540006	0.398011	0.881162	0.971101
TMEM178B	Tmem178b	ENSMUSG00000057716	-0.12745	0.398309	-0.880586	0.971129
GNA11	Gna11	ENSMUSG00000034781	0.0716168	0.399325	0.878622	0.971223
ACSL6	Acsl6	ENSMUSG00000020333	-0.0575013	0.400064	-0.877196	0.971291
DNAJC13	Dnajc13	ENSMUSG00000032560	-0.0941009	0.400101	-0.877125	0.971295
DECR1	Decr1	ENSMUSG00000028223	-0.113464	0.401223	-0.874964	0.971397
ALDH18A1	Aldh18a1	ENSMUSG00000025007	-0.067913	0.401285	-0.874845	0.971403
ADAM23	Adam23	ENSMUSG00000025964	-0.0710407	0.401301	-0.874815	0.971405
DLG1	Dlg1	ENSMUSG00000022770	-0.0410778	0.401451	-0.874526	0.971418
ENPP6	Enpp6	ENSMUSG00000038173	0.365667	0.402039	0.873396	0.971472
GPX4	Gpx4	ENSMUSG00000075706	0.0475587	0.402147	0.873188	0.971482
LDHB	Ldhb	ENSMUSG00000030246	-0.0534455	0.402261	-0.872969	0.971492
SYNE1	Syne1	ENSMUSG00000096054	-0.103194	0.402634	-0.872253	0.971526
DIRAS2	Diras2	ENSMUSG00000047842	-0.0609328	0.402802	-0.871931	0.971541
NFS1	Nfs1	ENSMUSG00000027618	0.118146	0.403737	0.870138	0.971625
ALDH7A1	Aldh7a1	ENSMUSG00000053644	-0.0477729	0.404031	-0.869576	0.971652
DRG1	Drg1	ENSMUSG00000020457	-0.126873	0.407772	-0.862434	0.971984
SH3GLB2	Sh3glb2	ENSMUSG00000026860	0.0607116	0.4084	0.861241	0.972039
STRN4	Strn4	ENSMUSG00000030374	0.0466082	0.409185	0.85975	0.972108
SIRT2	Sirt2	ENSMUSG00000015149	-0.160388	0.410058	-0.858094	0.972183
HSD17B12	Hsd17b12	ENSMUSG00000027195	-0.0751486	0.410407	-0.857433	0.972214
TCEB2	NA	NA	-0.204692	0.411524	-0.855319	0.97231
BAX	Bax	ENSMUSG00000003873	-0.0861694	0.411585	-0.855203	0.972315
NUMBL	Numbl	ENSMUSG00000063160	0.100944	0.411778	0.854839	0.972332
RAP1GAP	Rap1gap	ENSMUSG00000041351	-0.071962	0.411983	-0.854451	0.972349
ATP5J	NA	NA	0.241162	0.412759	0.852986	0.972416
TSPAN7	Tspan7	ENSMUSG00000058254	0.119727	0.412854	0.852807	0.972424
AP2M1	Ap2m1	ENSMUSG00000022841	0.226609	0.413337	0.851896	0.972465
RPS10	Rps10	ENSMUSG00000052146	-0.138228	0.41351	-0.85157	0.97248
NDUFA5	Ndufa5	ENSMUSG00000023089	-0.262117	0.414497	-0.849711	0.972563
GRM7	Grm7	ENSMUSG00000056755	0.152386	0.414522	0.849664	0.972565
MTOR	Mtor	ENSMUSG00000028991	-0.0655495	0.414856	-0.849036	0.972594
CNTN2	Cntn2	ENSMUSG00000053024	-0.120003	0.415803	-0.847257	0.972673
GNL1	Gnl1	ENSMUSG00000024429	-0.051794	0.416439	-0.846063	0.972726
ARPC5	Arpc5	ENSMUSG00000008475	0.0518143	0.416535	0.845883	0.972734
RAP1GDS1	Rap1gds1	ENSMUSG00000028149	-0.0338843	0.416535	-0.845883	0.972734
PLCL2	Plcl2	ENSMUSG00000038910	-0.0715391	0.416777	-0.845429	0.972755
PPM1F	Ppm1f	ENSMUSG00000026181	0.0823897	0.417189	0.844656	0.972789
LINGO1	Lingo1	ENSMUSG00000049556	-0.0462072	0.417478	-0.844116	0.972813
SFXN1	Sfxn1	ENSMUSG00000021474	0.0652146	0.41764	0.843813	0.972826
GPHN	Gphn	ENSMUSG00000047454	0.0885794	0.418114	0.842926	0.972866
PCLO	Pclo	ENSMUSG00000061601	-0.0456006	0.419477	-0.840379	0.972978
ADCYAP1R1	Adcyap1r1	ENSMUSG00000029778	-0.0806834	0.41973	-0.839906	0.972999
LGALSL	Lgalsl	ENSMUSG00000042363	-0.0711815	0.42045	-0.838564	0.973058
UBE2V2	Ube2v2	ENSMUSG00000022674	0.132535	0.420572	0.838336	0.973068
CNP	Cnp	ENSMUSG00000006782	-0.119128	0.422608	-0.83455	0.973233
CPNE1	Cpne1	ENSMUSG00000074643	0.0732801	0.424352	0.831316	0.973373
KBTBD11	Kbtbd11	ENSMUSG00000055675	-0.0447175	0.42536	-0.829451	0.973453
FLOT1	Flot1	ENSMUSG00000059714	0.0406165	0.425699	0.828824	0.97348
LGI1	Lgi1	ENSMUSG00000067242	0.0531349	0.426444	0.827448	0.973539
MAP1LC3A	Map1lc3a	ENSMUSG00000027602	-0.06869	0.426527	-0.827294	0.973545
EFHD2	Efhd2	ENSMUSG00000040659	-0.124509	0.426649	-0.827069	0.973555
ME3	Me3	ENSMUSG00000030621	-0.082288	0.426675	-0.827021	0.973557
ABHD12	Abhd12	ENSMUSG00000032046	-0.191896	0.427312	-0.825846	0.973607
GLO1	Glo1	ENSMUSG00000024026	-0.0454449	0.427627	-0.825267	0.973632
SH3D21	Sh3d21	ENSMUSG00000073758	0.267579	0.427937	0.824696	0.973656
AGPAT5	Agpat5	ENSMUSG00000031467	-0.0855794	0.428295	-0.824037	0.973684
RPL7	Rpl7	ENSMUSG00000043716	0.0757035	0.429446	0.82192	0.973774
DBN1	Dbn1	ENSMUSG00000034675	0.0667775	0.430063	0.820788	0.973822
LANCL2	Lancl2	ENSMUSG00000062190	-0.0429297	0.43054	-0.819912	0.973858
CHP1	Chp1	ENSMUSG00000014077	-0.0539345	0.431038	-0.818999	0.973897
ACTG2	Actg2	ENSMUSG00000059430	-0.0580392	0.431752	-0.817692	0.973952
ATP6V1E1	Atp6v1e1	ENSMUSG00000019210	-0.05711	0.432005	-0.817228	0.973971
PSMD9	Psmd9	ENSMUSG00000029440	0.0613808	0.43221	0.816853	0.973987
TIMMDC1	Timmdc1	ENSMUSG00000002846	-0.0972403	0.432354	-0.816589	0.973998
MTFR1L	Mtfr1l	ENSMUSG00000046671	0.0877658	0.43302	0.815373	0.974048
PIGK	Pigk	ENSMUSG00000039047	0.384421	0.433179	0.815082	0.974061
DLGAP4	Dlgap4	ENSMUSG00000061689	0.0500459	0.434514	0.812646	0.974162
PEA15	Pea15a	ENSMUSG00000013698	0.40718	0.434537	0.812603	0.974163
EPHA7	Epha7	ENSMUSG00000028289	0.313147	0.435749	0.810397	0.974255
SSR1	Ssr1	ENSMUSG00000021427	-0.150462	0.435773	-0.810353	0.974256
USP5	Usp5	ENSMUSG00000038429	-0.0369281	0.437685	-0.806878	0.974399
6430548M08RIK;KIAA0513	NA	NA	0.0685747	0.439196	0.804142	0.974511
GLRX	Glrx	ENSMUSG00000021591	-0.0606899	0.440104	-0.802499	0.974577
PGP	Pgp	ENSMUSG00000043445	-0.0853596	0.44124	-0.800447	0.97466
CNIH4	Cnih4	ENSMUSG00000062169	-0.104192	0.441311	-0.800318	0.974665
LRRC73	Lrrc73	ENSMUSG00000071073	0.0485304	0.441891	0.799273	0.974707
SLC25A27	Slc25a27	ENSMUSG00000023912	0.0634756	0.443839	0.795767	0.974848
FARSB	Farsb	ENSMUSG00000026245	0.0714908	0.44393	0.795602	0.974855
ARF6	Arf6	ENSMUSG00000044147	0.0355061	0.444118	0.795264	0.974868
OSBPL1A	Osbpl1a	ENSMUSG00000044252	-0.12573	0.444498	-0.794583	0.974895
ACAP3	Acap3	ENSMUSG00000029033	-0.103089	0.444993	-0.793694	0.974931
CRNKL1	Crnkl1	ENSMUSG00000001767	-0.0416663	0.445364	-0.793028	0.974957
UQCRC1	Uqcrc1	ENSMUSG00000025651	0.0579989	0.44549	0.792802	0.974966
DDX5	Ddx5	ENSMUSG00000020719	0.11768	0.445598	0.792608	0.974974
IDE	Ide	ENSMUSG00000056999	0.0708701	0.446901	0.790275	0.975066
PSMA4	Psma4	ENSMUSG00000032301	-0.0678636	0.446976	-0.790141	0.975071
CHMP2A	Chmp2a	ENSMUSG00000033916	0.0800168	0.447127	0.78987	0.975082
KIF2A	Kif2a	ENSMUSG00000021693	0.0354956	0.447545	0.789123	0.975111
UQCR11	Uqcr11	ENSMUSG00000020163	-0.141173	0.447668	-0.788903	0.97512
RPL14	NA	NA	0.247066	0.447904	0.788482	0.975137
PCK2	Pck2	ENSMUSG00000040618	-0.0779925	0.447918	-0.788456	0.975138
NCAN	Ncan	ENSMUSG00000002341	-0.0989333	0.448061	-0.788201	0.975148
MPI	Mpi	ENSMUSG00000032306	0.0665913	0.448134	0.788069	0.975153
HSPA1A;HSPA1B	NA	NA	-0.0573835	0.448869	-0.786758	0.975204
RPLP2	NA	NA	0.0895163	0.448898	0.786706	0.975206
CFL1	Cfl1	ENSMUSG00000056201	0.0544498	0.449075	0.786389	0.975219
PPP1R9A	Ppp1r9a	ENSMUSG00000032827	0.0517894	0.449894	0.78493	0.975276
ARHGEF7	Arhgef7	ENSMUSG00000031511	0.0445679	0.451764	0.781604	0.975405
GDI1	Gdi1	ENSMUSG00000015291	0.0517879	0.451894	0.781373	0.975414
ALDH6A1	Aldh6a1	ENSMUSG00000021238	0.0885311	0.452177	0.780869	0.975433
DCC	Dcc	ENSMUSG00000060534	-0.0591698	0.452345	-0.78057	0.975445
HSD17B11	Hsd17b11	ENSMUSG00000029311	-0.0598809	0.452808	-0.77975	0.975476
COMMD5	Commd5	ENSMUSG00000055041	-0.250431	0.452858	-0.779661	0.97548
SLC44A2	Slc44a2	ENSMUSG00000057193	-0.166549	0.453526	-0.778476	0.975525
DMXL2	Dmxl2	ENSMUSG00000041268	-0.0315319	0.454032	-0.77758	0.97556
CNN3	Cnn3	ENSMUSG00000053931	0.135106	0.454082	0.777492	0.975563
VAPA	Vapa	ENSMUSG00000024091	-0.0614107	0.454298	-0.777108	0.975578
KIF21A	Kif21a	ENSMUSG00000022629	-0.0615911	0.454938	-0.775977	0.975621
WASL	Wasl	ENSMUSG00000029684	0.0444964	0.455168	0.775568	0.975637
CUL2	Cul2	ENSMUSG00000024231	-0.0669	0.455923	-0.774235	0.975688
OTUB1	Otub1	ENSMUSG00000024767	0.0362317	0.456	0.774099	0.975693
RGS7	Rgs7	ENSMUSG00000026527	-0.0336684	0.456914	-0.772486	0.975754
SNAP25	Snap25	ENSMUSG00000027273	-0.0472273	0.456983	-0.772364	0.975759
NDRG2	Ndrg2	ENSMUSG00000004558	-0.047864	0.45787	-0.770801	0.975818
WDR7	Wdr7	ENSMUSG00000040560	-0.0383986	0.457939	-0.770678	0.975823
KIT	Kit	ENSMUSG00000005672	-0.0828177	0.458049	-0.770485	0.97583
CLYBL	Clybl	ENSMUSG00000025545	-0.0784755	0.458588	-0.769536	0.975866
REEP5	Reep5	ENSMUSG00000005873	0.177792	0.458926	0.768942	0.975888
SLC25A18	Slc25a18	ENSMUSG00000004902	0.165914	0.459063	0.768701	0.975897
ATP2B2	Atp2b2	ENSMUSG00000030302	-0.0390292	0.459068	-0.768692	0.975898
PSMB5	Psmb5	ENSMUSG00000022193	0.0382653	0.460049	0.766969	0.975963
DCUN1D1	NA	NA	0.255252	0.461223	0.764908	0.97604
ECI1	Eci1	ENSMUSG00000024132	-0.148868	0.461822	-0.763858	0.976079
PPP3CA	Ppp3ca	ENSMUSG00000028161	0.0454046	0.462262	0.763088	0.976108
PABPC1	Pabpc6	ENSMUSG00000046173	0.0691601	0.462696	0.762328	0.976136
PABPC1	Pabpc2	ENSMUSG00000051732	0.0691601	0.462696	0.762328	0.976136
PABPC1	Pabpc1	ENSMUSG00000022283	0.0691601	0.462696	0.762328	0.976136
SCYL2	Scyl2	ENSMUSG00000069539	-0.108809	0.462878	-0.76201	0.976148
GDAP1L1	Gdap1l1	ENSMUSG00000017943	0.080337	0.463502	0.760918	0.976188
AKAP7	Akap7	ENSMUSG00000039166	0.066304	0.464148	0.759791	0.97623
MBOAT7	Mboat7	ENSMUSG00000035596	0.179336	0.464399	0.759352	0.976246
SLC9A6	Slc9a6	ENSMUSG00000060681	0.067591	0.465548	0.757348	0.97632
MAP2K2	Map2k2	ENSMUSG00000035027	0.0774577	0.466508	0.755676	0.976381
OGDH	Ogdh	ENSMUSG00000020456	0.064644	0.466857	0.755069	0.976403
KRT79	Krt79	ENSMUSG00000061397	0.31592	0.467653	0.753684	0.976454
PSMD1	Psmd1	ENSMUSG00000026229	0.0738592	0.468648	0.751956	0.976517
LRRTM1	Lrrtm1	ENSMUSG00000060780	-0.0498387	0.469502	-0.750475	0.976571
ATP6V1G2	Atp6v1g2	ENSMUSG00000024403	0.062397	0.469818	0.749928	0.97659
ETFDH	Etfdh	ENSMUSG00000027809	0.0723855	0.470011	0.749593	0.976603
ICAM5	Icam5	ENSMUSG00000032174	0.207276	0.471181	0.747567	0.976676
NLGN2	Nlgn2	ENSMUSG00000051790	-0.0827578	0.471329	-0.747311	0.976685
SYT3	Syt3	ENSMUSG00000030731	-0.0515514	0.471504	-0.747009	0.976696
VARS	Vars	ENSMUSG00000007029	-0.0926868	0.471568	-0.746898	0.9767
NIPSNAP3B	Nipsnap3b	ENSMUSG00000015247	-0.0541806	0.471624	-0.746801	0.976703
NIPSNAP3B	Nipsnap3a	ENSMUSG00000015242	-0.0541806	0.471624	-0.746801	0.976703
ALDH1B1	Aldh1b1	ENSMUSG00000035561	-0.0503216	0.471998	-0.746155	0.976726
CHCHD6	Chchd6	ENSMUSG00000030086	0.0975098	0.472541	0.745218	0.97676
RPS21	Rps21	ENSMUSG00000039001	0.124887	0.472854	0.744678	0.976779
INPP1	Inpp1	ENSMUSG00000026102	-0.100046	0.473413	-0.743713	0.976814
TRAP1	Trap1	ENSMUSG00000005981	-0.0577126	0.473634	-0.743332	0.976827
SNCA	Snca	ENSMUSG00000025889	0.0691679	0.473856	0.742949	0.976841
ADCY9	Adcy9	ENSMUSG00000005580	0.0506981	0.474416	0.741985	0.976875
RPS2	Rps2	ENSMUSG00000044533	0.0683356	0.474839	0.741256	0.976901
HOMER1	Homer1	ENSMUSG00000007617	-0.0332211	0.475355	-0.740369	0.976933
2021-09-07	NA	NA	-0.0607837	0.475907	-0.73942	0.976966
ATXN10	Atxn10	ENSMUSG00000016541	-0.122184	0.476078	-0.739126	0.976977
ITFG1	Itfg1	ENSMUSG00000031703	0.0938492	0.476818	0.737854	0.977022
MYO18A	Myo18a	ENSMUSG00000000631	0.0383542	0.477687	0.736363	0.977074
PMM1	Pmm1	ENSMUSG00000022474	0.062883	0.477867	0.736055	0.977085
TUBB2A	Tubb2a	ENSMUSG00000058672	0.066651	0.478542	0.734898	0.977126
ATP6V1H	Atp6v1h	ENSMUSG00000033793	0.045335	0.479069	0.733996	0.977157
ATIC	Atic	ENSMUSG00000026192	-0.0620435	0.479279	-0.733637	0.97717
HRAS	Hras	ENSMUSG00000025499	-0.0360539	0.480181	-0.732095	0.977223
ADD1	Add1	ENSMUSG00000029106	0.0367979	0.480425	0.731677	0.977238
GIT1	Git1	ENSMUSG00000011877	-0.13699	0.480434	-0.731663	0.977238
FAM131B	Fam131b	ENSMUSG00000029861	-0.242751	0.480962	-0.730761	0.97727
ACOT13	Acot13	ENSMUSG00000006717	0.0785981	0.481459	0.729912	0.977299
SND1	Snd1	ENSMUSG00000001424	0.134377	0.482173	0.728694	0.977341
PCSK1N	Pcsk1n	ENSMUSG00000039278	-0.109755	0.482591	-0.727982	0.977366
RALA	Rala	ENSMUSG00000008859	0.062254	0.483234	0.726888	0.977404
HINT2	Hint2	ENSMUSG00000028470	0.0672191	0.483299	0.726777	0.977408
PLCXD3	Plcxd3	ENSMUSG00000049148	-0.100718	0.483362	-0.726669	0.977411
RAB2B	Rab2b	ENSMUSG00000022159	0.131034	0.483947	0.725673	0.977446
TMX1	Tmx1	ENSMUSG00000021072	-0.0673382	0.484097	-0.725419	0.977454
PTPRN	Ptprn	ENSMUSG00000026204	0.0646888	0.484316	0.725046	0.977467
PPME1	Ppme1	ENSMUSG00000030718	0.208806	0.48455	0.724649	0.977481
PYGM	Pygm	ENSMUSG00000032648	-0.0722675	0.484583	-0.724593	0.977483
TENM2	Tenm2	ENSMUSG00000049336	-0.118022	0.485716	-0.722669	0.977548
ATAD3	NA	NA	0.0615342	0.485883	0.722386	0.977558
TPM1	Tpm1	ENSMUSG00000032366	0.133391	0.486488	0.72136	0.977593
ADSS	Adss	ENSMUSG00000015961	-0.0498073	0.487562	-0.71954	0.977655
NDUFA1	Ndufa1	ENSMUSG00000016427	0.238533	0.488106	0.718619	0.977686
GM20390	NA	NA	-0.0451074	0.490536	-0.714515	0.977824
ROBO2	Robo2	ENSMUSG00000052516	0.0735279	0.4912	0.713396	0.977862
RPS25	Rps25	ENSMUSG00000009927	0.222717	0.491252	0.713308	0.977865
NONO	Nono	ENSMUSG00000031311	0.067766	0.491745	0.712476	0.977893
PGD	Pgd	ENSMUSG00000028961	-0.0454438	0.492902	-0.710529	0.977958
CHCHD2;ZBED5	NA	NA	-0.103814	0.492964	-0.710426	0.977961
YWHAZ	Ywhaz	ENSMUSG00000022285	-0.045332	0.493228	-0.709982	0.977976
SFPQ	Sfpq	ENSMUSG00000028820	-0.138697	0.494742	-0.70744	0.97806
RPS8	NA	NA	0.128649	0.49521	0.706655	0.978086
CRK	Crk	ENSMUSG00000017776	0.0425648	0.495614	0.705978	0.978108
SCAI	Scai	ENSMUSG00000035236	0.0883892	0.495951	0.705413	0.978127
ATP6V1B2	Atp6v1b2	ENSMUSG00000006273	-0.0362452	0.496346	-0.704752	0.978149
KIAA1671	2900026A02Rik	ENSMUSG00000051339	0.0808947	0.496707	0.704147	0.978168
TAMM41	Tamm41	ENSMUSG00000030316	-0.118522	0.496728	-0.704111	0.97817
COMMD3	Commd3	ENSMUSG00000051154	0.0817201	0.496978	0.703694	0.978183
LNP	NA	NA	0.0592187	0.496983	0.703686	0.978184
NDUFA10	Ndufa10	ENSMUSG00000026260	0.0570819	0.497043	0.703585	0.978187
SMPD3	Smpd3	ENSMUSG00000031906	-0.101791	0.497162	-0.703386	0.978193
ACADL	Acadl	ENSMUSG00000026003	-0.0834784	0.497258	-0.703225	0.978199
EPHA4	Epha4	ENSMUSG00000026235	-0.049767	0.497365	-0.703046	0.978205
GRM2	Grm2	ENSMUSG00000023192	-0.0638135	0.498387	-0.701339	0.97826
USP14	Usp14	ENSMUSG00000047879	0.0468751	0.498455	0.701225	0.978264
MYO5A	Myo5a	ENSMUSG00000034593	-0.0342977	0.500213	-0.698292	0.978359
AQP4	Aqp4	ENSMUSG00000024411	0.206884	0.500899	0.697148	0.978396
VPS45	Vps45	ENSMUSG00000015747	-0.0554469	0.501243	-0.696577	0.978415
ACOX1	Acox1	ENSMUSG00000020777	0.0500239	0.501347	0.696404	0.978421
LRRC7	Lrrc7	ENSMUSG00000028176	-0.0641082	0.50168	-0.695849	0.978438
UGP2	Ugp2	ENSMUSG00000001891	-0.0395932	0.503304	-0.69315	0.978525
CAMK2A	Camk2a	ENSMUSG00000024617	0.0566334	0.503866	0.692217	0.978555
TFRC	Tfrc	ENSMUSG00000022797	-0.0649143	0.504531	-0.691115	0.97859
ASRGL1	Asrgl1	ENSMUSG00000024654	-0.070323	0.50576	-0.689079	0.978655
AHSA1	Ahsa1	ENSMUSG00000021037	-0.0313278	0.505776	-0.689053	0.978656
THOP1	Thop1	ENSMUSG00000004929	0.063868	0.507498	0.686206	0.978746
SDHB	Sdhb	ENSMUSG00000009863	0.0460203	0.507799	0.685709	0.978762
RPL35A	NA	NA	0.0634274	0.50872	0.684187	0.97881
RPL22	Rpl22	ENSMUSG00000028936	0.0733404	0.508824	0.684016	0.978815
FAM49B	Fam49b	ENSMUSG00000022378	-0.0336521	0.509058	-0.683631	0.978827
EPB4.1L1	NA	NA	-0.0394227	0.509642	-0.682667	0.978858
PRDX2	Gm5225	ENSMUSG00000095266	-0.0589922	0.510402	-0.681416	0.978897
PRDX2	Prdx2	ENSMUSG00000005161	-0.0589922	0.510402	-0.681416	0.978897
FAAH	Faah	ENSMUSG00000034171	-0.0762903	0.511439	-0.67971	0.97895
IQGAP2	Iqgap2	ENSMUSG00000021676	0.0578169	0.513416	0.676463	0.979051
RPL17	NA	NA	-0.0471008	0.513702	-0.675993	0.979066
TRAPPC1	Trappc1	ENSMUSG00000049299	-0.0396801	0.51382	-0.675801	0.979072
PCYOX1L	Pcyox1l	ENSMUSG00000024579	-0.0906524	0.514291	-0.675028	0.979095
CCT5	NA	NA	-0.040178	0.515138	-0.673641	0.979138
NDUFA8	Ndufa8	ENSMUSG00000026895	0.0682235	0.515444	0.67314	0.979154
CSNK2A2	Csnk2a2	ENSMUSG00000046707	-0.0711649	0.517271	-0.670154	0.979245
CORO2A	Coro2a	ENSMUSG00000028337	0.0402793	0.517351	0.670022	0.979249
EFR3B	Efr3b	ENSMUSG00000020658	-0.0532911	0.517425	-0.669901	0.979253
PALM2	Palm2	ENSMUSG00000090053	0.0349642	0.517766	0.669345	0.97927
COPS2	Cops2	ENSMUSG00000027206	0.0935806	0.518288	0.668492	0.979296
HPCA	Hpca	ENSMUSG00000028785	-0.0553142	0.518443	-0.66824	0.979304
TOMM20	Tomm20	ENSMUSG00000093904	0.0712376	0.5191	0.667169	0.979336
PDXK	Pdxk	ENSMUSG00000032788	-0.0600505	0.519555	-0.666427	0.979359
PPA2	Ppa2	ENSMUSG00000028013	0.0453266	0.519841	0.665962	0.979373
PRKCB	Prkcb	ENSMUSG00000052889	-0.0365104	0.520881	-0.664269	0.979424
PITPNM1	Pitpnm1	ENSMUSG00000024851	-0.0383141	0.521499	-0.663265	0.979454
NRCAM	Nrcam	ENSMUSG00000020598	0.0480621	0.522949	0.660911	0.979525
GNG13	Gng13	ENSMUSG00000025739	0.0684319	0.523124	0.660626	0.979533
MTATP8	NA	NA	0.0704948	0.524209	0.658868	0.979586
PIP5K1C	Pip5k1c	ENSMUSG00000034902	0.0286318	0.524896	0.657754	0.979619
STXBP5L	Stxbp5l	ENSMUSG00000022829	0.0547098	0.525063	0.657485	0.979627
TXNL1	Txnl1	ENSMUSG00000024583	0.0318974	0.525269	0.65715	0.979637
TNIK	Tnik	ENSMUSG00000027692	0.0568504	0.525772	0.656337	0.979661
THEM4	Them4	ENSMUSG00000028145	0.0545699	0.527056	0.654261	0.979723
CAMK4	Camk4	ENSMUSG00000038128	-0.0717367	0.52709	-0.654206	0.979725
ABAT	Abat	ENSMUSG00000057880	-0.0716076	0.527095	-0.654199	0.979725
GAS7	Gas7	ENSMUSG00000033066	-0.0628088	0.52737	-0.653754	0.979738
WDR48	Wdr48	ENSMUSG00000032512	-0.0607935	0.527607	-0.653371	0.979749
RANBP1	Ranbp1	ENSMUSG00000005732	0.0396021	0.527695	0.653229	0.979753
WBP2	Wbp2	ENSMUSG00000034341	0.100192	0.527772	0.653105	0.979757
S1PR1	S1pr1	ENSMUSG00000045092	-0.131525	0.528293	-0.652265	0.979782
CLTA	Clta	ENSMUSG00000028478	0.0448626	0.528296	0.652259	0.979782
AK2	Ak2	ENSMUSG00000028792	-0.119626	0.528415	-0.652068	0.979788
EZR	Ezr	ENSMUSG00000052397	0.0531459	0.528598	0.651772	0.979796
NRXN1	Nrxn1	ENSMUSG00000024109	-0.0368458	0.529008	-0.651113	0.979816
MPC2	Mpc2	ENSMUSG00000026568	0.671402	0.529216	0.650777	0.979825
SLC8A1	Slc8a1	ENSMUSG00000054640	0.082955	0.529309	0.650626	0.97983
MTX1	Mtx1	ENSMUSG00000064068	0.0618454	0.529839	0.649774	0.979855
MCU	Mcu	ENSMUSG00000009647	-0.0704349	0.530042	-0.649447	0.979864
PLXNB1	Plxnb1	ENSMUSG00000053646	-0.116087	0.530824	-0.648188	0.979901
VIM	Vim	ENSMUSG00000026728	0.0964022	0.532509	0.64548	0.97998
NSF	Nsf	ENSMUSG00000034187	0.0344807	0.532634	0.645279	0.979986
RPL24	Rpl24	ENSMUSG00000098274	0.0892519	0.532705	0.645165	0.979989
ALDH1A1	Aldh1a1	ENSMUSG00000053279	-0.0487737	0.533543	-0.643821	0.980028
ALDH1A1	Aldh1a7	ENSMUSG00000024747	-0.0487737	0.533543	-0.643821	0.980028
DPY30	Dpy30	ENSMUSG00000024067	0.0483442	0.533679	0.643604	0.980034
ENO1	Eno1b	ENSMUSG00000059040	-0.0382113	0.534194	-0.642778	0.980058
ENO1	Eno1	ENSMUSG00000063524	-0.0382113	0.534194	-0.642778	0.980058
TOMM22	Tomm22	ENSMUSG00000022427	0.0915444	0.535675	0.640406	0.980127
PLP1	Plp1	ENSMUSG00000031425	-0.149882	0.535708	-0.640353	0.980128
KALRN	Kalrn	ENSMUSG00000061751	-0.0440899	0.535809	-0.640191	0.980133
MLST8	Mlst8	ENSMUSG00000024142	-0.0374952	0.536254	-0.639479	0.980153
TARDBP	Tardbp	ENSMUSG00000041459	0.231224	0.53632	0.639375	0.980156
SNX27	Snx27	ENSMUSG00000028136	0.0441577	0.536604	0.63892	0.980169
DLG3	Dlg3	ENSMUSG00000000881	0.0411206	0.536878	0.638482	0.980182
DGKE	Dgke	ENSMUSG00000000276	-0.0661429	0.536968	-0.638338	0.980186
FAM126B	Fam126b	ENSMUSG00000038174	-0.0641664	0.53734	-0.637744	0.980203
GM5428;RPL6	NA	NA	0.079319	0.538114	0.636508	0.980238
LMAN2L	Lman2l	ENSMUSG00000001143	-0.0435556	0.540226	-0.633143	0.980334
HPRT1	Hprt	ENSMUSG00000025630	0.0380268	0.540446	0.632792	0.980344
FBXO2	Fbxo2	ENSMUSG00000041556	0.0426982	0.540665	0.632443	0.980353
MFF	NA	NA	-0.0839816	0.540888	-0.632089	0.980363
OCIAD1	Ociad1	ENSMUSG00000029152	-0.0772931	0.541144	-0.631682	0.980375
PCCA	Pcca	ENSMUSG00000041650	0.0460782	0.541306	0.631424	0.980382
PIN1	Pin1rt1	ENSMUSG00000074997	-0.042744	0.541403	-0.631269	0.980387
PIN1	Pin1	ENSMUSG00000032171	-0.042744	0.541403	-0.631269	0.980387
DCLK2	Dclk2	ENSMUSG00000028078	-0.0515126	0.542161	-0.630065	0.98042
OCRL	Ocrl	ENSMUSG00000001173	-0.100588	0.543004	-0.628726	0.980458
CCT4	Cct4	ENSMUSG00000007739	-0.0332818	0.543457	-0.628006	0.980478
OMG	Omg	ENSMUSG00000049612	-0.0353581	0.543808	-0.62745	0.980494
GSPT1	Gspt1	ENSMUSG00000062203	0.0445347	0.544406	0.626502	0.98052
TOMM40	Tomm40	ENSMUSG00000002984	0.0349448	0.545045	0.625489	0.980548
LRRC57	Lrrc57	ENSMUSG00000027286	0.0497231	0.545276	0.625123	0.980559
SARS	Sars	ENSMUSG00000068739	-0.0330596	0.545281	-0.625115	0.980559
SCG2	Scg2	ENSMUSG00000050711	0.0499838	0.546128	0.623775	0.980596
LETM1	Letm1	ENSMUSG00000005299	0.0568062	0.547242	0.622012	0.980645
MLLT4	NA	NA	-0.0611976	0.547407	-0.621752	0.980652
SMAP2	Smap2	ENSMUSG00000032870	-0.0654554	0.547579	-0.62148	0.98066
CHCHD3	Chchd3	ENSMUSG00000053768	0.0713888	0.547607	0.621436	0.980661
FUS;TAF15	NA	NA	0.0714527	0.547663	0.621347	0.980663
TRIM9	Trim9	ENSMUSG00000021071	0.0796814	0.549139	0.619018	0.980728
SLC16A1	Slc16a1	ENSMUSG00000032902	-0.0455847	0.549167	-0.618973	0.980729
PREP	Prep	ENSMUSG00000019849	-0.0435521	0.549193	-0.618932	0.98073
RDH11	Rdh11	ENSMUSG00000066441	-0.044902	0.549591	-0.618304	0.980747
CHMP6	Chmp6	ENSMUSG00000025371	-0.0856111	0.54976	-0.618037	0.980754
SYNGR3	Syngr3	ENSMUSG00000007021	0.0293613	0.550553	0.616789	0.980789
PSMB4	Psmb4	ENSMUSG00000005779	0.047361	0.550591	0.616728	0.98079
KRT10	Krt10	ENSMUSG00000019761	0.287851	0.55102	0.616054	0.980809
ALDH1L1	Aldh1l1	ENSMUSG00000030088	-0.0357867	0.551266	-0.615666	0.980819
APOE	Apoe	ENSMUSG00000002985	0.0648751	0.551485	0.615321	0.980829
ATP6AP1	Atp6ap1	ENSMUSG00000019087	0.226446	0.554153	0.611128	0.980943
ASTN1	Astn1	ENSMUSG00000026587	-0.0447431	0.555259	-0.609394	0.980989
ARPC1A	NA	NA	0.049715	0.555897	0.608395	0.981016
GNB1;GNB2	NA	NA	0.205325	0.557063	0.606568	0.981065
SLC1A4	Slc1a4	ENSMUSG00000020142	-0.0865031	0.558769	-0.603901	0.981136
MPP3	Mpp3	ENSMUSG00000052373	0.209606	0.558775	0.603892	0.981137
CLPP	Clpp	ENSMUSG00000002660	0.0544769	0.559892	0.602148	0.981183
ACAA1A	NA	NA	0.042371	0.560697	0.600893	0.981216
ARHGAP26	Arhgap26	ENSMUSG00000036452	0.0665821	0.561215	0.600085	0.981238
RPL27	Rpl27-ps3	ENSMUSG00000073640	0.0610228	0.561327	0.59991	0.981242
IVD	Ivd	ENSMUSG00000027332	0.0581821	0.561375	0.599836	0.981244
NAP1L1	NA	NA	-0.0481439	0.561554	-0.599557	0.981252
PRKCSH	Prkcsh	ENSMUSG00000003402	-0.047648	0.561743	-0.599263	0.981259
GRIA1	Gria1	ENSMUSG00000020524	-0.0284987	0.561881	-0.599048	0.981265
BCAN	Bcan	ENSMUSG00000004892	-0.0826449	0.562132	-0.598657	0.981275
CAMK2G	Camk2g	ENSMUSG00000021820	-0.0637689	0.56218	-0.598582	0.981277
AK5	Ak5	ENSMUSG00000039058	0.0705843	0.562322	0.598361	0.981283
OCIAD2	Ociad2	ENSMUSG00000029153	0.0872072	0.562342	0.598329	0.981284
ASAP1	Asap1	ENSMUSG00000022377	-0.0475623	0.562634	-0.597876	0.981296
ACAD9	Acad9	ENSMUSG00000027710	0.0517794	0.562704	0.597766	0.981299
ADAM22	Adam22	ENSMUSG00000040537	-0.0576106	0.562826	-0.597576	0.981304
ACOT11	Acot11	ENSMUSG00000034853	-0.0418457	0.564105	-0.595588	0.981356
TECR	Tecr	ENSMUSG00000031708	0.0541169	0.564252	0.595359	0.981362
HNRNPD	Hnrnpd	ENSMUSG00000000568	0.104957	0.565152	0.593962	0.981399
EHD1	Ehd1	ENSMUSG00000024772	-0.0355563	0.565635	-0.593213	0.981418
CST3	Cst3	ENSMUSG00000027447	0.0294402	0.56565	0.593189	0.981419
PGS1	Pgs1	ENSMUSG00000017715	0.0620886	0.565739	0.593052	0.981422
DDB1	Ddb1	ENSMUSG00000024740	0.0333912	0.565853	0.592874	0.981427
PCMT1	Pcmt1	ENSMUSG00000019795	0.0500332	0.566172	0.592379	0.98144
ADAM11	Adam11	ENSMUSG00000020926	-0.0258269	0.566173	-0.592378	0.98144
FABP5	Fabp5	ENSMUSG00000027533	0.0449237	0.566322	0.592146	0.981446
ADCY5	Adcy5	ENSMUSG00000022840	0.0350359	0.566779	0.591439	0.981464
LANCL1	Lancl1	ENSMUSG00000026000	-0.0382513	0.567533	-0.590271	0.981495
RPL23	Rpl23	ENSMUSG00000071415	-0.060591	0.569081	-0.587875	0.981556
GNAQ	Gnaq	ENSMUSG00000024639	0.0504212	0.569384	0.587407	0.981568
DGUOK	Dguok	ENSMUSG00000014554	-0.12303	0.56947	-0.587274	0.981572
PEX5L	Pex5l	ENSMUSG00000027674	0.03494	0.569626	0.587032	0.981578
PDIA3	Pdia3	ENSMUSG00000027248	-0.0439054	0.571158	-0.584667	0.981639
GRAMD1B	Gramd1b	ENSMUSG00000040111	-0.0578539	0.571235	-0.584547	0.981642
NF1	Nf1	ENSMUSG00000020716	-0.0323502	0.571779	-0.583708	0.981663
ATP1B1	Atp1b1	ENSMUSG00000026576	0.0790205	0.572387	0.582771	0.981687
GRIPAP1	Gripap1	ENSMUSG00000031153	0.0418497	0.57279	0.58215	0.981703
LYPLA1	Lypla1	ENSMUSG00000025903	0.0467812	0.573004	0.581819	0.981712
FAHD2	NA	NA	-0.0542013	0.573171	-0.581562	0.981718
WARS	Wars	ENSMUSG00000021266	0.0508977	0.573175	0.581556	0.981718
SERBP1	Serbp1	ENSMUSG00000036371	-0.0488648	0.573934	-0.580389	0.981748
EEF1A1	NA	NA	0.0416915	0.574482	0.579545	0.981769
VPS26B	Vps26b	ENSMUSG00000031988	0.041634	0.575431	0.578086	0.981806
DTD1	Dtd1	ENSMUSG00000027430	-0.0496835	0.577547	-0.574837	0.981888
PFKP	Pfkp	ENSMUSG00000021196	0.102319	0.57782	0.574418	0.981899
EIF4H	Eif4h	ENSMUSG00000040731	0.0531631	0.577863	0.574352	0.9819
CKB	Ckb	ENSMUSG00000001270	-0.033554	0.578392	-0.57354	0.981921
CPNE7	Cpne7	ENSMUSG00000034796	0.0653237	0.57881	0.5729	0.981937
USO1	Uso1	ENSMUSG00000029407	0.0405314	0.57905	0.572533	0.981946
MAT2A	Mat2a	ENSMUSG00000053907	0.0364281	0.579069	0.572503	0.981946
NTM	Ntm	ENSMUSG00000059974	0.0283909	0.579786	0.571406	0.981974
LASP1	Lasp1	ENSMUSG00000038366	0.0358488	0.580616	0.570136	0.982005
ARPC2	Arpc2	ENSMUSG00000006304	0.0351124	0.580836	0.569799	0.982014
SOD2	Sod2	ENSMUSG00000006818	0.0597684	0.58118	0.569273	0.982027
UBE2N	Ube2n	ENSMUSG00000074781	0.0537711	0.581554	0.568701	0.982041
CAPZB	Capzb	ENSMUSG00000028745	0.0379964	0.582953	0.566566	0.982094
HIST1H2BB;HIST1H2BC;HIST1H2BF;HIST1H2BH;HIST1H2BK;HIST1H2BM;HIST1H2BP;HIST1H2BQ;HIST2H2BB	NA	NA	0.253331	0.584177	0.564697	0.98214
ARPC5L	Arpc5l	ENSMUSG00000026755	-0.0290155	0.584321	-0.564479	0.982145
RPL9;RPL9-PS1	NA	NA	0.117654	0.584361	0.564418	0.982147
PRKAR1B	Prkar1b	ENSMUSG00000025855	0.0274378	0.585205	0.563132	0.982178
RAB14	Rab14	ENSMUSG00000026878	0.0475536	0.586241	0.561554	0.982217
CYB5R1	Cyb5r1	ENSMUSG00000026456	0.0545253	0.586528	0.561118	0.982228
EPS15	Eps15	ENSMUSG00000028552	0.0583108	0.58701	0.560384	0.982245
EIF1A;EIF1AX	NA	NA	0.0604228	0.587263	0.559999	0.982255
FDXR	Fdxr	ENSMUSG00000018861	0.0574318	0.587497	0.559644	0.982263
CAT	Cat	ENSMUSG00000027187	-0.0572399	0.587597	-0.559492	0.982267
PSMD11	Psmd11	ENSMUSG00000017428	-0.0504031	0.588266	-0.558475	0.982292
PSMC3	Psmc3	ENSMUSG00000002102	-0.0345032	0.588567	-0.558018	0.982303
KCNA3	Kcna3	ENSMUSG00000047959	-0.0285203	0.588962	-0.557419	0.982317
GPM6B	Gpm6b	ENSMUSG00000031342	-0.0644341	0.589082	-0.557237	0.982322
NDUFAF3	Ndufaf3	ENSMUSG00000070283	-0.0814831	0.589551	-0.556525	0.982339
CAMK2B	Camk2b	ENSMUSG00000057897	-0.0334478	0.590954	-0.554397	0.98239
CSE1L	Cse1l	ENSMUSG00000002718	0.236987	0.591606	0.55341	0.982414
ADCK3	NA	NA	0.0719465	0.591619	0.55339	0.982415
ACAA2	Acaa2	ENSMUSG00000036880	0.0560407	0.591796	0.553122	0.982421
BASP1	Basp1	ENSMUSG00000045763	-0.0560732	0.59193	-0.55292	0.982426
ADO	Ado	ENSMUSG00000057134	0.0505049	0.592837	0.551547	0.982459
SULT4A1	Sult4a1	ENSMUSG00000018865	0.0357983	0.593121	0.551117	0.982469
NIPSNAP1	Nipsnap1	ENSMUSG00000034285	-0.0462542	0.59313	-0.551103	0.982469
RTN4	Rtn4	ENSMUSG00000020458	0.0347914	0.593881	0.549969	0.982497
AIFM1	Aifm1	ENSMUSG00000036932	0.075472	0.594631	0.548835	0.982524
GM8394;PSMA5	NA	NA	0.0332662	0.595036	0.548223	0.982538
RAB6A	Rab6a	ENSMUSG00000030704	-0.0226054	0.595435	-0.547621	0.982552
ST13	NA	NA	-0.023784	0.595809	-0.547056	0.982566
BTBD17	Btbd17	ENSMUSG00000000202	-0.248284	0.596831	-0.545516	0.982602
PIP4K2A	Pip4k2a	ENSMUSG00000026737	0.0393312	0.596864	0.545466	0.982604
ABCD3	Abcd3	ENSMUSG00000028127	-0.0319982	0.596952	-0.545333	0.982607
RAP2A	Rap2a	ENSMUSG00000051615	-0.173706	0.597179	-0.544991	0.982615
PRKAR2A	Prkar2a	ENSMUSG00000032601	0.171268	0.597455	0.544576	0.982625
PFN1	Pfn1	ENSMUSG00000018293	-0.0307054	0.597727	-0.544166	0.982634
AGAP3	Agap3	ENSMUSG00000023353	0.0243696	0.599583	0.541372	0.9827
ERLIN2	Erlin2	ENSMUSG00000031483	-0.0477063	0.600246	-0.540376	0.982723
CTBP1	Ctbp1	ENSMUSG00000037373	0.0336684	0.600701	0.539692	0.982739
ARL8B	Arl8b	ENSMUSG00000030105	0.183172	0.600959	0.539304	0.982748
MICU3	Micu3	ENSMUSG00000039478	-0.0713719	0.601177	-0.538976	0.982756
RAB4B	Rab4b	ENSMUSG00000053291	0.0235658	0.602196	0.537447	0.982792
NCAM2	Ncam2	ENSMUSG00000022762	-0.0424219	0.603909	-0.534879	0.982851
TPP2	Tpp2	ENSMUSG00000041763	-0.0377221	0.604562	-0.533902	0.982874
ARL6IP5	Arl6ip5	ENSMUSG00000035199	-0.0393695	0.605368	-0.532695	0.982902
SPRYD7	Spryd7	ENSMUSG00000021930	-0.034671	0.605847	-0.531978	0.982918
MLEC	Mlec	ENSMUSG00000048578	-0.0307905	0.606203	-0.531445	0.98293
PREPL	Prepl	ENSMUSG00000024127	0.0329387	0.606248	0.531378	0.982932
GRIN1	Grin1	ENSMUSG00000026959	-0.0281977	0.606323	-0.531266	0.982934
TUBB3	Tubb3	ENSMUSG00000062380	0.0948961	0.606537	0.530946	0.982942
MTDH	Mtdh	ENSMUSG00000022255	0.067631	0.60695	0.530329	0.982956
BIN1	Bin1	ENSMUSG00000024381	-0.050396	0.608914	-0.527397	0.983023
S100B	S100b	ENSMUSG00000033208	0.194341	0.609148	0.527047	0.983031
VTI1A	Vti1a	ENSMUSG00000024983	-0.064103	0.610245	-0.525413	0.983068
PYCR2	Pycr2	ENSMUSG00000026520	-0.0349301	0.610275	-0.525368	0.983069
PSMA1	Psma1	ENSMUSG00000030751	-0.0377421	0.610367	-0.525231	0.983072
DNAJC6	Dnajc6	ENSMUSG00000028528	-0.0228781	0.610394	-0.52519	0.983073
CSNK1A1	Csnk1a1	ENSMUSG00000024576	-0.0340293	0.611263	-0.523896	0.983103
ITGB1	Itgb1	ENSMUSG00000025809	0.0419183	0.611401	0.52369	0.983107
HSD17B4	Hsd17b4	ENSMUSG00000024507	0.0424184	0.612128	0.522609	0.983132
SLC9A3R1	Slc9a3r1	ENSMUSG00000020733	0.0303959	0.612301	0.522351	0.983137
ATP8A1	Atp8a1	ENSMUSG00000037685	0.0292061	0.612742	0.521695	0.983152
MPP6	Mpp6	ENSMUSG00000038388	-0.0269276	0.613149	-0.52109	0.983166
EPS15L1	Eps15l1	ENSMUSG00000006276	0.0320456	0.613218	0.520987	0.983168
PSMA6	Psma6	ENSMUSG00000021024	0.021804	0.613595	0.520427	0.983181
XPO1	Xpo1	ENSMUSG00000020290	-0.0565654	0.613789	-0.520139	0.983187
ETHE1	Ethe1	ENSMUSG00000064254	0.0640414	0.613905	0.519967	0.983191
CNKSR2	Cnksr2	ENSMUSG00000025658	0.0476969	0.614642	0.518873	0.983216
GSK3A	Gsk3a	ENSMUSG00000057177	0.0273304	0.614791	0.51865	0.983221
BRINP1	Brinp1	ENSMUSG00000028351	-0.0711045	0.614864	-0.518542	0.983223
TAOK2	Taok2	ENSMUSG00000059981	0.0565076	0.615	0.518341	0.983228
SLC6A1	Slc6a1	ENSMUSG00000030310	0.0481581	0.615478	0.517631	0.983243
TMOD2	Tmod2	ENSMUSG00000032186	-0.0324904	0.615792	-0.517165	0.983254
RGS7BP	Rgs7bp	ENSMUSG00000021719	0.0528088	0.615949	0.516932	0.983259
FAM213A	Fam213a	ENSMUSG00000021792	-0.0494604	0.616171	-0.516603	0.983266
PTPRJ	Ptprj	ENSMUSG00000025314	0.0571545	0.616753	0.51574	0.983286
VPS13A	NA	NA	-0.0441061	0.616979	-0.515406	0.983293
GM6793;GM8991;GM9242;HNRNPA3	NA	NA	0.0926207	0.617104	0.515221	0.983297
ARFGEF3	Arfgef3	ENSMUSG00000019852	-0.0587941	0.618817	-0.512684	0.983353
RAPGEF4	Rapgef4	ENSMUSG00000049044	-0.0373967	0.619164	-0.51217	0.983365
ARPC3	Arpc3	ENSMUSG00000029465	-0.0552796	0.619219	-0.512089	0.983367
ATP6V0D1	Atp6v0d1	ENSMUSG00000013160	-0.025149	0.619392	-0.511832	0.983372
PSMD2	Psmd2	ENSMUSG00000006998	0.0629045	0.619565	0.511578	0.983378
ATP6V1G1	Atp6v1g1	ENSMUSG00000039105	0.0435504	0.620757	0.509815	0.983417
SEC22B	Sec22b	ENSMUSG00000027879	0.055512	0.622655	0.507013	0.983478
CCT8	Cct8	ENSMUSG00000025613	-0.0369322	0.623157	-0.506273	0.983494
MYH9	Myh9	ENSMUSG00000022443	0.0328281	0.623318	0.506036	0.9835
KARS	Kars	ENSMUSG00000031948	0.17383	0.623554	0.505688	0.983507
GMPS	Gmps	ENSMUSG00000027823	-0.0492613	0.623566	-0.505671	0.983508
EXOC8	Exoc8	ENSMUSG00000074030	-0.0327552	0.623592	-0.505632	0.983508
CAMKV	Camkv	ENSMUSG00000032936	0.0291564	0.624024	0.504995	0.983522
DGKI	Dgki	ENSMUSG00000038665	-0.0931126	0.624243	-0.504673	0.983529
RPS13	Rps13	ENSMUSG00000090862	-0.0557833	0.624552	-0.504218	0.983539
TUBA1A	Tuba1a	ENSMUSG00000072235	-0.0457599	0.624835	-0.5038	0.983548
ARF1;ARF3	NA	NA	0.0386772	0.625034	0.503508	0.983555
RYR2	Ryr2	ENSMUSG00000021313	-0.0231389	0.625127	-0.50337	0.983558
GPD1	Gpd1	ENSMUSG00000023019	0.027683	0.626036	0.502032	0.983587
CISD1	Cisd1	ENSMUSG00000037710	0.0300109	0.626309	0.501632	0.983595
ACTBL2	Actbl2	ENSMUSG00000055194	0.195552	0.626408	0.501485	0.983599
GRPEL1	Grpel1	ENSMUSG00000029198	-0.091859	0.62686	-0.500822	0.983613
AKR1A1	Akr1a1	ENSMUSG00000028692	0.0331984	0.627219	0.500293	0.983624
GDI2	Gdi2	ENSMUSG00000021218	0.0658594	0.627233	0.500272	0.983625
MYL12B	Myl12b	ENSMUSG00000034868	-0.0322403	0.627359	-0.500088	0.983629
CMPK2	Cmpk2	ENSMUSG00000020638	-0.0308655	0.627677	-0.49962	0.983639
MT-CYB	mt-Cytb	ENSMUSG00000064370	0.0641297	0.628024	0.49911	0.98365
PDK1	Pdk1	ENSMUSG00000006494	-0.0516956	0.628742	-0.498056	0.983673
C1QBP	C1qbp	ENSMUSG00000018446	0.0456555	0.629215	0.497361	0.983687
SCAMP3	Scamp3	ENSMUSG00000028049	0.0321094	0.629903	0.496353	0.983709
CPE	Cpe	ENSMUSG00000037852	0.0581422	0.630133	0.496015	0.983716
MFSD6	Mfsd6	ENSMUSG00000041439	-0.0419403	0.630267	-0.495819	0.98372
GARS	Gars	ENSMUSG00000029777	-0.0508185	0.630931	-0.494845	0.983741
CDC37	Cdc37	ENSMUSG00000019471	-0.0567386	0.631024	-0.494709	0.983744
CDC42	Cdc42	ENSMUSG00000006699	-0.0356522	0.631269	-0.49435	0.983752
CALB2	Calb2	ENSMUSG00000003657	-0.0330687	0.63133	-0.494261	0.983754
SSR4	Ssr4	ENSMUSG00000002014	-0.0471838	0.631566	-0.493914	0.983761
EMC1	Emc1	ENSMUSG00000078517	0.0682355	0.632044	0.493214	0.983776
VPS35	Vps35	ENSMUSG00000031696	0.0202393	0.632198	0.49299	0.983781
GOT2	Got2	ENSMUSG00000031672	0.0358344	0.633337	0.491322	0.983816
NDUFA7	Ndufa7	ENSMUSG00000041881	0.0645114	0.634457	0.489685	0.983851
GM20498;SYNJ2BP	NA	NA	0.0840214	0.634979	0.488921	0.983867
SORL1	Sorl1	ENSMUSG00000049313	-0.0381652	0.636009	-0.487418	0.983899
SRM	Srm	ENSMUSG00000006442	0.0796343	0.636239	0.487082	0.983906
PRKACA	Prkaca	ENSMUSG00000005469	-0.0431499	0.636481	-0.486729	0.983913
AFG3L2	Afg3l2	ENSMUSG00000024527	0.0382961	0.636482	0.486728	0.983913
MAP2K6	Map2k6	ENSMUSG00000020623	0.0326722	0.636486	0.486721	0.983913
GNAO1	Gnao1	ENSMUSG00000031748	0.0386918	0.636489	0.486717	0.983913
GABRB1	Gabrb1	ENSMUSG00000029212	-0.0306341	0.63796	-0.484571	0.983958
HNRNPH1;HNRNPH2	NA	NA	-0.0646144	0.638146	-0.4843	0.983964
PKP4	Pkp4	ENSMUSG00000026991	-0.110301	0.638515	-0.483763	0.983975
CADPS2	Cadps2	ENSMUSG00000017978	0.0240618	0.640873	0.48033	0.984047
FMNL1	Fmnl1	ENSMUSG00000055805	0.0461545	0.640933	0.480244	0.984049
CBR1	Cbr1	ENSMUSG00000051483	-0.0314106	0.640969	-0.480191	0.98405
CBR1	Gm5678	ENSMUSG00000082815	-0.0314106	0.640969	-0.480191	0.98405
ATP5A1	NA	NA	0.0405285	0.64224	0.478342	0.984088
NCK2	Nck2	ENSMUSG00000066877	0.0281257	0.642614	0.4778	0.984099
CDIPT	Cdipt	ENSMUSG00000030682	-0.0242615	0.642619	-0.477792	0.984099
ABCB8	Abcb8	ENSMUSG00000028973	-0.0472469	0.643195	-0.476955	0.984117
MRPS36	Mrps36	ENSMUSG00000061474	0.0538072	0.644375	0.475243	0.984152
PTP4A1	Ptp4a1	ENSMUSG00000026064	-0.0259213	0.645822	-0.473145	0.984195
HNRNPA1	NA	NA	-0.0807718	0.645848	-0.473108	0.984196
UQCR10	Uqcr10	ENSMUSG00000059534	0.0650428	0.646114	0.472721	0.984203
HINT1	Hint1	ENSMUSG00000020267	-0.0277068	0.646303	-0.472449	0.984209
RTN1	Rtn1	ENSMUSG00000021087	0.053822	0.646373	0.472347	0.984211
TPPP	Tppp	ENSMUSG00000021573	0.0921842	0.646917	0.471559	0.984227
RAB12	Rab12	ENSMUSG00000023460	0.0269369	0.647191	0.471162	0.984235
PCYOX1	Pcyox1	ENSMUSG00000029998	0.127614	0.647485	0.470737	0.984244
NDUFA4	Ndufa4	ENSMUSG00000029632	0.0386913	0.647802	0.470278	0.984253
PEF1	Pef1	ENSMUSG00000028779	-0.0518921	0.647807	-0.470271	0.984253
GABARAPL2	Gabarapl2	ENSMUSG00000031950	0.0296079	0.647914	0.470115	0.984257
DPYSL4	Dpysl4	ENSMUSG00000025478	-0.0251033	0.648378	-0.469444	0.98427
NCEH1	Nceh1	ENSMUSG00000027698	-0.0361679	0.648735	-0.468929	0.984281
DAD1	Dad1	ENSMUSG00000022174	-0.0493967	0.648783	-0.468859	0.984282
KIF5C	Kif5c	ENSMUSG00000026764	0.0215316	0.648862	0.468745	0.984284
STUB1	Stub1	ENSMUSG00000039615	0.0337609	0.64941	0.467952	0.9843
GJA1	Gja1	ENSMUSG00000050953	-0.0554592	0.64956	-0.467736	0.984305
NDUFA9	Ndufa9	ENSMUSG00000000399	0.0653211	0.650412	0.466505	0.98433
RFTN2	Rftn2	ENSMUSG00000025978	0.065403	0.650814	0.465925	0.984341
FECH	Fech	ENSMUSG00000024588	0.0557922	0.65083	0.465901	0.984342
BCAT1	Bcat1	ENSMUSG00000030268	-0.0561686	0.651042	-0.465595	0.984348
CHL1	Chl1	ENSMUSG00000030077	-0.0280291	0.652281	-0.463807	0.984384
WDR37	Wdr37	ENSMUSG00000021147	0.0489505	0.652407	0.463625	0.984388
SH3GL1	Sh3gl1	ENSMUSG00000003200	0.0314035	0.652714	0.463183	0.984397
HADH	Hadh	ENSMUSG00000027984	0.0821182	0.653758	0.461678	0.984427
PPP1R7	Ppp1r7	ENSMUSG00000026275	-0.0226312	0.654817	-0.460153	0.984457
RAPGEF2	Rapgef2	ENSMUSG00000062232	-0.0351357	0.656092	-0.458317	0.984494
RAP1B	NA	NA	0.0423112	0.657312	0.456564	0.984528
BAG6	Bag6	ENSMUSG00000024392	0.0633581	0.657573	0.456189	0.984536
MAL2	Mal2	ENSMUSG00000024479	-0.0340427	0.658429	-0.45496	0.98456
GLRX3	Glrx3	ENSMUSG00000031068	0.0332962	0.658544	0.454794	0.984563
PDCD6	Pdcd6	ENSMUSG00000021576	0.0345775	0.659071	0.454038	0.984578
HSPA2	Hspa2	ENSMUSG00000059970	0.0370233	0.659106	0.453987	0.984579
NPTX1	Nptx1	ENSMUSG00000025582	0.0364595	0.659796	0.452997	0.984599
RHOG	Rhog	ENSMUSG00000073982	0.120235	0.661573	0.450448	0.984649
MOG	Mog	ENSMUSG00000076439	-0.133006	0.661616	-0.450387	0.98465
ASNA1	Asna1	ENSMUSG00000052456	0.0480163	0.662106	0.449685	0.984664
SLC2A1	Slc2a1	ENSMUSG00000028645	-0.0286716	0.662115	-0.449673	0.984664
ACTR1A	Actr1a	ENSMUSG00000025228	0.0302655	0.662164	0.449602	0.984665
CNRIP1	Cnrip1	ENSMUSG00000044629	-0.0266638	0.662304	-0.449402	0.984669
LAP3	Lap3	ENSMUSG00000039682	-0.0261277	0.662329	-0.449366	0.98467
MAPT	Mapt	ENSMUSG00000018411	-0.0326805	0.662753	-0.448759	0.984682
SH3GL2	Sh3gl2	ENSMUSG00000028488	0.0281391	0.66295	0.448476	0.984687
HACD2	Hacd2	ENSMUSG00000035376	-0.0346369	0.666016	-0.444092	0.984772
GOT1	Got1	ENSMUSG00000025190	-0.0221419	0.666528	-0.443361	0.984786
FKBP1B	Fkbp1b	ENSMUSG00000020635	-0.0366364	0.666802	-0.442969	0.984794
GSTP1	Gstp1	ENSMUSG00000060803	0.0582029	0.667438	0.442062	0.984811
GSTP1	Gstp2	ENSMUSG00000038155	0.0582029	0.667438	0.442062	0.984811
RPS20	Rps20	ENSMUSG00000028234	0.0304757	0.66832	0.440803	0.984835
TIMM13	Timm13	ENSMUSG00000020219	0.0372213	0.669178	0.43958	0.984859
PPP1R21	Ppp1r21	ENSMUSG00000034709	-0.0243956	0.669306	-0.439398	0.984862
ELAVL1	Elavl1	ENSMUSG00000040028	0.0314837	0.669389	0.439278	0.984865
GDPD1	Gdpd1	ENSMUSG00000061666	-0.699603	0.669722	-0.438804	0.984874
NAPA	Napa	ENSMUSG00000006024	0.0236895	0.670973	0.437023	0.984908
APOO	Apoo	ENSMUSG00000079508	0.0297142	0.671462	0.436327	0.984921
PKM	Pkm	ENSMUSG00000032294	-0.023644	0.672488	-0.434866	0.984949
HDHD2	Hdhd2	ENSMUSG00000025421	0.123688	0.672557	0.434768	0.984951
OXCT1	Oxct1	ENSMUSG00000022186	0.0301031	0.67354	0.43337	0.984977
TRIO	Trio	ENSMUSG00000022263	-0.0801274	0.673712	-0.433127	0.984982
PURG	Purg	ENSMUSG00000049184	0.0618626	0.673884	0.432882	0.984986
RPL13	Rpl13	ENSMUSG00000000740	0.0552718	0.674969	0.431341	0.985015
ECHS1	Echs1	ENSMUSG00000025465	0.0320275	0.674995	0.431304	0.985016
ELMO2	Elmo2	ENSMUSG00000017670	-0.0229199	0.675227	-0.430974	0.985022
HSPD1	NA	NA	-0.0296829	0.676038	-0.429824	0.985044
EPN1	Epn1	ENSMUSG00000035203	0.0253395	0.676425	0.429274	0.985054
RNPEP	Rnpep	ENSMUSG00000041926	-0.102228	0.676593	-0.429037	0.985059
KLC1	Klc1	ENSMUSG00000021288	-0.0204119	0.676706	-0.428875	0.985062
PDAP1	Pdap1	ENSMUSG00000029623	-0.0337592	0.67774	-0.42741	0.985089
ATP2B3	Atp2b3	ENSMUSG00000031376	-0.0250118	0.678277	-0.426649	0.985103
2021-09-03	NA	NA	-0.0234951	0.678303	-0.426612	0.985104
ETFA	Etfa	ENSMUSG00000032314	-0.0635312	0.678745	-0.425985	0.985116
RTN3	Rtn3	ENSMUSG00000024758	-0.0245318	0.679732	-0.424588	0.985142
ATP5O	NA	NA	0.032101	0.680044	0.424146	0.98515
IDH3A	Idh3a	ENSMUSG00000032279	0.0253409	0.680507	0.423491	0.985162
COPS7A	Cops7a	ENSMUSG00000030127	-0.0323152	0.680636	-0.423309	0.985165
FAM120A	Fam120a	ENSMUSG00000038014	0.0437052	0.680672	0.423258	0.985166
SDHC	Sdhc	ENSMUSG00000058076	0.0854341	0.681318	0.422343	0.985183
RPN2	Rpn2	ENSMUSG00000027642	0.0395654	0.681939	0.421466	0.9852
CD200	Cd200	ENSMUSG00000022661	-0.0386907	0.683117	-0.419802	0.98523
2021-09-02	NA	NA	0.0360283	0.683149	0.419757	0.985231
RHEB	Rheb	ENSMUSG00000028945	-0.0234138	0.683158	-0.419744	0.985231
CUL5	Cul5	ENSMUSG00000032030	0.0462956	0.683322	0.419512	0.985236
ACTN1	Actn1	ENSMUSG00000015143	0.0213109	0.683768	0.418882	0.985247
SMAP1	Smap1	ENSMUSG00000026155	0.0329158	0.684336	0.41808	0.985262
ADCY1	Adcy1	ENSMUSG00000020431	0.071502	0.684932	0.417239	0.985277
FARSA	Farsa	ENSMUSG00000003808	0.0209807	0.684934	0.417236	0.985277
MADD	Madd	ENSMUSG00000040687	-0.027928	0.685178	-0.416892	0.985284
SPEN	Spen	ENSMUSG00000040761	0.120934	0.685381	0.416605	0.985289
AGK	Agk	ENSMUSG00000029916	-0.0257662	0.686051	-0.41566	0.985306
RPTOR	Rptor	ENSMUSG00000025583	-0.0318893	0.687135	-0.414133	0.985334
ARHGDIA	Arhgdia	ENSMUSG00000025132	0.0179055	0.687288	0.413918	0.985338
HNRNPAB	Hnrnpab	ENSMUSG00000020358	0.0562163	0.687328	0.413862	0.985339
ARPC4	Arpc4	ENSMUSG00000079426	0.0247004	0.688149	0.412705	0.98536
PDHX	Pdhx	ENSMUSG00000010914	0.0321472	0.688271	0.412533	0.985363
IMMT	Immt	ENSMUSG00000052337	0.0297459	0.688623	0.412038	0.985372
NDUFV1	Ndufv1	ENSMUSG00000037916	0.0316779	0.688827	0.411751	0.985377
CCT6A	NA	NA	-0.0219829	0.688883	-0.411672	0.985379
DCLK1	Dclk1	ENSMUSG00000027797	0.0273624	0.688945	0.411585	0.98538
PI4KA	Pi4ka	ENSMUSG00000041720	-0.0305371	0.689254	-0.41115	0.985388
GLUD1	Glud1	ENSMUSG00000021794	0.0437625	0.689344	0.411024	0.98539
PSMD13	Psmd13	ENSMUSG00000025487	0.319163	0.689643	0.410602	0.985398
SLC25A23	Slc25a23	ENSMUSG00000046329	0.0373035	0.689661	0.410577	0.985398
PICK1	Pick1	ENSMUSG00000068206	0.0322935	0.69065	0.409187	0.985424
PICK1	Pick1	ENSMUSG00000116121	0.0322935	0.69065	0.409187	0.985424
HMOX2	Hmox2	ENSMUSG00000004070	0.0198148	0.690848	0.408909	0.985429
HNRNPC	Hnrnpc	ENSMUSG00000060373	0.0760367	0.690862	0.408889	0.985429
SCAMP1	Scamp1	ENSMUSG00000021687	0.0184222	0.690909	0.408822	0.98543
HSPA5	Hspa5	ENSMUSG00000026864	-0.0316249	0.691603	-0.407847	0.985448
DNM1	Dnm1	ENSMUSG00000026825	0.0261054	0.691773	0.407608	0.985452
RTCB	Rtcb	ENSMUSG00000001783	0.0293623	0.691969	0.407333	0.985457
ACTN4	Actn4	ENSMUSG00000054808	0.0217011	0.692419	0.4067	0.985468
SCN2A1	NA	NA	-0.0263929	0.692706	-0.406297	0.985476
PSMC2	Psmc2	ENSMUSG00000028932	0.020488	0.692954	0.40595	0.985482
PFDN5	Pfdn5	ENSMUSG00000001289	0.0236982	0.692968	0.40593	0.985482
DLD	Dld	ENSMUSG00000020664	0.0447347	0.693272	0.405503	0.98549
KCNA2	Kcna2	ENSMUSG00000040724	-0.0234096	0.694153	-0.404266	0.985512
GM20503;GNG10	NA	NA	0.023602	0.694397	0.403925	0.985518
GMPR	Gmpr	ENSMUSG00000000253	0.0252216	0.69489	0.403233	0.98553
PTGES2	Ptges2	ENSMUSG00000026820	0.0376992	0.695275	0.402693	0.98554
HINT3	Hint3	ENSMUSG00000019791	0.0265682	0.695318	0.402634	0.985541
FLOT2	Flot2	ENSMUSG00000061981	0.0222813	0.69563	0.402196	0.985549
VAMP1	Vamp1	ENSMUSG00000030337	0.076986	0.695915	0.401797	0.985556
FSCN1	Fscn1	ENSMUSG00000029581	-0.0325472	0.696737	-0.400645	0.985576
SDC3	Sdc3	ENSMUSG00000025743	-0.0445551	0.696872	-0.400455	0.98558
COX5B	Gm11273	ENSMUSG00000079941	0.0520804	0.697254	0.399922	0.985589
COX5B	Cox5b	ENSMUSG00000061518	0.0520804	0.697254	0.399922	0.985589
PPP2R5D	Ppp2r5d	ENSMUSG00000059409	-0.0455577	0.697336	-0.399806	0.985591
GM10020;RPL15	NA	NA	0.0670523	0.697541	0.399519	0.985596
RPL23A	Rpl23a	ENSMUSG00000058546	0.0392367	0.69893	0.397575	0.985631
CALR	Calr	ENSMUSG00000003814	0.0309763	0.699031	0.397435	0.985633
CUL1	Cul1	ENSMUSG00000029686	0.0443737	0.699215	0.397177	0.985638
PRDX1	Prdx1	ENSMUSG00000028691	-0.0302293	0.699608	-0.396627	0.985647
CAP2	Cap2	ENSMUSG00000021373	0.0185385	0.702435	0.392678	0.985716
STAM	Stam	ENSMUSG00000026718	-0.0271107	0.702561	-0.392503	0.98572
FUNDC2	NA	NA	-0.0662806	0.702605	-0.39244	0.985721
NOMO1	Nomo1	ENSMUSG00000030835	0.0441535	0.702699	0.39231	0.985723
CAPN5	Capn5	ENSMUSG00000035547	-0.0314135	0.703253	-0.391537	0.985736
SLC25A4	Slc25a4	ENSMUSG00000031633	0.0305141	0.703834	0.390726	0.98575
PPID	Ppid	ENSMUSG00000027804	0.0425434	0.70448	0.389826	0.985766
DMTN	Dmtn	ENSMUSG00000022099	0.0264549	0.704611	0.389643	0.985769
SLC30A1	Slc30a1	ENSMUSG00000037434	0.0515018	0.7049	0.389239	0.985776
RGS6	Rgs6	ENSMUSG00000021219	-0.0278175	0.705	-0.3891	0.985779
CNDP2	Cndp2	ENSMUSG00000024644	-0.0183827	0.705111	-0.388946	0.985781
ACYP2	Acyp2	ENSMUSG00000060923	0.037479	0.706174	0.387465	0.985807
CACNA1E	Cacna1e	ENSMUSG00000004110	0.0191232	0.706426	0.387114	0.985813
SV2A	Sv2a	ENSMUSG00000038486	-0.0430193	0.706661	-0.386787	0.985819
DCTN3	Dctn3	ENSMUSG00000028447	0.0231646	0.706736	0.386682	0.985821
RAB22A	Rab22a	ENSMUSG00000027519	-0.0798728	0.706785	-0.386613	0.985822
ANXA7	Anxa7	ENSMUSG00000021814	0.0238202	0.707218	0.386012	0.985832
CAPNS1	Capns1	ENSMUSG00000001794	-0.0239427	0.708297	-0.384509	0.985858
TAOK1	Taok1	ENSMUSG00000017291	-0.029951	0.708542	-0.384169	0.985864
FKBP1A	Fkbp1a	ENSMUSG00000032966	-0.0719038	0.708696	-0.383955	0.985868
APPL1	Appl1	ENSMUSG00000040760	0.036785	0.710401	0.381585	0.985908
CADPS	Cadps	ENSMUSG00000054423	0.0276341	0.710828	0.380992	0.985918
PGAM1	Pgam1	ENSMUSG00000011752	-0.034389	0.711069	-0.380657	0.985924
LRP1	Lrp1	ENSMUSG00000040249	-0.0251002	0.711099	-0.380615	0.985925
NRXN3	Nrxn3	ENSMUSG00000066392	-0.024297	0.711193	-0.380485	0.985927
BAIAP2	Baiap2	ENSMUSG00000025372	-0.0171144	0.711957	-0.379424	0.985945
HNRNPK	Hnrnpk	ENSMUSG00000021546	0.0532661	0.712336	0.378898	0.985954
CNOT1	Cnot1	ENSMUSG00000036550	-0.0404647	0.712995	-0.377984	0.985969
SLC25A3	Slc25a3	ENSMUSG00000061904	-0.0418541	0.713548	-0.377216	0.985982
TARS	Tars	ENSMUSG00000022241	0.0157328	0.71368	0.377033	0.985986
RBMX;RBMXL1	NA	NA	0.0626944	0.71385	0.376797	0.98599
HNRNPL	Hnrnpl	ENSMUSG00000015165	0.0570562	0.713907	0.376718	0.985991
IDH2	Idh2	ENSMUSG00000030541	-0.0478994	0.714247	-0.376247	0.985999
NPEPPS	Npepps	ENSMUSG00000001441	-0.0163546	0.714568	-0.375803	0.986006
FAM171A2	Fam171a2	ENSMUSG00000034685	-0.0418116	0.714944	-0.375282	0.986015
TXNRD2	Txnrd2	ENSMUSG00000075704	-0.0363254	0.715028	-0.375165	0.986017
PMPCA	Pmpca	ENSMUSG00000026926	-0.0536495	0.715594	-0.37438	0.98603
SSR3	Ssr3	ENSMUSG00000027828	0.0464562	0.715657	0.374293	0.986032
LRPPRC	Lrpprc	ENSMUSG00000024120	0.0256328	0.716478	0.373156	0.986051
AP3M1	Ap3m1	ENSMUSG00000021824	-0.0343465	0.716485	-0.373146	0.986051
PSMC1	Psmc1	ENSMUSG00000021178	-0.0420076	0.716612	-0.372971	0.986054
MSRA	Msra	ENSMUSG00000054733	-0.0335414	0.717078	-0.372325	0.986065
CYB5A	Cyb5a	ENSMUSG00000024646	-0.0315648	0.717835	-0.371278	0.986082
2021-09-08	NA	NA	-0.0240578	0.718337	-0.370583	0.986094
PAFAH1B2	Pafah1b2	ENSMUSG00000003131	-0.0584273	0.719486	-0.368995	0.986121
CDH10	Cdh10	ENSMUSG00000022321	-0.0377519	0.720265	-0.367918	0.986139
RAB3A	Rab3a	ENSMUSG00000031840	0.0497693	0.721432	0.366306	0.986165
HBBT1	NA	NA	0.0851413	0.721675	0.365971	0.986171
ANKS1B	NA	NA	-0.0191082	0.722176	-0.36528	0.986182
DIP2B	Dip2b	ENSMUSG00000023026	0.0396933	0.723141	0.363947	0.986204
RASA1	Rasa1	ENSMUSG00000021549	0.0671099	0.724858	0.36158	0.986243
BCS1L	Bcs1l	ENSMUSG00000026172	0.0650867	0.7249	0.361522	0.986244
HSDL2	Hsdl2	ENSMUSG00000028383	-0.0426737	0.725047	-0.36132	0.986248
RAB3C	Rab3c	ENSMUSG00000021700	-0.034232	0.725298	-0.360973	0.986253
MPST	Mpst	ENSMUSG00000071711	0.0260111	0.725696	0.360426	0.986262
CACNA1B	Cacna1b	ENSMUSG00000004113	0.0314727	0.726095	0.359875	0.986271
UBA1	Uba1	ENSMUSG00000001924	-0.0204837	0.726144	-0.359808	0.986272
ETF1	Etf1	ENSMUSG00000024360	-0.0205343	0.726597	-0.359185	0.986283
F3	F3	ENSMUSG00000028128	0.0427345	0.726607	0.359171	0.986283
RAB1	NA	NA	-0.0312089	0.726739	-0.358989	0.986286
HIBCH	Hibch	ENSMUSG00000041426	-0.0283635	0.72685	-0.358837	0.986288
MYL6	Myl6	ENSMUSG00000090841	-0.0274225	0.727357	-0.358138	0.9863
NPCD;NPTXR	NA	NA	0.0299826	0.727387	0.358097	0.9863
RASAL1	Rasal1	ENSMUSG00000029602	-0.0313944	0.727515	-0.357921	0.986303
UQCRB	Uqcrb	ENSMUSG00000021520	0.0341413	0.728055	0.357177	0.986315
RPS6	NA	NA	0.0476178	0.728919	0.35599	0.986335
DLAT	Dlat	ENSMUSG00000000168	-0.0521235	0.729302	-0.355463	0.986343
GNB5	Gnb5	ENSMUSG00000032192	-0.0212219	0.730458	-0.353874	0.986369
AAK1	Aak1	ENSMUSG00000057230	-0.0279203	0.73109	-0.353005	0.986383
USP9X	Usp9x	ENSMUSG00000031010	-0.0252198	0.73169	-0.352181	0.986396
PPIA	NA	NA	-0.0218155	0.73188	-0.35192	0.986401
NEFH	Nefh	ENSMUSG00000020396	-0.0463582	0.73227	-0.351385	0.986409
P4HB	P4hb	ENSMUSG00000025130	0.0411367	0.732275	0.351377	0.986409
RPS11	Rps11	ENSMUSG00000003429	-0.0730142	0.732652	-0.35086	0.986418
CHRM1	Chrm1	ENSMUSG00000032773	0.0324886	0.734398	0.348465	0.986456
PTPRE	Ptpre	ENSMUSG00000041836	0.0236156	0.735086	0.347522	0.986471
ATP6V0A1	Atp6v0a1	ENSMUSG00000019302	0.0258492	0.73613	0.346091	0.986494
PVRL1	NA	NA	-0.0552214	0.73644	-0.345666	0.986501
PAK1	Pak1	ENSMUSG00000030774	-0.0166685	0.73664	-0.345392	0.986505
NDUFB9	Ndufb9	ENSMUSG00000022354	-0.0537712	0.737423	-0.344319	0.986522
RPN1	Rpn1	ENSMUSG00000030062	-0.0292643	0.737432	-0.344308	0.986523
SUB1	Sub1	ENSMUSG00000022205	0.0564277	0.737933	0.343622	0.986534
ARL8A	Arl8a	ENSMUSG00000026426	0.058404	0.738388	0.342999	0.986543
ABHD6	Abhd6	ENSMUSG00000025277	0.0305909	0.738399	0.342984	0.986544
ERC1	Erc1	ENSMUSG00000030172	0.0156884	0.738621	0.34268	0.986548
COX7A2	Cox7a2	ENSMUSG00000032330	-0.0483699	0.738838	-0.342383	0.986553
NDUFA12	Ndufa12	ENSMUSG00000020022	0.0315693	0.73945	0.341546	0.986566
PSMD6	Psmd6	ENSMUSG00000021737	0.077755	0.739801	0.341065	0.986574
EIF4G1	Eif4g1	ENSMUSG00000045983	0.0377465	0.740562	0.340026	0.98659
DYNLRB1	Dynlrb1	ENSMUSG00000047459	0.0280439	0.741012	0.33941	0.9866
PLXNA4	Plxna4	ENSMUSG00000029765	-0.0303042	0.741018	-0.339402	0.9866
CAPN2	Capn2	ENSMUSG00000026509	0.0185685	0.741455	0.338804	0.98661
D1PAS1;DDX3X	NA	NA	-0.0256021	0.742337	-0.3376	0.986629
SPTBN4	Sptbn4	ENSMUSG00000011751	0.0270949	0.742931	0.336789	0.986641
ETFB	Etfb	ENSMUSG00000004610	0.0274729	0.743954	0.335392	0.986663
ETFB	Gm45233	ENSMUSG00000107482	0.0274729	0.743954	0.335392	0.986663
GRIN2B	Grin2b	ENSMUSG00000030209	-0.0197339	0.744616	-0.334489	0.986677
MTND4	NA	NA	0.0444607	0.744697	0.334379	0.986679
HCN1	Hcn1	ENSMUSG00000021730	0.0220208	0.746289	0.332208	0.986713
ATP5F1	NA	NA	0.0277992	0.746836	0.331463	0.986724
GLOD4	Glod4	ENSMUSG00000017286	-0.0187195	0.747045	-0.331178	0.986729
BCR	Bcr	ENSMUSG00000009681	-0.0371329	0.747076	-0.331135	0.986729
GNAS	Gnas	ENSMUSG00000027523	-0.0163496	0.747277	-0.330861	0.986734
GIPC1	Gipc1	ENSMUSG00000019433	0.0365487	0.747299	0.330832	0.986734
NLGN3	Nlgn3	ENSMUSG00000031302	-0.0292246	0.747361	-0.330747	0.986735
2021-03-05	NA	NA	0.0300082	0.747529	0.330518	0.986739
L1CAM	L1cam	ENSMUSG00000031391	0.0406044	0.747771	0.330188	0.986744
PDIA4	Pdia4	ENSMUSG00000025823	-0.0269856	0.74862	-0.329032	0.986762
KCTD16	Kctd16	ENSMUSG00000051401	0.0287289	0.748966	0.328561	0.986769
RPS16	Rps16	ENSMUSG00000037563	0.0507257	0.751598	0.324981	0.986824
RPS9	Rps9	ENSMUSG00000006333	0.0332347	0.752638	0.323566	0.986846
SLC25A51	Slc25a51	ENSMUSG00000045973	-0.0850198	0.752921	-0.323182	0.986852
SYNPO	Synpo	ENSMUSG00000043079	0.0287056	0.752963	0.323125	0.986853
SLC25A44	Slc25a44	ENSMUSG00000050144	-0.0664278	0.752992	-0.323086	0.986853
PLXNA1	Plxna1	ENSMUSG00000030084	0.0457315	0.753129	0.322899	0.986856
ANXA5	Anxa5	ENSMUSG00000027712	-0.0381836	0.754804	-0.320625	0.986891
NDUFS7	Ndufs7	ENSMUSG00000020153	0.0362394	0.754847	0.320567	0.986892
SYN2	Syn2	ENSMUSG00000009394	0.0187636	0.755191	0.320099	0.986899
NDRG3	Ndrg3	ENSMUSG00000027634	-0.0202485	0.755338	-0.3199	0.986902
KCNA1	Kcna1	ENSMUSG00000047976	0.0178083	0.756142	0.318809	0.986918
SYP	Syp	ENSMUSG00000031144	0.0175124	0.756572	0.318226	0.986927
PLCH2	Plch2	ENSMUSG00000029055	-0.0136304	0.756895	-0.317788	0.986934
ECHDC1	Echdc1	ENSMUSG00000019883	-0.0291135	0.75735	-0.31717	0.986943
TST	Tst	ENSMUSG00000044986	0.0468756	0.757523	0.316937	0.986947
MGLL	Mgll	ENSMUSG00000033174	0.0632521	0.757596	0.316836	0.986948
AKR1B1	Akr1b3	ENSMUSG00000001642	0.0199107	0.757654	0.316758	0.986949
PEX14	Pex14	ENSMUSG00000028975	0.178534	0.758068	0.316197	0.986958
SLC17A7	Slc17a7	ENSMUSG00000070570	-0.0479185	0.758276	-0.315916	0.986962
STXBP1	Stxbp1	ENSMUSG00000026797	0.0188837	0.758336	0.315833	0.986963
RAP2B	Rap2b	ENSMUSG00000036894	-0.0222578	0.758882	-0.315093	0.986974
LTA4H	Lta4h	ENSMUSG00000015889	-0.0298399	0.759373	-0.314429	0.986984
ACBD6	Acbd6	ENSMUSG00000033701	0.0409759	0.759669	0.314028	0.98699
CMPK1	Cmpk1	ENSMUSG00000028719	0.0222187	0.760042	0.313523	0.986998
SUCLA2	Sucla2	ENSMUSG00000022110	0.0266374	0.760209	0.313296	0.987001
BZW1	Bzw1	ENSMUSG00000051223	0.0182509	0.760481	0.312928	0.987007
OPCML	Opcml	ENSMUSG00000062257	-0.0168307	0.760869	-0.312404	0.987015
NCAM1	Ncam1	ENSMUSG00000039542	-0.0281935	0.762093	-0.310746	0.987039
UBQLN2	Ubqln2	ENSMUSG00000050148	0.013908	0.762249	0.310535	0.987043
PDXP	Pdxp	ENSMUSG00000116165	0.0140337	0.762807	0.309781	0.987054
ITPKA	Itpka	ENSMUSG00000027296	0.0181375	0.76326	0.309168	0.987063
EXOC3	Exoc3	ENSMUSG00000034152	-0.0320901	0.763936	-0.308255	0.987077
NCDN	Ncdn	ENSMUSG00000028833	-0.02602	0.763963	-0.308217	0.987077
PEX11B	Gm42957	ENSMUSG00000106447	-0.0326585	0.764835	-0.307039	0.987095
PEX11B	Pex11b	ENSMUSG00000028102	-0.0326585	0.764835	-0.307039	0.987095
RAB1B	Rab1b	ENSMUSG00000024870	-0.0690991	0.764953	-0.306879	0.987097
MPP2	Mpp2	ENSMUSG00000017314	-0.0236846	0.765512	-0.306124	0.987108
PFDN4	Pfdn4	ENSMUSG00000052033	-0.021997	0.765661	-0.305923	0.987111
DDX6	Ddx6	ENSMUSG00000032097	-0.0227625	0.767862	-0.302952	0.987155
SYNCRIP	Syncrip	ENSMUSG00000032423	0.0288531	0.768203	0.302491	0.987162
C2CD2L	C2cd2l	ENSMUSG00000032120	-0.0324027	0.768234	-0.30245	0.987162
KRT1	Krt1	ENSMUSG00000046834	0.151172	0.768858	0.301608	0.987175
TSPAN9	Tspan9	ENSMUSG00000030352	0.0567991	0.769504	0.300737	0.987187
CDC42EP4	Cdc42ep4	ENSMUSG00000041598	0.0334145	0.769678	0.300502	0.987191
PHB	Phb	ENSMUSG00000038845	0.0232462	0.769762	0.300389	0.987192
PTRH2	Ptrh2	ENSMUSG00000072582	0.0466957	0.770457	0.299452	0.987206
SYT7	Syt7	ENSMUSG00000024743	0.0143864	0.771828	0.297604	0.987233
DDOST	Ddost	ENSMUSG00000028757	-0.0329365	0.771926	-0.297472	0.987235
STT3A	Stt3a	ENSMUSG00000032116	-0.0266981	0.772943	-0.296102	0.987255
PCBP1	Pcbp1	ENSMUSG00000051695	-0.0159448	0.773303	-0.295618	0.987262
PEPD	Pepd	ENSMUSG00000063931	-0.0971206	0.773522	-0.295323	0.987266
ITM2C	Itm2c	ENSMUSG00000026223	-0.0195272	0.774271	-0.294315	0.987281
EEF1G	NA	NA	0.0366568	0.774858	0.293525	0.987292
RAB10	Rab10	ENSMUSG00000020671	0.02539	0.776188	0.291736	0.987318
TMEM65	Tmem65	ENSMUSG00000062373	0.0354335	0.776552	0.291247	0.987325
EEF1D	Eef1d	ENSMUSG00000055762	0.020991	0.777171	0.290415	0.987337
2010300C02RIK	NA	NA	-0.0265577	0.778519	-0.288604	0.987363
RUVBL2	Ruvbl2	ENSMUSG00000003868	0.0729273	0.779189	0.287704	0.987376
GRIA3	Gria3	ENSMUSG00000001986	0.016052	0.779585	0.287172	0.987383
NUDT3	Nudt3	ENSMUSG00000024213	0.0173335	0.779638	0.287101	0.987384
CAPZA2	Capza2	ENSMUSG00000015733	-0.0297004	0.781181	-0.28503	0.987414
ACO2	Aco2	ENSMUSG00000022477	0.0265211	0.781412	0.28472	0.987418
DCTN1	Dctn1	ENSMUSG00000031865	-0.014801	0.781556	-0.284527	0.987421
CSPG4	Cspg4	ENSMUSG00000032911	-0.0249054	0.781749	-0.284269	0.987425
TBC1D10B	Tbc1d10b	ENSMUSG00000042492	-0.0279654	0.78263	-0.283087	0.987441
LPPR4	NA	NA	0.0245212	0.782816	0.282838	0.987445
MAP1LC3B	Map1lc3b	ENSMUSG00000031812	-0.0282995	0.783072	-0.282494	0.98745
NUDC	Nudc	ENSMUSG00000028851	-0.016217	0.78363	-0.281746	0.98746
HSD17B10	Hsd17b10	ENSMUSG00000025260	0.0239621	0.783694	0.28166	0.987461
ATP6V0C	Atp6v0c	ENSMUSG00000024121	-0.0318454	0.783735	-0.281605	0.987462
SEC23A	Sec23a	ENSMUSG00000020986	-0.0351933	0.783916	-0.281362	0.987466
OSBPL6	Osbpl6	ENSMUSG00000042359	-0.049082	0.784896	-0.280049	0.987484
TMEM11	Tmem11	ENSMUSG00000043284	0.0565341	0.785801	0.278838	0.987501
ADAP1	Adap1	ENSMUSG00000056413	-0.114747	0.786991	-0.277244	0.987523
CAPRIN1	Caprin1	ENSMUSG00000027184	-0.0456698	0.787201	-0.276963	0.987527
ACSL1	Acsl1	ENSMUSG00000018796	-0.0175206	0.788485	-0.275245	0.987551
TUBB5	NA	NA	0.0415126	0.789785	0.273506	0.987576
SNPH	Snph	ENSMUSG00000027457	0.0253744	0.789997	0.273223	0.98758
PPFIA2	Ppfia2	ENSMUSG00000053825	0.0184831	0.79047	0.272591	0.987588
VAT1	Vat1	ENSMUSG00000034993	0.0178749	0.791273	0.271518	0.987603
SGTA	Sgta	ENSMUSG00000004937	0.0243469	0.791645	0.27102	0.98761
MGST3	Mgst3	ENSMUSG00000026688	0.207674	0.792101	0.270411	0.987618
NLN	Nln	ENSMUSG00000021710	0.0215875	0.792209	0.270267	0.98762
CSNK2A1	Csnk2a1	ENSMUSG00000074698	-0.022362	0.792806	-0.269469	0.987631
CSNK2A1	Gm10031	ENSMUSG00000101523	-0.022362	0.792806	-0.269469	0.987631
WDR77	Wdr77	ENSMUSG00000000561	0.0187929	0.793252	0.268874	0.98764
AP3M2	Ap3m2	ENSMUSG00000031539	0.0195956	0.793427	0.268641	0.987643
SYN1	Syn1	ENSMUSG00000037217	-0.02342	0.793641	-0.268355	0.987647
CYFIP2	Cyfip2	ENSMUSG00000020340	0.0230887	0.793992	0.267886	0.987653
SLC12A6	Gm21985	ENSMUSG00000096764	0.0389141	0.794397	0.267345	0.987661
SLC12A6	Slc12a6	ENSMUSG00000027130	0.0389141	0.794397	0.267345	0.987661
PPP2CA;PPP2CB	NA	NA	-0.0175908	0.795014	-0.266522	0.987672
EXOC7	Exoc7	ENSMUSG00000020792	-0.0387031	0.795089	-0.266422	0.987673
DNPEP	Dnpep	ENSMUSG00000026209	-0.0109065	0.795451	-0.265939	0.98768
CYFIP1	Cyfip1	ENSMUSG00000030447	0.0164098	0.797881	0.262699	0.987724
MTMR1	Mtmr1	ENSMUSG00000015214	0.0247257	0.799158	0.260997	0.987747
ATP6V1D	Atp6v1d	ENSMUSG00000021114	0.0160426	0.799197	0.260945	0.987748
TXNDC12	Txndc12	ENSMUSG00000028567	0.0211965	0.799538	0.260491	0.987754
ADD2	Add2	ENSMUSG00000030000	0.0240819	0.799547	0.260479	0.987754
PACSIN1	Pacsin1	ENSMUSG00000040276	0.0141709	0.800357	0.2594	0.987769
CORO1A	Coro1a	ENSMUSG00000030707	0.0195835	0.801486	0.257897	0.987789
ARHGEF2	Arhgef2	ENSMUSG00000028059	-0.0117022	0.801764	-0.257527	0.987794
SHISA4	Shisa4	ENSMUSG00000041889	0.0832155	0.801997	0.257217	0.987798
MAP2	Map2	ENSMUSG00000015222	-0.0135869	0.802117	-0.257057	0.987801
CAMK1	Camk1	ENSMUSG00000030272	0.0131947	0.802271	0.256853	0.987803
RPL26	Rpl26	ENSMUSG00000060938	0.0312784	0.802739	0.256229	0.987812
DCAKD	Dcakd	ENSMUSG00000020935	0.0329407	0.805533	0.252514	0.987862
DNAJA4	Dnaja4	ENSMUSG00000032285	-0.0220734	0.806024	-0.251861	0.98787
STOML2	Stoml2	ENSMUSG00000028455	-0.0345155	0.806083	-0.251784	0.987871
AP2B1	Ap2b1	ENSMUSG00000035152	0.0135714	0.806786	0.25085	0.987884
AP1M1	Ap1m1	ENSMUSG00000003033	0.0131853	0.807147	0.25037	0.98789
GLG1	Glg1	ENSMUSG00000003316	0.0262392	0.807149	0.250368	0.98789
RPS3	Rps3	ENSMUSG00000030744	0.0238239	0.807286	0.250185	0.987893
SCRN1	Scrn1	ENSMUSG00000019124	-0.0233192	0.807341	-0.250113	0.987894
TRHDE	Trhde	ENSMUSG00000050663	-0.0212515	0.808204	-0.248966	0.987909
FBXO41	Fbxo41	ENSMUSG00000047013	-0.0195081	0.808713	-0.24829	0.987918
HIST1H4A	NA	NA	0.0982914	0.809712	0.246965	0.987935
ARHGEF9	Arhgef9	ENSMUSG00000025656	0.0359059	0.810657	0.245711	0.987952
SCAMP5	Scamp5	ENSMUSG00000040722	0.0221029	0.810802	0.245519	0.987954
NEFM	Nefm	ENSMUSG00000022054	-0.0204391	0.811272	-0.244894	0.987963
DCTN2	Dctn2	ENSMUSG00000025410	0.0109671	0.811716	0.244306	0.98797
KCTD12	Kctd12	ENSMUSG00000098557	-0.0133116	0.811874	-0.244097	0.987973
ADCY2	Adcy2	ENSMUSG00000021536	0.0194655	0.811954	0.243991	0.987974
KRT6A	Gm5414	ENSMUSG00000064232	0.106545	0.81482	0.240192	0.988024
KRT6A	Krt6b	ENSMUSG00000023041	0.106545	0.81482	0.240192	0.988024
KRT6A	Krt6a	ENSMUSG00000058354	0.106545	0.81482	0.240192	0.988024
HNRNPA2B1	Hnrnpa2b1	ENSMUSG00000004980	0.053402	0.815358	0.23948	0.988034
PSMA3	Psma3	ENSMUSG00000060073	0.0222142	0.816065	0.238544	0.988046
KIF3A	Kif3a	ENSMUSG00000018395	0.0289772	0.816147	0.238435	0.988047
STX12	Stx12	ENSMUSG00000028879	0.0160591	0.816548	0.237904	0.988054
SLC7A14	Slc7a14	ENSMUSG00000069072	0.0221896	0.816877	0.237468	0.98806
OGDHL	Ogdhl	ENSMUSG00000021913	0.0247329	0.817251	0.236973	0.988066
PDPR	Pdpr	ENSMUSG00000033624	-0.0275629	0.817708	-0.236368	0.988074
GDE1	Gde1	ENSMUSG00000033917	0.0551902	0.818103	0.235846	0.988081
CAB39	Cab39	ENSMUSG00000036707	-0.0391241	0.818714	-0.235038	0.988091
GSR	Gsr	ENSMUSG00000031584	-0.0255941	0.818816	-0.234902	0.988093
NECAP1	Necap1	ENSMUSG00000030327	0.0181745	0.819174	0.234429	0.988099
EPB41L2	Epb41l2	ENSMUSG00000019978	-0.0178395	0.819889	-0.233483	0.988111
DLGAP1	Dlgap1	ENSMUSG00000003279	0.0126899	0.82	0.233336	0.988113
2021-09-04	NA	NA	0.0519996	0.820464	0.232723	0.988121
PRKCG	Prkcg	ENSMUSG00000078816	0.0144774	0.820551	0.232607	0.988123
PITRM1	Pitrm1	ENSMUSG00000021193	-0.0199354	0.821091	-0.231894	0.988132
POR	Por	ENSMUSG00000005514	-0.0207162	0.822116	-0.230539	0.988149
ITSN1	Itsn1	ENSMUSG00000022957	0.0126737	0.822271	0.230334	0.988152
STT3B	Stt3b	ENSMUSG00000032437	0.0264457	0.822476	0.230063	0.988155
NDUFA2	Ndufa2	ENSMUSG00000014294	0.0185372	0.82265	0.229833	0.988158
CS	Cs	ENSMUSG00000005683	0.0145949	0.823198	0.22911	0.988167
CS	Csl	ENSMUSG00000046934	0.0145949	0.823198	0.22911	0.988167
GSTO1	Gsto1	ENSMUSG00000025068	0.0314506	0.823295	0.228982	0.988169
CLIP1	Clip1	ENSMUSG00000049550	0.0439652	0.823995	0.228058	0.988181
CNTN1	Cntn1	ENSMUSG00000055022	0.0228436	0.824237	0.227738	0.988185
PIK3R4	Pik3r4	ENSMUSG00000032571	0.0246128	0.824354	0.227583	0.988187
RPH3A	Rph3a	ENSMUSG00000029608	0.0207352	0.825016	0.226709	0.988198
LDHA	Ldha	ENSMUSG00000063229	-0.0121773	0.825428	-0.226166	0.988205
TXNRD1	Txnrd1	ENSMUSG00000020250	-0.0138787	0.825746	-0.225746	0.98821
MTFP1	Mtfp1	ENSMUSG00000004748	-0.0255378	0.825945	-0.225483	0.988214
GPS1	Gps1	ENSMUSG00000025156	-0.0150003	0.826027	-0.225375	0.988215
ABHD10	Abhd10	ENSMUSG00000033157	0.0233184	0.826251	0.22508	0.988219
SRCIN1	Srcin1	ENSMUSG00000038453	0.0102414	0.826966	0.224136	0.988231
LNPEP	Lnpep	ENSMUSG00000023845	0.0349675	0.827166	0.223872	0.988234
UQCRFS1	Uqcrfs1	ENSMUSG00000038462	-0.0223847	0.827196	-0.223833	0.988235
PCBP2	NA	NA	0.0139144	0.828884	0.221606	0.988263
PRAF2	Praf2	ENSMUSG00000031149	0.0114787	0.829233	0.221146	0.988268
ALCAM	Alcam	ENSMUSG00000022636	0.0220596	0.829426	0.220891	0.988272
RAB5C	Rab5c	ENSMUSG00000019173	0.0105973	0.82943	0.220886	0.988272
SLC6A17	Slc6a17	ENSMUSG00000027894	-0.0225089	0.829615	-0.220643	0.988275
NADK2	Nadk2	ENSMUSG00000022253	-0.0345113	0.830653	-0.219274	0.988292
ANXA6	Anxa6	ENSMUSG00000018340	0.0311792	0.830667	0.219256	0.988292
ATP1A2	Atp1a2	ENSMUSG00000007097	0.0175609	0.831462	0.218209	0.988305
RPSA	NA	NA	-0.0383267	0.831513	-0.218141	0.988306
PLXNB2	Plxnb2	ENSMUSG00000036606	0.0281168	0.8317	0.217895	0.988309
VAPB	Vapb	ENSMUSG00000054455	0.0122692	0.832729	0.21654	0.988326
PRKACB	Prkacb	ENSMUSG00000005034	0.00999935	0.832901	0.216313	0.988329
PPP2R4	NA	NA	0.0181935	0.833539	0.215473	0.988339
TUBA4A	Tuba4a	ENSMUSG00000026202	-0.023493	0.833881	-0.215022	0.988345
TIMM22	Timm22	ENSMUSG00000020843	0.0157541	0.834142	0.214679	0.988349
RUVBL1	Ruvbl1	ENSMUSG00000030079	0.031074	0.834212	0.214587	0.988351
TSPAN18	Tspan18	ENSMUSG00000027217	0.0186705	0.834494	0.214215	0.988355
UBE2K	Ube2k	ENSMUSG00000029203	0.0140185	0.834803	0.213809	0.98836
NRP1	Nrp1	ENSMUSG00000025810	0.0173336	0.835462	0.212942	0.988371
HSPA4	Hspa4	ENSMUSG00000020361	0.0103402	0.835556	0.212819	0.988372
EPB41L3	Epb41l3	ENSMUSG00000024044	-0.019902	0.835815	-0.212478	0.988377
COX4I1	Cox4i1	ENSMUSG00000031818	0.014321	0.837202	0.210653	0.988399
PRUNE	NA	NA	0.0160257	0.838902	0.208418	0.988427
RHOA;RHOC	NA	NA	-0.0466051	0.839305	-0.207888	0.988433
SPR	Spr	ENSMUSG00000033735	-0.012481	0.839593	-0.207511	0.988438
TIMM9	Timm9	ENSMUSG00000021079	0.0327682	0.839837	0.20719	0.988442
ERMP1	Ermp1	ENSMUSG00000046324	0.025709	0.840378	0.206479	0.988451
RPS28	Rps28	ENSMUSG00000067288	0.0302038	0.840411	0.206435	0.988451
ABHD16A	Abhd16a	ENSMUSG00000007036	0.0321068	0.840745	0.205997	0.988457
ATP1A1	Atp1a1	ENSMUSG00000033161	0.0124075	0.840922	0.205764	0.988459
PPP1CB	Ppp1cb	ENSMUSG00000014956	-0.0201539	0.841039	-0.20561	0.988461
LRRC59	Lrrc59	ENSMUSG00000020869	0.0180849	0.841166	0.205444	0.988463
DYNC1H1	Dync1h1	ENSMUSG00000018707	0.01227	0.841381	0.205161	0.988467
USP7	Usp7	ENSMUSG00000022710	-0.0267051	0.841684	-0.204763	0.988472
MTND1	NA	NA	-0.036408	0.842259	-0.204008	0.988481
SLK	Slk	ENSMUSG00000025060	-0.0700344	0.842655	-0.203489	0.988487
SPTAN1	Sptan1	ENSMUSG00000057738	0.010705	0.842831	0.203257	0.98849
EPHB3	Ephb3	ENSMUSG00000005958	0.037112	0.844016	0.201702	0.988509
VDAC3	Vdac3	ENSMUSG00000008892	0.0139014	0.844087	0.201608	0.98851
KRT78	Krt78	ENSMUSG00000050463	0.0942306	0.844295	0.201336	0.988513
PTPRZ1	Ptprz1	ENSMUSG00000068748	0.0232226	0.844785	0.200692	0.988521
HSP90B1	Hsp90b1	ENSMUSG00000020048	-0.0141296	0.846425	-0.198541	0.988547
MYO6	Myo6	ENSMUSG00000033577	0.0124489	0.846871	0.197956	0.988554
PTPRA	Ptpra	ENSMUSG00000027303	0.0145935	0.846883	0.197941	0.988554
PSMC4	Psmc4	ENSMUSG00000030603	0.0366231	0.847334	0.197349	0.988562
SRC	Src	ENSMUSG00000027646	0.0106694	0.847399	0.197264	0.988563
MAP4K4	Map4k4	ENSMUSG00000026074	0.026918	0.8476	0.197	0.988566
SLC32A1	Slc32a1	ENSMUSG00000037771	-0.0158432	0.848456	-0.195878	0.988579
FRY	Fry	ENSMUSG00000056602	0.0425694	0.848665	0.195604	0.988583
CRMP1	Crmp1	ENSMUSG00000029121	0.0135692	0.849911	0.193971	0.988602
TPI1	Tpi1	ENSMUSG00000023456	-0.0251084	0.850648	-0.193006	0.988614
NCKIPSD	Nckipsd	ENSMUSG00000032598	0.0100601	0.851148	0.192351	0.988622
GNB2L1	NA	NA	-0.0226952	0.851282	-0.192176	0.988624
VAMP4	Vamp4	ENSMUSG00000026696	0.0121004	0.851897	0.19137	0.988633
PSMC6	Psmc6	ENSMUSG00000021832	0.0159275	0.852119	0.19108	0.988637
YARS	Yars	ENSMUSG00000028811	0.0120058	0.852629	0.190411	0.988645
PRDX5	Prdx5	ENSMUSG00000024953	0.0129859	0.852914	0.190039	0.988649
PTK2B	Ptk2b	ENSMUSG00000059456	-0.0111919	0.853037	-0.189878	0.988651
PLCB1	Plcb1	ENSMUSG00000051177	0.00876555	0.853901	0.188747	0.988664
GRM5	Grm5	ENSMUSG00000049583	-0.0132851	0.854579	-0.187859	0.988675
PDK2	Pdk2	ENSMUSG00000038967	-0.0262357	0.854792	-0.18758	0.988678
NDUFV2	Ndufv2	ENSMUSG00000024099	-0.0267846	0.856199	-0.18574	0.9887
NCLN	Ncln	ENSMUSG00000020238	0.0278598	0.856593	0.185224	0.988706
GNAI1	Gnai1	ENSMUSG00000057614	0.0303561	0.856928	0.184787	0.988711
GM28062;HNRNPU	NA	NA	0.0242943	0.857424	0.184137	0.988719
RAB18	Rab18	ENSMUSG00000073639	0.00984182	0.857579	0.183934	0.988721
SLC6A7	Slc6a7	ENSMUSG00000052026	0.0116219	0.858337	0.182944	0.988733
OAT	Oat	ENSMUSG00000030934	0.0334056	0.85848	0.182756	0.988735
HEPACAM	Hepacam	ENSMUSG00000046240	0.0117801	0.858551	0.182664	0.988736
MDH1	Mdh1	ENSMUSG00000020321	0.0206949	0.858636	0.182553	0.988737
SLC8A2	Slc8a2	ENSMUSG00000030376	0.0165898	0.859217	0.181793	0.988746
EIF3C	Eif3c	ENSMUSG00000030738	0.0133729	0.860058	0.180695	0.988759
DCTN4	Dctn4	ENSMUSG00000024603	0.0130778	0.860251	0.180442	0.988762
NDUFB8	Gm20538	ENSMUSG00000091471	-0.0177793	0.860525	-0.180084	0.988766
NDUFB8	Ndufb8	ENSMUSG00000025204	-0.0177793	0.860525	-0.180084	0.988766
CADM1	Cadm1	ENSMUSG00000032076	-0.0114875	0.860616	-0.179965	0.988768
PICALM	Picalm	ENSMUSG00000039361	0.0114266	0.860917	0.179572	0.988772
NDUFS1	Ndufs1	ENSMUSG00000025968	-0.0188609	0.861633	-0.178638	0.988783
ENSA	Ensa	ENSMUSG00000038619	0.0106948	0.861874	0.178322	0.988787
ROGDI	Rogdi	ENSMUSG00000022540	0.00799055	0.862855	0.177041	0.988802
CYC1	Cyc1	ENSMUSG00000022551	0.0198257	0.862892	0.176993	0.988802
ARFGAP1	Arfgap1	ENSMUSG00000027575	0.0190679	0.863124	0.17669	0.988806
PRRT1	Prrt1	ENSMUSG00000015476	0.0122832	0.863165	0.176637	0.988806
CACNA2D3	Cacna2d3	ENSMUSG00000021991	0.0295853	0.863516	0.176178	0.988812
LSAMP	Lsamp	ENSMUSG00000061080	0.0661917	0.863929	0.175639	0.988818
PDCD6IP	Pdcd6ip	ENSMUSG00000032504	0.0110333	0.864044	0.175489	0.98882
PRKCE	Prkce	ENSMUSG00000045038	-0.0151002	0.864483	-0.174916	0.988826
PSMA2	Psma2	ENSMUSG00000015671	0.0251456	0.864857	0.174428	0.988832
GDA	Gda	ENSMUSG00000058624	-0.0110891	0.86494	-0.174319	0.988833
CDK5	Cdk5	ENSMUSG00000028969	-0.0160344	0.865286	-0.173867	0.988838
SHANK2	Shank2	ENSMUSG00000037541	0.0124632	0.865563	0.173506	0.988843
SLC2A13	Slc2a13	ENSMUSG00000036298	-0.0184318	0.865613	-0.173441	0.988843
SNX7	Snx7	ENSMUSG00000028007	0.0177491	0.865832	0.173155	0.988847
AP3D1	Ap3d1	ENSMUSG00000020198	0.00944303	0.866211	0.17266	0.988852
PCCB	Pccb	ENSMUSG00000032527	0.0166955	0.867058	0.171555	0.988865
PCYT2	Pcyt2	ENSMUSG00000025137	0.013018	0.86718	0.171397	0.988867
ATP5L	NA	NA	-0.0288727	0.868196	-0.170072	0.988882
TPT1	NA	NA	0.0152122	0.868423	0.169776	0.988885
DYNC1LI2	Dync1li2	ENSMUSG00000035770	-0.0087602	0.868661	-0.169465	0.988889
DAGLA	Dagla	ENSMUSG00000035735	0.0107619	0.869769	0.168021	0.988905
STXBP5	Stxbp5	ENSMUSG00000019790	0.00801693	0.870038	0.167671	0.988909
EEF2	Eef2	ENSMUSG00000034994	-0.0106831	0.870263	-0.167376	0.988913
PRKAG2	Prkag2	ENSMUSG00000028944	0.0532532	0.870308	0.167319	0.988914
GABRA1	Gabra1	ENSMUSG00000010803	-0.018767	0.871696	-0.165509	0.988934
PSMD7	Psmd7	ENSMUSG00000039067	-0.0272544	0.87196	-0.165165	0.988938
VTA1	Vta1	ENSMUSG00000019868	-0.0147527	0.872042	-0.165058	0.988939
AK3	Ak3	ENSMUSG00000024782	0.0172764	0.87264	0.16428	0.988948
GMFB	Gmfb	ENSMUSG00000062014	-0.0131182	0.873687	-0.162916	0.988963
TNPO2	Tnpo2	ENSMUSG00000031691	-0.0107009	0.874475	-0.16189	0.988975
TLN1	Tln1	ENSMUSG00000028465	-0.0167087	0.875119	-0.161051	0.988985
PTPN9	Ptpn9	ENSMUSG00000032290	0.0137121	0.875237	0.160897	0.988986
RDH13	Rdh13	ENSMUSG00000008435	-0.0247206	0.875486	-0.160574	0.98899
SCN2B	Scn2b	ENSMUSG00000070304	-0.0147801	0.875798	-0.160168	0.988994
NDUFB10	Ndufb10	ENSMUSG00000040048	-0.0180866	0.87598	-0.15993	0.988997
MTCH2	Mtch2	ENSMUSG00000027282	-0.0173412	0.877314	-0.158195	0.989017
SKP1	Skp1a	ENSMUSG00000036309	-0.00818956	0.877695	-0.157699	0.989022
DPYSL5	Dpysl5	ENSMUSG00000029168	0.0153748	0.877729	0.157655	0.989023
GPI	Gpi1	ENSMUSG00000036427	0.01018	0.877884	0.157453	0.989025
RDX	Rdx	ENSMUSG00000032050	0.0152941	0.878119	0.157147	0.989028
RPS14	Rps14	ENSMUSG00000024608	0.0246316	0.878384	0.156803	0.989032
AMPH	Amph	ENSMUSG00000021314	-0.00655726	0.879273	-0.155645	0.989045
ACTR2	Actr2	ENSMUSG00000020152	0.00971771	0.880428	0.154144	0.989062
STX1A	Stx1a	ENSMUSG00000007207	0.00894585	0.880473	0.154085	0.989063
ARCN1	Arcn1	ENSMUSG00000032096	-0.0143847	0.880535	-0.154004	0.989063
HSPA8	NA	NA	0.00751694	0.88062	0.153893	0.989065
GRK6	Grk6	ENSMUSG00000074886	0.00987404	0.881178	0.153168	0.989073
GBAS	NA	NA	0.0187482	0.881508	0.15274	0.989077
ENTPD2	Entpd2	ENSMUSG00000015085	0.0123019	0.882088	0.151985	0.989086
ATCAY	Atcay	ENSMUSG00000034958	0.0251201	0.882663	0.151238	0.989094
SH3GLB1	Sh3glb1	ENSMUSG00000037062	0.0111817	0.883595	0.150027	0.989107
LRRC8A	Gm28035	ENSMUSG00000099041	-0.0124513	0.884189	-0.149255	0.989116
LRRC8A	Lrrc8a	ENSMUSG00000007476	-0.0124513	0.884189	-0.149255	0.989116
PDE1A	Pde1a	ENSMUSG00000059173	0.00727284	0.884254	0.149171	0.989117
ATP6V1F	Atp6v1f	ENSMUSG00000004285	-0.0136074	0.884506	-0.148843	0.989121
PPP3CB	Ppp3cb	ENSMUSG00000021816	0.00892338	0.885088	0.148087	0.989129
CARKD	NA	NA	-0.0203457	0.886476	-0.146284	0.989149
ARHGAP1	Arhgap1	ENSMUSG00000027247	-0.0116152	0.886862	-0.145782	0.989154
BPHL	Bphl	ENSMUSG00000038286	0.0176034	0.888171	0.144083	0.989173
NDUFS2	Ndufs2	ENSMUSG00000013593	-0.00793114	0.888295	-0.143923	0.989174
RPLP0	Rplp0	ENSMUSG00000067274	0.0165986	0.888515	0.143636	0.989178
GM10036;GM5093;RPL11	NA	NA	-0.0163594	0.888712	-0.14338	0.98918
MYADM	Myadm	ENSMUSG00000068566	-0.011206	0.888896	-0.143142	0.989183
CACNG8	Cacng8	ENSMUSG00000053395	0.0132292	0.889037	0.14296	0.989185
DNM1L	Dnm1l	ENSMUSG00000022789	0.0106111	0.889247	0.142686	0.989188
ALDH2	Aldh2	ENSMUSG00000029455	-0.019172	0.889414	-0.14247	0.98919
LAMTOR1	Lamtor1	ENSMUSG00000030842	-0.00961579	0.889867	-0.141881	0.989197
PAFAH1B1	Pafah1b1	ENSMUSG00000020745	-0.00821146	0.889992	-0.14172	0.989198
RPS27;RPS27L	NA	NA	0.0198314	0.890195	0.141456	0.989201
NDUFB11	1700029P11Rik	ENSMUSG00000061633	-0.0185263	0.890259	-0.141374	0.989202
NDUFB11	Ndufb11	ENSMUSG00000031059	-0.0185263	0.890259	-0.141374	0.989202
NCS1	Ncs1	ENSMUSG00000062661	-0.00849348	0.891886	-0.139262	0.989225
2021-03-02	NA	NA	0.0110238	0.891953	0.139176	0.989226
SARM1	Sarm1	ENSMUSG00000050132	-0.0116018	0.892972	-0.137854	0.98924
RAB6B	Rab6b	ENSMUSG00000032549	0.00786874	0.893524	0.137138	0.989248
ANK2	Ank2	ENSMUSG00000032826	-0.00866278	0.894453	-0.135932	0.989261
ATP1A3	Atp1a3	ENSMUSG00000040907	0.00828744	0.894481	0.135896	0.989261
NDUFS3	Ndufs3	ENSMUSG00000005510	0.0137596	0.895347	0.134773	0.989274
SNX6	Snx6	ENSMUSG00000005656	0.00920352	0.895391	0.134716	0.989274
TUBB4B	Tubb4b	ENSMUSG00000036752	0.00760735	0.89555	0.134511	0.989276
PSMB3	Gm4950	ENSMUSG00000069379	0.0119728	0.8958	0.134187	0.98928
PSMB3	Psmb3	ENSMUSG00000069744	0.0119728	0.8958	0.134187	0.98928
MAPRE2	Mapre2	ENSMUSG00000024277	0.00860142	0.897199	0.132373	0.989299
PGLS	Pgls	ENSMUSG00000031807	-0.00855067	0.898749	-0.130365	0.989321
MCCC2	Mccc2	ENSMUSG00000021646	0.0170493	0.899081	0.129935	0.989325
DPYSL3	Dpysl3	ENSMUSG00000024501	0.0114458	0.899321	0.129625	0.989329
RAB31	Rab31	ENSMUSG00000056515	0.0103592	0.899644	0.129205	0.989333
RAB2A	Rab2a	ENSMUSG00000047187	0.00780245	0.90023	0.128447	0.989341
CTTNBP2	Cttnbp2	ENSMUSG00000000416	0.00980454	0.900717	0.127816	0.989348
RAB21	Rab21	ENSMUSG00000020132	-0.00804125	0.901121	-0.127292	0.989353
PKP2	Pkp2	ENSMUSG00000041957	0.0233536	0.901633	0.12663	0.98936
MP68	NA	NA	0.0181989	0.902154	0.125955	0.989367
WDR47	Wdr47	ENSMUSG00000040389	0.00895597	0.902204	0.125891	0.989368
MAPK10	Mapk10	ENSMUSG00000046709	0.0059963	0.902281	0.125791	0.989369
NDUFB3	Ndufb3	ENSMUSG00000026032	-0.0123692	0.902573	-0.125413	0.989373
TSN	Tsn	ENSMUSG00000026374	-0.0066358	0.902714	-0.12523	0.989375
NMT1	Nmt1	ENSMUSG00000020936	0.0164866	0.902886	0.125007	0.989377
VAMP2	Vamp2	ENSMUSG00000020894	-0.014848	0.902987	-0.124877	0.989379
YIF1B	Yif1b	ENSMUSG00000030588	-0.0133396	0.903524	-0.124181	0.989386
SLC25A11	Slc25a11	ENSMUSG00000014606	-0.0110155	0.904106	-0.123428	0.989394
DNAJA1	NA	NA	-0.0137304	0.904121	-0.123409	0.989394
ERC2	Erc2	ENSMUSG00000040640	-0.00599667	0.904203	-0.123303	0.989395
ALDOC	Aldoc	ENSMUSG00000017390	0.00869102	0.904263	0.123225	0.989396
IMPA1	Impa1	ENSMUSG00000027531	0.00550637	0.904627	0.122754	0.989401
SLC1A2	Slc1a2	ENSMUSG00000005089	-0.0100707	0.905105	-0.122136	0.989408
EXOC4	Exoc4	ENSMUSG00000029763	-0.00665051	0.905175	-0.122044	0.989409
CELF2	Celf2	ENSMUSG00000002107	0.0132525	0.905317	0.121861	0.989411
RPS19	NA	NA	0.0085458	0.906649	0.120137	0.989429
HSPA9	Hspa9	ENSMUSG00000024359	-0.00861032	0.907256	-0.119352	0.989437
AGAP2	Agap2	ENSMUSG00000025422	-0.00827133	0.907313	-0.119278	0.989438
KCNIP4	Kcnip4	ENSMUSG00000029088	-0.00845874	0.907519	-0.119011	0.98944
CNTNAP2	Cntnap2	ENSMUSG00000039419	-0.00499453	0.908056	-0.118317	0.989448
LRRC47	Lrrc47	ENSMUSG00000029028	-0.0125833	0.909456	-0.116507	0.989466
ARL3	Arl3	ENSMUSG00000025035	0.0103971	0.909534	0.116405	0.989467
PSMB1	Psmb1	ENSMUSG00000014769	-0.00947704	0.909868	-0.115974	0.989472
ARHGAP39	Arhgap39	ENSMUSG00000033697	0.00764546	0.910112	0.115659	0.989475
CALB1	Calb1	ENSMUSG00000028222	-0.0161525	0.910203	-0.115541	0.989476
SNX4	Snx4	ENSMUSG00000022808	-0.00621606	0.910695	-0.114905	0.989483
ATAT1	Atat1	ENSMUSG00000024426	0.0058269	0.912315	0.112811	0.989505
ZYX	Zyx	ENSMUSG00000029860	0.0127285	0.912532	0.11253	0.989508
ACTN2	Actn2	ENSMUSG00000052374	-0.00956054	0.912679	-0.11234	0.98951
UQCRC2	Uqcrc2	ENSMUSG00000030884	0.00837669	0.912832	0.112143	0.989512
NDUFA13	Ndufa13	ENSMUSG00000036199	-0.00972705	0.912937	-0.112006	0.989513
FKBP3	Fkbp3	ENSMUSG00000020949	-0.00978172	0.913289	-0.111552	0.989518
2021-09-05	NA	NA	-0.00690001	0.913321	-0.11151	0.989518
PIP4K2B	Pip4k2b	ENSMUSG00000018547	-0.0108055	0.914044	-0.110576	0.989528
PFDN6	Pfdn6	ENSMUSG00000024309	0.00674884	0.914157	0.11043	0.989529
MTCO2	NA	NA	-0.0107392	0.914614	-0.109839	0.989535
DDT	Ddt	ENSMUSG00000001666	-0.0117353	0.914982	-0.109365	0.98954
VCL	Vcl	ENSMUSG00000021823	-0.0191574	0.914988	-0.109357	0.98954
SYNGAP1	Syngap1	ENSMUSG00000067629	0.00743835	0.91505	0.109276	0.989541
SNAP47	Snap47	ENSMUSG00000009894	0.00621032	0.915142	0.109158	0.989542
COX5A	Cox5a	ENSMUSG00000000088	0.0486764	0.915633	0.108523	0.989549
STIP1	Stip1	ENSMUSG00000024966	0.00616076	0.916229	0.107753	0.989557
TPD52L2	Tpd52l2	ENSMUSG00000000827	-0.00700893	0.917106	-0.106621	0.989568
EIF4A1	NA	NA	-0.034704	0.917522	-0.106083	0.989574
VPS13C	Vps13c	ENSMUSG00000035284	-0.00752928	0.917886	-0.105613	0.989578
PDK3	Pdk3	ENSMUSG00000035232	0.0167244	0.918181	0.105232	0.989582
CTNNA1	Ctnna1	ENSMUSG00000037815	-0.00725426	0.918336	-0.105032	0.989584
TMX4	Tmx4	ENSMUSG00000034723	-0.00609931	0.918624	-0.10466	0.989588
MAG	Mag	ENSMUSG00000036634	0.0219603	0.91871	0.104549	0.989589
EPM2AIP1	Epm2aip1	ENSMUSG00000046785	0.0177943	0.919255	0.103845	0.989596
CXADR	NA	NA	0.0130426	0.920102	0.102751	0.989607
TM9SF2	Tm9sf2	ENSMUSG00000025544	-0.0204023	0.920296	-0.102501	0.98961
DYNC1LI1	Dync1li1	ENSMUSG00000032435	-0.00523476	0.920727	-0.101945	0.989616
SUCLG1	Suclg1	ENSMUSG00000052738	0.0151968	0.920749	0.101916	0.989616
RMDN3	Rmdn3	ENSMUSG00000070730	-0.0132453	0.92084	-0.101799	0.989617
ATP6V1A	Atp6v1a	ENSMUSG00000052459	0.00569005	0.921372	0.101112	0.989624
NCKAP1	Nckap1	ENSMUSG00000027002	0.00668172	0.92236	0.0998365	0.989637
NAPB	Napb	ENSMUSG00000027438	0.00738073	0.923006	0.0990034	0.989645
ALDH5A1	Aldh5a1	ENSMUSG00000035936	-0.0105654	0.924231	-0.0974222	0.989661
CRYM	Crym	ENSMUSG00000030905	0.00783523	0.924236	0.0974166	0.989661
NPTN	Nptn	ENSMUSG00000032336	0.00972107	0.924304	0.0973283	0.989662
MIC13	NA	NA	-0.0304048	0.924497	-0.0970788	0.989665
OPA1	Opa1	ENSMUSG00000038084	-0.00689427	0.925245	-0.0961139	0.989674
AP2A2	Ap2a2	ENSMUSG00000002957	0.00476856	0.925344	0.0959861	0.989676
CTNND2	Ctnnd2	ENSMUSG00000022240	-0.0182329	0.926021	-0.0951133	0.989684
ACTB;ACTG1	NA	NA	-0.00449603	0.926252	-0.0948152	0.989687
GPC1	Gpc1	ENSMUSG00000034220	-0.00612403	0.926275	-0.0947863	0.989688
MRPS30	Mrps30	ENSMUSG00000021731	-0.00651919	0.926532	-0.0944545	0.989691
PHYHIPL	Phyhipl	ENSMUSG00000037747	0.00568832	0.927778	0.0928471	0.989707
ATP2B1	Atp2b1	ENSMUSG00000019943	0.00525754	0.928514	0.0918982	0.989716
MFN2	Mfn2	ENSMUSG00000029020	0.00552438	0.928579	0.0918144	0.989717
GCN1L1	NA	NA	0.00702588	0.928709	0.0916464	0.989719
PLEC	Plec	ENSMUSG00000022565	0.0045984	0.928833	0.0914863	0.98972
DLGAP2	Dlgap2	ENSMUSG00000047495	-0.00546881	0.929181	-0.091038	0.989725
DBT	Dbt	ENSMUSG00000000340	-0.017144	0.929231	-0.0909739	0.989725
TMEM258	Tmem258	ENSMUSG00000036372	-0.00665085	0.929516	-0.0906066	0.989729
DPYSL2	Dpysl2	ENSMUSG00000022048	-0.00473718	0.929787	-0.090257	0.989733
BDH1	Bdh1	ENSMUSG00000046598	-0.00596075	0.930577	-0.0892383	0.989743
CSPG5	Cspg5	ENSMUSG00000032482	-0.00600987	0.931767	-0.0877037	0.989758
RIMBP2	Rimbp2	ENSMUSG00000029420	-0.0120991	0.931951	-0.0874671	0.98976
FYN	Fyn	ENSMUSG00000019843	-0.00802911	0.933009	-0.0861028	0.989774
NDUFA11	Ndufa11	ENSMUSG00000002379	-0.0149883	0.93324	-0.0858053	0.989776
DOCK9	Dock9	ENSMUSG00000025558	0.00865502	0.933446	0.0855403	0.989779
KCNAB2	Kcnab2	ENSMUSG00000028931	0.00573323	0.933486	0.0854883	0.98978
DNAJC5	Dnajc5	ENSMUSG00000000826	0.00527366	0.934222	0.0845399	0.989789
RAB11B	Rab11b	ENSMUSG00000077450	0.00443142	0.934493	0.0841912	0.989792
TNKS1BP1	Tnks1bp1	ENSMUSG00000033955	-0.00898965	0.935021	-0.0835106	0.989799
RAB7A	Rab7	ENSMUSG00000079477	0.00480478	0.935078	0.0834377	0.9898
AP1B1	Ap1b1	ENSMUSG00000009090	-0.00690542	0.936136	-0.0820743	0.989813
MBP	Mbp	ENSMUSG00000041607	-0.0220027	0.936298	-0.0818651	0.989815
EMC2	Emc2	ENSMUSG00000022337	0.00578182	0.937142	0.0807787	0.989826
SPAG9	Spag9	ENSMUSG00000020859	0.00692936	0.937219	0.0806785	0.989827
NT5DC3	Gm49358	ENSMUSG00000112743	-0.00460941	0.937457	-0.0803722	0.98983
NT5DC3	Nt5dc3	ENSMUSG00000054027	-0.00460941	0.937457	-0.0803722	0.98983
PLXNA2	Plxna2	ENSMUSG00000026640	-0.00591223	0.938346	-0.0792275	0.989841
WDR1	Wdr1	ENSMUSG00000005103	0.00406932	0.939795	0.0773617	0.989859
GPM6A	Gpm6a	ENSMUSG00000031517	-0.00876654	0.940423	-0.0765525	0.989867
AP3B2	Ap3b2	ENSMUSG00000062444	-0.00398922	0.94084	-0.0760156	0.989872
SNAP91	Snap91	ENSMUSG00000033419	-0.00408935	0.940923	-0.0759084	0.989873
RAB33A	Rab33a	ENSMUSG00000031104	-0.00640985	0.941061	-0.075731	0.989875
SV2B	Sv2b	ENSMUSG00000053025	0.00580391	0.941731	0.0748681	0.989883
NECAB2	Necab2	ENSMUSG00000031837	-0.0135999	0.942112	-0.0743775	0.989888
PPIB	Ppib	ENSMUSG00000032383	-0.00645461	0.942236	-0.0742185	0.989889
MAPK1	Mapk1	ENSMUSG00000063358	0.00319064	0.942549	0.0738154	0.989893
GFM1	Gfm1	ENSMUSG00000027774	-0.00926415	0.942686	-0.0736389	0.989895
FH	Fh1	ENSMUSG00000026526	0.00476768	0.94291	0.07335	0.989897
LCLAT1	Lclat1	ENSMUSG00000054469	0.00443374	0.943884	0.0720969	0.989909
VPS26A	Vps26a	ENSMUSG00000020078	-0.00488161	0.944182	-0.0717136	0.989913
COPS5	Cops5	ENSMUSG00000025917	0.00941386	0.944327	0.0715259	0.989915
UQCRQ	Uqcrq	ENSMUSG00000044894	0.0114249	0.944488	0.0713193	0.989917
TAGLN3	Tagln3	ENSMUSG00000022658	-0.00429287	0.944872	-0.070825	0.989922
AUH	Auh	ENSMUSG00000021460	-0.00878641	0.945075	-0.0705636	0.989924
SYNGR1	Syngr1	ENSMUSG00000022415	-0.00376723	0.945434	-0.070102	0.989929
HPCAL4	Hpcal4	ENSMUSG00000046093	0.00653534	0.946336	0.0689411	0.98994
TTC1	Ttc1	ENSMUSG00000041278	0.00556833	0.946554	0.0686599	0.989942
GM10260;RPS18	NA	NA	0.00843502	0.946716	0.0684522	0.989944
ACADSB	Acadsb	ENSMUSG00000030861	0.00770095	0.946942	0.0681604	0.989947
LONP1	Lonp1	ENSMUSG00000041168	-0.00675629	0.947033	-0.0680439	0.989948
SCAMP4	Scamp4	ENSMUSG00000113949	0.00391671	0.94733	0.0676615	0.989952
CPLX1	Cplx1	ENSMUSG00000033615	-0.00772899	0.947681	-0.0672099	0.989956
IDH3B	Idh3b	ENSMUSG00000027406	-0.00563559	0.947908	-0.0669174	0.989959
ACOT7	Acot7	ENSMUSG00000028937	-0.00317419	0.948235	-0.0664976	0.989963
DLG4	Dlg4	ENSMUSG00000020886	0.00735529	0.948351	0.0663477	0.989964
LCMT1	Lcmt1	ENSMUSG00000030763	0.00694494	0.949831	0.0644443	0.989982
HARS	Hars	ENSMUSG00000001380	0.00959993	0.949935	0.0643097	0.989984
GAPDH;GM3839	NA	NA	-0.00541361	0.950276	-0.0638713	0.989988
NBEA	Nbea	ENSMUSG00000027799	-0.00432985	0.950747	-0.0632652	0.989993
BPNT1	Bpnt1	ENSMUSG00000026617	0.00890534	0.95075	0.0632614	0.989993
VPS16	Vps16	ENSMUSG00000027411	0.00536248	0.951386	0.0624434	0.990001
ACTR3B	Actr3b	ENSMUSG00000056367	-0.00342696	0.95187	-0.0618207	0.990007
UCHL3	Uchl4	ENSMUSG00000035337	0.00358992	0.952551	0.0609448	0.990015
UCHL3	Uchl3	ENSMUSG00000022111	0.00358992	0.952551	0.0609448	0.990015
ATP5J2	NA	NA	0.00380489	0.95342	0.0598276	0.990026
SLC12A5	Slc12a5	ENSMUSG00000017740	0.006052	0.953735	0.0594223	0.990029
DGKZ	Dgkz	ENSMUSG00000040479	-0.00518426	0.954292	-0.0587053	0.990036
TOMM40L	Tomm40l	ENSMUSG00000005674	0.00666323	0.95457	0.058348	0.99004
IKBKAP	NA	NA	-0.0124729	0.954684	-0.0582015	0.990041
DARS	Dars	ENSMUSG00000026356	-0.00310809	0.95517	-0.0575772	0.990047
SFXN5	Sfxn5	ENSMUSG00000033720	-0.00854963	0.955694	-0.0569034	0.990053
MAPRE1	Mapre1	ENSMUSG00000027479	0.00664263	0.957349	0.054775	0.990073
UBE2L3	NA	NA	0.0117298	0.959172	0.0524316	0.990095
GABRG2	Gabrg2	ENSMUSG00000020436	-0.00710123	0.959332	-0.0522262	0.990096
NDUFA3	Ndufa3	ENSMUSG00000035674	0.00616488	0.959861	0.0515452	0.990103
PRDX3	Prdx3	ENSMUSG00000024997	0.0035993	0.959888	0.0515107	0.990103
SNX3	Snx3	ENSMUSG00000019804	0.00324234	0.959947	0.0514355	0.990104
USMG5	NA	NA	0.00827086	0.960151	0.0511732	0.990106
CPNE5	Cpne5	ENSMUSG00000024008	0.00476265	0.960489	0.050739	0.99011
XPNPEP1	Xpnpep1	ENSMUSG00000025027	0.00661482	0.960597	0.0506004	0.990111
NEGR1	Negr1	ENSMUSG00000040037	-0.00328596	0.960847	-0.0502781	0.990114
CADM3	Cadm3	ENSMUSG00000005338	-0.00848878	0.960889	-0.050224	0.990115
HSD17B8	H2-Ke6	ENSMUSG00000073422	-0.008193	0.960968	-0.0501235	0.990116
LIN7C	Lin7c	ENSMUSG00000027162	0.00424196	0.962033	0.0487539	0.990128
HSPA4L	Hspa4l	ENSMUSG00000025757	0.00252775	0.963458	0.0469233	0.990145
ACTR3	Actr3	ENSMUSG00000026341	0.00280205	0.964372	0.0457484	0.990156
RAN	1700009N14Rik	ENSMUSG00000028287	-0.00266061	0.964433	-0.0456704	0.990157
OLA1	Ola1	ENSMUSG00000027108	-0.00256769	0.964779	-0.0452251	0.990161
VPS51	Tm7sf2	ENSMUSG00000024799	-0.00450678	0.965138	-0.0447641	0.990165
VPS51	Vps51	ENSMUSG00000024797	-0.00450678	0.965138	-0.0447641	0.990165
HSPA12A	Hspa12a	ENSMUSG00000025092	0.00223064	0.966427	0.043108	0.99018
JAGN1	Jagn1	ENSMUSG00000051256	-0.00284475	0.96665	-0.0428211	0.990183
PSMB2	Psmb2	ENSMUSG00000028837	0.013408	0.966904	0.0424953	0.990186
GABRB3	Gabrb3	ENSMUSG00000033676	-0.00183335	0.967245	-0.0420571	0.99019
PFDN2	Pfdn2	ENSMUSG00000006412	0.00239572	0.96732	0.0419601	0.99019
COX6A1	Cox6a1	ENSMUSG00000041697	-0.0533696	0.967353	-0.0419178	0.990191
GM9755;TUFM	NA	NA	-0.00437209	0.967579	-0.0416272	0.990193
SUMO2;SUMO3	NA	NA	0.0132479	0.968224	0.0407991	0.990201
NDUFB6	Ndufb6	ENSMUSG00000071014	-0.00678604	0.968308	-0.0406904	0.990202
AARS	Aars	ENSMUSG00000031960	0.00211566	0.968467	0.0404871	0.990204
PPP2R5E	Ppp2r5e	ENSMUSG00000021051	-0.00233202	0.968751	-0.0401223	0.990207
PGK1	Pgk1	ENSMUSG00000062070	-0.00215282	0.9688	-0.0400591	0.990208
CA2	Car2	ENSMUSG00000027562	-0.00278326	0.969085	-0.0396921	0.990211
TMEM126A	Tmem126a	ENSMUSG00000030615	-0.00772985	0.969095	-0.0396794	0.990211
2310035C23RIK;KIAA1468	NA	NA	0.00339721	0.969189	0.0395591	0.990212
VCP	Vcp	ENSMUSG00000028452	0.00214733	0.969616	0.0390107	0.990217
RAP1A	Rap1a	ENSMUSG00000068798	0.00266673	0.969713	0.0388861	0.990218
KCNA4	Kcna4	ENSMUSG00000042604	-0.00513815	0.969761	-0.0388242	0.990219
TMED10	Tmed10	ENSMUSG00000021248	-0.00263133	0.973348	-0.0342163	0.99026
STRN	Strn	ENSMUSG00000024077	-0.00170868	0.973846	-0.0335775	0.990266
ATAD1	Atad1	ENSMUSG00000013662	0.00402764	0.97407	0.03329	0.990268
BSG	Bsg	ENSMUSG00000023175	-0.00195803	0.974705	-0.0324736	0.990276
STRN3	Strn3	ENSMUSG00000020954	-0.00636479	0.974916	-0.0322026	0.990278
GGT7	Ggt7	ENSMUSG00000027603	0.00263738	0.97503	0.0320569	0.990279
INPP4A	Inpp4a	ENSMUSG00000026113	0.00273322	0.975155	0.0318966	0.990281
PSMC5	Psmc5	ENSMUSG00000020708	-0.0015445	0.975252	-0.0317716	0.990282
NDUFS4	Ndufs4	ENSMUSG00000021764	-0.0029303	0.975373	-0.0316163	0.990283
EPS8	Eps8	ENSMUSG00000015766	0.00308943	0.975479	0.0314802	0.990285
PDHB	Pdhb	ENSMUSG00000021748	-0.00275085	0.975751	-0.0311307	0.990288
H2AFJ;H2AFV;H2AFX;H2AFZ;HIST1H2AA;HIST1H2AB;HIST1H2AF;HIST1H2AH;HIST1H2AK;HIST1H2AL;HIST2H2AA1;HIST2H2AB;HIST2H2AC;HIST3H2A	NA	NA	0.0149348	0.976043	0.0307552	0.990291
ATP5I	NA	NA	0.00284744	0.976062	0.0307312	0.990291
CD47	Cd47	ENSMUSG00000055447	-0.00231092	0.97639	-0.0303094	0.990295
APBB1	Apbb1	ENSMUSG00000037032	0.00455601	0.976748	0.0298508	0.990299
2010107G23RIK	NA	NA	-0.00212444	0.976817	-0.0297619	0.9903
ANXA11	Anxa11	ENSMUSG00000021866	0.00275219	0.97684	0.0297317	0.9903
GNPDA2	Gnpda2	ENSMUSG00000029209	-0.00262852	0.977215	-0.0292505	0.990304
APOA1BP	NA	NA	-0.0034379	0.977589	-0.0287697	0.990309
TCP1	Tcp1	ENSMUSG00000068039	-0.00276291	0.977645	-0.0286984	0.990309
WNK2	Wnk2	ENSMUSG00000037989	-0.00275668	0.977759	-0.0285516	0.990311
HSP90AA1	Hsp90aa1	ENSMUSG00000021270	-0.00316426	0.977826	-0.0284657	0.990311
LMAN1	Lman1	ENSMUSG00000041891	0.00264501	0.978616	0.027452	0.99032
SAMM50	Samm50	ENSMUSG00000022437	0.00263308	0.979434	0.0264014	0.99033
PPP6R3	Ppp6r3	ENSMUSG00000024908	0.00219507	0.980099	0.0255466	0.990337
PRMT5	Prmt5	ENSMUSG00000023110	-0.00227576	0.980123	-0.025517	0.990337
NAP1L4	Nap1l4	ENSMUSG00000059119	-0.00211086	0.980514	-0.0250147	0.990342
SCFD1	Scfd1	ENSMUSG00000020952	0.00296154	0.980581	0.0249284	0.990343
CKAP4	Ckap4	ENSMUSG00000046841	-0.00295676	0.981106	-0.0242544	0.990349
STX1B	Stx1b	ENSMUSG00000030806	-0.00141402	0.981185	-0.0241532	0.990349
ABLIM2	Ablim2	ENSMUSG00000029095	0.00131143	0.98141	0.0238634	0.990352
ANK1	Ank1	ENSMUSG00000031543	0.00155133	0.981526	0.0237145	0.990353
DSTN	Dstn	ENSMUSG00000015932	-0.00145948	0.982253	-0.0227812	0.990361
SLC4A4	Slc4a4	ENSMUSG00000060961	0.00166181	0.982753	0.0221395	0.990367
VPS28	Vps28	ENSMUSG00000115987	0.00144436	0.982927	0.0219166	0.990369
YWHAB	Ywhab	ENSMUSG00000018326	0.00144121	0.983021	0.0217954	0.99037
NELL2	Nell2	ENSMUSG00000022454	-0.00454802	0.983722	-0.0208952	0.990378
GPX1	Gpx1	ENSMUSG00000063856	0.00286139	0.983769	0.0208348	0.990379
NDUFC2	Ndufc2	ENSMUSG00000030647	-0.00280128	0.983785	-0.0208143	0.990379
HAEMAGLOBIN	NA	NA	0.00432321	0.983859	0.0207201	0.99038
NARS	Nars	ENSMUSG00000024587	-0.00157026	0.9839	-0.0206668	0.99038
PPFIA3	Ppfia3	ENSMUSG00000003863	-0.000853238	0.984153	-0.0203421	0.990383
RPS15A	Rps15a	ENSMUSG00000008683	0.00209161	0.984325	0.0201207	0.990385
PSME1	Psme1	ENSMUSG00000022216	0.00234261	0.985112	0.0191108	0.990394
GK;GYK	NA	NA	0.00250683	0.98515	0.0190627	0.990394
HMGB1	NA	NA	0.00225401	0.985326	0.0188358	0.990396
PC;PCX	NA	NA	0.00193141	0.986513	0.017312	0.990409
MRPS27	Mrps27	ENSMUSG00000041632	0.00362514	0.987011	0.0166728	0.990415
MANF	Manf	ENSMUSG00000032575	0.00323665	0.987328	0.0162658	0.990418
SUGT1	Sugt1	ENSMUSG00000022024	-0.00141395	0.987334	-0.016258	0.990418
CKMT1	NA	NA	0.00100807	0.987461	0.0160957	0.99042
INA	Ina	ENSMUSG00000034336	-0.000909538	0.988155	-0.0152038	0.990427
NCSTN	Ncstn	ENSMUSG00000003458	0.00105827	0.988488	0.0147765	0.990431
RPL5	NA	NA	-0.00285082	0.988978	-0.0141482	0.990437
OGT	Ogt	ENSMUSG00000034160	0.000734529	0.990063	0.0127554	0.990449
ELAVL2	Elavl2	ENSMUSG00000008489	-0.00118722	0.990631	-0.012026	0.990455
NFU1	Nfu1	ENSMUSG00000029993	-0.00130564	0.990677	-0.0119666	0.990455
MRPL18	Mrpl18	ENSMUSG00000057388	-0.000626129	0.991179	-0.0113221	0.990461
CSNK2B	Csnk2b	ENSMUSG00000024387	0.00202284	0.991298	0.0111698	0.990462
SLC25A5	Slc25a5	ENSMUSG00000016319	-0.00114387	0.991348	-0.0111052	0.990463
SPTBN1	Sptbn1	ENSMUSG00000020315	0.000572269	0.991682	0.0106772	0.990466
DNM3	Dnm3	ENSMUSG00000040265	0.000619934	0.992011	0.0102549	0.99047
RAP1GAP2	Rap1gap2	ENSMUSG00000038807	-0.000744114	0.992477	-0.00965668	0.990475
ACOT9	Acot10	ENSMUSG00000047565	-0.000442138	0.993132	-0.00881613	0.990482
ACOT9	Acot9	ENSMUSG00000025287	-0.000442138	0.993132	-0.00881613	0.990482
RABGEF1	Rabgef1	ENSMUSG00000025340	0.0011785	0.993194	0.00873606	0.990483
DTNA	Dtna	ENSMUSG00000024302	0.000759106	0.993274	0.00863282	0.990484
PRPSAP1	Prpsap1	ENSMUSG00000015869	0.000506462	0.993355	0.00852965	0.990485
ACSBG1	Acsbg1	ENSMUSG00000032281	-0.00042935	0.994283	-0.00733799	0.990495
TXNDC5	Txndc5	ENSMUSG00000038991	-0.0010472	0.994376	-0.00721826	0.990496
AK1	Ak1	ENSMUSG00000026817	-0.00145122	0.994404	-0.00718311	0.990496
HNRNPR	Hnrnpr	ENSMUSG00000066037	0.00172762	0.994776	0.00670506	0.9905
MAP1S	Map1s	ENSMUSG00000019261	-0.00033775	0.994789	-0.00668896	0.990501
MTND5	NA	NA	-0.00166359	0.99513	-0.00625096	0.990504
CORO1B	Coro1b	ENSMUSG00000024835	0.000355029	0.995424	0.00587387	0.990507
RMND1	Rmnd1	ENSMUSG00000019763	0.000540913	0.996001	0.00513303	0.990514
ACSF2	Acsf2	ENSMUSG00000076435	0.000562988	0.996143	0.00495032	0.990515
BOLA2	Bola2	ENSMUSG00000047721	-0.000561749	0.997094	-0.00373025	0.990526
FAM162A	Fam162a	ENSMUSG00000003955	0.000401905	0.997459	0.00326126	0.99053
