# Supplementary material for: Excess ribosomal protein production unbalances translation in a model of Fragile X Syndrome
Source: Nat Commun. 2022 Jun 10;13:3236. doi: 10.1038/s41467-022-30979-0 (PMC9187743; doi:10.1038/s41467-022-30979-0)
Supplement: Supplementary file 4 — Supplementary Data 2 [file 41467_2022_30979_MOESM4_ESM.xlsx]

## Sheet: all_gsea
Supplementary Table 2. WT vs Fmr1-/y GSEA
	CA1 TRAP					Snap TRAP					P2 proteomics
GO term	Number of genes	Enrichment score	pvalue	padj	Ranked gene names	Number of genes	Enrichment score	pvalue	padj	Ranked gene names	Number of genes	Enrichment score	pvalue	padj	Ranked gene names
1-acylglycerol-3-phosphate O-acyltransferase activity	NA	NA	NA	NA	NA	NA	NA	NA	NA	NA	22	-0.46286	0.079613	0.31794	AGPAT4|AGPAT1|AGPAT5
14-3-3 protein binding	27	-0.39691	0.24818	0.47338	Sik1|Kif13b|Zfp36l1|Irs2|Ddit4|Ripor2|Prkce|Hdac7|Ripor1|Ppp1r12a|Klhl22|Kcnh1|Nek1|Dab2ip|Akt1|Rptor|Zfp36	30	-0.3404	0.4404	0.66569	Ddit4|Hdac7|Ripor2|Ripor1|Arrb2|Ppp1r12a|Kif13b|Rbm7|Synpo2|Kcnh1|Zfp36l1|Dab2ip|Ksr1|Klhl22|Tmcc3|Akt1|Foxk1|Nek1|Zfp36|Aanat|Pi4kb|Irs2|Rptor|Prkce|Tbc1d22b|Ywhaq|Tbc1d22a|Sik1|Bad|Prkcz	NA	NA	NA	NA	NA
2 iron, 2 sulfur cluster binding	25	0.49636	0.079681	0.49077	Aifm3|Rfesd|Ndufs1|Iscu|Isca2|Uqcrfs1|AK157302|Cisd2|Ndufv2|Glrx2|Glrx5|Fxn|Cisd3|Aox1|Xdh	25	0.48286	0.046539	0.13874	Ndufv2|Cisd2|Sdhb|Glrx5|Uqcrfs1|Isca2|Fech|AK157302|Ciapin1|Cisd1|Fxn|Cisd3|Isca1|Iscu|Cmah|Xdh|Aifm3|Rfesd|Fdx1|Fdx2|Aox1|Glrx2|Ndufs1|Aox4|Aox3	NA	NA	NA	NA	NA
2-oxoglutarate-dependent dioxygenase activity	NA	NA	NA	NA	NA	21	0.45258	0.10907	0.25376	Hif1an|Alkbh1|Egln1|P4htm|Ogfod1|Egln3|Kdm8|Egln2|Hspbap1|Tyw5|Riox1|Jmjd4|Alkbh2|Alkbh5|Jmjd7|Phf8|Alkbh3|Alkbh8|Kdm7a|Riox2|Trmt9b	NA	NA	NA	NA	NA
3'-5'-exoribonuclease activity	NA	NA	NA	NA	NA	24	-0.3178	0.61469	0.77649	Pnpt1|Pan2|Xrn2|Dis3l|Isg20l2|Exosc10|Pnldc1|Angel2|Exd2|Eri2|Cnot6|Dis3|Dis3l2|Toe1|Usb1|Noct|Isg20|Cnot8|Cnot6l|Pde12|Eri3|Cnot7|Rexo2|Angel1	NA	NA	NA	NA	NA
3',5'-cyclic-nucleotide phosphodiesterase activity	24	-0.41764	0.24136	0.46711	Pde4b|Pde1b|Pde3b|Pde8b|Pde7b|Pde4d|Pde1c|Pde5a|Pde3a|Pde11a|Pde1a|Pde10a|Pde9a|Pde6b	22	-0.4046	0.30599	0.54839	Pde5a|Pde10a|Pde1c|Pde8a|Pde4b|Pde2a|Pde8b|Pde11a|Pde3b|Pde4a|Pde6h|Pde1a|Pde6b|Pde1b|Pde6c|Pde9a|Pde7b|Pde6g|Pde4d|Pde6d|Pde7a|Pde3a	NA	NA	NA	NA	NA
4 iron, 4 sulfur cluster binding	39	0.32339	0.47478	0.74657	Ndufv1|Rtel1|Ndufs1|Ireb2|Iscu|Isca2|Rsad1|Nfu1|Mutyh|Rsad2|Pold1|Nubp2|Ercc2|Ndufs8|Exo5|Nubp1|Etfdh|Pole|Ndufs7|Rev3l|Lias|Nubpl|Ddx11	39	0.3481	0.19101	0.38788	Pold1|Tyw1|Sdhb|Exo5|Ndufs2|Ndufs7|Isca2|Etfdh|Ciao3|Nubpl|Ciapin1|Ercc2|Prim2|Pole|Nubp2|Elp3|Iscu|Ndufv1|Ndufs8|Rtel1|Mutyh|Rsad2|Dpyd|Nfu1|Cdk5rap1|Dna2|Nubp1|Lias|Ddx11|Rsad1|Ireb2|Pola1|Rev3l|Cdkal1|Ndufs1|Nthl1|Aco2|Mocs1|Aco1	NA	NA	NA	NA	NA
acetylgalactosaminyltransferase activity	24	0.2949	0.76127	0.89107	Chpf2|Chsy1|B3galt2|Chpf|B4galnt3|B3galnt1|Csgalnact2|B3gnt2|B4galnt4|Chsy3|B3galt4|B3gnt6|B3gnt3	22	-0.2573	0.87328	0.94385	B3galt5|Chsy1|Chpf|Chpf2|B3gnt9|B3gnt3|B4galnt4|B3galt4|B3gnt6|Chsy3|B3gnt8|B3gnt5|B3gnt7|B3galnt2|B3gnt2|B4galnt3|B3galt2|Csgalnact2|Csgalnact1|B3galt1|B3galnt1|B4galnt1	NA	NA	NA	NA	NA
acetylglucosaminyltransferase activity	23	0.63283	0.0054226	0.12296	Rfng|Lfng|Mgat4b|Gcnt4|Ext2|Xylt1|Mfng|Pomgnt1|Hexb|Gcnt2|Gcnt1|Mgat1|Mgat4a	30	0.20749	0.95514	0.97485	B3galnt1|Mgat4a|Mgat1|Rfng|Pomgnt1|B3galt1|Ext1|B3galt2|Ext2|Mgat5|B3gnt2|Pomgnt2|Lfng|B3gnt7|B3gnt5|A4gnt|Hexa|B3gnt8|Mgat4b|Mfng|Extl1|Gcnt2|B3gnt6|B3glct|B3galt4|B3gnt3|B3gnt9|Mgat4c|Hexb|B3galt5	NA	NA	NA	NA	NA
acrosomal membrane	20	0.52577	0.090002	0.48827	Rnd2|Slc2a3|Abhd2|Bsg|Cav1|Atp8b3|Pcsk4|Hyal3|Flot2|Acrbp	NA	NA	NA	NA	NA	NA	NA	NA	NA	NA
acrosomal vesicle	90	-0.24394	0.7329	0.773	Iqub|Ctnna1|Ctsh|Enkur|Usp8|Tcp1|Notch1|Skil|Calr|Kit|Atp6v0a2|Cep131|Trim36|Stx1a|Dld|Fndc3a|Pdia3|Tcp11|Atp8b5|Kcnj11|Sv2b|Vdac2|Golga1|Arsa|Abcc9|Arc|Loxl1|Prkaca|Slirp|Sh3gl3|Acr|Nudt1|Rcbtb2	74	-0.2779	0.48156	0.6973	Notch1|Cd46|Cfap65|Cep131|Spaca6|Ncf2|Hexb|Rcbtb2|Acrbp|Kit|Pomt1|Lrguk|Trim36|Ppfia3|Usp8|Arc|Atp6v0a2|Prkg1|Loxl1|Ctsh|Enkur|Abcc9|Cxadr|Vezt|Skil|Tssk4|Sv2b|Tbxa2r|Itgb1|Tsks|Calcr|Atp8b3|Stk31|Dkkl1|Spag8|Ctnna1|Kcnj11|Knl1|Sh3gl3|Bmf|Tcp1|Iqub|Gm14569|Akap3|Nudt1|Acr|Itga1|Atp6v1e2|Pdia3|Lyzl4|Ica1l|Clk3|Spaca1|Hyal3|Capn11|Dld|Atp8b5|Rab3a|Morn2|Abhd2|Adam15|Calr|Vdac2|Drd2|Csnk2a2|Slirp|Ar…	NA	NA	NA	NA	NA
actin binding	339	-0.28741	0.028718	0.43109	Lcp1|Wipf1|Pls3|Map1s|Hip1r|Ccr5|Msn|Ermn|Pdlim5|Mib2|Mtss1|Inf2|Add3|Hip1|Ptk2|Myo6|Rdx|Myo7a|Tln2|Flna|Tln1|Myo16|Ceacam2|Epb41l3|Flnb|Myo1b|Myo18a|Plekhh2|Mical3|Plekhn1|Map2|Ipp|Sntb1|Macf1|Jmy|Tns4|Phactr2|Lima1|Map1b|Diaph1|Hdac6|Myo1d|Fkbp15|Eps8|Mical1|Map1a|Shroom2|Afap1|Dyrk1a|Sptbn2|Neb|Diaph2|Was|Klhl1|Phactr4|Sntg2|Emd|Synpo|Fhl3|Eps8l1|Ophn1|Dbn1|Myo18b|Cap1|Hook1|Ino80|Limch1|Pof1b…	337	-0.39218	0.00013235	0.10795	Sptbn2|Tns1|Gsn|Map1b|Dbn1|Myo16|Myh9|Inf2|Myo10|Fam107a|Map1a|Mobp|Mical3|Daam2|Cyfip1|Epb41l2|Vcl|Trpm7|Shank3|Eps8|Ino80|Klhl1|Vash2|Dmd|Fkbp15|Myo1b|Crocc|Flii|Sntb1|Flnb|Pick1|Pls3|Plekhn1|Itprid2|Myh10|Clmn|Cnn3|Sptbn4|Myo1d|Ophn1|Limch1|Myo9b|Hip1|Coro1b|Actn1|Fer|Actn4|Sptb|Ssh3|Trpc6|Myo5b|Mical2|Myh14|Plekhh2|Snta1|Utrn|Diaph1|Tmod3|Lrrk2|Add3|Ermn|Nexn|Lima1|Macf1|Myo6|Whamm|Ccdc88a|Pf…	104	-0.25798	0.2863	0.56713	PLS3|GSN|MAP1B|MAP1A|MYH10|TWF2|MACF1|PFN2|SHANK3|SPTBN2|TLN2|PTK2|FKBP15|DBNL|COTL1|CAPZA1|WIPF3|ADD3|ALDOA|NCALD|HIP1R|TWF1|KCNMA1|DST|SYNE1|MYO5A|HPCA|ARPC5L|CAMK2B|PFN1|TMOD2|ARPC3|MAPT|FSCN1|CAPZA2|SYN1|EPB41L2|EPB41L3|GMFB|TLN1|ACTN2|VCL|ACTR3B|DSTN|MAP1S
actin cytoskeleton	181	-0.37213	0.0020848	0.32285	Lcp1|Wipf1|Ctnna1|Jup|Trmt10a|Ddx58|Klhl14|Taf5|Ttc17|Pdlim5|Auts2|Mtss1|Dapk1|Topbp1|Ahnak|Zfp185|Filip1|Flna|Akap13|Iqgap1|Kansl2|Gabarap|Ndc1|Catip|Stk17b|Plekhn1|Map2|Ncoa5|Clic5|Arhgap35|Dhx9|Msra|D7Ertd443e|Lima1|Pgm1|Sppl2b|H1f0|Afap1|Dennd2a|Ppp1r9a|Acaca|Synpo|Ophn1|Dbn1|Hax1|Sept2|Cald1|Klhl2|Rinl|Tpm4|Cttnbp2nl|Myo1a|Tpm1|Kntc1|Rara|Actn4|Ppp1r12a|Cnn3|Actg1|Fmn2|Rab5a|Tmem63b|Tpm3|Abr…	203	-0.32313	0.03107	0.34652	Gsn|Dbn1|Myh9|Fam107a|Epb41l2|Vcl|Iqgap1|Arhgap35|Peak1|Akap13|Myo1b|Crocc|Flii|Plekhn1|Cnn3|Myo1d|Ints6|Ddr2|Filip1|Ophn1|Ttc17|Fer|Actn4|Ddx58|Onecut2|Nexn|Arhgap21|Lima1|Flt1|Fmn2|Map2|Myo1h|Pdlim4|Epb41|Myo5a|Jup|Zfp185|Ahnak|Myo19|Mprip|Tmem63b|Pdlim7|Pdlim1|Ppp1r9a|Abl1|Septin9|Ppp1r12a|Arhgap32|Triobp|Pdlim3|Catip|Wdr1|Arc|Cald1|Flna|Synpo2|Auts2|Svil|Taf5|Csrp1|Acaca|Ush1g|Dapk1|Lad1|Dhx9…	67	-0.23739	0.60905	0.80524	GSN|ARHGAP32|ACACA|ARHGAP21|MACF1|CASK|TLN2|RAB5A|CAPZA1|ALDOA|PGM1|TWF1|CTNNA2|KALRN|ARPC5L|BIN1|ARPC3|FSCN1|RAB22A|BAIAP2|MSRA|CAPZA2|STOML2|AMPH|VCL|CTNNA1|DSTN
actin cytoskeleton organization	147	-0.34364	0.023388	0.37625	Wipf1|Sfrp1|Arhgef17|Cln3|Epb41l5|Mtss1|Inf2|Flna|Rac3|Flnb|Bcl6|Fgd1|Specc1|Plekhn1|Rhog|Rhobtb3|Diaph1|Arhgef10|Shroom2|Diaph2|Sdad1|Phactr4|Foxj1|Fhl3|Ophn1|Iqsec1|Cdc42bpa|Cap1|Srf|Pof1b|Prr5|Pacsin2|Arhgap26|Iqsec3|Rock1|Agap2|Daam2|Rock2|Sdcbp|Kras|Ehd2|Fmnl2|Sh2b2|Bcr|Rhobtb1|Smtn|Grid2ip|Ssh1|Amotl2|Rhoq|Atxn3|Spire1|Wasf1|Specc1l|Rac1|Myh10|Csrp1|Ablim2|Daam1|Ran|Actr2|Coro1c|Ssh2|Capzb|…	169	-0.32826	0.041478	0.34511	Inf2|Daam2|Epb41l2|Arhgef17|Rock1|Flii|Flnb|Plekhn1|Shc1|Myh10|Stard13|Ophn1|Amot|Coro1b|Pacsin2|Rnd3|Ssh3|Mical2|Diaph1|Tmod3|Arhgef10|Rhog|Iqsec1|Bcl6|Pdlim4|Epb41|Nisch|Amotl1|Pdlim7|Pdlim1|Rock2|Arfgef3|Sdad1|Nf1|Abr|Tesk1|Abl1|Kank1|Ssh2|Iqsec3|Agap2|Ehd2|Amotl2|Rhob|Pdlim3|Foxj1|Ldb3|Wdr1|Flna|Srf|Csrp1|Rhoc|Diaph3|Ppp1r9b|Sfrp1|Cdc42bpa|Pdlim5|Rhobtb3|Prr5|Rhoj|Daam1|Tesk2|Fmnl3|Cdc42bpb|C…	47	0.27006	0.43984	0.69001	MRAS|ARFIP2|CDC42BPB|CAP1|CORO1C|KRAS|CORO2B|WASF1|BRK1|ARPC5|CFL1|WASL|ADD1|PIP5K1C|ARPC1A|ARHGAP26|CAPZB|SLC9A3R1|TAOK2|FMNL1|RHOG|DMTN|ITPKA|ADD2|CORO1A|ACTR2|WDR1|ABLIM2|CORO1B
actin cytoskeleton reorganization	57	-0.30492	0.39771	0.59365	Antxr1|Gab1|Auts2|Flna|Rac3|Farp2|Eps8|Ptk7|Atp2c1|Kit|S1pr1|Cdc42bpa|Sipa1l1|Dtnbp1|Ptpn1|Mkln1|Rhobtb1|Mink1|Brsk2|Fgf7|Rap2a|Sptan1|Cdc42bpg|Tnik|Micall2|Parvb|Rhoa|Rictor	51	-0.49668	0.0060221	0.12166	Myh9|Sipa1l1|Syde1|Eps8|Shc1|Thsd7b|Mink1|Fer|Gab1|Nrp1|Rictor|Micall2|Atp2c1|Fgf10|Ptk7|Pdlim4|Kit|S1pr1|Flna|Sptan1|Auts2|Cdc42bpg|Plek|Cdc42bpa|Ezr|Cxadr|Cdc42bpb|Tnik|Trpv4|Mkln1|Anxa1|Parvb|Fgf7|S1pr2|Phactr1|Parvg|Farp2|Parva|Pak1|Rala|Rap2a|Plek2|Dtnbp1|Antxr1|Rhoa|Brsk2|Grb2|Ptpn1|Cttn|Capn10|Pip5k1a	NA	NA	NA	NA	NA
actin filament	78	-0.35023	0.10038	0.4211	Lcp1|Wipf1|Pls3|Vps11|Tpm3-rs7|Flna|Mark2|Akap13|Myo1b|Apc2|Fkbp15|Inpp5d|Afap1|Dyrk1a|Was|Dbn1|Fyn|Whrn|Tsc1|Dapk3|Pof1b|Cald1|Tpm4|Tpm1|Gng12|Pls1|Sh2b2|Actg1|Fmn2|Ackr2|Tpm3|Rhoq|Actr3|Yes1|Rac1|Actn1|Twf2|Capzb|Wipf2|Amot|Fmn1|Wasl|Gck|Rac2|Twf1|Cobl|Tfpt|Hck|Lmod1	86	-0.29727	0.30867	0.58056	Dbn1|Apc2|Vcl|Akap13|Fkbp15|Myo1b|Pls3|Sptbn4|Amot|Myo9b|Coro1b|Actn1|Gas2|Fmn2|Myo5a|Vps11|Wdr1|Tmod1|Cald1|Flna|Inpp5d|Cotl1|Tek|Ezr|Pls1|Ptges3|Tpm2|Dyrk1a|Aif1|Twf2|Hck|Lcp1|Lmod1|Sh2b2|Keap1|Gdpd2|Anxa1|Gng12|Avil|Yes1|Wipf1|Acta1|Shroom4|Pof1b|Aif1l|Tpm3-rs7|Whrn|Rac2|Tsc1|Pawr|Gas2l2|Twf1|Mark2|Gjb6|Pak1|Rac1|Actr3|Wasl|Ackr2|Wipf2|Gck|Hcls1|Abi2|Tfpt|Tpm1|Src|Rhoq|Palld|Dbnl|Cobl|Vps18|Dn…	25	-0.37039	0.25445	0.52124	PLS3|MARK2|TWF2|FKBP15|WIPF3|RAC1|TWF1|MYO5A|PAK1|ACTN2|FYN
actin filament binding	184	-0.31328	0.043122	0.41353	Lcp1|Wipf1|Antxr1|Egfr|Pls3|Map1s|Ctnna1|Hip1r|Vps16|Ermn|Add3|Anxa6|Hip1|Zfp185|Myo6|Tpm3-rs7|Myo7a|Tln2|Flna|Tln1|Myo16|Myo1b|Myo18a|Plekhn1|Macf1|Ttn|Lima1|Myo1d|Shroom2|Neb|Ppp1r9a|Was|Eps8l1|Dbn1|Fermt2|Adssl1|Myom3|Afdn|Pof1b|Sipa1l1|Marcks|Myh14|Tpm4|Shtn1|Myo1a|Tpm1|Myh7b|Capg|Actn4|Pls1|Gas2l2|Tpm3|Syne2|Actr3|Myh11|Actn1|Myh3|Myh10|Cacnb2|Twf2|Myo5b|Ablim2|Lasp1|Shroom3|Actr2|Coro1c|Mic…	181	-0.35675	0.0083561	0.23831	Gsn|Dbn1|Myo16|Myh9|Myo10|Ttn|Cyfip1|Vcl|Iqgap1|Sipa1l1|Myo1b|Flii|Pls3|Plekhn1|Itprid2|Myh10|Clmn|Myo1d|Egfr|Hip1|Coro1b|Actn1|Actn4|Sptb|Myo5b|Myh14|Utrn|Add3|Ermn|Nexn|Lima1|Macf1|Myo6|Gas2|Micall2|Syne2|Myo1h|Myo5a|Zfp185|Myo19|Mprip|Anxa6|Ppp1r9a|Abl1|Myo18a|Afdn|Triobp|Syne1|Iqgap2|Wdr1|Actn2|Tmod1|Neb|Flna|Svil|Vps16|Cotl1|Tln2|Ppp1r9b|Coro6|Ezr|Pls1|Bin1|Fmnl3|Tmem201|Tpm2|Rcsd1|Aif1|Twf2…	69	-0.27449	0.33679	0.60159	PLS3|GSN|FERMT2|MYH10|TWF2|MACF1|TLN2|DBNL|CAPZA1|WIPF3|ADD3|HIP1R|TWF1|CTNNA2|CAMSAP3|SYNE1|MYO5A|ARPC5L|BIN1|ARPC3|FSCN1|CAPZA2|EEF2|TLN1|ACTN2|VCL|CTNNA1|TAGLN3|DSTN|MAP1S
actin filament bundle assembly	41	-0.31272	0.48259	0.64846	Lcp1|Pls3|Add3|Myo1b|Rnd3|Lima1|Eps8|Cald1|Marcks|Actn4|Pls1|Fmn2|Baiap2l2|Actn1|Myh10|Rnd1|Add2|Add1|Swap70|Rhoa|Rhof	34	-0.52567	0.014222	0.1482	Fam107a|Eps8|Myo1b|Pls3|Myh10|Coro1b|Actn1|Actn4|Add3|Lima1|Fmn2|Cald1|Ezr|Pls1|Dpysl3|Aif1|Lcp1|Baiap2l1|Swap70|Fscn2|Rhod|Espnl|Shroom1|Baiap2l2|Aif1l|Pawr|Add2|Crmp1|Espn|Add1|Baiap2|Fscn1|Marcks|Dmtn	NA	NA	NA	NA	NA
actin filament organization	105	-0.30548	0.19013	0.488	Ctnna1|Clrn1|Hip1r|Mad2l2|Ermn|Hip1|Tpm3-rs7|Rac3|Myo1b|Rnd3|Rhog|Rhobtb3|Diaph1|Shroom2|Ppp1r9a|Diaph2|Was|Dlg1|Sorbs2|Nck2|Dbn1|Srf|Pof1b|Nck1|Arhgef2|Prkci|Ppargc1b|Ptk2b|Tpm4|Tpm1|Bcl2|Rhobtb1|Coro7|Cgnl1|Tpm3|Rhoq|Arhgap25|Cd2ap|Actr3|Pdlim3|Rac1|Pacsin1|Actn1|Whamm|Rnd1|Casp4|Actr2|Fhod3|Rhoh|Rufy3|Rhov|Tmsb15b2|Arhgap17|Bcar1|Wasl|Ccdc155|Rac2|Arhgap12|Rhoa|Rhof|Trf|Sorbs1|Ppp1r9b	119	-0.28869	0.26734	0.56459	Dbn1|Fat1|Myo1b|Myo1d|Arhgef2|Hip1|Coro1b|Actn1|Rnd3|Sorbs2|Trf|Diaph1|Tmod3|Ermn|Whamm|Rhog|Myo1h|Myo5a|Cd2ap|Myo19|Mprip|Inppl1|Ppp1r9a|Ccdc155|Sh3bp1|Rhob|Triobp|Pdlim3|Pcdh15|Ppargc1b|Tmod1|Srf|Elmo3|Rhoc|Ppp1r9b|Arhgap17|Coro6|Dlg1|Rhobtb3|Ptk2b|Tpm2|Coro7|Trpv4|Myo7a|Hip1r|Coro1c|Diaph2|Myo1a|Sorbs3|Emp2|Rhobtb1|Fscn2|Rhod|Avil|Shroom1|Pakap|Shroom2|Myo5c|Spire1|Enah|Arf1|Bcar1|Shroom4|Cav3…	28	0.31463	0.40795	0.67628	PPP1R9B|RUFY3|TPM3|BRK1|DBN1|CFL1|PPP1R9A|WASL|TPM1|NCK2|RHOG|ACTN1|PACSIN1|CORO1A|ACTR2|ACTR3
actin filament polymerization	22	0.32274	0.65281	0.84295	Cttn|Pstpip2|Aif1|Washc3|Vil1|Arpc4|Msrb2|Arpc2|Ang|Msrb1|Fam107a	23	-0.4339	0.2034	0.43738	Gsn|Fam107a|Ttc17|Diaph1|Micall2|Catip|Diaph3|Aif1|Coro7|Diaph2|Washc3|Vil1|Spire1|Msrb1|Arpc2|Rac1|Wasl|Hcls1|Msrb2|Arpc4|Cobl|Cttn|Pstpip2	NA	NA	NA	NA	NA
actin monomer binding	23	0.44682	0.19951	0.63454	Myl4|Tmsb4x|Pknox2|Tmsb10|Coro1a|Pfn1|Gm9844|Pfn2|Tmsb15b1	23	0.38727	0.25204	0.41669	Pknox2|Abitram|Coro1a|Tmsb10|Cobl|Myl4|Mtss1|Pfn2|Prkce|Tmsb4x|Tmsb15b2|Gm9844|Tmsb15b1|Twf1|Pfn1|Tmsb15l|Mrtfa|Cobll1|Nos3|Twf2|Mtss2|Pfn4|Lima1	NA	NA	NA	NA	NA
activating transcription factor binding	31	-0.37813	0.27765	0.50117	Hdac1|Myc|Jun|Hdac4|Gabpa|Wfs1|Psip1|Hdac7|Hcfc1|Zfp516|Npm1|Ep300|Ptma|Ak6|Mef2d|Dgkq|Yap1	30	0.30237	0.50072	0.65624	Prdm16|Mef2c|Gabpa|Ak6|Mef2d|Sub1|Nek6|Mef2a|Jun|Ptma|Psip1|Hdac1|Npm1|Ciita|Taf9|Hdac4|Smad2|Wfs1|Atoh8|Dhx33|Zbtb7a|Pparg|Dgkq|Rela|Myc|Txlng|Ep300|Hdac7|Hcfc1|Zfp516	NA	NA	NA	NA	NA
activation of adenylate cyclase activity	20	-0.43954	0.23065	0.45482	Adcy3|Rxfp1|Drd1|Raf1|Tshr|Gnal|Acr	NA	NA	NA	NA	NA	NA	NA	NA	NA	NA
activation of cysteine-type endopeptidase activity involved in apoptotic process	70	0.38061	0.082033	0.55516	Acer2|Slc11a2|Bak1|Bad|Dnaja3|Bax|Nkx3-1|Bcl10|Mul1|Casp1|Aifm1|Tnfrsf10b|Egln3|Ngfr|Nod1|Rnf7|Mapk9|Diablo|P2rx1|Col4a3|Casp8|Bbc3|Snca|Pparg|Bid|Bok|Casp9|Smad3|Casp8ap2|Rps27l|Dap|Pmaip1|Hspd1|Fam162a|Cck|Pidd1|Apaf1|Robo1|Xdh|Nlrp3	63	0.32015	0.15083	0.38065	Pmaip1|Ngf|Aifm1|Pdcd6|Slc11a2|Diablo|Rnf7|Bak1|Bad|Mapk9|Dap|Dnaja3|Cradd|Apaf1|Hspd1|Bcl10|Casp9|Egln3|Tnfrsf10b|Fam162a|Ngfr|Anp32b|Bok|Mtch1|Cck|Rack1|Nlrc4|Mul1|Senp1|Casp8|Vcp|Bbc3|Col4a3|Snca|Xdh|Bax|Lck|Ift57|Bcl2l11|Rps27l|Smad3|Casp8ap2|Bid|Ret|P2rx1|Hip1r|F2r|Nod1|Atp2a3|Pidd1|Acer2|Pparg|Ctsh|Myc|Dlc1|Pml|Casp2|F3|Hip1|Pycard|Nkx3-1|Cflar|Robo1	NA	NA	NA	NA	NA
activation of GTPase activity	70	-0.32936	0.20624	0.47641	Tbc1d15|Tbc1d7|Ralgapa2|Bcas3|Apc2|Dock7|Rhog|Sgsm2|Tbc1d8|Arhgef10|Tbc1d16|Sgsm3|Foxj1|Tbc1d1|Tsc1|Grtp1|Tbc1d5|Sipa1l1|Ntrk3|Iqsec3|Ect2|Ptk2b|Rangap1|Scrib|Rabgap1l|Rasgrp1|Tbc1d8b|Ralgapa1|Arhgap24|Ccdc125|Usp6nl|Tbc1d9|Rasgrf1|Coro1c|Rcc2|Evi5l|Tiam1|Rasa1	82	-0.35732	0.083731	0.36307	Ntrk3|Apc2|Arhgef15|Arhgef26|Sipa1l1|Ralgapa1|Dock7|Ralgapa2|Rasgrf1|Sgsm2|Arhgap24|Tbc1d1|Tbc1d8b|Arhgef10|Scrib|Usp6nl|Rhog|Rasgrp1|Abr|Tbc1d10a|Arhgap42|Iqsec3|Tbc1d8|Foxj1|Grtp1|Tbc1d16|Nedd9|Tbc1d15|Ptk2b|Arhgap45|Ccdc125|Tbc1d5|Tbc1d2b|Plekhg4|Mtss2|Adprhl1|Tbc1d10c|Tbc1d13|Arhgef19|Coro1c|Arhgef16|Gmip|Tbc1d25|Rabgap1|Rapgef1|Tbc1d9b|Tbc1d10b|Arhgef5|Arhgap29|Bcas3|Ect2|Rundc1|Tbc1d2|Arhga…	NA	NA	NA	NA	NA
activation of innate immune response	21	-0.65264	0.0031506	0.2981	Hmgb1|Xrcc5|Sin3a|Tlr9|Mavs|Prkdc|Tmem173|Hexim1|Nono|Sfpq|Pspc1|Matr3|Rbm14|Nlrc4|Pycard|Xrcc6	24	-0.49119	0.076055	0.26439	Prkdc|Pycard|Mndal|Tbk1|Sin3a|Cgas|Rbm14|Ifi203|Gm21992|Pspc1|Zcchc3|Sting1|Matr3|Sfpq|Mavs|Tlr9|Pqbp1|Aim2|Hmgb1|Nlrc4|Xrcc6|Xrcc5|Nono|Hexim1	NA	NA	NA	NA	NA
activation of JUN kinase activity	31	-0.35844	0.35771	0.55328	Wnt7b|Ripk1|Gab1|Map3k21|Ern1|Syk|Ptpn1|Map2k7|Map4k1|Map3k12|Dab2ip|Map4k2|Map3k20|Trf|Spag9	27	-0.32634	0.54447	0.73095	Gab1|Trf|Ercc6|Map3k11|Ern1|Dab2ip|Map3k20|Map3k12|Mapk8ip3|Ripk1|Map4k2|Mdfic|Wnt5a|Map2k7|Spag9|Map3k13|Map3k9|Fgd4|Map3k21|Syk|Mul1|Map3k10|Map4k1|Ripk2|Wnt7b|Ptpn1|Map2k4	NA	NA	NA	NA	NA
activation of MAPK activity	78	-0.27509	0.4981	0.65384	Ret|Gab1|Pxn|Bmp2|Lpar1|Map2k1|Grm1|Map2k6|Kit|Map2k2|Cd81|Fgf1|Hgf|Ntrk3|Syk|Egf|Thbs1|Grm4|Ghr|Map2k7|Pak3|Frs2|Map3k7|Cspg4|Kars|Mapk1|Nrg1|Trp73|Ins2|Map2k5|Chrna7|Cd74|Prok2|Spag9|Stk39	77	-0.33988	0.14852	0.44394	Ntrk3|Cspg4|P2rx7|Tgfa|Pxn|Shc1|Grm1|Gab1|Lrrk2|Nrg1|Alk|Plce1|Madd|Fgf10|Agt|Kit|Map3k11|Lpar1|Chrna7|Hgf|App|Igfbp6|Fgf1|Ptprc|Trp73|Gdf15|Inava|Ghrl|Ptpn11|C1qtnf2|Il1b|Ret|Pde6h|Map3k5|Cxcl17|Pak3|Map3k7|Cd74|Map2k1|Thbs1|Wnt5a|Map2k7|Spag9|Iqgap3|Pbk|Kars|Prok2|Itga1|Map2k6|Syk|Adra2b|Bmp2|Grm4|Egf|Tgfb3|Insr|Cd81|Erp29|Map2k3|Frs2|Pde6g|Arrb1|Ghr|Shc2|Map2k5|Stk39|Avpi1|Igf1|Ppia|Map2k2|Map…	22	0.32007	0.45914	0.69617	SOD1|MAPK3|MAP2K4|PTPN11|PEA15|MAP2K2|UBE2N|TAOK2|KARS|MAP2K6|MAPK10|SPAG9|MAPK1
activation of MAPKK activity	39	-0.35623	0.28633	0.51227	Egfr|F2r|Map3k21|Bmp4|Tgfbr1|Map3k15|Lamtor2|Grm1|Lamtor3|Map3k14|Map3k4|Raf1|Egf|Map3k3|Fgf2|Map3k2|Map3k7|Map3k12|Braf|Taok3|Taok1|Adam9|Map3k20	37	-0.26879	0.73272	0.84738	Grm1|Fgf2|Egfr|Lrrk2|Map3k4|Eif2ak2|Cartpt|Bmp4|Braf|Map3k20|Map3k14|F2r|Map3k8|Map3k12|Map3k5|Adam9|Map3k7|Map3k2|Lamtor3|Map3k15|Map3k3|Tgfbr1|Map3k13|Map3k9|Map3k21|Gadd45b|Map3k10|Egf|Taok2|Araf|Jak2|Map3k6|Adora1|Kiss1r|Raf1|Lamtor2|Psen1	NA	NA	NA	NA	NA
activation of protein kinase activity	91	0.24427	0.76443	0.84641	Stk10|Fgf13|Map3k8|Stk25|Emp2|Axin1|Drd2|Atg13|Nkx3-1|Strada|Acvr2b|Rplp1|Spdya|Stradb|Itgb3|Nckap1l|Pak4|Pdgfb|Prnp|Pak6|Map2k4|Mapk8ip2|Vegfa|Gm10073|Adra2a|Camkk1|Calca|Tpx2|Camkk2|Rgcc|Taok2|Map4k5|Nrk|Sbk2|Nek6|Map4k3|Slc11a1|Map2k3|Insr|Tgfbr2	62	0.33195	0.11542	0.33637	Fgf13|Bora|Stk4|Pdgfb|Stradb|Prkcd|Atg13|Tpx2|Pak2|Axin1|Adra2a|Drd2|Daxx|Clspn|Gprc5b|Tom1l1|Insr|Taok2|Taok3|Acvr2b|Cab39|Pak4|Prnp|Rptor|Wnt11|Camkk2|Ppp2r3c|Stk11|Prkag2|Vegfa|Taok1|Traf6|Hmgb1|Pak6|Stk3|Spdya|Ect2|Pak3|Camkk1|Emp2|Ripk3|Pik3ca|Tgfb2|Calca|Kif14|Map3k14|Tnik|Ccnq|Dlg1|Tgfbr2|Rgcc|Rplp1|Strada|Pak7|Agap2|Nckap1l|Mapk8ip2|Wnk1|Adnp|Ccdc88a|Itgb3|Mink1	NA	NA	NA	NA	NA
activation of protein kinase B activity	23	0.40065	0.33601	0.72199	Il18|Igf1|Src|Osbpl8|Ntf3|Gas6|Pdgfb|Wnt5a|Itgb1bp1|Adra2a|Ang|Prkcz|Insr	21	0.40855	0.20399	0.37477	Prkcz|Ntf3|Pdgfb|Ppia|Igf1|Itgb1bp1|Adra2a|Gas6|Pdpk1|Src|Insr|Adra2b|Wnt5a|Adra2c|Osbpl8|Mt3|Fgf1|Il18|Ccdc88a|Nrg1|Ntrk3	NA	NA	NA	NA	NA
actomyosin structure organization	25	-0.2806	0.78865	0.88883	Epb41l5|Epb41l4a|Epb41l3|Myo18a|Cdc42bpa|Epb41l4b|Limch1|Myh14|Cnn3|Myh10	27	-0.67299	0.0003488	0.026537	Myh9|Epb41l2|Trpm7|Rock1|Myh10|Cnn3|Limch1|Epb41l4b|Myh14|Tjp1|Epb41l4a|Epb41|Myo18a|Frmd6|Cdc42bpg|Cdc42bpa|Cdc42bpb|Frmd3|F11r|Lurap1|Cnn2|Cnn1|Phactr1|Frmd5|Epb41l3|Epb41l5|Alkbh4	NA	NA	NA	NA	NA
acute-phase response	21	0.35836	0.52166	0.76784	F8|Cd163|Hfe|Lbp|Itih4|Il1rn	NA	NA	NA	NA	NA	NA	NA	NA	NA	NA
acyl-CoA metabolic process	27	-0.31354	0.60086	0.74009	Acot9|Acot6|Gcdh|Acadsb|Acot4|Gpam|Acot7|Ehhadh|Gpat4	23	-0.26259	0.84964	0.93191	Gpam|Acot11|Acot3|Acot8|Scp2|Ehhadh|Acot10|Acot12|Acot4|Oxsm|Acsm3|Acot6|Acot5|Baat|Acsm4|Acot1|Acadsb|Acot7|Acot9|Acot2|Hmgcl|Gpat4|Gcdh	NA	NA	NA	NA	NA
adaptive immune response	99	-0.36062	0.038006	0.37172	Tfe3|Hmgb1|Sema4a|Tfeb|Ctsh|Otud7b|Dclre1c|Rnf19b|Ctss|Lat2|Tnfrsf11a|Tnfrsf21|H2-T23|Tnfrsf13c|Prr7|Fyn|Tsc1|Adgre1|Syk|Itk|Ptk2b|Cd86|Eif2ak4|Havcr2|Icosl|Prkcb|Trpm4|Alcam|Lat|Tarm1|Ly9|Slamf1|Clec4a2|Tnfsf18|Tap2|Zap70|Btk|Pik3cd|Cd74|Csk|Mfsd6|Prkd2|Dbnl	76	0.19762	0.94371	0.92302	Marchf8|H2-DMa|Cd160|Ighm|Arg2|Fbxo38|Fyn|Mfsd6|Bcl10|Otub1|Dbnl|C1qbp|Prr7|Cd81|Ripk2|Tnfrsf21|Havcr2|Tec|Rnf19b|Pdcd1lg2|Eomes|Gpr183|Tap2|Syk|Tarm1|Tsc1|Tnfrsf13b|Lax1|Slamf1|Rnf125|Pik3cd|Tfe3|Otud7b|Cd274|Mcoln1|Pirb|Hmgb1|Pag1|Tnfrsf13c|Cd74|Prdm1|H2-Ab1|Jchain|Prkcb|Orai1|Alcam|Dclre1c|Lyn|Anxa1|Skap1|Tap1|Rag1|Cracr2a|Nlrp10|H2-Eb1|Cd7|Nedd4|Icosl|Sla2|Cd4|Ptk2b|Ctsh|Arg1|Itk|Zap70|Erap1|…	NA	NA	NA	NA	NA
adenylate cyclase-activating G protein-coupled receptor signaling pathway	NA	NA	NA	NA	NA	75	-0.2671	0.54595	0.71849	Abca1|Gpr161|S1pr3|Rxfp1|Adcy5|Adgrb1|Adgrg1|Adcy6|Adgrb2|Adgrd1|Adgrl1|Adcy3|Lpar1|S1pr1|App|Htr4|Mc4r|Adcy7|Ramp2|Tshr|Crhr1|Adgrl3|Gper1|Galr2|Drd5|Gpr3|Adgrb3|Adgrl2|Tbxa2r|Calca|Calcr|Adrb3|Adgrg2|Adgrl4|S1pr5|Ptger1|Ptger2|Rxfp2|Galr1|Ptger4|S1pr2|Glp1r|Adcy4|Adora2a|Gpr4|Adgrg6|Ghrh|Calcrl|Adcyap1|Adora2b|Gna13|Lgr5|Cnr1|Mc3r|Vip|Ptgfr|Nme2|Pth1r|Gpr26|Adcy1|Gnai2|Rit2|Ramp1|Pthlh|Gnal|Gpr…	NA	NA	NA	NA	NA
adenylate cyclase-activating G-protein coupled receptor signaling pathway	83	-0.31673	0.2071	0.48927	Glp1r|Adcy3|Ramp2|Rit2|Adgrb1|Htr4|Nme2|Adgrl3|Rxfp1|Mc5r|Drd1|Mc4r|Gna13|Adgre1|Abca1|Adgrl4|Adgrg1|Adgrg2|Adcy5|Adgrl2|Ptger1|Pth1r|Adgrb3|Adgrg6|Adcy9|Tshr|Gnal|Ptgfr|Gnaq|Pf4|Adcy6|Adgrg3|Adm|Adgrb2|Adora2a	NA	NA	NA	NA	NA	NA	NA	NA	NA	NA
adenylate cyclase-inhibiting G protein-coupled receptor signaling pathway	NA	NA	NA	NA	NA	38	-0.34278	0.333	0.5927	Npr3|S1pr3|Gpr37l1|Adcy5|Grm7|Pde2a|Sstr2|Gpr37|Lpar1|S1pr1|App|Akap12|P2ry12|Casr|Akap5|Htr1d|Rxfp2|Gabbr1|Gnat1|Npb|Npy2r|Oprd1|Gnaz|P2ry1|Ednra|Ric8a|Gnai2|Htr1f|Oprm1|Htr1b|Oprl1|Psap|Grm8|Adora1|Gpr176|Gnai3|Palm|Cort	NA	NA	NA	NA	NA
adenylate cyclase-inhibiting G-protein coupled receptor signaling pathway	40	0.43361	0.085234	0.5292	Oprl1|S1pr3|Ric8a|Ednra|Palm|Oprm1|Npr3|Gnai2|Cort|Htr1b|Gpr37l1|Sstr2|Edn1|Adora1|P2ry12|Gabbr1|Akap12|Npb|Htr1d|P2ry1|Npy2r|Rxfp2|Gnaz	NA	NA	NA	NA	NA	NA	NA	NA	NA	NA
adenylate cyclase-modulating G protein-coupled receptor signaling pathway	NA	NA	NA	NA	NA	45	0.31663	0.28003	0.47976	Gnai3|Prkacb|Drd1|Gnas|Gna11|Adrb1|Gnaq|Gnal|Adra2a|Crhr2|Drd2|Gnai1|Gnai2|Pth1r|Gnao1|Glp2r|Mc3r|Cnr1|Gnaz|Gna13|Calcrl|Ghrh|Adcyap1r1|Adcy4|Vipr1|Glp1r|Pth2r|Ptger4|Adra2c|Gipr|Gnat1|Gna15|Vipr2|Adrb3|Gnat2|Calcr|Gna12|Gna14|Drd5|Galr2|Crhr1|P2ry12|Rxfp1|Gpr101|Cacna1d	NA	NA	NA	NA	NA
adenylate cyclase-modulating G-protein coupled receptor signaling pathway	38	-0.24452	0.86923	0.91719	Cacna1d|Gna14|Rxfp1|Gna12|Gna13|Gna11|Gnai1|Glp2r|Adra2c|Pth1r|Gnal|Gnaq|Gnai3|Gpr101|Gnao1	NA	NA	NA	NA	NA	NA	NA	NA	NA	NA
adherens junction	73	-0.32118	0.2247	0.50176	Pgm5|Ctnna1|Jup|Fam129b|Epb41l5|Ajap1|Limd1|Dll1|Ceacam2|Esam|Frmd4a|Epha5|Plekha7|Efna5|Notch1|Shroom2|Cdh5|Afdn|Pof1b|Ahi1|Sptbn4|Mpp7|Cdh2|Tmem47|Sdcbp|Scrib|Jcad|Arhgap24|Tjp1|Pard3b|Klhl24|Rnd1|Synm|Fmn1|Nf2|Ceacam1|Ctnnb1|Ppp1r9b	145	-0.45306	0.00014601	0.079339	Notch1|Myh9|Ndrg1|Pkp4|Nectin4|Cdh10|Vcl|Kifc3|Ctnnd1|Ctnnb1|Ahi1|Itga6|Dchs1|Sptbn4|Alox8|Crb1|Frmd4a|Tnks1bp1|Arhgap24|Cdh24|Frmd4b|Dlg5|Tjp1|Nexn|Pkp2|Apc|Scrib|Plekha7|Epha4|Ptprm|Pdlim4|Jup|Jag1|Pdlim7|Lmo7|Pdlim1|Synm|Bmpr2|Lama3|Afdn|Smad7|Epha5|Sh3bp1|Pdlim3|Cdh6|Jcad|Ldb3|Cdh11|Hmcn1|Ajm1|Pard3b|Rdx|Fam129b|Ajap1|Nectin3|Cdh2|Mpp4|Ppp1r9b|Pdlim5|Dlg1|Dll1|Cxadr|Cdh19|Vezt|Pard3|Flot1|Cdc…	NA	NA	NA	NA	NA
adherens junction organization	27	-0.43971	0.14283	0.40918	Dsp|Cdh8|Cdh20|Cdh22|Cdh19|Cdh5|Numb|Rab8b|Cdh11|Cdh2|Cdh24|Cdh7|Cdh10|Csk|Ctnnb1	24	-0.51037	0.05244	0.227	Cdh10|Ctnnb1|Dchs1|Dsp|Cdh24|Epha4|Csk|Cdh6|Cdh11|Cdh19|Specc1l|Cdh20|Numbl|Cdh5|Cdh18|Cdh8|Cdh22|Cdh7|Src|Cdh12|Adam10|Efnb2|Cdc42|Numb	NA	NA	NA	NA	NA
adipose tissue development	33	0.48091	0.052552	0.41349	Aacs|Amer1|Cdk4|Bscl2|Selenom|Sox8|Xbp1|Ubb|Spg20|Rorc|Lrp5|Dyrk1b|Atf2|Oxct1|Adrm1|Fto	34	-0.29321	0.62389	0.77468	4932438A13Rik|Zfp516|Sox8|Ppargc1a|Umodl1|Dyrk1b|Ap1s2|Paxip1|Rorc|Sh3pxd2b|Arid5b|Amer1|Lrp5|Pik3ca|Ppard|Tbl1xr1|Lep|Selenom|Ebf2|Oxct1|Id2|Slc25a25|Aacs|Fto|Sptlc2|Cdk4|Bscl2|Acat1|Pgrmc2|Adrm1|Atf2|Ubb|Xbp1|Spg20	NA	NA	NA	NA	NA
ADP binding	38	0.31672	0.52254	0.76974	Hist1h1e|Prps2|Prps1|Cyb5r3|Gclc|Myo9b|Ruvbl2|Chordc1|Tap1|Myh9|P2ry1|Atp1a1|Apaf1|Pkm	37	-0.2423	0.85671	0.9155	Myh9|Myh10|Myo9b|Msh6|Myo18a|Ern1|Msh2|Abcg1|Glud1|Prps2|Myo7a|Pkm|Atp1a1|Tap1|Abcd1|Prkag2|Atp5b|Hspa8|P2ry1|Lonp1|Vcp|Tap2|Ruvbl1|Ruvbl2|Pgk1|Gck|Coq8a|Ppp5c|H1f4|Atp5a1|Apaf1|Prkag1|Gclc|Mief1|Prps1|Cyb5r3|Chordc1	NA	NA	NA	NA	NA
adrenal gland development	21	0.35849	0.5207	0.76828	Pdgfra|Crhr1|Stra6|Wnt4|Cited2|Smad3|Pbx1|Sall1|Smad2|Crh|Insr	NA	NA	NA	NA	NA	NA	NA	NA	NA	NA
adult behavior	30	-0.42765	0.14283	0.41219	Bbs2|Pax5|Shank1|Unc79|Sptbn2|Zfhx2|Nrxn1|Grm7|Slitrk1|Shank3|Sptbn4|Bbs1|Bbs4|Pten|Slc1a2|Tsx|Gabrg2|Pcdh17|Slitrk5	35	-0.48995	0.030938	0.18799	Sptbn2|Shank1|Shank3|Pcdh17|Sptbn4|Unc79|Zfhx2|Shank2|Alk|Grm7|Cntnap2|Slc1a2|Nrxn1|Bbs1|Slc7a11|Ulk4|Nlgn3|Nr4a3|Slitrk5|Pax5|Bbs4|Atp6v1b1|Nrxn2|Fgfbp3|Slc10a4|Gabrg2|Ncstn|Slitrk1|Pten|Drd2|Tpgs1|Bbs2|Septin5|Mafg|Rnf180	NA	NA	NA	NA	NA
adult locomotory behavior	52	-0.28931	0.53521	0.68418	Hipk2|Sez6l|Ccnd2|Cnp|Eps8|Sez6|App|Prex2|Tsc1|Oprd1|Atp1a3|Kalrn|Cln8|Atxn1|Tshr|Sez6l2|Slitrk6|Pafah1b1|Ppt1|Id2|Park7|Grin1|Ntan1|Clcn3|Dmbx1|Nr4a2|Pum1	48	-0.38115	0.13353	0.40317	Prex2|Atp1a2|Sez6l|Hipk2|Eps8|Chl1|Sez6l2|Grin1|Cnp|Atp1a3|App|Tmod1|Clcn3|Gigyf2|Prkn|Grin2d|Btbd9|Tshr|Htra2|Ntsr1|Nr4a2|Slitrk6|Sez6|Arcn1|Lgi4|Ntan1|Sncg|Adam22|Tbce|Oprd1|Atxn1|Kalrn|Snca|Tsc1|Id2|Cln8|Pum1|Inpp5f|Pbx3|Cxcl12|Ccnd2|Pafah1b1|Fgf12|Mecp2|Cstb|Ppt1|Park7|Ngf	NA	NA	NA	NA	NA
adult walking behavior	38	0.33604	0.42027	0.73	Pcdh15|Zic1|Ctns|Arrb2|Dmrt3|Drd2|Htra2|Atg7|Cend1|Uchl1|Cacna1c|Uchl3|Fxn|Scn1a|Npc1|Dab1|Cntn2|Oxr1	36	-0.52361	0.010406	0.13084	Chd7|Kcnj10|Hipk2|Npc1|Klhl1|Cntn2|Cacna1c|Sptbn4|Agtpbp1|Zmpste24|Cacna1a|Uchl3|Epha4|Arrb2|Pcdh15|Htra2|Efnb3|Scn1a|Dmrt3|Atg7|Hexa|Trh|Cln8|Ctns|Fxn|Oxr1|Zic1|Glrb|Drd2|Uchl1|Dab1|Drd1|Abhd12|Mapt|Cend1|Cacnb4	NA	NA	NA	NA	NA
aerobic respiration	26	0.55007	0.024645	0.30173	Cox10|Uqcr10|mt-Nd1|Mtfr1l|mt-Co1|mt-Nd4|Uqcrh|Sirt3|Cox20|Bloc1s1|Uqcrc1|Mtfr1|Fxn|Ndufs8|Oxa1l|Cox6a2|Ndufs7	22	0.53589	0.024807	0.084586	Mtfr1l|Sdhb|Atp5d|Sirt3|Ndufs7|Mtfr1|Oxa1l|Uqcrh|Pank2|Cox10|Fxn|Mdh2|Mtfr2|Uqcr10|mt-Co1|Ndufs8|Adsl|Cox6a2|Cat|mt-Nd1|Bloc1s1|mt-Nd4	NA	NA	NA	NA	NA
aggresome	33	0.37097	0.31852	0.72498	Dvl2|Klf8|Tdp2|Prdm16|Trim66|Psen1|Stradb|Pold1|Tbk1|Zbtb14|Edem1|Sfmbt2|Urb2|Hspa1a|Eef2|Prkcq	31	0.37363	0.19381	0.37675	Prdm16|Pold1|Klf8|Stradb|Psen1|Zbtb14|Sqstm1|Psap|Abi1|Eps15|Trim66|Trim37|Sfmbt2|Rangap1|Ubqln1|Tdp2|Rnf32|Edem1|Klhl14|Eef2|Hspa1a|Zdhhc17|Dvl2|Cabin1|Urb2|Hdac6|Prkn|Prkcq|Xrn2|Pick1|Clu	NA	NA	NA	NA	NA
aging	170	0.27631	0.30879	0.7327	Vcam1|Endog|Litaf|Bak1|Irak1|Gsk3a|Cacybp|Pax2|Polg|Ctc1|Kl|mt-Co1|Eif2b5|Ciita|Npy5r|Ireb2|Serpinf1|Ada|Atp8a2|Tgfb3|mt-Nd4|Gclc|Nqo1|Capn10|Ucp2|Adra1a|Polb|Mbd3|Htra2|Trp63|Itgb2|Nat1|Penk|Snca|Atg7|Dcn|Pebp1|Amfr|Srebf1|Sod1|Mmp2|Pdgfrb|Rps6kb1|Trpc6|Grb2|Fbxo4|Igfbp5|Agt|Timp1|Eno3|Tacr3|Ercc2|Timp2|Ucp3|Casp9|Scp2|Cnr1|Rela|Calca|Arg1|Apoe|Shc1|Tyms|Eef2|Slc6a3|Mbd2|Cyp27b1|P2ry1|Npy2r|Opa1…	170	-0.3289	0.043314	0.34898	Lrp1|Apoe|Gsn|Nfe2l2|Npy5r|mt-Nd4|Dnmbp|Dmd|Col4a2|Slc12a2|Shc1|Adra1a|Fgf2|Mmp2|Ucp2|Aldoc|Ctsc|Serpinf1|Ednrb|Trpc6|Stat3|Ppargc1a|Sin3a|Aldh3a1|Casp2|Eno3|Srebf1|Atp2b1|Agt|Ptgs2|Hmgcr|Itgb2|Ppp1r9a|Apod|Cnp|Ctc1|Gss|Slc18a2|Abcg2|Cryab|Nampt|Gstt1|Jund|Scap|Scp2|Agtr1a|Trp63|Dcn|Ass1|Ppp1r9b|Tgfbr2|Rela|Arg1|Canx|Nfkb2|Htra2|Casp7|Htr2a|Pdgfrb|Abat|Rpn2|Gjb2|Nat1|Cat|Pax2|Krt25|Calca|Pax5|Amh…	30	0.36433	0.18467	0.43591	SOD1|PPP1R9B|GRB2|CX3CL1|HTRA2|SRR|PEBP1|SLC12A2|GPX4|PPP1R9A|SNCA|SOD2|GNAO1|RPN2|DLD|ATP2B1
alpha-actinin binding	21	-0.4155	0.2825	0.49672	Cacna1d|D7Ertd443e|Nphs1|Alms1|Ptprt|Rara|Kcna5|Pkd2|Adora2a	NA	NA	NA	NA	NA	NA	NA	NA	NA	NA
alpha-tubulin binding	33	-0.29178	0.66652	0.77832	Hdac6|Hsph1|Ttll7|Dysf|Fyn|Ino80|Trim36|Bex4|Spast|Bbs4|Taok1|Ppargc1a|Efhc1|1110017D15Rik|Pacrg	36	0.29143	0.49662	0.65814	Ndel1|Washc1|Racgap1|Gnas|Ncald|Arl4c|Fyn|Tbcel|Spast|Arl8b|Dnal1|Pacrg|Sncb|Bex4|Fnta|Snca|Taok1|1110017D15Rik|Tbce|Sncg|Cav3|Bbs4|Map11|Ttll7|Efhc1|Trpv4|Hdac6|Dysf|Hsph1|Efhc2|B4galt1|Trim36|Gja1|Setd2|Ppargc1a|Ino80	NA	NA	NA	NA	NA
amino acid binding	28	-0.41323	0.205	0.44503	Prodh|Ddah1|Slc1a3|Ddah2|Casr|Tdo2|Aars|Scly|Mat2a|Ass1|Kars|Shmt1|Ido1|Gfpt1|Cad	21	-0.57213	0.030388	0.16758	Mat2a|Slc1a3|Shmt1|Mtr|Aars2|Cad|Ass1|Tdo2|Casr|Th|Ddah1|Aars|Prodh|Ddc|Ddah2|Dpys|Scly|Kars|Gfpt1|Shmt2|Got2	NA	NA	NA	NA	NA
amino acid transmembrane transporter activity	NA	NA	NA	NA	NA	23	-0.23404	0.93121	0.96851	Slc38a9|Slc7a3|Slc38a3|Slc7a2|Slc38a4|Slc7a5|Slc38a5|Slc38a6|Slc22a4|Slc7a14|Slc38a11|Slc38a7|Slc7a1|Slc7a4|Slc36a1|Slc38a1|Slc6a6|Slc6a13|Slc38a2|Slc6a20a|Slc16a2|Slc7a8|Slc38a10	NA	NA	NA	NA	NA
amino acid transport	42	-0.44614	0.045703	0.35389	Slc3a2|Cln3|Slc7a1|Slc7a6|Myc|Slc7a10|Slc1a3|Slc25a29|Slc38a3|Slc1a1|Slc7a5|Slc17a5|Slc38a9|Slc1a6|Slc6a15|Slc7a7|Slc7a2|Slc7a3|Slc38a4|Slc1a2|Slc38a1|Slc7a14	43	-0.28136	0.6237	0.77547	Slc38a9|Slc1a3|Slc6a7|Slc1a6|Slc17a5|Slc1a2|Slc7a3|Slc38a3|Slc7a2|Myc|Sfxn4|Slc38a4|Slc7a5|Slc7a11|Sfxn2|Slc6a9|Slc7a10|Slc6a15|Slc3a2|Slc7a14|Slc25a47|Slc38a11|Slc38a7|Slc7a6|Cln3|Slc7a1|Slc7a4|Slc36a1|Slc38a1|Slc25a45|Slc7a7|Xk|Pqlc2|Sfxn5|Slc38a2|Slc1a1|Slc6a20a|Sfxn1|Slc25a44|Slc7a8|Slc38a10|Sfxn3|Slc25a29	NA	NA	NA	NA	NA
aminoacyl-tRNA ligase activity	41	-0.30544	0.52438	0.6762	Farsa|Cars|Tars2|Dars|Rars2|Eprs|Tarsl2|Mars|Mars2|Lars2|Aars|Rars|Yars|Iars|Cars2|Gars|Kars|Sars|Ears2|Qars|Dars2|Vars|Tars|Dalrd3	41	-0.45223	0.044419	0.22754	Vars|Tars2|Farsa|Eprs|Yars2|Fars2|Dars|Mars1|Dars2|Lars2|Aars2|Ears2|Vars2|Wars|Rars2|Tars|Aars|Iars2|Iars|Cars|Lars|Gm27029|Sars2|Tarsl2|Sars|Kars|Aarsd1|Dalrd3|Nars2|Wars2|Nars|Farsb|Mars2|Qars|Pars2|Gars|Hars2|Rars|Yars|Cars2|Hars	24	-0.44934	0.087564	0.31762	IARS|EPRS|SARS2|VARS|SARS|GARS|DARS|NARS
aminopeptidase activity	30	-0.31832	0.55694	0.71171	Ctsl|Ctsh|Dpp9|Lap3|Dpp8|Tpp2|Metap2|Npepps|Xpnpep1|Dpp4|Dpp7|Rnpep|Xpnpep2|Enpep	30	-0.35226	0.39378	0.62387	Lap3|Pepd|Tpp2|Metap1d|Rnpepl1|Dpp9|Npepps|Dpp7|Erap1|Trhde|Ctsh|Xpnpep2|Metap2|Jmjd7|Xpnpep3|Npepl1|Dpp4|Dpp8|Rnpep|Enpep|Xpnpep1|Naaladl1|Dnpep|Lnpep|Lta4h|Anpep|Kdm8|Metap1|Ctsl|Dpp3	NA	NA	NA	NA	NA
AMPA glutamate receptor complex	28	0.40338	0.26302	0.70223	Olfm2|Cpt1c|Cnih2|Abhd6|Nrn1|Vwc2|Dlg4|Shisa9|Cacng5|Gria4|Olfm3|Cacng4|Vwc2l	27	0.47746	0.038894	0.12722	Cacng5|Vwc2l|Cacng4|Sacm1l|Olfm2|Abhd12|Cacng7|Cacng3|Gria4|Vwc2|Shisa9|Dlg4|Abhd6|Nrn1|Cacng2|Cnih2|Dlg3|Shisa8|Olfm3|Olfm1|Shisa6|Porcn|Gria1|Gria3|Lrrtm4|Cnih3|Cpt1c	NA	NA	NA	NA	NA
amyloid-beta binding	46	-0.33073	0.34114	0.55355	Gprasp2|Lrp8|Dlgap3|Ephb2|Apba2|Tm2d1|Fzd4|Apba1|Apbb2|Ldlrap1|Atp1a3|Clu|Ide|Tgfb2|Gria1|Cryab|Gria3|Sorl1|Chrna7|Cd74|Bace1|Tlr2	45	-0.37067	0.18156	0.44954	Apoe|Sorl1|Lrp8|Clu|Dlgap3|Itga2|Col25a1|Grin1|Chrna7|Atp1a3|Gria3|Cryab|Ldlr|Gprasp2|Gsap|Gria1|Cd36|Itm2a|Apba2|Tgfb2|Bace1|Trem2|Tm2d1|Ldlrap1|Clstn1|Ide|Cd74|Apbb3|Cst3|Pirb|Ephb2|Ldlrad3|Apbb2|Prnp|Insr|Itm2b|Ngfr|Itm2c|Apba1|Apba3|Fzd5|Scarb1|Fzd4|Apbb1|Fbxo2	NA	NA	NA	NA	NA
anaphase-promoting complex	23	0.52138	0.062453	0.41724	Anapc13|Cdc26|Anapc16|Ube2s|Aurkaip1|Anapc11|Anapc15|Rnf7|Rbx1|Anapc2|Anapc4|Fzr1|Anapc5|Cdc20	21	0.3686	0.33859	0.4994	Rbx1|Rnf7|Cdc26|Anapc16|Ube2s|Cdc16|Anapc15|Cdc27|Anapc13|Anapc11|Mad2l2|Cdc20|Fzr1|Aurkaip1|Anapc4|Anapc10|Anapc2|Anapc5|Cdc23|Anapc1|Anapc7	NA	NA	NA	NA	NA
anatomical structure development	NA	NA	NA	NA	NA	37	-0.36181	0.27795	0.54137	Sparc|Gli3|Lrp4|Sparcl1|Wnt9a|Eya2|Hectd1|Eya1|Gli2|Six4|Nr2c1|Pygo1|Tfap2b|Eya3|Wnt4|Rxrg|Tapt1|Ror2|Six5|Nr2f2|Wif1|Egfl7|Ror1|Atxn1|Nr2f6|Atxn1l|Nr2e1|Egfl8|4931414P19Rik|Insr|Six3|Eya4|Rxra|Shh|Pygo2|Rxrb|Nr2c2	NA	NA	NA	NA	NA
anchored component of membrane	104	0.36836	0.03791	0.51245	Vcam1|Gpc5|Ly6h|Gfra4|Ache|Hyal2|Ntng2|Igsf21|Lynx1|Cd109|Cntn4|Lypd6b|Cntn3|Ntm|Cd55|Cdh13|Gpc6|Cd59a|Lypd1|Cd24a|Tecta|Efna3|Lypd6|Nrn1|Enpp6|Cd14|Prnp|Cd160|Lpl|Sprn|Cd48|Plaur|Thy1|Lsamp|Treh|Svip|Smpdl3b|Gfra1|Gad2|Plet1|Alpl|Gas1|Cntn2|Dpep1|Cntn5|Efna2|Cd52	84	-0.30875	0.25258	0.54872	Bcan|Cntn4|Cpm|Cntn2|Car4|Cd109|Gpc5|Lypd1|Rtn4rl2|Nt5e|Gfra1|Mdga2|Gpc6|Cd55|Ntng2|Mmp17|Cntn6|Rgma|Enpp6|Gpc1|Ache|Xpnpep2|Smpdl3b|Mmp19|Tnfrsf23|Cdh13|Igsf21|Cntn1|Alpl|Ly6a|Lsamp|Rtn4rl1|Efna4|Tectb|Dpep1|Plaur|Reck|Efna3|Lynx1|Efna5|Ly6c1|Ly6h|Ncam2|Lypd6b|Cd59b|Art3|Sprn|Nrn1|Negr1|Gas1|Gfra4|Bst2|Efna2|Vcam1|Gfra3|Plet1|Cntn3|Msln|Otoa|Gfra2|Prnp|Ntng1|Gpc3|Thy1|Cd59a|Cd24a|Gad2|Tecta|Cntf…	NA	NA	NA	NA	NA
anchored component of plasma membrane	31	0.36441	0.36629	0.72928	Gpc5|Hyal2|Ntng2|Cp|Gpc6|Nrn1|Cd160|Cd48|Thy1|Gas1|Prss47	24	-0.26569	0.83817	0.91658	Car4|Gpc5|Rtn4rl2|Eepd1|Gpc6|Ntng2|Gpc1|Nod1|Cp|Car15|Rtn4rl1|Ulbp1|Nrn1|Gas1|Ntng1|Gpc3|Thy1|Efna1|Rgmb|Folr1|Mdga1|Cd160|Hyal2|Gpc4	NA	NA	NA	NA	NA
androgen receptor binding	28	-0.26535	0.84284	0.91451	Ar|Kdm5d|Wipi1|Calr|Smarca4|Prkcb|Ep300|Daxx|Ddx5|Rnf6|Rnf14|Prpf6|Rnf4|Pkn1|Park7	28	0.3749	0.21819	0.39756	Prmt2|Park7|Pias2|Rnf4|Rnf14|Ar|Daxx|Rnf6|Calr|Foxp2|Tmf1|Nsd1|Wipi1|Psmc3ip|Prkcb|Kdm1a|Kdm3a|Arid5a|Tgfb1i1|Prpf6|Trim68|Zbtb7a|Kdm4c|Pkn1|Ddx5|Smarca4|Kdm5d|Ep300	NA	NA	NA	NA	NA
androgen receptor signaling pathway	23	-0.4284	0.21508	0.4456	Med17|Med30|Ar|Med1|Med24|Arid1a|Med12|Daxx|Ddx5|Thrap3|Ube3a|Dnaja1|Med13|Rhoa|Med14	NA	NA	NA	NA	NA	NA	NA	NA	NA	NA
angiogenesis	217	-0.30928	0.031212	0.41222	Wnt7b|Sema4a|Vegfd|Pnpla6|Fgf9|Clic4|Pecam1|Gab1|Shb|Ramp2|Bmp4|Ptk2|Tgfbr1|Emcn|Flna|Prkd1|Mmp14|Hbegf|Jun|Bcas3|Rnf213|Ptgs2|Nrxn3|Hif1a|Mcam|Ephb2|Pik3cg|Angptl6|Ackr3|Notch1|Angptl3|Plcd3|Grem1|Dysf|Nrxn1|Krit1|S1pr1|Adam8|Vezf1|Klf5|Efna1|Med1|Pdcl3|Gna13|Fgf1|Adgrg1|Epas1|Aggf1|Tspan12|Syk|Sema3e|Egf|Fzd8|Pik3ca|Meis1|Eif2ak3|Ptk2b|Plxnd1|Fgf2|Plau|Ephb4|Hs6st1|Pofut1|Map3k7|Ccbe1|Col8a1|Cs…	219	-0.33734	0.012777	0.27233	Glul|Sema3e|Notch1|Myh9|Epas1|Cspg4|Sema4a|Nrxn3|Tgfa|Mfge8|Col4a2|Fgfr1|Hif3a|Shc1|Fn1|Clic4|Angptl2|Fgf2|Mmp2|Amot|Arhgap24|Mcam|Itgav|Gab1|Smad5|Setd2|Nrp1|Rnf213|Shb|Adgrg1|Flt1|Jam3|Cfh|Rapgef3|Col4a1|Nrp2|Adgra2|Fgf10|Ptgs2|Cyp1b1|Amotl1|Il18|Eng|Ackr3|Tgfbr3l|Ptprb|Vav3|Nrxn1|Amotl2|Ccdc134|Rhob|S1pr1|Pnpla6|Wars|Adam8|Flna|Fzd8|Nrcam|Fgf1|Ncl|Tnfrsf12a|Tal1|Otulin|Ephb1|Angptl3|Prkd2|Tek|…	NA	NA	NA	NA	NA
animal organ morphogenesis	85	-0.27876	0.44184	0.62412	Pnpla6|Bmp2|Tgfb1|Asxl1|Dll1|Traf6|Wnt2b|Pax5|Gpc3|Ephb2|Nek8|Gamt|Grem1|Wnt3|Sycp2|Med1|Ndst1|Hhip|Gsk3b|Ep300|Wnt10a|Bcl2|Smarcc1|Thrb|Gata2|Prkar1a|Mapk1|Slc26a4|Asxl3|E2f4|Nkx2-1|Crkl|Tymp|Hhex|Wnt11|Tbx3|Wnt7a	100	-0.28691	0.33292	0.60493	Pdgfra|Notch2|Lamb1|Ep300|Lama2|Hhip|Slit3|Nrp1|Fgf10|Sycp2|Megf8|Ntn5|Jag1|Agrn|Lama3|Lamb3|Palb2|Pnpla6|Grem2|Lamb2|Eya1|Tmeff1|Ndst1|Ntng2|Lama1|Atrnl1|Trp63|Wnt2b|Slc26a4|Tgfbr2|Rela|Meis3|Med1|Bmp7|Dll1|Ntn1|Th|Pdgfc|Gamt|Lamc3|Cul1|Wnt10b|Egflam|Pax5|E2f5|Lama5|Tbx3|Asxl3|Fli1|Pbx1|Nbl1|Vegfc|Nkx2-1|Wnt3|Wnt5a|Nek8|Wnt9b|Traf6|Igf2|Ephb2|Atrn|Tgfb1|Tmeff2|Megf9|E2f4|Gdf11|Wnt5b|Wnt11|Wnt1|N…	NA	NA	NA	NA	NA
animal organ regeneration	49	-0.31077	0.42231	0.60854	Lcp1|Ppat|Ptpru|Ccnd1|Tgfb1|Tgfbr3|Flt3|Notch1|Anxa3|Med1|Hgf|Upf2|Lifr|Pfkfb1|Lpin1|Cdk1|Cad|Adm|Axl|Lif|Ccna2	42	-0.34654	0.29857	0.55643	Ccnd1|Notch1|Ptpru|Igf2r|Flt3|Lifr|Anxa3|Hgf|Cad|Prps2|Tgfbr2|Med1|Pparg|Axl|Nr4a3|Lcp1|Pkm|Apoa2|Angpt2|Atic|Cdk1|Upf2|Lpin1|Pfkfb1|Tgfb1|Apoh|Baat|Wnt1|Ppat|Ccna2|mt-Cytb|Cdk4|Cxcl12|Nnmt|Phb|Gstp1|Tgfbr3|Gas6|Pgf|Bak1|Ace|Cdkn1a	NA	NA	NA	NA	NA
anion transmembrane transport	31	0.31243	0.60992	0.8184	Slc4a2|Slc26a1|Lrrc8a|Vdac3|Slc26a8|Slc26a7|Slc22a6|Lrrc8c|Slc26a9|Vdac1|Pidd1|Slc26a3|Slc26a11	42	-0.35121	0.2796	0.54655	Slc24a4|Slc9a4|Slc9a2|Slc9a1|Slc4a7|Slc13a5|Slc1a2|Slc4a10|Slc9a3|Lrrc8d|Slc26a4|Slc4a4|Lrrc8c|Slc9a9|Slc26a1|Slc24a3|Lrrc8a|Slc9a5|Slc4a1|Slc4a11|Slc24a5|Slc9a8|Slc26a11|Slc26a9|Slc26a6|Slc24a2|Slc13a3|Slc4a3|Slc26a3|Slc22a6|Slc9a6|Vdac1|Slc9a7|Slc24a1|Lrrc8b|Slc26a8|Slc13a1|Vdac3|Slc4a5|Vdac2|Slc4a2|Slc13a4	NA	NA	NA	NA	NA
anion transport	21	-0.3168	0.67381	0.80667	Slc4a3|Slc4a7|Slc4a10|Slc4a8|Slco1a4|Slc26a6|Slc4a9|Vdac2|Slc4a11|Slc4a4|Glra1|Slc4a5	20	-0.32778	0.61059	0.78027	Slco1a4|Slc4a7|Slc4a8|Slc17a5|Slc4a10|Slc4a4|Lrrc8a|Slc4a1|Slc4a11|Slc26a9|Slc26a6|Slc4a3|Slc22a6|Vdac1|Slc26a8|Slc4a5|Vdac2|Slc17a7|Slc4a2|Slc17a8	NA	NA	NA	NA	NA
ankyrin binding	21	-0.52603	0.066373	0.35896	Cacna1d|Scn5a|Slc8a1|Ttn|Cltc|Sptbn4|Kcnq2|Kcnj11|Sptbn1|Plec|Flnc	20	-0.57111	0.03017	0.17666	Ttn|Cacna1d|Sptbn4|Sptb|Slc8a1|Plec|Sptbn1|Nrcam|Kcnq2|Cltc|Ptprc|Iqschfp|Slc4a1|Atp1a1|Flnc|Kcnj11|Rhcg|Scn5a|Kctd6|Obscn	NA	NA	NA	NA	NA
anterior/posterior pattern specification	66	-0.29595	0.41144	0.60841	Gli3|Fuz|Sfrp1|Alx4|Hipk2|Neurod1|Tgfbr1|Tshz1|Bmpr2|Wnt3|Grsf1|Kmt2a|Kif3a|Smad4|Gli2|Acvr2a|Mllt3|Shh|Scmh1|Otx1|Arc|Crkl|Tulp3|Bptf|Msx1|Hhex|Ctnnbip1|Sfrp2	64	-0.25432	0.69582	0.80234	Gli3|Kmt2a|Hipk2|Pcsk5|Vangl2|Hes1|Aldh1a2|Bmpr2|Tulp3|Arc|Gli2|Celsr1|Smo|Sfrp1|Bptf|Alx4|Mllt3|Ring1|Ctnnbip1|Scmh1|Pcgf2|Lhx1|Hey2|Nr2f2|Lrp5|Smad2|Hipk1|Cyp26c1|Rarg|Pbx1|Wnt3|Bhlhe40|Wnt5a|Tshz1|Kif3a|Hes7|Otx1|Tgfbr1|Pax6|Hes5|Heyl|Zbtb16|Smad4|Btg2|Gdf11|Msx1|Hhex|Bmpr1a|Cdon|Acvr2b|Fuz|Bhlhe41|Tcf15|Acvr2a|Zic3|Hes6|Shh|Sfrp2|Neurod1|Crkl|Yy1|Grsf1|Hnf1b|Emx2	NA	NA	NA	NA	NA
anterograde axonal transport	28	-0.28776	0.73906	0.84199	Spg7|Bloc1s2|Terf2|Ap3b1|Ap3b2|Kif3a|Dtnbp1|Spast|Ap3d1|Kif1a|Hap1|Rab21|Ap3m2|Kif1b|Ap3m1	30	0.32828	0.37192	0.55564	Bloc1s6|Sod1|Bloc1s3|Bloc1s4|Bloc1s2|Rab21|Snapin|Spast|Terf2|Caly|Arl8b|Ap3s2|Arl8a|Ap3m2|Dtnbp1|Kif3a|Ap3s1|Spg7|Trak2|Nefl|Trak1|Bloc1s1|Ap3m1|Kif1b|Bloc1s5|Ap3b2|Kif1a|Hap1|Ap3d1|Ap3b1	NA	NA	NA	NA	NA
antibacterial humoral response	21	0.4401	0.24423	0.70905	Hist2h2be|Rpl39|Ighm|Hist1h2bl|Hist1h2bf|Fau|Hist1h2bn|Jchain|Hist1h2bc|Slpi	21	0.18629	0.98654	0.99772	Ighm|Ighg2c|B2m|Npy|H2bc11|H2bc4|H2bc13|Fau|H2bc15|H2bc7|Rpl39|Jchain|Rnase6|H2bc8|Tac1|H2bc21|Wfdc3|Pla2g6|App|H2bc6|H2-T23	NA	NA	NA	NA	NA
antigen processing and presentation	28	-0.47739	0.070254	0.34602	H2-K1|Rab27a|Ap3b1|Rab10|Relb|Rab8b|H2-Aa|Psmb8|Ap3d1|H2-DMb1|Rab5b|H2-Ab1|Rab3c|Cd74|H2-DMa	24	0.30237	0.5958	0.74822	H2-DMa|Rab8b|Rab33a|Rab3b|Rab10|Rab4a|Psap|Rab35|H2-Q2|H2-D1|Rab6a|H2-K1|Psmb8|Rab3c|Cd74|H2-Ab1|H2-Eb1|Rab27a|Wdfy4|Rab5b|Rab32|Relb|Ap3d1|Ap3b1	NA	NA	NA	NA	NA
antigen processing and presentation of exogenous peptide antigen via MHC class II	NA	NA	NA	NA	NA	NA	NA	NA	NA	NA	36	0.26879	0.55386	0.70934	AP1S1|AP2A1|CTSD|AP1G1|KLC2|AP2S1|CLTC|AP2M1|KIF2A|CLTA|CAPZB|ACTR1A|SH3GL2|DCTN3|AP2B1|AP1M1|DCTN2|KIF3A|DYNC1H1|DCTN4|AP2A2|RAB7A
antimicrobial humoral immune response mediated by antimicrobial peptide	31	0.41615	0.19067	0.6429	Hist2h2be|Rpl39|Romo1|Hist1h2bl|Hist1h2bf|Fau|Rps19|Hist1h2bn|Cxcl5|Cxcl10|Hist1h2bc|Tslp|Cxcl1|Pglyrp1	30	0.26989	0.69585	0.81833	Rps19|Rpl30|Cxcl14|Pomc|Ccl25|B2m|Npy|Cxcl12|H2bc11|H2bc4|H2bc13|Gapdh|Fau|H2bc15|H2bc7|Rpl39|Rnase6|Leap2|Ccl22|Ccl17|Tslp|Romo1|H2bc8|Tac1|H2bc21|Fam3a|App|H2bc6|Nts|Ccl28	NA	NA	NA	NA	NA
antioxidant activity	24	-0.27249	0.84239	0.91601	Sod3|Cat|Prdx6|Kdm3b|Prdx5|Trp53inp1	20	0.37961	0.33899	0.4897	Prdx2|Prxl2c|Sod1|Prdx6|Selenos|Srxn1|Prdx1|Prdx5|Prxl2b|Trp53inp1|Prdx3|Selenow|Prdx4|Prxl2a|Hp|Cat|Ubiad1|Kdm3b|Sod3|Apoe	NA	NA	NA	NA	NA
antiporter activity	35	0.34332	0.41443	0.73057	Clcn7|Slc26a1|Slc9a9|Slc9a5|Slc8a2|Slc25a10|Slc25a14|Tmco3|Slc9a3|Clcn4|Clcn6|Slc9a6|Slc25a30|Slc26a3|Slc9a7|Slc8a3|Slc37a2	52	-0.31792	0.35388	0.60445	Slc24a4|Slc9a4|Slc9a2|Slc9a1|Slc8a1|Slc25a30|Tmem241|Slc4a8|Slc4a10|Slc9b2|Slc9a3|Slc38a3|Clcn3|Slc8a3|Slc19a1|Clcn5|Slc35c2|Clcn6|Slc35d3|Slc9a9|Slc26a1|Slc24a3|Slc9a5|Slc8a2|Slc24a5|Slc9a8|Slc47a1|Slc24a2|Slc7a6|Slc35e2|Slc4a3|Slc8b1|Slc26a3|Slc35c1|Slc9a6|Slc25a14|Slc9a7|Slc24a1|Letm1|Clcn7|Slc37a2|Slc37a1|Slc35e1|Slc35a1|Slc35d1|Tmco3|Slc25a11|Slc35e4|Clcn4|Slc4a2|Slc25a10|Slc35e3	NA	NA	NA	NA	NA
aorta development	23	-0.40144	0.29029	0.50872	Fuz|Hectd1|Ap2b1|Smarca4|Ndst1|Prickle1|Plxnd1|Lrp2|Myh10|Loxl1|Chd7|Pkd2	24	-0.5278	0.034902	0.19263	Chd7|Cntrl|Dnm2|Myh10|Ltbp1|Pde2a|Smarca4|Prickle1|Hectd1|Ndst1|Ap2b1|Loxl1|Lrp2|Pkd2|Prdm1|Lep|Adamts6|Smad6|Snx17|Fuz|Tab1|Plxnd1|Dctn5|Sufu	NA	NA	NA	NA	NA
apical dendrite	23	-0.39444	0.31092	0.52265	Cpeb3|Flna|Slc7a10|Slc4a10|Map1b|Myo1d|Sez6|Slc17a8|Neurl1a|Clu|Ptk2b|Fas|Hcn1|Rasgrf1|Cask|Ppargc1a	24	-0.52184	0.03959	0.20254	Map1b|Clu|Hcn1|Myo1d|Rasgrf1|Nefh|Ppargc1a|Slc4a10|Kif5a|Flna|Ptk2b|Cask|Slc7a10|Sez6|Cpeb3|Neurl1a|Arpc2|Rgs12|Itsn1|Slc1a1|Osbp2|Nsmf|Slc17a8|Ykt6	NA	NA	NA	NA	NA
apical junction complex	20	0.34024	0.61853	0.82584	Nectin4|Pard3|Fbf1|Frmd6|Shroom1|Nectin2|Pkn2|Shroom4|Sapcd2	20	-0.32741	0.61182	0.78167	Ctnnb1|Tjp1|Afdn|Frmd6|Pard3b|Pkn2|Nectin3|Sapcd2|Pard3|Nectin2|Pdzd3|Shroom1|Shroom2|Shroom4|Fbf1|Nectin1|Rhoa|Ccdc85c|Actb|Actg1	NA	NA	NA	NA	NA
apical part of cell	103	0.27295	0.49029	0.75259	Dvl2|Vcam1|Cdh23|Vash1|Slc11a2|Adam17|Emp2|Jag1|Ldlr|Vamp7|Ezr|Crhr1|Amn|Itpr3|Adgrf5|Rapgef3|Svbp|Itga8|Aqp1|Bysl|Pebp1|Myl12b|Hfe|Edar|Dync2li1|Cdc42|Arhgef18|Fzd6|Reep6|Tubg1|Patj|Pard6b|Spp1|Slc25a27|C5ar1|Cubn|Adcy10|Ooep|Fap|Vldlr|Chl1|Dab1|Atp6v1c1|Pdzd3|Dpep1|Hsd11b1|Homer2|Abcb1a	96	-0.38263	0.02535	0.24995	Lrp1|Nin|Dync2h1|Sipa1l3|Ctnnb1|Chl1|Myo1b|Dchs1|Clic4|Epb41l4b|Bysl|Car2|Tjp1|Fat4|Myo6|Adgrf5|Rapgef3|Plat|Atp2b1|Msn|Jag1|Lgmn|Dbh|Afdn|Abcb1a|App|Ldlr|Itga8|Rdx|Cdh2|Pdzd2|Clcn5|Ezr|Patj|Lrp2|Crhr1|Pcm1|Cd36|Slc7a11|Itpr3|Vldlr|Reep6|Kncn|Vamp7|Dvl2|Adcy10|Pdzd3|Nos3|Gm49909|Homer2|Hfe|Cubn|Emp2|Crb3|Vash1|Dpep1|Mgst1|Pard6b|Nedd1|Fap|Ifitm3|Myl12b|Duox2|Enpep|Hsd11b1|Cdh23|Aqp1|Svbp|Vcam1|Sp…	NA	NA	NA	NA	NA
apical plasma membrane	297	-0.33314	0.00050697	0.3395	Cacna1d|Abca7|Egfr|Cntfr|Slc3a2|Hip1r|Slc46a1|Stx4a|Lmo7|Abcg2|Msn|Slc22a5|Tlr9|Pard6g|Stxbp3|Cldn1|Slc2a1|Slc5a7|Anxa4|Rab27a|Anxa6|Ajap1|Ptk2|Tgfbr1|Rdx|Dll1|Pld1|Myo7a|Slc4a7|Ceacam2|Pard6a|Slc9a4|Sipa1l3|Rapgef2|Car4|Bmpr2|Wdpcp|Abcb1b|Kcnj10|Ripor2|Tmem114|Notch1|Podxl|Shroom2|Casr|Cnksr3|Sptbn2|Stk26|Rab14|Hsp90ab1|Atp6v1e1|Pde4d|Cd36|Slc30a5|Rapgef6|Dlg1|Sorbs2|Atp8b1|Slc23a2|Hax1|Slc2a2|C…	305	-0.29559	0.040359	0.39689	Sptbn2|Notch1|Stxbp2|Kcnj10|Cspg4|Cacna1d|Sipa1l3|Fat1|Slc9a4|Slc12a2|Car4|Fn1|Vangl2|Ddr2|Wdpcp|Mlc1|Mpdz|Egfr|Abcc5|Stxbp3|Rapgef6|Sorbs2|Lhfpl5|Slc29a1|Trf|Tjp1|Erbb3|Shank2|Abcc4|Slc9a1|Slc4a7|Ripor2|Itgb3|Scrib|Abcc1|Aspm|Atp2b1|Msn|Abcb1b|Gja1|Jag1|Amotl1|Anxa6|Il18|Plec|Lmo7|Cd55|Mal|Bmpr2|Umodl1|Slc4a10|Abcb1a|Ptpro|Amotl2|Slc16a3|Marveld2|Chrna7|Abcg2|Prkaa1|Cd9|Atp6v1a|Rapgef2|Ajm1|Slc9…	45	-0.43591	0.012784	0.2945	CA4|BMPR2|CDH2|SLC7A5|ABCG2|ATP1B2|SLC3A2|PDE4D|SPTBN2|PTK2|HSP90AB1|THY1|HIP1R|CD44|KCNMA1|PFKM|DLG1|ATP6V1E1|ATP6V0D1|GJA1|RAPGEF2|MAL2|SLC2A1|GNAS|CSPG4|ANK2
apoptotic mitochondrial changes	22	0.63755	0.0064824	0.11971	Dap3|Aifm2|Ndufs1|Bax|Gclc|Aifm1|Pim2|Rnf7|Cd24a|Ppp2cb|Hspd1|Jtb|Slc25a4	NA	NA	NA	NA	NA	NA	NA	NA	NA	NA
apoptotic process	NA	NA	NA	NA	NA	489	0.33376	0.00048733	0.073506	Mef2c|Pmaip1|Pdcl3|Grk5|Arel1|Rybp|Bfar|Bnip3l|Dffa|Apbb1|Traf2|Birc2|4930453N24Rik|Cckbr|Ero1l|1600012H06Rik|Mydgf|Aifm1|Xiap|Pdcd6|Rps6kb1|Emc4|Sra1|Atg5|Rnf152|Xbp1|Hipk3|Chac1|Gabarap|Map1s|Arl6ip1|Cycs|Stk4|Phlda1|Bex3|Ebag9|Pdcd10|Dffb|Bnip3|Zdhhc16|Mef2d|Ei24|Diablo|Mapt|Mapk1|Bex2|Rnf34|Sema3a|Dynll1|Foxo1|Map2k4|Zfp385a|Bcl2|Psen1|Mapk3|Elmo1|Csrnp2|Rnf130|Sh3glb1|Bnip2|Tigar|Bak1|Triap1…	82	-0.1857	0.92648	0.95658	CLU|BECN1|GSN|ITPR1|PPP2R1A|RABEP1|STK24|HTT|ARRB1|HIP1R|AIMP1|BAX|DCC|HRAS|CSNK2A2|PRKCB|HINT1|DAD1|GJA1|ELMO2|RTN3|MADD|TAOK1|PAK1|CSNK2A1|MTFP1|EPB41L3|SLK|PTK2B|CADM1|PRKCE|CDK5|NDUFA13|RMDN3|OPA1|MRPS30|MAP1S
apoptotic signaling pathway	41	0.41024	0.12703	0.57145	P2rx4|Fadd|Bak1|Pawr|Bad|Uaca|Bax|Mllt11|Casp1|Cd24a|Vdr|Casp8|Bbc3|Ndufa13|Cav1|Dap|Apaf1	39	0.25053	0.74524	0.83484	Mllt11|Bak1|Bad|Cav1|Dapk3|Dap|Shh|Casp1|Cradd|Apaf1|Ndufa13|Tfpt|P2rx4|Cd24a|Fadd|Senp1|Casp8|Bbc3|Pawr|Sgpl1|Bax|Moap1|Ptgis|Tm2d1|Ifi27l2a|Ppard|Tyrobp|Casp8ap2|Spn|Ticam1|Pidd1|Uaca|Dapk1|Ifi27|Anxa6|Casp2|Dido1|Hip1|Cflar	NA	NA	NA	NA	NA
arachidonic acid metabolic process	21	0.33339	0.63518	0.83402	Aloxe3|Mgll|Mapk3|Dagla|Alox5|Cyp4f18|Cyp1b1|Pnpla8|Cyp2j6|Fads1|Cyp2c55	21	-0.34376	0.52819	0.7247	Alox8|Dagla|Cyp1b1|Pla2g4a|Alox12b|Cyp2d22|Alox12e|Aloxe3|Cyp4f14|Fads1|Cyp4f18|Pnpla8|Alox5|Cyp2j6|Cyp4f15|Ephx1|Mgll|Daglb|Gpx1|Gpx4|Mapk3	NA	NA	NA	NA	NA
artery morphogenesis	21	0.34623	0.57565	0.80342	Prrx1|Foxc1|Stra6|Smad7|Hes1|Prdm1|Vegfa|Apoe|Eng|Foxc2|Nrp1	21	-0.71667	0.00052696	0.021613	Apoe|Chd7|Stra6|Hes1|Nrp1|Zmiz1|Eng|Nf1|Smad7|Ldlr|Angptl3|Comp|Rbpj|Prdm1|Prrx1|Foxc1|Tgfbr1|Vegfa|Gja5|Wnt11|Notch3	NA	NA	NA	NA	NA
aspartic-type endopeptidase activity	23	-0.39931	0.29802	0.51082	Casp3|Psen2|H13|Sppl2b|Nrip2|Sppl3|Casp7|Cym|Clec4a3|Bace1|Sppl2a|Nrip3	NA	NA	NA	NA	NA	NA	NA	NA	NA	NA
associative learning	37	-0.45617	0.054479	0.33742	Glp1r|Lgmn|Cln3|Brsk1|Chrnb2|Map1a|Shank1|Rin1|Drd1|Grm7|Srf|Nptx2|Tacr1|Tac1|Tnr|Cln8|Dbh|Snap25|Actr2|Ppt1|Chrna7|Grin1	37	-0.3992	0.15701	0.40661	Shank1|Map1a|Tnr|Rin1|Reln|Grm7|Agt|Lgmn|Grin1|Dbh|Chrna7|App|Nptx2|Srf|Tacr1|Drd5|Tac1|Nrgn|Neurod2|Cln3|Glp1r|Btg2|Chrnb2|Crh|Brsk1|Cln8|Asic1|Gabra5|Snap25|Cdk5|Drd2|Slc6a1|Actr2|Drd1|Elavl4|Pgrmc1|Ppt1	NA	NA	NA	NA	NA
asymmetric synapse	NA	NA	NA	NA	NA	22	-0.35379	0.4856	0.69751	Dbn1|Shank2|Grm7|Slc4a8|Chrna7|Gria3|Arfgef2|Kcna4|Gria1|Chrm3|Slc6a9|Akap5|Chrm2|Adora2a|Hspa8|Chrm4|Slc1a1|Chrm1|Capzb|Adora1|Snap47|Gsg1l	NA	NA	NA	NA	NA
ATP binding	NA	NA	NA	NA	NA	NA	NA	NA	NA	NA	266	-0.27183	0.026919	0.35104	BMPR2|ACACA|MYH10|AACS|ATP2B4|IARS|ABCG2|COASY|UBA3|MARK2|NTRK3|PFKL|CCT7|TWF2|ACLY|PIP4K2C|CASK|HSPH1|CDC42BPA|GLUL|ATP2A2|CCT3|PTK2|CCT2|CDK14|HYOU1|SYN3|CAMK2D|GAK|CAMK1D|STK24|DGKG|NTRK2|ROCK2|HSP90AB1|EPRS|DGKB|BRAF|MAP2K1|PAICS|KIF5B|TWF1|PFKM|EHD3|SARS2|ACSL6|ALDH18A1|MTOR|LANCL2|ACTG2|KIF21A|KIT|ATP2B2|SCYL2|VARS|TRAP1|ATP6V1B2|EPHA4|MYO5A|CCT5|CSNK2A2|PDXK|PRKCB|CAMK4|AK2|KALRN|DGKE|DCLK…
ATP biosynthetic process	20	0.56318	0.045189	0.36108	Chchd10|Ldhd|Atp5j2|Atp5c1|Uqcc3|Atp5d|Surf1|Atp5b|Nipsnap2|Atp5k|Pkm	NA	NA	NA	NA	NA	NA	NA	NA	NA	NA
ATP hydrolysis coupled proton transport	29	0.30803	0.64034	0.83275	Atp6v1f|Atp5g1|Atp6v0d1|Atp1a2|Tcirg1|Atp5g3|Atp6v1c2|Atp6ap1l|Atp5g2|Atp6v0e2|Atp6v0c|Atp6v0b|Atp6ap1|Atp6v1c1|Atp1a1|Atp6v1b2|Atp1a4	NA	NA	NA	NA	NA	NA	NA	NA	NA	NA
ATP metabolic process	43	0.54402	0.0031716	0.15292	Ctns|Atp5j|Bad|Atp5j2|Atp5c1|Ndufs1|Guk1|Atp5g1|Ampd3|Ak1|Atp5h|Atp7a|Myh7|Atp5d|Atp1a2|Myh8|Myh6|Atp5b|Atp5k|Adcyap1|Kif5c|Fam20c|Atp6v1b2	44	0.35289	0.15102	0.35972	Atp5c1|Atp5d|Atp5j|Guk1|Bad|Atp5o|Atp5g1|Atp7a|Atp5a1|Clpx|Myh7|Ak5|Atp5h|Fam20c|Myh3|Atp5l|Ctns|Myh8|Slc25a25|Ak1|Kif5c|Ola1|Vcp|Hspa8|Atp5b|Atp1b1|Adcyap1|Enpp3|Entpd5|Atp6v1b1|Atp6v1b2|Ak3|Fignl1|Ak2|Myh6|Atp5k|Ak4|Ampd2|Atp5j2|Atp6v1a|Ampd3|Ndufs1|Cfh|Atp1a2	NA	NA	NA	NA	NA
ATP transmembrane transporter activity	NA	NA	NA	NA	NA	22	0.52639	0.028317	0.095974	Slc25a19|Slc25a17|Slc25a29|Slc25a22|Slc25a42|Slc25a4|Slc25a44|Slc25a26|Slc25a5|Slc25a36|Slc25a16|Slc25a25|Slc25a1|Slc25a45|Slc25a12|Slc25a18|Slc25a47|Slc25a13|Slc25a24|Slc25a23|Slc25a40|Slc25a30	NA	NA	NA	NA	NA
ATP transport	NA	NA	NA	NA	NA	23	0.48061	0.060387	0.15756	Slc25a19|Slc25a17|Slc25a29|Slc25a22|Slc25a42|Slc25a4|Slc25a44|Slc25a26|Slc25a5|Slc25a36|Slc25a16|Slc25a25|Slc25a1|Slc25a45|Slc25a12|Slc25a18|Slc25a47|Slc25a13|Slc25a24|Slc25a23|Slc25a40|Gja1|Slc25a30	NA	NA	NA	NA	NA
ATP-dependent chromatin remodeling	NA	NA	NA	NA	NA	22	-0.61974	0.0082039	0.094485	Srcap|Ino80|Arid1a|Arid1b|Cecr2|Ercc6|Chd8|Smarca1|Smarcd2|Smarca4|Chd3|Pbrm1|Ino80b|Smarca5|Actl6a|Smarcc2|Actl6b|Smarcad1|Smarcc1|Actr8|Smarce1|Gm42715	NA	NA	NA	NA	NA
ATP-dependent DNA helicase activity	23	-0.4911	0.089815	0.35192	Xrcc5|Nbn|Mcm7|Helb|Dhx9|Dhx30|Brip1|Ddx3x|Dhx36|Wrn|Ruvbl1|Xrcc6	NA	NA	NA	NA	NA	NA	NA	NA	NA	NA
ATPase activator activity	22	0.25469	0.90867	0.96341	Hscb|Tor1aip2|Dnajb2|Rab3a|Rab4a|Dnajc15|Dnajc10|Dnajb6|Dnajc19|Dnajb4|Rab6a	23	0.53988	0.01772	0.07562	Grpel1|Dnajb1|Dnajb6|Dnajb2|Tor1aip2|Dnaja1|Rab4a|Atp1b2|Dnaja2|Ahsa1|Rab3a|Dnajb4|Rab6a|Atp1b3|Dnajc24|Atp1b1|Gtf2h4|Ahsa2|Dnajc15|Hscb|Dnajc10|Dnajc19|Tor1aip1	NA	NA	NA	NA	NA
ATPase activity	218	-0.28967	0.091259	0.45455	Abca7|Tor3a|Abca6|Dnah17|Abcc8|Clpb|Kif16b|Abcg2|Hspa9|Kif13b|Atf7ip|Hspa2|Carns1|Dnah2|Hltf|Pms1|Abca8a|Wrnip1|Rnf213|Fign|Abcb1b|Kif21a|Rhobtb3|Stard9|Dhx9|Kif2a|Dnah8|Dnah6|Atad2|Abcd3|Dnah5|Pex1|Kif4|Clpx|Pms2|Smarca4|Kif3a|Kif20b|Hsp90aa1|Ino80|Abca1|Abcc4|Atad1|Myh14|Fignl1|Hspa13|Kif5b|Nsf|Spast|Ide|Dync1h1|Abcc3|Ola1|Kif19a|Ddx3x|Abca2|Ddx39|Srcap|Abca3|Kifc5b|Dnah9|Kif3c|Eif4a2|Msh2|Abcb…	197	-0.37803	0.001137	0.18408	Mdn1|Abca1|Atp1a2|Abca8b|Myh9|Srcap|Abca5|Mlh3|Ino80|Atp13a1|Abca2|Abcc8|Myh10|Atad2b|Dnah1|Myo9b|Blm|Abcc5|Kif1c|Smchd1|Msh6|Lonp2|Myh14|Abcd4|Abcc4|Rnf213|Atp2c1|Abcc1|Rad50|Kif21a|Vwa8|Atp2b1|Atad2|Stard9|Abcb1b|Atp2a2|Smarca1|Myo19|Abca3|Atp13a2|Smarca2|Atp8a1|Kif5a|Smarca4|Kif1b|Abcb1a|Dhx16|Msh2|Abca8a|Abcf3|Kif13b|Abcg1|Kif5b|Carns1|Pms1|Abcb6|Abcg2|Morc2a|Abca4|Pex1|Chd1l|Atp13a5|Chd3|Abc…	46	-0.19133	0.93755	0.97057	MYH10|ABCG2|MACF1|PFN2|KIF5B|KIF21A|PSMC3|ABCD3|ABCB8|HSPD1|HSPA5|PSMC1|HSPA9|LONP1|OLA1|PSMC5|HSP90AA1
ATPase activity, coupled to transmembrane movement of substances	52	-0.32715	0.30325	0.53432	Abca7|Abca6|Abcc8|Abcg2|Abca8a|Abcb1b|Abcd3|Abca1|Abcc4|Abcc3|Abca2|Abca3|Abcb10|Atp6v1d|Abca13|Abcc2|Abcc9|Abcb8|Abcg4|Atp6v1g1|Abca8b|Abca9|Tap2|Abcd1|Abcg1|Abca4	NA	NA	NA	NA	NA	NA	NA	NA	NA	NA
ATPase binding	90	0.26703	0.5825	0.78273	Mettl21a|Atpif1|Pex26|Sdf2l1|Atox1|Pih1d1|Nr1h2|Nploc4|Pgr|Rala|Derl1|Ezr|Tor1aip2|Ruvbl2|Bbc3|Znhit6|Rab3a|Tcirg1|Rab4a|Trpc6|Fxyd4|Taf9|S100a1|Slc26a9|Cav1|Ubxn1|Pex19|Syvn1|Dnajc10|Ufd1|Arpc2|Fxyd3|Fxyd7|Adcy10|Svip|Snu13|Snta1|Selenos|Fbl|Rab6a|Nkd2|Hrc	94	0.36118	0.014325	0.15263	Sdf2l1|Atp6v1g1|Grpel1|Ubxn1|Dnajb1|Znhit6|Atp6v1e1|Svip|Fxyd7|Ak6|Ank1|Tor1aip2|Selenos|Psen1|Pex19|Pgr|Drd1|Cav1|Pde4d|Snx10|Clpp|Pik3r1|Slc2a13|Rab4a|Ar|Brsk2|Nsfl1c|Atox1|Atp1b2|Derl1|Nr1h2|Fbl|Rab3a|Snu13|Hnrnpk|Trpc1|Syvn1|Ncstn|Rab6a|Ruvbl2|Rala|Ppp3ca|Ruvbl1|Actr3|Rac1|Nufip1|Atp1b3|Nploc4|Atpif1|Bbc3|Atp1b1|Arpc2|S100a1|Lck|Taf9|Ralb|Ufd1|Atxn3|Fxyd1|Pih1d1|Aldob|Ptpn3|Hrc|Tmtc4|Slc26a9|…	21	-0.29157	0.63512	0.84503	WFS1|FXYD7|ATP1B2|PDE4D|RAC1|ATP6V1E1|ANK2
ATPase-coupled transmembrane transporter activity	NA	NA	NA	NA	NA	43	-0.51286	0.01088	0.12265	Abca1|Abca8b|Abca5|Abca2|Abcc8|Abcc5|Abcd4|Abcc4|Abcc1|Abcb1b|Abca3|Abcb1a|Abca8a|Abcb6|Abcg2|Abca4|Abcc10|Abca9|Abca7|Ipo8|Abcc9|Abcb7|Atp6v1g2|Abcb10|Abca17|Abcd3|Tap1|Abcc6|Abcc2|Cftr|Abcc12|Abcd1|Abcc3|Abca6|Ralbp1|Tap2|Abcb4|Abcd2|Abcb9|Abca12|Atp6v1d|Abcb8|Atp6v1g1	NA	NA	NA	NA	NA
autophagosome	63	0.33188	0.27444	0.71073	Atg9b|Tbc1d25|Map1lc3a|Rab24|Osbpl7|Rab23|Tmem230|Fyco1|Trp53inp2|Gabarapl1|Vps18|Atg16l1|Tbc1d17|Atg12|Gabarapl2|Atg5|Tbc1d14|Orai1|Atp13a2|Snap29|Map1lc3b|Rufy4|Wipi2|Pip4k2a|Vti1a|Washc1|Nrbf2|Becn1|Ubqln4|Wdfy3	62	0.44578	0.0026233	0.058167	Map1lc3b|Snap29|Trp53inp2|Tbc1d17|Stx17|Atg5|Rab23|Gabarap|Pip4k2b|Atg12|Washc1|Optn|Tbc1d14|Rab12|Zfyve1|Sqstm1|Gabarapl1|Ubqln4|Fyco1|Vps18|C9orf72|Map1lc3a|Ubqln2|Wipi2|Pip4k2a|Gabarapl2|Atg14|Nrbf2|Vti1a|Trp53inp1|Ambra1|Tmem230|Hspa8|Uvrag|Becn1|Aup1|Ubqln1|Atg16l1|Gramd1a|Cln3|Vps33a|Irgm1|Atg9a|Nbr1|Rab24|Tbc1d25|Atg9b|Il1b|Sting1|Osbpl7|Ticam1|Tbc1d5|Peg3|Pik3c3|Vps11|Pip4k2c|Atp13a2|Pik3…	NA	NA	NA	NA	NA
autophagosome assembly	54	0.39743	0.095361	0.55153	Atg9b|Map1lc3a|Wdr45|Atg101|Atg13|Rab23|Atg2a|Trp53inp2|Gabarapl1|Atg4a|Atg16l1|Emc6|Atg4c|Psen1|Synpo2|Atg7|Atg12|Tmem41b|Gabarapl2|Atg5|Irgm2|Atg3|5330417C22Rik|Rab7|Map1lc3b|Rufy4|Ctsd|Wipi2|Rb1cc1|Ubxn2a|Becn1|Atg4b	54	0.46433	0.002782	0.053463	Map1lc3b|Trp53inp2|Epm2a|Atg5|Rab23|Gabarap|Stx12|Atg12|Psen1|Atg13|Rab1a|Tmem41b|Gabarapl1|Rab1b|Nsfl1c|Map1lc3a|Rab7|Ubqln2|Wdr45b|Wipi2|Wdr45|Ubxn2a|Gabarapl2|Atg14|Trp53inp1|Ambra1|Vmp1|Rab43|Atg3|Ctsd|Becn1|Ubqln1|Atg16l1|Wipi1|Trappc8|Ubxn2b|Irgm2|Irgm1|Atg9a|Atg7|Pacs2|Emc6|Atg9b|Rb1cc1|Sting1|Rab33b|5330417C22Rik|Synpo2|Pik3c3|Bag3|Atg2a|Atg101|Atg16l2|Atg2b	NA	NA	NA	NA	NA
autophagosome membrane	28	0.39849	0.27787	0.70629	Wdr81|Atg9b|Map1lc3a|Tm9sf1|Sh3glb1|Gabarapl1|Atg16l1|Tmem150b|Gabarapl2|Snap29|Rab7|Map1lc3b	30	0.41297	0.10371	0.26694	Map1lc3b|Snap29|Stx17|Gabarap|Sh3glb1|Gabarapl1|Tex264|Map1lc3a|Rab7|Gabarapl2|Atg14|Atp6ap2|Vmp1|Uvrag|Atg16l1|Wipi1|Tmem74|Irgm1|Atg9a|Atg9b|Tmem150b|Sting1|Rpn2|Tm9sf1|Prkd1|Wdr81|Lamp2|Atg16l2|Atp13a2|Tecpr1	NA	NA	NA	NA	NA
autophagy	152	0.35137	0.026316	0.53346	Wdr24|Atg9b|Tbc1d25|Map1lc3a|Chmp4b|Rab24|Dram1|Wdr45|Drd2|Atg101|Tm7sf2|Atg13|Rab1b|Tm9sf1|Atg2a|Trp53inp2|Xbp1|Gabarapl1|Atg4a|Vps18|Atg16l1|Acbd5|Epm2a|Gopc|Atg4c|Plekhm1|Smcr8|Trim17|Psen1|Rab39|Rubcn|Itgb4|Tollip|Tbc1d17|Lrsam1|Tmem150b|Atg7|Atg12|Trim12a|Gabarapl2|Lgals8|Atg5|Arsb|Atg4d|Fundc1|Trim30a|Anxa7|Cisd2|Atg3|Vps39|5330417C22Rik|Eva1a|Stbd1|Trim30c|Dap|Snap29|Rab7|Map1lc3b|Abl1|Vps…	161	0.38524	0.00031328	0.058503	Map1lc3b|Rnf185|Phf23|Lrsam1|Snap29|Trp53inp2|Park7|Tbc1d17|Wdr24|Atg4c|Epm2a|Stx17|Atg5|Acbd5|Xbp1|Gpr137|Gabarap|Arfip2|Atg4b|Prkaa2|Gopc|Tollip|Cisd2|Trappc4|Atg12|Ei24|Optn|Foxo1|Rab12|Psen1|Fnbp1l|Rab39b|Tigar|Atg13|Rab1a|1600014C10Rik|Arsa|Sqstm1|Tmem41b|Gabarapl1|Ubqln4|Trim39|Dap|Rab1b|Vps18|C9orf72|Drd2|Mfn2|Tmem208|Map1lc3a|Rab7|Ubqln2|Usp10|Wdr45b|Retreg1|Wipi2|Wdr45|Nhlrc1|Trp53|Tmem5…	31	0.3012	0.43344	0.68942	SNAP29|HDAC6|TOLLIP|LAMP2|RAB33B|CLTC|ATG4B|RAB12|GABARAPL2|ANXA7|UBQLN2|SH3GLB1|MFN2|RAB7A|VPS16|VCP|HMGB1
autophagy of mitochondrion	31	0.46153	0.09292	0.53516	Atg9b|Map1lc3a|Wdr45|Fis1|Atg13|Atg2a|Capn10|Gabarapl1|Atg7|Atg12|Gabarapl2|Atg5|Fundc1|Cisd2|Atg3|Map1lc3b|Wipi2|Rb1cc1|Becn1	32	0.44312	0.051716	0.15843	Map1lc3b|Atg5|Gabarap|Fbxo7|Cisd2|Capn10|Atg12|Atg13|Gabarapl1|Fis1|Fundc2|Map1lc3a|Wdr45b|Wipi2|Wdr45|Gabarapl2|Ambra1|Atg3|Becn1|Wipi1|Atg9a|Atg7|Slc25a46|Atg9b|Rb1cc1|Fundc1|Prkn|Atg2a|Pink1|Ppargc1a|Atg2b|Usp30	NA	NA	NA	NA	NA
axon	419	-0.26249	0.095516	0.48655	Syap1|Htr2a|Kirrel3|Ret|Scn5a|Scn7a|Kcna3|Sphk1|Nectin1|Vps16|Hcn3|Kif13b|Sept11|Grik3|Tnfrsf1a|Tgfb1|Slc5a7|Adnp|Gap43|Lrp8|Acadm|Optn|Pygb|Sema6a|Myc|Canx|Kcna4|Atl1|Iqgap1|Ccdc141|Epha5|Fxr1|Kif21a|Mt3|Il31ra|Scn3a|Ar|Rap1gap|Adgrl3|Map2k1|Grm1|Ephb2|Map1b|Ncam2|Hdac6|Myo1d|Fkbp15|Tnfrsf21|Comt|App|Map1a|Anxa3|Dyrk1a|Casr|Drd1|Azin2|Scn9a|Zfp804a|Cpne6|Omp|Map4|Vim|Ophn1|Grik4|Map9|Grm7|Trpv2|…	440	-0.31964	0.0019194	0.2625	Fmr1|Pdgfra|Bcan|Spg11|Map1b|Ntrk3|Map1a|Ccdc141|Bsn|Dicer1|Nin|Dscaml1|Grk3|Iqgap1|Mycbp2|Lrp8|Hcfc1|Itpr2|Dmd|Fkbp15|Cntn2|Cntnap1|Grik4|Dnm2|Myh10|Hcn1|Dcc|Wdfy3|Sptbn4|Htt|Grm1|Nfasc|Myo1d|L1cam|Copa|Agtpbp1|Ulk1|Ophn1|Fez2|Ptprz1|Aldoc|Mink1|Serpinf1|Kif1c|Kirrel3|Nefh|Htr3a|Setx|Pvalb|Cpt1c|Azin2|Myh14|Ap3d1|C4b|Pygb|Car2|Hap1|Lrrk2|Rtn4rl2|Nrp1|Nexn|Reln|Nrg1|Pclo|Alk|Hcn3|Epha4|Gfra1|Kif2…	137	-0.29986	0.047157	0.34876	CPT1C|TRPV2|MAP1B|MAP1A|BSN|GABRA2|SYT2|MAP4|MYH10|CNTNAP1|OLFM1|NTRK3|PTPRS|RAB5A|ANK3|FKBP15|LLGL1|GRM3|NTRK2|UCHL1|HTT|UNC13A|GAD2|CADM2|NFASC|DLG2|MAP6|CANX|CTNNA2|DST|RAP1GAP|CNTN2|DCC|SNAP25|LRRTM1|HOMER1|EPHA4|GRM2|HPCA|ADAM22|NF1|KCNA3|NCAM2|BIN1|GARS|MAPT|KLC1|CD200|KCNA2|NEFH|PAK1|DCTN1|SYN1|NEFM|PTK2B|CDK5|PAFAH1B1|NCS1|SARM1|SLC1A2|CNTNAP2|CALB1|DPYSL2|GPM6A|NECAB2|GABRG2|CA2|KCNA4|BS…
axon cytoplasm	52	0.29888	0.51893	0.76667	Ap3s2|Dynll1|Bloc1s6|Bloc1s5|Bloc1s4|Mapk8ip3|Ap3s1|Trim46|Tmem108|Bloc1s3|Dst|Ndel1|Hspb1|Sod1|Uchl1|Snapin|Bloc1s1|Ranbp1|Kif5a|Trak2|Nefl|Kif5c|Trak1	58	-0.28752	0.49486	0.69731	Map1a|Bsn|Ap3b1|Agtpbp1|Kif1c|Ap3d1|Hap1|Dst|Kif1a|Ap3b2|Kif5a|Actr10|Bloc1s5|Kif1b|Kif5b|Dync1h1|Agbl4|Ap3m1|Tmem108|Bloc1s1|Trak1|Nefl|Trak2|Hif1a|Dlg2|Rab27b|Mapk8ip3|Spg7|Ap3s1|Kif3a|Ranbp1|Rangap1|Sybu|Trim46|Zc3h14|Kif5c|Dtnbp1|Ap3m2|Arl8a|Ap3s2|Map6|Fbxw11|Arl8b|Caly|Terf2|Dync1i1|Spast|Snapin|Pafah1b1|Rab21|Uchl1|Bloc1s2|Dynll1|Bloc1s4|Bloc1s3|Sod1|Ndel1|Bloc1s6	22	0.28904	0.61068	0.76944	SOD1|NDEL1|KIF1A|NEFL|RANBP1|KIF5C|AP3M2|KIF3A|AP3D1
axon extension	23	-0.58205	0.016545	0.3271	Sema5b|Auts2|Map1b|Raph1|Hsp90ab1|Hsp90aa1|Dvl1|Ndn|Dcx|Spg11|Bdnf|Mapt|Usp9x|Sema7a|Ulk2	24	-0.44483	0.1594	0.39236	Spg11|Map1b|Cyfip1|Vcl|Usp9x|Ulk1|Raph1|Sema5b|Auts2|Hsp90aa1|Nlgn3|Hsp90ab1|Itgb1|Dvl1|Slc9a6|Ulk2|C9orf72|Lhx2|Bdnf|Dcx|Mapt|Dclk1|Sema7a|Ndn	NA	NA	NA	NA	NA
axon guidance	137	0.26851	0.45526	0.73645	Efnb2|Epha8|Unc5a|B4gat1|Flrt3|Lamb2|Nog|Lama2|Evl|Sema3f|L1cam|Robo3|Tubb3|Cntn4|Csf1r|Mapk8ip3|Lhx2|Flot1|Ntf3|Pax6|Reln|Emb|Ephb3|Arx|Ptpro|Palld|Efna3|Slit3|Sema4f|Apbb1|Cyfip2|Bsg|Ablim1|Draxin|Efnb1|Cdk5r1|Dpysl5|B3gnt2|Otx2|Wnt5a|Bmp7|Crmp1|Sema3a|Lgi1|Cyfip1|Nrp2|Nexn|Flrt2|Plxna3|Scn1b|Vasp|Kif5a|Unc5d|Plxna4|Chl1|Gas1|Prtg|Kif5c|Cntn2|Cdh4|Nrcam|Cntn5|Unc5b|Robo1|Efna2|Nrp1|Enah|Nr4a3	158	-0.48159	0.00014721	0.031002	Lrtm1|Slit2|Sema3e|Notch1|Gli3|Cdh4|Cntn4|Cyfip1|Ccdc141|Dscaml1|Sema4a|Robo1|Csf1r|Arhgap35|Chl1|Cntn2|Epha10|Myh10|Dcc|Nfasc|L1cam|Slit1|Sema3d|Lama2|Etv1|Slit3|Robo3|Nrp1|Nexn|Reln|Neo1|Epha4|Plxna4|Ank3|Nrp2|Boc|Unc5a|Unc5c|Lama3|Kif5a|Epha8|Ptpro|Ttc8|Epha5|Kif5b|Sema6a|Trio|Sema4b|Crppa|Lamb2|Plxna3|Sema6b|Sema5b|Nrcam|Usp33|Dscam|Gli2|Flrt3|Nog|Lama1|Ephb1|Cntn6|Bmp7|Mypn|Ntn1|Lmtk2|Flot1|…	47	-0.20863	0.88252	0.95874	SCN1B|MYH10|SHANK3|SPTBN2|TNR|PTK2|NFASC|RAP1GAP|CNTN2|DCC|EPHA4|NRXN1|CHL1|NRXN3|PLXNA4|NCAM1|GPC1|DPYSL2|FYN|BSG
axon terminus	79	0.33718	0.18826	0.69395	Crhbp|Chrm4|Chrm2|Flrt3|Drd2|Sri|Pgr|Atp6v0d1|Crhr2|Ntsr1|Rapgef3|Penk|Aqp1|Bin1|Snca|Ror1|Sept5|Kcnk2|Pebp1|Nts|Sncb|Itga2|Gad1|Rnf40|Arpc2|Kcnab2|Rgs10|Kcnip3|Anxa5|Slc9a6|Cyp19a1|Gper1|Chrm1|Chrm3|Sncg|Kcnc4|Pnoc|Elk1	81	-0.23017	0.8045	0.85355	Glul|Tanc1|Cacna1b|Hcn1|Hap1|Epha4|Rapgef3|Grm7|Itga2|Slc4a8|Ptprn|Slc4a10|Nts|Slc18a2|Ntrk2|Clcn3|Flrt3|Slc8a3|Casr|Kcnk2|Bin1|Gper1|Cyp19a1|Avpr1b|Oprk1|Fkbp1a|Hnrnpr|Chrm3|Ntsr1|Slc8a2|Kcnab2|Gad1|Pnoc|Kcna6|Adra2c|Synj2|Ror1|Kcna1|Dgki|Chrm2|Sncg|Pacsin1|Ghrh|Slc9a6|Oprd1|Amph|Rnf40|Arpc2|Snca|Syt7|Cdh8|Aqp1|Anxa5|Septin6|Sncb|Elk1|Prrt2|Penk|Rgs10|Chrm4|Hnrnpk|Got1|Slc1a1|Dixdc1|Kcna2|Crhbp|…	NA	NA	NA	NA	NA
axonal fasciculation	NA	NA	NA	NA	NA	20	-0.51469	0.08174	0.25526	Celsr3|Arhgap35|Cntn2|Ptprz1|Fezf2|Nrp1|Casp3|Casp6|Crtac1|Ncam2|Wnt5a|Ephb2|Cnr1|Tnfrsf21|Ephb3|Rtn4|Amigo1|Cdk5r1|Sema3a|Ndn	NA	NA	NA	NA	NA
axonal growth cone	37	-0.34011	0.36865	0.57309	Boc|Pard6a|Hsp90ab1|Agrn|Nrxn1|Dbn1|Trpv2|Hsp90aa1|Rtn4r|Kif5b|Shtn1|Epha4|Mapt|Snap25|Nin|Tiam1|Dynlt1c|Olfm1|Cobl	41	-0.35353	0.27267	0.54087	Lrp1|Dbn1|Cyfip1|Nin|Epha4|Boc|Agrn|Nrxn1|Kif5b|Flna|Flrt3|Myo9a|Smo|Hsp90aa1|Lrp2|Trak1|Trak2|Pard3|Mapk8ip1|Hsp90ab1|Olfm1|Dynlt1c|Limk1|Trpv2|Dynlt1b|Kif5c|Shtn1|Taok2|Rtn4r|Snap25|Palld|Dynlt1f|Tiam1|Cobl|C9orf72|Pard6a|Ptch1|Dynlt1a|Fkbp4|Mapt|Gpm6a	NA	NA	NA	NA	NA
axoneme	84	-0.38893	0.026079	0.33566	Gli3|Ctsh|Bbs7|Cluap1|Spata7|Armc4|Wdr35|Ccdc114|Gabarap|Tctex1d2|Ambra1|Wdpcp|Arl13b|Cfap44|Gas8|Atg14|Prkar2a|Cfap74|Dnah5|Ccdc151|Pik3r4|Map4|Cfap54|Kif3a|Sept2|Dcdc2a|Dcx|Inpp5e|Mns1|Bbs5|Ift172|Bbs1|Kif19a|Tubb4a|Mapt|Gli2|Dnah9|Maats1|Ttll3|Ccsap|Dync2h1|Prkar1a|Arl6|Rpgrip1l|Ccdc65|Akap14|Prkaca|Rpgrip1|Tulp3|Ift57|Gli1|Ccdc40|Ccdc39	94	-0.36868	0.046296	0.29329	Gli3|Dnah9|Rsph4a|Dync2h1|Cfap44|Wdpcp|Dnah1|Cfap54|Mns1|Dnah10|Wdr35|Ift172|Dnah2|Dcdc2a|Pik3r4|Dzip1l|Septin9|Rpgrip1l|Tulp3|Dnah5|Dnah17|Ttc25|Gli2|Spef1|Ccdc39|Bbs1|Efhc2|Septin2|Kifap3|Ctsh|Dnah11|Tubb4a|Dnaic2|Dnali1|Arl13b|Dnah8|Spag16|Ccdc114|Armc4|Sptbn5|Cfap70|Ccdc151|Atg7|Maats1|Wdr78|Rpgrip1|Ccdc40|Bbs5|Inpp5e|Tctex1d2|Kif19a|Ift57|Dnajb13|Drc3|Mak|Dnaaf1|Ak8|Bbs7|Rsph9|Spef1l|Kif3a|I…	NA	NA	NA	NA	NA
axoneme assembly	NA	NA	NA	NA	NA	23	-0.32129	0.61194	0.77555	Rsph4a|Togaram1|Cfap46|Lrguk|Foxj1|Ulk4|Cc2d2a|Spag16|Ccdc40|Cfap206|Rsph9|Ttc26|Jhy|Rsph6a|Tbc1d32|Cluap1|Ttll3|Cfap74|Rsph1|Ttll1|Dcx|Ift46|Gas8	NA	NA	NA	NA	NA
axonogenesis	88	-0.43408	0.0047127	0.27849	Map1s|Sema4a|Ryk|Brsk1|Smn1|Atl1|Cnp|Map2|Dock7|Slitrk4|Map1b|Notch1|App|Map1a|Rab10|Numb|Ntn1|Rtn4r|Slitrk1|Ntng1|Dvl1|Ptprz1|Ndn|Tbc1d24|Sptbn4|Gsk3b|Kalrn|Spast|Spg11|Creb1|Shtn1|Stk11|Afg3l2|Pak3|Mapt|Bcl2|Dlx5|Slit1|Brsk2|Actb|Myh10|Ank3|Slitrk6|Ulk1|Bcl11b|Picalm|Top2b|Slitrk3|Als2|Tnn|Rnf165|Slit2|Ulk2|Klf7|Slitrk5	87	-0.37065	0.057183	0.30865	Spg11|Slit2|Map1b|Notch1|Map1a|Sema4a|Cntn2|Dock7|Myh10|Sptbn4|Ulk1|Slit1|Ptprz1|Slitrk2|Top2b|Map2|Ank3|Llgl1|Dst|Cnp|App|Stxbp5|Ntng2|Ntn1|Lmtk2|Flot1|Bcl11b|Smn1|Ptpn11|Slitrk5|Picalm|Tnn|Slitrk6|Dvl1|Pak3|Numbl|Wnt5a|Atp8a2|Tbce|Pax6|Afg3l2|Creb1|Nrn1|Trim46|Atl1|Als2|Kalrn|Plppr4|Stk11|Ntn3|Slitrk3|Ntng1|Brsk1|Rab8a|Isl1|Shtn1|Adcy1|Ulk2|Cck|Slitrk1|Rnf165|Taok2|Klf7|Rab3a|Rtn4r|Slitrk4|Cdk5…	33	-0.32801	0.31271	0.56447	MAP1B|MAP1A|MYH10|ANK3|LLGL1|UCHL1|CTNNA2|CNP|DCC|BAIAP2|NEFH|MAP2|CDK5|MAP1S
azurophil granule lumen	NA	NA	NA	NA	NA	NA	NA	NA	NA	NA	21	0.36322	0.3072	0.61133	FAF2|CYB5R3|TOLLIP|CAP1|PSMD1|FABP5|GDI2|PTGES2|VAT1|DYNC1H1|ACTR2|TUBB4B|MAPK1|VCP
azurophil granule membrane	NA	NA	NA	NA	NA	NA	NA	NA	NA	NA	20	0.61798	0.0030075	0.0211	LAMP1|SNAP29|PSAP|LAMP2|GAA|CPNE1|ATP8A1|RAP1B|ARL8A|RAB5C|DNAJC5|NCSTN
B cell activation	23	-0.49945	0.078212	0.33744	Txlna|Skap2|Chrnb2|Lat2|Hdac7|Cd86|Malt1|Icosl|Prkcb|Cd40|Chrna7|Pik3cd	NA	NA	NA	NA	NA	NA	NA	NA	NA	NA
B cell differentiation	42	-0.42029	0.08091	0.37823	Zbtb1|Dclre1c|Gon4l|Bcl6|Plcg2|Ptpn2|Hdac7|Polm|Cebpg|Sp3|Lyl1|Ep300|Bcl2|Msh2|Tpd52|Tshr|Rbpj|Pik3r1|Dnajb9|Myb|Hhex|Adgrg3	35	-0.3766	0.2421	0.49924	Dcaf1|Hdac7|Ep300|Gon4l|Bcl6|Kit|Msh2|Rabl3|Ptprc|Tshr|Plcg2|Zbtb7a|Tcirg1|Rag1|Card11|Sp3|Dclre1c|Ptpn2|Rbpj|Myb|Bcl11a|Gps2|Zbtb1|Dnajb9|Onecut1|Lyl1|Cebpg|Hhex|Cr2|Adam17|Fzd9|Tpd52|Pik3r1|Polm|Bcl2	NA	NA	NA	NA	NA
B cell homeostasis	25	0.32878	0.59454	0.81327	Bak1|Foxp3|Bax|Pirb|Tnfrsf13b|Ikbkg|Nckap1l|Rc3h2|Tnfsf13b|Lyn|Mef2c	22	0.45723	0.10087	0.23313	Mef2c|Bcl2|Bak1|Ikbkg|Tnfsf13b|Spns2|Ppp2r3c|Tnfrsf13b|Rc3h1|Bax|Rc3h2|Pik3cd|Pirb|Tnfrsf13c|Bcl2l11|Lyn|Sos2|Casp3|Sos1|Pkn1|Dock11|Nckap1l	NA	NA	NA	NA	NA
B cell receptor signaling pathway	35	-0.27085	0.76628	0.84665	Tec|Rftn1|Plcg2|Lat2|Trdc|Lck|Syk|Itk|Prkcb|Plekha1|Bcl2|Mapk1|Bcar1|Btk	24	-0.27443	0.80326	0.89634	Blnk|Cd38|Nckap1l|Abl1|Rftn1|Vav3|Nfatc2|Ptprc|Itk|Plcg2|Ptpn6|Sh2b2|Lyn|Prkcb|Bcar1|Lck|Trbc2|Syk|Tec|Ighg2c|Plekha1|Bcl2|Mapk1|Mef2c	NA	NA	NA	NA	NA
basal plasma membrane	41	-0.25408	0.8263	0.88249	Egfr|Ceacam2|Bmpr2|Scn3a|Dlg1|Slc23a2|Ldlrap1|C5ar2|Kcnq4|Myo1a|Erbb2|Cd34|Erbb3|Ager|Eps15|Ank3|Plec|Erbb4|Oscp1|Ceacam1|Trf|Pkd2	53	-0.46572	0.012604	0.17468	Slc27a1|Slc1a3|Itga6|Slc12a2|Slco1a4|Egfr|Abcc5|Aqp4|Trf|Erbb3|Abcc1|Rapgef3|Ank3|Plec|Bmpr2|Met|Tek|Slc7a5|Itgb4|Dlg1|P2ry12|Itga9|Slco2b1|Slc23a2|Best1|Slc16a1|Chrm3|Slc6a9|Ceacam2|Myo1a|Erbb4|Pkd2|Slc23a1|Slc16a8|Ldlrap1|Slc27a5|Shroom4|Mst1r|Tacstd2|Ceacam1|Rhcg|Aqp1|Scn3a|Dag1|Kcnq4|Cd81|Eps15|Myo1c|Oscp1|Slc7a8|Cav1|Ace|Cd34	NA	NA	NA	NA	NA
base-excision repair	34	0.38612	0.25584	0.70509	Xpa|Hmga1|Ercc6|Rpa2|Rpa3|Sirt6|Mutyh|Xrcc1|Smug1|Parp2|Polb|Hmga1b|Neil3|Mre11a|Tdg	31	-0.39263	0.22661	0.47653	Polq|Apex2|Huwe1|Lig1|Ercc6|Nthl1|Rpa3|Parp2|Mpg|Rpa1|Xrcc1|Tdg|Wrn|Neil1|Dna2|Neil3|Hmgb1|Usp47|Mutyh|Polb|Fen1|Xpa|Rpa2|Hmga1b|Sirt6|Neil2|Smug1|Ung|Hmga1|Apex1|Ogg1	NA	NA	NA	NA	NA
basement membrane	97	0.35557	0.081713	0.56484	Rell2|Npnt|Gsto1|Ache|Col4a6|Entpd1|Col4a1|Rpsa|Lamb2|Lama2|Col4a5|Anxa2|Serpinf1|Nid1|Col4a4|Cst3|Lama5|Timp3|Hmcn1|Col18a1|Fras1|Egflam|Itgb4|Lad1|Col4a3|Vwa1|Lamc3|Lama3|Timp1|Tgfbi|Vwc2|Col8a2|Vegfa|Itga6|Fbn1|Ang|Col2a1|Itgb1|Lamb3|Frem2|Ccdc80|Sparc|Col15a1|Lamc1|Cfdp1|Dag1	96	-0.45697	0.00093313	0.10372	Fras1|Sparc|Smc3|Lamc2|Thbs4|Lamb1|Lamc1|Itga6|Col4a2|Fn1|Serpinf1|Lama2|Smoc2|Trf|Vwa1|Hspg2|Vtn|Col4a1|Ntn5|Frem2|Agrn|Lama3|Lamb3|Lamb2|Hmcn1|P3h2|Efemp1|Lama1|Lad1|Atrnl1|Loxl1|Col28a1|P3h1|Itgb4|Dlg1|Ache|Fbn1|Ntn1|Entpd2|Col7a1|Cask|Loxl2|Col4a6|Frem3|Entpd1|Lamc3|Rpsa|Lama4|Spn|Frem1|Tnc|Egflam|Col15a1|Itgb1|Tgfb2|Rell2|Acan|Lama5|Matn2|Ccdc80|Col17a1|Col5a1|Timp1|Col8a2|Fgf9|Col8a1|Efna5|…	NA	NA	NA	NA	NA
basolateral plasma membrane	185	-0.27406	0.21917	0.52318	Egfr|Stx4a|Msn|Dsp|Slc22a5|Tlr9|Stxbp3|Itga3|Cldn1|Slc2a1|Hpgd|Ddr1|Lrp1|Ajap1|Ptk2|Slc7a6|Tgfbr1|Slc22a8|Slc4a7|Slc9a4|Kcnj10|Slc16a10|Slc4a10|Slc1a3|Myo1d|Slc38a3|Casr|Lpo|Hsp90ab1|Pdzd11|Slc14a1|Numb|Dlg1|Tfrc|Slc23a2|Slc2a2|Lin7a|Cd81|Hsp90aa1|Abcc4|Akap5|Atp2b1|Cdh2|Dlg2|Myo1a|Slc13a5|Trpc4|Dlg3|Mttp|Slc26a6|Slc10a1|Scrib|Erbb2|Slc9a1|Hcn1|Erbin|Ap2a1|Prom2|Pth1r|P2ry6|Lin7c|Slc7a7|Tshr|Slc4…	193	-0.42336	0.00014184	0.09387	Lrp1|Abca1|Pkd1|Kcnj10|Cr1l|Cd46|Plpp3|Tgfa|Ctnnb1|Slc1a3|Itga6|Slc9a4|Erbin|Hcn1|Vangl2|Myo1d|Mlc1|Dsp|Egfr|Rasgrf1|Abcc5|Stxbp3|Aqp4|Slc29a1|Hpgd|Car2|Tjp1|Erbb3|Abcc4|Slc9a1|Slc4a7|Ank2|Scrib|Abcc1|Ank3|Tfrc|Llgl1|Nkd2|Atp2b1|Slc40a1|Cd38|Msn|Epb41|Slc29a2|Itga3|Slc13a5|Slc4a10|Slco1c1|Arrb2|Slc9b2|Slc16a3|Marveld2|Slc14a1|Trpc4|Ldlr|Slc38a3|B4galt1|Slc19a1|Slco4c1|Ajap1|Agtr1a|Cdh2|Ap2a1|Tek|…	45	-0.2561	0.59748	0.79941	CDH2|ATP2B4|CTNNB1|CASK|ANK3|NDRG4|CD81|HSP90AB1|DLG2|ARRB1|CD44|CTNNA2|DLG1|LRRC7|TFRC|SLC2A1|LRP1|CADM1|ANK2|CA2
behavioral fear response	37	0.23765	0.91751	0.95159	Asic4|Dbi|Vdac3|Lypd1|Penk|Htr1a|Usp46|Fbxl20|Gng7|Rps6kb1|Deaf1|Mapk8ip2|Vdac1|Gabra5|Adcyap1|Grik2|Npy2r|Neurod2|Mecp2|Asic1	36	-0.25929	0.7871	0.87032	Atp1a2|Lypd1|Eif4g1|Grm7|Pde8b|Mapk8ip2|Fbxl20|Mdk|Grik2|Htr2c|Spire1|Dpp4|Asic4|Neurod2|Brinp1|Npy2r|Adcyap1|Als2|Vdac1|Nr2e1|Eif4e|Gng7|Vdac3|Penk|Asic1|Usp46|Gabra5|Deaf1|Htr1a|Ankfn1|Dbi|Drd1|Bdnf|Mecp2|Bcl2|Rps6kb1	NA	NA	NA	NA	NA
beta-catenin binding	81	-0.41256	0.011828	0.31505	Gli3|Sox9|Ctnna1|Ptpru|Kdm6b|Pxn|Tcf7|Ajap1|Dlg5|Bcl9|Apc2|Ar|Csnk2a1|Hdac6|Shroom2|Cdh5|Dact3|Numb|Slc9a3r2|Tcf7l2|Foxo1|Calcoco1|Ptprt|Ctnnd2|Dvl1|Kank1|Apc|Gsk3b|Klf4|Cdh2|Trpc4|Med12|Cdh24|Ep300|Dvl3|Med12l|Esr1|Cd2ap|Lzic|Tbl1xr1|Nos2|Nos3|Setd1a|Foxo3|Chd8|Ctnnbip1|Slc9a3r1|Nf2|Rora|Btrc	81	-0.38453	0.038377	0.27156	Med12|Gli3|Ptpru|Apc2|Ctnnb1|Pxn|Axin2|Ep300|Cdh24|Dlg5|Ctnnd2|Apc|Chd8|Bcl9l|Kdm6b|Cd2ap|Gja1|Kank1|Smad7|Setd1a|Trpc4|Bcl9|Ptprk|Prkn|Amer3|Sall1|Ajap1|Cdh2|Hdac6|Ash2l|Cxadr|Tcf7|Slc9a3r2|Ptprj|Nos3|Ctnnbip1|Lef1|Esr1|Smad3|Ctnna3|Dvl1|Specc1l|Amer1|Klf4|Shroom2|Tbl1xr1|Ctnna1|Sox30|Lzic|Btrc|Tcf7l1|Cdh5|Dact1|Ptprt|Foxo4|Ruvbl2|Tcf4|Amer2|Tcf7l2|Cby1|Csnk2a1|Dvl3|Slc9a3r1|Sox9|Med12l|Tax1bp3|…	NA	NA	NA	NA	NA
beta-tubulin binding	38	-0.31178	0.51014	0.67	Map1s|Adnp|Smc3|Bcas3|Gabarap|Akap1|Hdac6|Ttll7|Emd|Rgs2|Spast|Syt11|Lrpprc|Bbs4|Htt|Taok1|Gja1|Pacrg	40	0.43515	0.032767	0.13424	Fgf13|Ndel1|Gabarap|Map1s|Ift74|Rgs2|Racgap1|Emd|Spast|Pifo|Arl8b|Vapb|Akap1|Tbca|Pacrg|Ranbp10|Sncb|Gjb6|Cct5|Efcab1|Tbcd|Snca|Taok1|Sncg|Pex14|Syt11|Pdcd5|Bbs4|Bcas3|Appl1|Ttll7|Trpv4|Uxt|Hdac6|B4galt1|Lrpprc|Gja1|Adnp|Htt|Smc3	NA	NA	NA	NA	NA
bHLH transcription factor binding	24	-0.42691	0.21452	0.44756	Ikzf4|Sox9|Lmo2|Arntl|Sp1|Bhlhe40|Tcf4|Ep300|Ascl1|Scx|Tcf12|Ube2i|Psmd9|Bhlhe41|Runx2|Sirt1|Twist1	24	0.54101	0.01367	0.068131	Usf2|Ikzf4|Fhl2|Ascl1|Sox9|Sp1|Bhlhe41|Usf1|Sirt1|Psmd9|Map3k10|Isl1|Tcf3|Tcf4|Twist1|Arntl|Lmo2|Runx2|Bhlhe40|Tcf12|Scx|Smad3|Ube2i|Ep300	NA	NA	NA	NA	NA
bicellular tight junction	107	-0.41109	0.0040386	0.29757	Ddx58|Adcyap1r1|Ccnd1|Jam2|Pard6g|Cldn1|Pmp22|Tgfbr1|Usp53|Clmp|Esam|Pard6a|Ubn1|Rapgef2|Frmd4a|Cgn|Ccdc85c|Strn|Shroom2|Cdh5|Magi3|Magi2|Pdcd6ip|Ash1l|Dlg1|Synpo|Cldn11|Rab13|Lin7a|Mpdz|Epb41l4b|Pof1b|Crb3|Arhgef2|Prkci|Ctnnd1|Ect2|Mpp7|Dlg3|Tjp3|Vapa|Amotl2|Lin7c|Cldn5|Tjp2|Atp7b|Rpgrip1l|Ank3|Tjp1|Traf4|Bves|Cldn19|Pard3b|Cldn15|Cldn23|Micall2|Mtdh|Amot|Arhgap17|Cldn20|Cldn34c1|Ctnnb1	99	-0.32994	0.13029	0.433	Ccnd1|Ctnnd1|Ctnnb1|Tjp2|Mpdz|Amot|Frmd4a|Arhgef2|Epb41l4b|Frmd4b|Ddx58|Tjp1|Jam2|Apc|Micall2|Jam3|Ank3|Amotl1|Ash1l|Usp53|Amotl2|Rpgrip1l|Sh3bp1|Wnk4|Marveld2|Rapgef2|Nphp4|Pard3b|Arhgap17|Magi2|Dlg1|Patj|Sapcd2|Cxadr|Cldn11|Cldn23|Synpo|Cgn|F11r|Pard3|Bves|Pdcd6ip|Ocln|Cldn7|Cldn10|Mtdh|Marveld3|Ubn1|Crb3|Tjp3|Shroom2|Magi1|Magi3|Pard6b|Ect2|Mpp5|Cldn14|Cldn34c1|Cdh5|Pof1b|Epcam|Mxra8|Adcyap1r1…	NA	NA	NA	NA	NA
bicellular tight junction assembly	25	-0.46305	0.12191	0.38512	Ramp2|Cldn1|Grhl2|Ptpn13|Pdcd6ip|Dlg1|Rab13|Srf|Pof1b|Ect2|Mpp7|Actn4|Micall2|Mtdh|Wnt11	36	-0.20079	0.96776	0.97987	Actn4|Micall2|Afdn|Marveld2|Srf|Ramp2|Dlg1|Cldn11|Cldn23|Pard3|Pdcd6ip|Ocln|Cldn7|Cldn10|Itgb1|Mtdh|Marveld3|Grhl2|Ect2|Mpp5|Cldn14|Cldn34c1|Cdh5|Pof1b|Cldn5|Pecam1|Mpp7|Rab13|Tbcd|Esam|Wnt11|Frmpd2|Cldn2|Pak2|Arl2|Cldn1	NA	NA	NA	NA	NA
binding of sperm to zona pellucida	28	0.27993	0.78831	0.89824	Cct5|Hspa1l|B4galt1|Cct4|Cct7|Atp8b3|Pcsk4|Adam3|Hspa1b|Cct2	22	0.37363	0.30026	0.48051	Adam1a|Pcsk4|Arsa|Cct7|Vdac2|Cct4|Ubap2l|Aldoa|Cct5|Cct8|Zpbp|Acr|Cct3|Hspa1b|Tcp1|Zp2|Cct2|Atp8b3|Hspa1l|Spa17|B4galt1|Clgn	NA	NA	NA	NA	NA
biological_process	NA	NA	NA	NA	NA	NA	NA	NA	NA	NA	35	0.26339	0.59516	0.74864	FAU|CYSTM1|EXOG|DHRS7B|MRPS22|STRN4|REEP5|AKAP7|GRIPAP1|SULT4A1|ACTBL2|HDHD2|NOMO1|DIP2B|TSPAN9|DOCK9|TOMM40L|HSPA12A
biomineral tissue development	23	-0.3043	0.69725	0.8224	Anxa6|Slc20a1|Tfip11|Tmem119|Dmp1|Phex|Fam83h|Tuft1|Aspn|Srgn|Ddr2	NA	NA	NA	NA	NA	NA	NA	NA	NA	NA
biosynthetic process	37	-0.39169	0.18411	0.44388	Mtfmt|Apmap|Aldh1l1|Pcyt1a|Ndufaf6|Eif2b3|Pcyt2|Gpt2|Kyat1|Kyat3|Got1|Alas2|Gart|Sptlc1|Pbld2	32	-0.33165	0.4516	0.67269	Alas2|Eif2b3|Fasn|Aldh1l1|Kyat3|Sptlc1|Gmppa|Pcyt2|Alas1|Gpt|Nmnat3|Accs|Gmppb|Gcat|Fdft1|Gart|Mtfmt|Fpgs|Pbld1|Pbld2|Nmnat1|Got2|Sptlc2|Got1|Apmap|Pcyt1b|Aldh1l2|Nmnat2|Coasy|Gpt2|Kyat1|Pcyt1a	NA	NA	NA	NA	NA
blastocyst development	20	0.45818	0.21672	0.65171	Med21|Psmc4|Emg1|N4bp2l2|G2e3|Cdk11b|Thoc2|Eomes|Psmc3|Bnip2|Dad1|Capn2	NA	NA	NA	NA	NA	NA	NA	NA	NA	NA
blastocyst formation	NA	NA	NA	NA	NA	21	0.30873	0.60362	0.75785	Mxi1|Gabpa|Rrp7a|Rpl7l1|Mfn2|Rtn4|Tm4sf1|Uspl1|Furin|Wdr74|Mfng|Matr3|Sf3b6|Actl6a|Skil|Kdm4c|Pbrm1|Pnldc1|Supt6|Tjp1|Bysl	NA	NA	NA	NA	NA
blastocyst hatching	NA	NA	NA	NA	NA	34	-0.3112	0.52605	0.71774	Ppp4r4|Hcfc1|Ctr9|Zfp14|Ccdc62|Smarca4|Cmtm3|Lpar6|Suds3|Gm38394|Ankrd7|Rbbp8|Asf1b|Suv39h1|Tbl1xr1|Slc35e2|Akap3|9130008F23Rik|Pemt|Smarcb1|Fbll1|Grn|St8sia6|Plpp4|Ndufa2|Bcor|Arhgdig|Phf6|Coprs|Smim14|Stmn3|Zfp420|Ube2a|Necab1	NA	NA	NA	NA	NA
blood coagulation	55	-0.33164	0.26834	0.5117	Serpine2|F2r|Serping1|Rab27a|Tfpi|Enpp4|Serpind1|Thbd|Lnpk|Nbeal2|Ap3b1|Papss2|Hps4|Ano6|Dtnbp1|C3|Vkorc1|Pros1|Shh|Vwf|Adamts13|F5	44	-0.39685	0.12216	0.37335	Hps5|Thbd|Ap3b1|Papss2|F3|Gp1ba|F8|Nbeal2|Tfpi|Proz|P2ry12|Enpp4|F12|Vwf|Vkorc1|Serpine2|Serpind1|Rab27a|F2r|Comp|Slc4a1|Serpinc1|C3|Serpina10|Hps4|Ano6|Procr|Serping1|F13a1|Cpb2|F2rl2|Adamts13|F5|Pros1|Lnpk|F2rl1|Apoh|Anxa5|Hps6|Dtnbp1|Gas6|Shh|Bloc1s3|Bloc1s6	24	-0.31968	0.47783	0.73419	PRKAR2B|RAB5A|CAPZA1|RAC1|EHD3|VPS45|EHD1|CDC42|PRKACA|ANXA5|CAPZA2|FYN
blood vessel development	57	-0.35749	0.15328	0.4428	Antxr1|Sphk1|Shb|Bmp4|Ptk2|Rapgef2|Rapgef1|Hif1a|Col5a1|Flvcr1|Jmjd6|Fzd4|Gatad2a|Smarca4|Tcf7l2|Foxo1|Map3k3|Tgfb2|Col3a1|Lama4|Crkl|Gja4|Sox18|Mdm2|Tbx3|Ceacam1|Chd7	53	-0.33658	0.26136	0.54143	Pkd1|Chd7|Flvcr1|Plpp3|Stra6|Itgav|Shb|Aldh1a2|Bmpr2|Smarca4|Col1a2|Col3a1|Rapgef2|Col1a1|Agtr1a|Jmjd6|Bmp4|Pdgfrb|Hif1a|Ptk2|Lama4|Tgfb2|Rapgef1|Gatad2a|Hey2|Tbx3|Col5a1|Sox18|Gja4|Sphk1|Cited2|Egfl7|Aplnr|Foxc1|Map3k3|Ceacam1|Pax6|Vegfa|Gja5|Mib1|Tcf7l2|Tie1|Antxr1|Ccm2|Atp7a|Dhcr7|Sphk2|Psen1|Crkl|Foxo1|Mdm2|Fzd4|Mef2c	NA	NA	NA	NA	NA
blood vessel morphogenesis	25	0.4015	0.30145	0.7124	Efnb2|Col4a1|Angpt2|Nr2f2|Edn1|Flt4|Vegfa|Cyp1b1|Nedd4|Fgf10|Lox|Acvrl1|Epha2	23	-0.4713	0.1213	0.336	Fgfr1|Amot|Shb|Col4a1|Fgf10|Cyp1b1|Gja1|Lama1|Cdh2|Sos1|Hif1a|Nedd4|Nr2f2|Angpt2|Acvrl1|Vegfa|Syk|Flt4|Meis1|Rasa1|Slc1a1|Efnb2|Aimp1	NA	NA	NA	NA	NA
blood vessel remodeling	34	0.41957	0.16096	0.60662	Bak1|Angpt2|Igf1|Jag1|Bax|Atp7a|Acvr2b|Foxc1|Cbs|Atg5|Vegfa|Mef2c|Foxc2|Fgf10|Acvrl1	32	-0.31875	0.51774	0.70721	Epas1|Chd7|Crb1|Cbs|Fgf10|Jag1|Bmpr2|Dbh|Flna|Pbrm1|Axl|Bgn|Nos3|Tgfb2|Tgm2|Angpt2|Rbpj|Acvrl1|Dll4|Foxc1|Bax|Vegfa|Acvr2b|Sema3c|Atp7a|Igf1|Bak1|Rspo3|Nol3|Mdm2|Atg5|Mef2c	NA	NA	NA	NA	NA
BMP signaling pathway	65	0.25789	0.73719	0.8484	Bmpr1a|Slc33a1|Nog|Slc39a5|Twsg1|Lrp4|Msx2|Acvr2b|Gdf9|Zfp128|Lef1|Mapk3|Wnt1|Hfe|Sostdc1|Myh6|Bmp7|Zcchc18|Megf8|Gdf15|Bmp8b|Bmp6|Tmem100|Vsir|Bmp5|Id1|Ryr2|Fam83g|Acvrl1	59	0.1941	0.96103	0.95193	Dlx5|Slc33a1|Smpd3|Mapk3|Cers1|Egr1|Tgfbr3|Zfp128|Acvr2a|Smad1|Zcchc18|Rgmb|Sostdc1|Acvr1|Acvr2b|Bmpr1a|Msx1|Bmp2|Lefty1|Wnt1|Twsg1|Smad4|Tgfb1|Smad6|Runx2|Tmem100|Gdf6|Scx|Acvrl1|Fst|Bmp6|Slc39a5|Bmp8b|Bmp5|Ror2|Lef1|Hfe|Tgfb2|Comp|Vsir|Id1|Gdf9|Usp15|Gdf15|Rgma|Bmp7|Bmp4|Lefty2|Ddx5|Pdcd4|Smurf1|Smad9|Bmpr1b|Bmpr2|Megf8|Smad5|Zcchc12|Usp9x|Hivep1	NA	NA	NA	NA	NA
bone development	53	0.2786	0.6572	0.82442	Npr2|Stc1|Gnas|Amer1|Ttc9|Mcph1|Srd5a1|Ppib|Cadm1|Sulf1|Lrp5|Mmp16|Slc38a10|Rarg|Wnt1|Dym|Bglap3|Trim45|Col2a1|Sparc|Ptger4|Pdgfc	55	-0.33797	0.25082	0.53179	Sparc|Npr2|Akap13|Pls3|Papss2|Dym|Smad5|Prpsap2|Bbx|Sulf2|Ift172|Gja1|Tulp3|Slc10a7|Smad9|Myoc|P3h1|Bmp4|Trim45|Ankrd11|Vkorc1|Trip11|Sh3pxd2b|Pdgfc|Cadm1|Amer1|Lrp5|Rarb|Rarg|Ptger4|Bglap3|Mcph1|Rpl13|Ppib|Wnt1|Twist1|Rara|Mmp16|Sulf1|Phex|Ccn4|Spns2|Miga2|Smad1|Stc1|Mmp14|Nsd2|Gnas|Tmem38b|Smpd3|Asxl1|Ttc9|Poc1a|Slc38a10|Srd5a1	NA	NA	NA	NA	NA
bone mineralization	30	-0.39397	0.23869	0.47248	Lgr4|Bmp2|Ptgs2|Gpc3|Klf10|Zmpste24|Tcf7l2|Snx10|Ptn|Phex|Pth1r|Gpnmb|Clec3b|Sbds|Aspn|Wnt11	29	0.24521	0.83036	0.91559	Ptn|Sbds|Smpd3|Tmem38b|Pthlh|Atf4|Ercc2|Tcf7l2|Phex|Gpc3|Pth1r|Fbxl15|Bmp2|Wnt11|Lgr4|Duox2|Rspo2|Ibsp|Ror2|Comp|Slc24a3|Gpnmb|Pkdcc|Klf10|Col1a2|Ptgs2|Sbno2|Zmpste24|Axin2	NA	NA	NA	NA	NA
bone morphogenesis	24	0.53911	0.039476	0.36765	Ripply2|Pappa2|Ift80|Sfrp4|Chsy1|Msx2|Lrp5|Cited2|Rarg|Sp5|Mmp13|Glg1|Actn3	NA	NA	NA	NA	NA	NA	NA	NA	NA	NA
bone resorption	23	-0.26333	0.87	0.93398	Traf6|Ctss|Ctsk|Ncdn|Snx10|Ptk2b|Pth1r|Rac1|Acp5|Cbl|Rac2|Ctnnb1	20	-0.33058	0.59691	0.77733	Ctnnb1|Rab3d|Ctss|Ptk2b|Tcirg1|Ctsk|Ncdn|Lrrk1|Gpr55|Il7|Traf6|Tpp1|Acp5|Rac2|Rac1|Pth1r|Cbl|Src|Rab7|Snx10	NA	NA	NA	NA	NA
brain development	225	-0.33513	0.0055636	0.35363	Gli3|Xrcc5|Map1s|Hydin|Bcl2l11|Ptprg|Phf8|Sphk1|Bbs7|Bag6|Slc6a11|Irs2|Stxbp3|Utp3|Tspan2|Atm|Ddit4|Gjc2|Lpar1|Immp2l|Grhl2|Bmpr2|Cdh22|Unc5c|Selenop|Plekhn1|Prox1|Prkdc|Acsl3|Mt3|Lmx1a|Adgrl3|Plxnb2|Efna5|Pygo2|Gas8|Star|Diaph1|Notch1|Slc38a3|Shroom2|S1pr1|Pcdh18|Foxj1|Srr|Epha7|Med1|Rgs2|Pou3f4|Ckb|Cers1|Adgrg1|Slc17a8|Apod|Aspm|Dcx|Neurl1a|H3f3b|Ptn|Atp2b1|Kif5b|Cttnbp2|Acat1|Synj1|Synj2|Sept4…	244	-0.25571	0.305	0.60694	Prkdc|Notch1|Gli3|Cntn4|Dscaml1|Tspan2|Fgfr1|Cic|Plekhn1|Brca2|Myh10|Septin4|Ddit4|Zfhx2|Dhx37|Plxnb2|Mtor|Nefh|Stxbp3|Ptprg|Diaph1|Star|Reln|Casp2|Alk|Adgrg1|Chd8|Acsl3|Aspm|Col4a1|Llgl1|Atp2b1|Ift172|Kcnk3|Smarca1|Pou3f1|Nipbl|Hmgcs1|Nf1|Unc5c|Bmpr2|Abr|Pcdh19|Tbc1d23|Apod|Arrb2|Smg9|Rida|Csk|Rpgrip1l|Tulp3|Kif5b|Lpar1|Selenop|S1pr1|Abcb6|Rab3gap1|Ttc25|Foxj1|Arnt2|Amigo3|Cd9|Atm|Bag3|Cttnbp2|S…	61	-0.21101	0.8268	0.93839	BMPR2|GABRA5|MYH10|GRIN2A|PHGDH|NDRG4|ABR|SLC6A11|SYNJ1|KIF5B|MTOR|HPCA|PITPNM1|S1PR1|NF1|CKB|GRIN1|ATP6V0D1|BAIAP2|PAFAH1B2|GRIN2B|BCR|SLC17A7|SLC6A17|PAFAH1B1|CNTNAP2|DPYSL2|NDUFS4|MAP1S
brain morphogenesis	22	-0.35905	0.47845	0.64997	Bbs2|Slc4a10|Spef2|Shank1|Afdn|Shank3|Cdh2|Bbs1|Bbs4|Zfp335|Mkks|Fancc|Foxo3|Pten|Pafah1b1|Slc6a4	22	-0.32056	0.62332	0.78879	Shank1|Shank3|Fancd2|Shank2|Slc4a10|Afdn|Cdh2|Bbs1|Spef2|Zfp335|Fancc|Bbs4|Emx1|Fbxw11|Pten|Pafah1b1|Foxo3|Ctnna2|Bbs2|Psen1|Mkks|Akt3	NA	NA	NA	NA	NA
branching involved in blood vessel morphogenesis	28	0.38936	0.30927	0.71396	Col4a1|Ednra|Cxcl12|Tek|Lef1|Nrarp|Angpt1|Vangl2|Edn1|Rbm15|Eng|Foxc2|Nrp1|Tgfbr2	27	-0.31582	0.59958	0.76673	Sema3e|Ctnnb1|Vangl2|Nrp1|Col4a1|Eng|Srf|Tek|Tgfbr2|Nrarp|Lef1|Notch4|Nfatc4|Dll4|Gna13|Vegfa|Ednra|Cxcl12|Kdr|Acvr1|Plxnd1|Ppp3r1|Shh|Sfrp2|Rbm15|Stk4|Angpt1	NA	NA	NA	NA	NA
branching involved in ureteric bud morphogenesis	39	-0.41079	0.11345	0.40953	Gli3|Sox9|Bmp2|Bmp4|Myc|Gpc3|Timeless|Grem1|Dlg1|Greb1l|Smad4|Gzf1|Fgf2|Bcl2|Shh|Ilk|Ctnnbip1|Dchs1|Pkd2|Fat4|Ctnnb1	33	-0.32304	0.49357	0.69612	Gli3|Ctnnb1|Dchs1|Fgf2|Fat4|Eya1|Myc|Adamts16|Dlg1|Bmp4|Pax2|Wnt4|Ctnnbip1|Lhx1|Greb1l|Lama5|Pkd2|Pbx1|Wnt9b|Timeless|Smad4|Cited1|Wnt1|Bmp2|Gpc3|Gzf1|Sox9|Shh|Ptch1|Ilk|Pgf|Bcl2|Npnt	NA	NA	NA	NA	NA
branching morphogenesis of an epithelial tube	30	-0.39178	0.24555	0.47388	Gli3|Clic4|Pxn|Bmp4|Mmp14|Mks1|Notch1|Casr|Timeless|Egf|Gli2|Shh|Gdf7|Mycn|Slit2	29	-0.48816	0.049652	0.22435	Slit2|Notch1|Gli3|Pkd1|Pxn|Clic4|Nkx3-1|Fgf10|Met|Gli2|Casr|Bmp4|Bmp7|Mgp|Wnt4|Lama5|Mks1|Wnt9b|Timeless|Pak1|Rasip1|Egf|Mmp14|Shh|Spry2|Igf1|Hnf1b|Mycn|Ppp1ca	NA	NA	NA	NA	NA
brown fat cell differentiation	32	-0.31113	0.56834	0.71578	Scd1|Ptgs2|Rgs2|Mb|Ebf2|Zfp516|Arl4a|Selenbp1|Aldh6a1|Sh2b2|Lama4|Ero1l|Slc2a4|Ppargc1a|Pex11a|Cebpb	27	-0.3424	0.47401	0.68997	Aldh6a1|Zfp516|Itga6|Ppargc1a|Cebpa|Ptgs2|Lamb3|Scd1|Lama4|Sh2b2|Adrb3|Nudt7|Pex11a|Rarres2|Mrap|Selenbp1|Cebpb|Ebf2|Lrg1|Mb|Adrb1|Arl4a|Metrnl|Rgs2|Bnip3|Ero1l|Prdm16	NA	NA	NA	NA	NA
brush border	67	0.23158	0.89426	0.90731	Myl6|Myo1e|Myo1c|Gipc1|Rgs19|Flii|Vil1|Slc23a1|Ezr|Itpr3|Aqp1|Lct|Slc9a3|Myl12b|Ddi2|Dcxr|Capza2|Slc38a2|Anks4b|Cubn|Myh9|Treh|Sis|Cdhr2|Espn|Rapgef4|Dab1|Actn3|Pdzd3|Snx5|Vcl	62	-0.45432	0.010824	0.17169	Myh9|Vcl|Eps8|Myo1b|Flii|Flnb|Myh10|Myo1d|Actn1|Slc9a2|Actn4|Myh14|Diaph1|Add3|Lima1|Plec|Myo18a|Flna|Slc9a3|Ralgds|Slc2a2|Ezr|Lrp2|Pls1|Anks4b|Itpr3|Actn3|Ddr1|Pdzd3|Gm49909|Rapgef4|Myo1a|Vil1|Cubn|Scin|Slc23a1|Sis|Dnm1l|Pdzk1|Cdhr2|Cd163l1|Myl12b|Enpep|Dcxr|Aqp1|Mme|Actr3|Lct|Ddi2|Espn|Myo1e|Coro2a|Capza2|Slc38a2|Myl6|Myo1c|Folr1|Capzb|Snx5|Dab1|Rgs19|Gipc1	NA	NA	NA	NA	NA
brush border membrane	60	-0.34801	0.18261	0.45851	Slc46a1|Slc27a4|Slc22a5|Pik3cb|Car4|Mfsd10|Lima1|Hsp90ab1|Cd36|Gna12|Atp8b1|Gna13|Slc2a2|Hsp90aa1|Lrp2|Mttp|Prkcb|Slc26a6|Pth1r|Abcc2|Slc26a4|Slc5a1|Slc6a20b|Slc19a1|Folr1|Slc5a6|Slc9a3r1	54	-0.24928	0.75298	0.84728	Car4|Pld2|Lima1|Shank2|Rapgef3|Abcb1a|Slc9a3|B4galt1|Slc19a1|Slc5a1|Slc6a20b|Slc26a4|Slc2a2|Hsp90aa1|Mfsd10|Lrp2|Cd36|Slc7a11|Drd5|Gna12|Hsp90ab1|Trpm6|Cubn|Slc5a6|Slc26a6|Npc1l1|Prkcb|Abcc2|Cdhr2|Slc28a3|Cybrd1|Slc26a3|Enpep|Slc22a5|Pemt|Atp8b1|Gna13|Slc5a8|Plb1|Aqp1|Pik3cb|Pth1r|Slc46a1|Anpep|Slc9a3r1|Kcnk1|Folr1|Mttp|Amn|Atp7a|Pex19|Ace|Slc27a4|Slc11a2	NA	NA	NA	NA	NA
cadherin binding	49	-0.38675	0.11549	0.41329	Ptprm|Ctnna1|Jup|Mmp24|Cdh8|Cdh20|Cdh22|Cdh19|Cdh5|Numb|Ptprt|Ctnnd1|Akap5|Cdh11|Pkp4|Cdh2|Trpc4|Cdh24|Cdh7|Cdh10|Cd2ap|Ank3|Nos2|Nos3|Arvcf|Prom1|Ctnnb1	59	-0.53653	0.00080919	0.055241	Cdh4|Ndrg1|Pkp4|Cdh10|Ctnnd1|Cd46|Ctnnb1|Cdh15|Dchs1|Cdh24|Fer|Pkp2|Ptprm|Ank3|Fxyd5|Jup|Cd2ap|Bmpr2|Ptprb|Ptpro|Olfm4|Trpc4|Cdh6|Cdh11|Cdh2|Prom1|Cdh19|Ptpn11|Ptprj|Nos3|Akap5|Cdh13|Ctnna3|Cdh20|Ctnna1|Vinac1|Tbc1d2|Cdh5|Cdh3|Ptprh|Cdh18|Cdh23|Cdh8|Cdh22|Ptprt|Ctnnal1|Cdh7|P2rx4|Arvcf|Kdr|Acvr1|Rtn4|Cdh12|Numb|Mmp24|Ctnna2|Cdk5r1|Psen1|Obscn	125	0.2204	0.5036	0.69356	CCS|SNX1|RPL7A|ARFIP2|SNX2|CTTN|CRKL|PSMB6|YWHAE|CTNND1|ABI1|TJP1|YKT6|KLC2|EPN2|SH3GLB2|DBN1|RPL14|RPS2|ADD1|SND1|PPME1|RANBP1|EZR|RPL24|PCMT1|PFKP|EIF4H|USO1|LASP1|CAPZB|EPS15|RTN4|ITGB1|EPS15L1|MYH9|SH3GL1|RPL23A|HNRNPK|ERC1|GIPC1|BZW1|EEF1G|EEF1D|VAPB|RUVBL1|LRRC59|SPTAN1|SRC|PICALM|RDX|HSPA8|SH3GLB1|PKP2|PLEC|DOCK9|RAB11B|MAPRE1|YWHAB|SPTBN1|CORO1B
Cajal body	50	0.30731	0.48169	0.75191	Nhp2|Toe1|Nop10|Zpr1|Smndc1|Prpf4|Fam118b|Lsm10|Zfp473|Phax|Ell|Dkc1|Angel2|Zc3h8|Eaf1|Ice1|Frg1|Nolc1|Habp4|Fbl|Hnrnpa2b1	50	0.35682	0.10664	0.30802	Eaf1|Habp4|Lsm10|Ak6|Dkc1|Nop10|Coil|Prpf31|Nolc1|Lsg1|Nhp2|Ell|Arih1|Smndc1|Snrpc|Fbl|Hmbox1|Phax|Isg20|Wrap53|Fbll1|Zc3h8|Prpf4|Gemin4|Toe1|Zfp473|Zpr1|Uspl1|Hinfp|Fam118b|Oip5|Gar1|Npat|Rdm1|Tgs1|Frg1|Nop58|Ddx42|Smn1|Hnrnpa2b1|Angel2|Sart3|Xpo1|Ice1|Sart1|Prpf3|Ice2|Ddx46|Eftud2|Srrm2	NA	NA	NA	NA	NA
calcium channel activity	75	-0.22046	0.91566	0.90572	Cacna1d|Cacna1a|Mcu|Anxa6|Slc24a5|Cacna1g|Cacna1i|Cacnb1|Cacnb4|Trpv2|Grin2a|Trpc5|Trpc4|Trpm4|Trpc1|Itpr1|Cacna1b|Grin3b|Slc24a2|Cacnb2|Slc24a3|Cacng8|Ryr3|Trpc3|Cacng6|Cacng2|Cacng3|Cacng7|Grin1|Pkd2	70	-0.52506	0.00063191	0.049955	Ryr3|Ryr1|Pkd1|Cacna1d|Trpm7|Cacng8|Slc24a4|Itpr2|Cacna1b|Itpr1|Cacna1c|Cacna1i|Cacna1a|Cacna1e|Ryr2|Trpv6|Trpc6|Cacna2d3|Trpm2|Anxa6|Trpm4|Grin1|Cacna1g|Trpc4|Grin2a|Sec61a1|Trpv3|Grin3a|Itpr3|Trpc5|Trpv4|Mcu|Slc24a3|Tpcn2|Pkd2l2|Trpm6|Slc24a5|Pkd1l1|Tpcn1|Pkd2|Cacna2d2|Pkd1l3|Slc24a2|Orai1|Cacnb2|Trpm8|Cacnb3|Cacna1s|Cacna2d1|Trpa1|Trpv2|Anxa2|Cacng2|Cacna2d4|Cacna1f|Anxa9|Slc24a1|Trpc7|Trpc1|C…	NA	NA	NA	NA	NA
calcium channel complex	20	0.40323	0.37564	0.73293	Ryr1|Fkbp1b|Micu2|Ptpa|Calm2|Sestd1|Calm3|Pkd1l1|Micu1|Mcub|Ryr2	NA	NA	NA	NA	NA	NA	NA	NA	NA	NA
calcium channel regulator activity	25	0.2821	0.81036	0.90903	Cabp4|Stim1|Grm2|Gnb2|Ywhae|Prkg1|Grm3|Nrxn2|Cacnb3|Stim2|Cacng4|Inafm1	25	0.38468	0.22521	0.40085	Tspan13|Cacng4|Gnb2|Grm2|Ywhae|Cacng7|Inafm2|Cacng6|Stimate|Hpcal4|Stim2|Nrxn2|Cacnb3|Cav3|Cabp4|Cacnb2|Grm3|Prkcb|Inafm1|Stim1|Gem|Prkg1|Nrxn1|Grm7|Nrxn3	NA	NA	NA	NA	NA
calcium ion binding	NA	NA	NA	NA	NA	NA	NA	NA	NA	NA	107	-0.35233	0.010937	0.3053	HPCAL1|PCDH9|PLS3|S100A13|GSN|CDH2|SYT12|ITPR1|SYT2|CDH13|VCAN|MACF1|CALM1|PLCD1|ATP2A2|STIM1|DGKG|NCALD|TTYH1|DGKB|VSNL1|UNC13A|BRAF|TUBB4A|PPP3R1|TPD52|EHD3|CANX|DST|PCLO|EFHD2|CHP1|NCAN|SYT3|TENM2|MYO5A|HPCA|PITPNM1|NRXN1|PRKCSH|EHD1|MICU3|GRIN1|RYR2|MYL12B|CALB2|PEF1|RAPGEF2|HSPA5|CAPNS1|LRP1|CDH10|MYL6|ANXA5|PLCH2|HSP90B1|NCS1|KCNIP4|CALB1|ACTN2|NECAB2|NELL2
calcium ion homeostasis	22	-0.34516	0.53731	0.69652	Selenon|Ccdc47|Wfs1|Trim24|Snx10|Calb1|Tmtc2|Ager|Adm|Tfap2b|Grin1	21	0.2629	0.81597	0.91495	Cav1|Gnas|Snx10|Jph2|Kl|Asph|Sgcd|Fam20a|Ccdc47|Calb1|Atp6v1b1|Cib2|Hrc|Camk2n1|Wfs1|Tfap2b|Selenon|Stc2|Grin1|Tmtc2|Trim24	NA	NA	NA	NA	NA
calcium ion import	23	-0.57435	0.020198	0.2899	Cacna1d|Cacna1a|Slc8a1|Anxa6|Hrh1|Cacna1g|Cacna1i|Casr|Cacna1h|Trpc4|Cacna1b|Atp2a1|Cacnb2|Cask|Mcur1|Gck|Slc30a1	20	-0.63201	0.0068409	0.092968	Cacna1h|Cacna1d|Cacna1b|Cacna1c|Cacna1i|Cacna1a|Slc8a1|Cacna1g|Trpc4|Casr|Cask|Trpv4|Slc30a1|Micu1|Orai1|Cacnb2|Mcur1|Gck|Cdk5|Hrh1	NA	NA	NA	NA	NA
calcium ion regulated exocytosis	27	0.40135	0.27269	0.70891	Rims3|Syt9|Vamp7|Vamp3|Ppp3cb|Syt6|Syt5|Snapin|Sdf4|Syt17|Cacna1c|Syt12|Syt4|Syt15|Rapgef4|Vamp2|Syt1	NA	NA	NA	NA	NA	NA	NA	NA	NA	NA
calcium ion transmembrane transport	112	0.2595	0.58292	0.78075	Ryr1|Mcoln1|P2rx4|Orai3|Slc8a2|Itpr2|Stim1|Anxa2|Itgav|Tmco1|Oprm1|Trpv3|Cacna2d3|Psen1|Itpr3|Trpm7|Trpv4|Gas6|Pkd1|Trpv6|Trpc7|Panx1|Pkd1l3|Orai2|Trpc6|Tpcn2|P2ry12|Orai1|Cacna1c|Cacnb3|Cacng5|Pkd1l1|Cacna2d2|Stim2|Ncs1|Grin3a|Slc24a1|Cacna1e|Cacna2d4|Cacng4|Anxa5|Trpm2|Tpcn1|Atp2b2|Slc8a3|Atp2a3|Trpm6|Pkd2l2|Ryr2|Atp2c2|Gpm6a|Cacna1f|Mcoln2|Asic1|Xndc1|Cacna2d1	103	-0.47544	0.00015314	0.081144	Ryr3|Ryr1|Pkd1|Cacna1h|Cacna1d|Trpm7|Cacng8|Slc24a4|Itpr2|Cacna1b|Itpr1|Cacna1c|Cacna1i|Cacna1a|Cacna1e|Ryr2|Trpv6|Itgav|Trpc6|Cachd1|Atp2c1|Cacna2d3|Grm7|Trpm2|Slc8a1|Atp2b1|Atp2b3|Atp2a2|Anxa6|Trpm4|Cacna1g|Orai3|Trpc4|Sec61a1|Trpv3|Xndc1|Slc8a3|Grin3a|P2ry12|Atp2b2|Itpr3|Trpc5|Trpv4|Mcu|Atp2a3|Slc24a3|Slc8a2|Tpcn2|Pkd2l2|Trpm6|Slc24a5|Stim1|Pkd1l1|Tpcn1|Pkd2|Cacna2d2|Pkd1l3|Slc24a2|Orai1|Ano6|…	30	-0.53776	0.0037341	0.097673	TRPV2|ITPR1|PDE2A|CACNB1|ATP2B4|CACNA1C|GRIN2A|ATP2A2|STIM1|ATP2B2|MCU|RYR2|ATP2B3|FKBP1A|ANXA5|NCS1|GPM6A
calcium ion transport	123	0.29997	0.23874	0.71162	Ryr1|Mcoln1|Cdh23|Selenok|Ramp1|Chrna4|Slc8a2|Itpr2|Sri|Stim1|Smdt1|Coro1a|Tmco1|Plcg1|Ramp3|Trpv3|Cacna2d3|Itpr3|Cysltr1|Vdr|Calcrl|Trpm7|Trpv4|Camk2d|Pkd1|Trpv6|Trpc7|Panx1|Pkd1l3|Trpc6|Tpcn2|Cav1|Ccl12|Orai1|Cacna1c|Cacnb3|Cacng5|Cacna2d2|Micu1|Stim2|Grin3a|Slc24a1|Bspry|Cacna1e|Cyp27b1|Cacng4|Trpm2|Tpcn1|Mcub|Camk2b|Atp2b2|Slc8a3|Atp2a3|Trpm6|Ryr2|Atp2c2|Cracr2a|P2rx7|Cacna1f|Mcoln2|Asic1|Cam…	116	-0.41692	0.0024364	0.15443	Ryr3|Ryr1|Pkd1|Cacna1d|P2rx7|Trpm7|Cacng8|Slc24a4|Itpr2|Cacna1b|Itpr1|Cacna1c|Cacna1i|Cacna1a|Cacna1e|Ryr2|Trpv6|Trpc6|Cachd1|Atp2c1|Cacna2d3|Trpm2|Slc8a1|Atp2b1|Atp2b3|Atp2a2|Plcg1|Anxa6|Trpm4|Grin1|Cacna1g|Chrna7|Trpc4|Grin2a|Trpv3|Slc8a3|Grin3a|Camk2a|Ramp2|Atp2b2|Plcz1|Itpr3|Bspry|Trpc5|Trpv4|Mcu|Atp2a3|Slc24a3|Slc8a2|Tpcn2|Ccr5|Ccl5|Trpm6|Slc24a5|Stim1|Cracr2a|Tpcn1|Pkd2|Cacna2d2|Micu1|Pkd1l…	33	-0.49179	0.0096906	0.19675	TRPV2|ITPR1|CACNB1|ATP2B4|CACNA1C|GRIN2A|SLC3A2|ATP2A2|STIM1|ATP2B2|PRKCB|MCU|CAMK2G|GRIN1|RYR2|ATP2B3|FYN
calcium-dependent cell-cell adhesion via plasma membrane cell adhesion molecules	32	-0.39835	0.20299	0.44975	Cdh8|Cdh20|Cdh22|Nlgn1|Cdh19|Cdh5|Pcdhb16|Atp2c1|Nrxn1|Pcdh18|Cdh11|Cdh2|Cdh24|Cdh7|Cdh10|Arvcf	25	-0.52935	0.036151	0.18833	Cdh10|Dchs1|Cdh24|Atp2c1|Pcdhgc3|Nrxn1|Cdh6|Cdh11|Cdh2|Pcdhga12|Nlgn1|Cdh19|Pcdh18|Pcdh1|Cdh13|Cdh20|Cdh5|Pcdhb16|Cdh18|Cdh23|Cdh8|Cdh22|Cdh7|Arvcf|Cdh12	NA	NA	NA	NA	NA
calcium-dependent phospholipid binding	45	-0.32379	0.38365	0.57824	Cpne3|Anxa11|Anxa4|Anxa6|Syt10|Anxa3|Esyt1|Dysf|Cpne6|Cpne5|Doc2a|Cpne8|Syt13|Anxa9|Syt2|Pla2g4a|Cpne1|Doc2b|Syt7|C2cd5	43	-0.42579	0.077335	0.2931	Syt2|Cpne7|Cpne5|Pclo|C2cd5|Anxa6|Anxa3|Pla2g4a|Esyt3|Cpne2|Pla2g4e|Syt13|Dysf|Fer1l5|Cpne1|Cpne8|Doc2a|Syt15|Cpne3|Anxa1|Anxa11|Rph3a|Anxa4|Syt10|Plcd1|Cpne6|Syt12|Cpne4|Syt11|Syt9|Anxa2|Syt4|Anxa7|Syt7|Esyt2|Anxa9|Anxa5|Syt17|Syt6|Doc2b|Esyt1|Syt1|Syt5	NA	NA	NA	NA	NA
calcium-dependent protein binding	62	-0.42125	0.025681	0.37035	Cln3|Cpne3|Anxa11|Anxa4|Anxa6|Lrp8|Rac3|Masp1|Wfs1|Myo1d|Syn2|Anxa3|Nrxn1|Pdcd6ip|Pef1|Grm7|Syn1|Casq2|Masp2|Stx1a|S100a11|Slc9a1|Ddx5|Chp1|Snap25|Hnrnpm|Tsg101|Pdcd6|Calm1|S100a6|Tnnc1|S100a4	58	-0.27509	0.57052	0.73226	Nos1|Lrp8|S100b|Myo1d|Slc9a1|Masp1|Grm7|Myo5a|Anxa6|Anxa3|Sec31a|Nrxn1|Ddx5|Vldlr|Pdcd6ip|Mgp|S100a6|Wfs1|Pef1|Cpne3|Anxa1|Anxa11|Anxa4|S100a4|Hnrnpm|Alg2|A2m|Masp2|Syn2|Cln3|Vps37b|Vamp2|Syn1|Anxa2|S100a1|Rac3|Anxa7|Atp2b4|Cplx2|Tnnc1|Syt6|S100pbp|Stmn2|Snap25|Rbm22|Plscr3|Kcnip3|Calm2|Nsmf|Calm1|Tsg101|Chp1|Syt1|Calm3|Cabp1|Pdcd6|Stx1a|Vps37c	NA	NA	NA	NA	NA
calcium-ion regulated exocytosis	NA	NA	NA	NA	NA	29	0.3917	0.17574	0.34459	Stx1a|Syt5|Ppp3cb|Syt1|Chp1|Rims3|Snapin|Vamp3|Syt3|Rab3a|Syt6|Syt17|Syt7|Syt4|Syt9|Syt11|Vamp2|Syn2|Syt12|Syt10|Syt15|Sdf4|Rapgef4|Vamp7|Rims2|Arhgap17|Syt13|Cacna1a|Cacna1c	NA	NA	NA	NA	NA
calcium-mediated signaling	68	-0.40894	0.02348	0.34801	Cacna1d|Rcan1|Ccr5|Avpr1a|Sphk1|Mcu|Lat2|Grm1|Ackr3|Ackr4|Drd1|Ppp1r9a|Rcan3|Ednrb|Pdpk1|Rcan2|Cabyr|Alms1|Grin2b|Cxcr4|Grin2a|Htr2b|Trpm4|Cetn3|Ackr2|Ppp3ca|Efcab11|Nmur1|Ccl3|Lat|Ccr2|Tox3|Calm1|Ccr9|Grin1|Ppp1r9b	52	-0.37893	0.12083	0.38462	Cacna1d|Grm1|Grin2b|Cabyr|Ryr2|Ednrb|Lrrk2|Alms1|Plcg1|Ackr3|Trpm4|Grin1|Ppp1r9a|Grin2a|App|Cx3cr1|Agtr1a|Grin2d|Ppp1r9b|P2ry12|Grin2c|Tox3|Mcu|Chrm3|Htr2b|Tpcn2|Ccr5|Cxcr4|Rcan2|Hpca|Ackr4|Sphk1|Calml4|Ccl3|Mcoln1|Rcan3|Bhlha15|Ppp3ca|Ackr2|Avpr1a|P2rx4|Sgcd|Ccr10|Rcan1|Pdpk1|Calm2|Kiss1r|Calm1|Ncald|Drd1|Samd14|Calm3	NA	NA	NA	NA	NA
calmodulin binding	160	-0.32571	0.03641	0.40682	Egfr|Adcy3|Pcyt1a|Scn5a|Cacna1a|Sphk1|Enkur|Phka1|Dapk1|Phkb|Gap43|Add3|Itpkc|Camsap1|Myo7a|Rit2|Pde1b|Ceacam2|Iqgap1|Myo1b|Map2|Iqcb1|Sntb1|Ttn|Scn3a|Iqcg|Wfs1|Unc13c|Myo1d|Strn|Plcb3|Unc13b|Kcnq5|Camk1d|Grm7|Cald1|Nos1|Mbp|Pde1c|Marcks|Aspm|Myh14|Akap5|Atp2b1|Fas|Kcnq4|Kcnq2|Myo1a|Kcnq3|Trpm4|Cnn3|Slc9a1|Ddx5|Phka2|Ppp3ca|Unc13a|Camkv|Sptan1|Sptbn1|Kcnh1|Myh3|Pik3r1|Myh10|Tjp1|Camsap2|Nos2|Nos3…	162	-0.41543	0.00029082	0.12081	Ryr3|Ryr1|Myh9|Myo10|Ttn|Mbp|Nos1|Phka2|Phka1|Iqgap1|Myo1b|Sntb1|Myh10|Cnn3|Cacna1c|Myo1d|Cacna1a|Egfr|Myo9b|Unc13b|Ryr2|Pde1c|Myh14|Snta1|Tjp1|Add3|Camk1g|Ewsr1|Kcnn2|Slc9a1|Grm7|Aspm|Slc8a1|Map2|Atp2b1|Plcb3|Epb41|Myo5a|Iqcg|Trpm4|Grin1|Kcnq3|Adcy3|Sptbn1|Mapkapk5|Iqgap2|Camsap2|Cald1|Akap12|Camk1d|Ubr4|Sptan1|Kcnq2|Camkv|Slc8a3|Spa17|Kcnh1|Pla2g6|Camk2a|Cdk5rap2|Kcnn1|Dapk1|Unc13a|Eef2k|Mip|At…	59	-0.262	0.45842	0.7217	NOS1|WFS1|MYH10|ATP2B4|CACNA1C|CASK|CAMK2D|CAMK1D|ADD3|UNC13A|PPP3R1|MAP6|CAMSAP3|ATP2B2|MYO5A|CAMK4|CAMK2G|CAMK2B|GRIN1|RYR2|ATP2B3|MAP2|VAMP2|MBP|STRN|STRN3
calmodulin-dependent protein kinase activity	24	0.26198	0.88213	0.9488	Camk1|Mapkapk2|Itpka|Camk2d|Phkg1|Camk4|Camk1g|Camkk1|Camkk2|Mapkapk3|Mylk3|Camk2b|Pnck|Mknk2|Phkg2|Camk2a	NA	NA	NA	NA	NA	NA	NA	NA	NA	NA
calyx of Held	NA	NA	NA	NA	NA	21	0.32848	0.51381	0.65798	Kcnc4|Septin5|Adora1|Ncs1|Tprgl|Kcnc1|Kcna2|Htr1b|Unc13c|Kcna3|Itsn1|Calb1|Kcna1|Cplx1|Prkcb|Kcnk2|Unc13a|Prkcg|Atp1a3|Unc13b|Tspoap1	NA	NA	NA	NA	NA
camera-type eye development	59	-0.33039	0.25687	0.50919	Gli3|Efemp1|Neurod1|Bmp4|Cc2d2a|Grhl2|Wdpcp|Mab21l1|Arhgap35|Cdkn1c|Shroom2|Med1|Neurod4|Hsf4|Slc25a25|Gpd2|Six3|Shh|Cryab|B9d1|Bmpr1b|Rpgrip1l|Slitrk6|Vax1|Rcn1|Rab3gap1|Nr2e1|Vsx2|Chd7|Tbc1d32	53	-0.48248	0.0082919	0.1435	Fbn2|Gli3|Chd7|Fat1|Arhgap35|Stra6|Cacna1c|Hsf4|Wdpcp|B9d1|Jag1|Aldh1a2|Bmpr1b|Rpgrip1l|Gpd2|Rab3gap1|Cryab|Efemp1|Lama1|Med1|Bmp4|Fbn1|Cc2d2a|Slitrk6|Rcn1|Cryba4|Shroom2|Grhl2|Vax1|Neurod4|Fkbp8|Foxc1|Pax6|Hes5|Tbc1d32|Vsx2|Gas1|Cdkn1c|Nr2e1|Twsg1|Mab21l1|Slc25a25|Abi2|Foxp2|Tbc1d20|Six3|Rxra|Mitf|Shh|Pknox1|Neurod1|Mterf4|Tmem231	NA	NA	NA	NA	NA
camera-type eye morphogenesis	21	-0.48584	0.12371	0.38149	Gli3|Nectin1|Bmp4|Hif1a|Ephb2|Shroom2|Col8a1|Ephb1|Nf1|Mfn2	23	-0.41984	0.24085	0.47842	Gli3|Fat1|Scrib|Tenm3|Nf1|Ift122|Ephb1|Bmp4|Bmp7|Hif1a|Ring1|Shroom2|Col8a2|Col8a1|Ephb2|Vegfa|Aqp1|Gdf11|Vhl|Nectin1|Grcc10|Mfn2|Yy1	NA	NA	NA	NA	NA
cAMP binding	21	-0.56057	0.032976	0.30127	Pde4b|Hcn3|Cnga4|Rapgef2|Prkar2a|Pde4d|Prkar2b|Pde1c|Hcn1|Prkar1a|Pde10a|Bves|Cnbd2	22	-0.47259	0.13475	0.34592	Hcn1|Pde10a|Pde1c|Popdc3|Hcn3|Rapgef3|Pde4b|Pde2a|Rapgef2|Bves|Pde4a|Hcn4|Rapgef4|Cnga4|Hcn2|Popdc2|Prkar1a|Cnbd2|Pde4d|Prkar2b|Prkar1b|Prkar2a	NA	NA	NA	NA	NA
cAMP-mediated signaling	22	-0.55423	0.031322	0.29723	Sox9|Glp1r|Adcyap1r1|Rapgef2|Epha5|Pde3a|Adgrg6|Rims2|Ndufs4|Gal|Dgkq|Adm|Slc9a3r1	22	0.41634	0.1802	0.34293	Ndufs4|Adcy8|Pde3a|Htr5a|Eif4ebp2|Sox9|Slc9a3r1|Adcy1|Gapdh|Adcyap1|Adgrg6|Adcyap1r1|Glp1r|Rapgef4|Gal|Ksr1|Dgkq|Rims2|Rapgef2|Epha5|Pde2a|Pclo	NA	NA	NA	NA	NA
canonical Wnt signaling pathway	68	-0.27805	0.5372	0.67588	Wnt7b|Sfrp1|Tcf7|Kdm6a|Wnt2b|Bcl9|Pygo2|Ptk7|Wnt3|Wnt2|Fzd4|Tcf7l2|Dvl1|Egf|Porcn|Fzd8|Gsk3b|Klf4|Disc1|Stk11|Med12|Wnt10a|Dvl3|Lrp6|Pygo1|Shh|Pten|Ins2|Gli1|Sfrp2|Wnt11|Dixdc1|Fzd3|Wnt7a|Ctnnb1	60	-0.20022	0.96244	0.95658	Med12|Plpp3|Ctnnb1|Kdm6a|Bcl9l|Wnt9a|Fzd2|Fzd8|Bcl9|Wnt2b|Sfrp1|Pygo1|Fzd1|Tcf7|Dvl2|Wnt10b|Porcn|Wnt4|Lef1|Dvl1|Disc1|Klf4|Lrp5|Sdc1|Sfrp4|Lrp6|Reck|Nid1|Frzb|Wnt3|Wnt5a|Fzd7|Wnt9b|Tcf7l1|Frat1|Stk11|Wnt2|Wnt5b|Wnt11|Wnt1|Fzd6|Wnt16|Wnt10a|Tcf7l2|Egf|Ext1|Fzd9|Wnt7b|Dixdc1|Dvl3|Wnt7a|Pten|Shh|Sfrp2|Pygo2|Gsk3b|Csnk1e|Fzd5|Fzd4|Fzd3	NA	NA	NA	NA	NA
carbohydrate binding	163	-0.27262	0.28393	0.54844	Clec5a|Mag|Man2a1|Lman1|Nectin1|Acan|Man2b1|Agl|Galnt6|Pgd|Pygb|Emcn|Masp1|Canx|Adgrl3|Nomo1|Galnt18|Crybg3|Lman2|Frem1|Cd302|Calr|Cntn1|Lman2l|Galnt1|Colec12|Gusb|Pygm|Nptx2|Lgals12|Clec2l|Ly75|Cd93|Siglece|Gaa|Adgrl2|Galnt17|Cd34|Man2b2|Bcan|Clec4a1|Tkt|Ganc|Clec3b|Layn|Gfpt1|Clec14a|H6pd|Fbxo6|Klrg1|Galnt4|Clec4a2|Clec4a3|Mrc2|Atrn|Clec2d|Mlec|Klrg2	119	-0.32051	0.11576	0.42839	Mag|Bcan|Pkd1|Lman1|Cntn2|Galnt14|Fuca1|Lman2l|C4b|Gbe1|Pygb|Hexb|Galnt11|Pygm|Os9|Tkt|Vcan|Agl|Ganab|Adgrl1|Colec11|Cd93|Ptprb|Siglecf|Glg1|Cd248|Nptx2|H6pd|Atrnl1|Prps2|Lgals8|Cd302|Canx|Adgrl3|Klrg1|Galnt7|Man2b2|Pgd|Galnt12|Adgrl2|Crybg1|Lgals9|Gusb|Lgals4|Frem1|Galnt6|Mrc2|Acan|Man2b1|Cntn1|Nomo1|Cd33|Man2a1|Sis|Galnt3|Pkd1l3|Galnt15|Rpia|Lgals1|Man2a2|Pfkm|Mgat2|Galnt5|Mrc1|Lman2|Pygl|Ncan|…	22	-0.45	0.097842	0.30704	AGL|VCAN|GANAB|CANX|CNTN2|LGALSL|NCAN|LMAN2L|BCAN|MLEC|CDIPT|BSG
carbohydrate metabolic process	169	0.28531	0.24305	0.72164	Gale|Neu1|B4galt5|Hyal2|Chst8|B4galt7|Galk1|Gsk3a|Chil5|Ydjc|Amy1|Kl|B4galt2|Gnpda2|G6pdx|Ppp1ca|B4galt1|Hk1|Igf2|Pdhb|Mpi|Gnpda1|Neu3|Pdk1|Pgp|Gbe1|Epm2a|Pdk2|Hexb|Xylb|Rbks|Hkdc1|Neu4|Chid1|Galm|Man2a2|Pdk4|Naga|Lct|Ppp1cc|Ppp1r2|Uevld|Gla|B4galt3|Chst7|Pdk3|Akt2|Man2c1|Galt|Phkg1|Dcxr|Pdha1|Chst12|Rpe|Casd1|Ganab|Stbd1|Chst14|Hyal3|Pgm2|Gk5|Mdh1b|Ldha|A3galt2|Sis|Klb|Siae|Taldo1|Nanp|Pygl|Chst…	156	0.28509	0.058362	0.34921	B4galt2|Ctbs|Ppp1ca|Epm2a|Mlec|Hyal2|Idnk|Chst10|B4galt5|Phkg2|St6gal2|Ugdh|B3gat1|Ydjc|Pdhb|Ppp1cc|Casd1|G6pdx|Gpd1|Ppp1r1a|Gsk3b|Fuca2|Pdk3|Neu1|Pgm2|Pofut1|Rpe|Gk|Kl|Pgp|B4galt3|Chid1|Ganc|Pgghg|Taldo1|Pgls|Mdh1|Chst1|Ppp1r2|Glb1l|Akt2|Ppp1cb|Manba|Naga|Dlat|B4galt6|Glo1|Adpgk|Mdh2|Pgm1|Hexdc|Gk5|Ldha|Gck|Hyal3|Siae|Pgk1|Galt|Chst12|Lct|Ppp1r3d|Galm|Npl|Man2c1|Mdh1b|Gapdh|Dcxr|Gpd1l|Sec1|Gnpda…	42	0.33749	0.16539	0.43082	PPP1R1A|HK1|PPP1CA|GSK3B|MDH2|PGM2L1|IDH3G|PDHA1|GAA|SLC2A3|ME1|MPI|GSK3A|GPD1|IDH3A|AKR1B1|CS|MDH1|GPI|PDK3
carbohydrate phosphorylation	24	0.48981	0.094668	0.51037	Galk1|Khk|Hk1|Pfkfb4|Tkfc|Pfkfb3|Xylb|Pfkm|Rbks|Hkdc1|Nagk|Galk2|Gm29427|Pomk|Fggy	22	-0.27036	0.82719	0.91929	Galk1|Gne|Hk1|Fggy|Pfkfb3|Rbks|Pfkfb4|Fcsk|Xylb|Hk2|Pfkm|Gnptab|Pfkfb1|Tkfc|Hkdc1|Galk2|Khk|Gnptg|Gck|Pfkfb2|Pomk|Nagk	NA	NA	NA	NA	NA
carbohydrate transport	32	0.29529	0.69101	0.84627	Slc45a1|Slc2a3|Slc35b1|Slc35a4|Slc35a2|Slc2a9|Pea15a|Slc2a5|Akt2|Slc35d1|Slc35c1|Rft1|Slc37a2|Slc50a1	30	0.47263	0.031356	0.11877	Slc35a4|Slc35b1|Slc35a5|Slc2a3|Mfsd12|Slc35b4|Slc35d1|Pea15a|Slc35a2|Slc35a1|Akt2|Slc37a1|Slc37a2|Slc2a8|Slc50a1|Slc35c1|Slc2a6|Slc2a1|Mfsd2b|Slc2a5|Akt1|Slc5a11|Slc45a1|Slc2a12|Mfsd4b1|Slc35d3|Mfsd2a|Slc35a3|Slc2a2|Rft1	NA	NA	NA	NA	NA
carboxy-lyase activity	23	-0.34044	0.52707	0.69372	Csad|Sgpl1|Pdxdc1|Ppcdc|Umps|Pisd	21	0.29154	0.68206	0.82893	Mvd|Mlycd|Amd1|Uxs1|Pisd|Gad2|Sgpl1|Amd2|Gadl1|Umps|Gad1|Paics|Acmsd|Ddc|Csad|Pdxdc1|Odc1|Ppcdc|Echdc1|Urod|Pck2	NA	NA	NA	NA	NA
carboxylic ester hydrolase activity	42	0.34481	0.33855	0.72413	Ache|Abhd8|Acot11|Abhd5|Abhd2|Lypla2|Esd|Mgll|Acot12|Acot10|Acot3|Lipg|Acot1|Acot2|Abhd3|Lpl|Acot8|Nceh1|Lipc|Siae|Baat|Acot5	34	0.25121	0.7758	0.85378	Abhd5|Abhd8|Lypla1|Ppme1|Acot2|Acot9|Mgll|Acot7|Abhd2|Acot1|Siae|Baat|Abhd3|Liph|Lypla2|Acot5|Acot6|Lipc|Pnpla7|Ces5a|Acot4|Acot12|Esd|Acot10|Ache|Lpl|Abhd4|Nceh1|Pnpla6|Bche|Lipg|Acot8|Acot3|Acot11	NA	NA	NA	NA	NA
carboxypeptidase activity	32	0.35614	0.39272	0.72471	Agbl4|Cndp2|Aebp1|Cpxm2|Ctsz|Agbl3|Cpq|Ace|Agbl1|Cpa2|Cpd|Prcp|Ace2|Cpb2|Naalad2	27	-0.4875	0.068887	0.25383	Cpm|Vash2|Agtpbp1|Scpep1|Agbl5|Cpa2|Agbl4|Ctsa|Cndp2|Cpq|Ctsz|Cndp1|Cpb1|Vash1|Agbl1|Cpd|Cpb2|Cpe|Naalad2|Aebp1|Folh1|Cpa6|Naaladl1|Agbl3|Agbl2|Prcp|Ace	NA	NA	NA	NA	NA
cardiac muscle cell differentiation	28	-0.5362	0.019859	0.3036	Sik1|Kdm6b|Bmp2|Bmp4|Acadm|Sox6|Akap13|AW551984|Calr|Tsc1|Arid1a|Foxp1|Slc9a1|Nrg1|Tbx3	22	-0.38585	0.36917	0.60215	Akap13|Arid1a|Sox6|Nrg1|Slc9a1|Kdm6b|Bmp4|Itgb1|AW551984|Tbx3|Myocd|Foxp1|Tsc1|Bmp2|Cby1|Calr|Acadm|Rxra|Ift20|Cacybp|Sik1|Mef2c	NA	NA	NA	NA	NA
cardiac muscle contraction	40	-0.25701	0.80374	0.8731	Scn5a|Ttn|Map2k6|Myl1|Kcne1l|Casq2|Atp1a3|Tpm1|Gaa|Tnnt1|Dmd|Scn2b|Mtor|Scn3b|Atp1b1|Smad5|Ank2|Scn4b|Tnnc1|Kcnq1	37	-0.37986	0.21003	0.46632	Ttn|Dmd|Ryr2|Mtor|Smad5|Tcap|Ank2|Atp1a3|Kcnh2|Grk2|Srsf1|Myh6|Cxcr4|Mybpc3|Kcne1l|Myl1|Tnnt1|Ppp1r13l|Scn2b|Tnnt2|Gaa|Atp1b1|Tnni1|Scn1b|Map2k6|Tnnc1|Scn5a|Taz|Sgcd|Scn4b|Tpm1|Map2k3|Myh7|Myl4|Vegfb|Camk2d|Scn3b	NA	NA	NA	NA	NA
cardiac muscle tissue morphogenesis	20	0.30744	0.75485	0.89686	Epor|Mybpc1|Obsl1|Angpt1|Egln1|Zfpm1|Myom1|Myom2	NA	NA	NA	NA	NA	NA	NA	NA	NA	NA
cartilage development	72	0.29791	0.42516	0.7295	Hes5|Bmpr1a|Hyal2|Gnas|Nog|Col11a2|Atp7a|Chsy1|Msx2|Sulf1|Zbtb7a|Prrx1|Mgp|Zbtb16|Mapk3|Pkd1|Timp1|Edn1|Wnt5a|Bmp7|Satb2|Mmp13|Col2a1|Bmp8b|Hyal3|Tyms|Bmp6|Dlx2|Bmp5|Bmp1|Cd44|Esrra|Ddrgk1|Evc|Creb3l2|Tapt1|Tgfbr2	65	-0.27199	0.56602	0.72909	Pkd1|Bmp1|Col11a1|Ep300|Col11a2|Sox6|Smad5|Chsy1|Sulf2|Chst11|Fbxw4|Bmpr1b|Smad9|Nog|Bbs1|Tgfbr2|Zeb1|Bmp4|Bmp7|Zbtb7a|Hif1a|Mgp|Trip11|Comp|Tapt1|Evc|Lum|Bmp5|Bmp8b|Bmp6|Timp1|Sox5|Hyal1|Scx|Wnt5a|Tyms|Cnmd|Prrx1|Hes5|Itgb8|Zbtb16|Bmp2|Msx1|Dlx2|Ddrgk1|Bmpr1a|Hyal3|Sulf1|Csgalnact1|Esrra|Sox9|Wnt7a|Smad1|Atp7a|Sfrp2|Cd44|Gnas|Creb3l2|Bbs2|Mapk3|Smpd3|Bmp3|Mkks|Hyal2|Satb2	NA	NA	NA	NA	NA
catalytic activity	465	-0.26275	0.069355	0.47477	Csad|Ephx2|Man2a1|Aldob|Slc3a2|Aldh1l1|Pcyt1a|Mthfd2|Acsl5|Ugdh|Slc27a4|Tnfaip3|Dus3l|Dctd|Alkbh1|Sgpl1|Dus1l|Mocs1|Dip2c|Man2b1|Clybl|Agl|Phka1|Ern1|Hpgd|Hltf|Phkb|Pgam2|Gne|Gldc|Pld1|Enpp4|Ephx4|Pygb|Alox12b|Pcyt2|Suclg1|Usp15|Tyw1|Dhodh|Suclg2|Oplah|Hk3|St6gal2|Exo1|Pfkfb2|Acsl3|Psat1|Fah|Dip2b|Pgs1|Phlpp2|Mthfd1|Pak2|Pdxdc1|Eprs|Me2|Lgi3|Dnmt1|Sgsh|Hadhb|Dip2a|Isoc2b|Neil2|Mthfd2l|Glul|Papss2…	431	-0.2671	0.098321	0.49137	Slc27a1|Glul|Acss1|Acsbg1|Echdc2|Phka2|Hltf|Phka1|Pde5a|Clybl|Acsf3|Phyh|Ndst3|Mthfr|Pitrm1|Papss2|Ogt|Lgi3|Shmt1|Acly|Aldoc|Blm|Aasdh|Alas2|Plod3|Pde10a|Pld2|Phlpp1|Hhip|Azin2|Ndst4|Moxd1|Gbe1|Pygb|Rcl1|Dus3l|Hhipl1|Fntb|Pygm|Fasn|Nrd1|Fah|Tkt|Pcx|Camk1g|Acsl6|Zranb3|Agl|Sulf2|Aldh18a1|Eprs|Mocs1|Acsl3|Ganab|Aldh1l1|Kyat3|Tnfaip3|Gldc|Sptlc1|Pfkp|Acsf2|Mthfd1|Hmgcs1|Pnp|Ckmt1|Dip2a|Alox12b|Bckdh…	105	-0.34597	0.016206	0.27388	EPHX1|ACACA|AACS|DIP2C|COASY|PYGB|FASN|TKT|AGL|PFKL|PGAM2|ACLY|SLC3A2|DDAH1|GLUL|PSAT1|CAMK1D|PRDX6|ALDOA|EPRS|DDAH2|PAICS|GAD2|GANAB|PFKM|ACSL6|ALDH18A1|LDHB|LANCL2|CLYBL|ECI1|ATIC|PYGM|ABAT|ALDH1L1|LANCL1|CKB|HINT1|BCAT1|GOT1|PKM|PGAM1|PMPCA|PAK1|ECHDC1|ACSL1|PITRM1|LDHA|TPI1|TPD52L2|BDH1|AUH|PDHB|ACSBG1
catalytic step 2 spliceosome	82	-0.27213	0.49943	0.65673	Xab2|Ppie|Aqr|Wdr83|Snrpb2|Ppil3|Sf3a1|Hnrnpr|Hnrnpk|Snrnp40|Sf3b1|Sart1|Crnkl1|Rbmxl1|Prpf4b|Pnn|Tfip11|Prpf19|Sf3a3|Hnrnpa3|Cwc27|Dhx8|Cactin|Srrm2|Snrpf|Ddx5|Lsm3|Sf3b2|Eif4a3|Pabpc1|Rbm8a|Hnrnpm|Prpf6|Syncrip|Gm8186|Eftud2|Ppwd1|Snrnp200	82	-0.24235	0.71522	0.80394	Srrm2|Eftud2|Cwc22|Sf3b3|Prpf8|Sf3b1|Pabpc1|Dhx35|Aqr|Cdc40|Crnkl1|Isy1|Gpatch1|Mtrex|Sart1|Rbmx|Xab2|Zcchc8|Hnrnph1|Snrnp200|Pnn|Hnrnpu|Ddx5|Dhx8|Ddx23|Tfip11|Prpf6|Hnrnpa2b1|Plrg1|Hnrnpr|Srsf1|Cdc5l|Sf3b6|Lsm2|Frg1|Snrpf|Snrpa1|Syncrip|Srrm1|Hnrnpa1|Hnrnpm|Prpf19|Hnrnpa3|Rbmxl1|Prpf4b|Snrnp40|Ess2|Snrpd2|Snrpd1|Cactin|Sf3b2|Lsm7|Dhx38|Eif4a3|Ppil3|Ppie|Bcas2|Wdr83|Sf3a1|Snrpg|Hnrnpk|Raly|Ppwd1|…	NA	NA	NA	NA	NA
catenin complex	24	-0.52325	0.044449	0.33399	Ctnna1|Jup|Cdh8|Cdh20|Cdh22|Apc2|Cdh19|Cdh5|Cdh11|Cdh2|Cdh24|Cdh7|Cdh10|Ctnnb1	26	-0.70326	0.00051921	0.019326	Cdh4|Apc2|Cdh10|Ctnnd1|Ctnnb1|Cdh15|Dchs1|Cdh24|Apc|Jup|Smad7|Cdh6|Cdh11|Cdh2|Cdh19|Cdh13|Cdh20|Ctnna1|Cdh5|Cdh3|Cdh18|Cdh23|Cdh8|Cdh22|Cdh7|Cdh12	NA	NA	NA	NA	NA
cation channel activity	29	0.45374	0.11819	0.54283	Mcoln1|Tmem38a|Grin2d|Trpm3|Trpv3|P2rx1|Trpm7|Trpv4|Asic2|Pkd1l3|Trpc6|Tmem38b|Tomm40|Asic3|Grin2c|Trpm2|Trpm6|Mcoln2|Asic1	39	-0.49422	0.02285	0.17877	Calhm5|Pkd1|Cacna1h|Trpm7|Cacna1i|Trpc6|Asic2|Scn8a|Trpm2|Nalcn|Grin1|Cacna1g|Grin2a|Trpv3|Grin2d|Abcc9|Grin2c|Calhm2|Trpv4|P2rx1|Scn7a|Trpm6|Pkd2|Scn1a|Pkd1l3|Trpm3|Asic3|Mcoln1|Trpv2|Calhm6|Scn2a|Scn9a|Scn3a|Scn5a|Asic1|Tmem38b|Tmem38a|Piezo2|Tomm40	NA	NA	NA	NA	NA
cation transmembrane transport	42	0.4549	0.044944	0.42297	Mcoln1|P2rx4|Tmem38a|Mmgt1|Slc41a2|Trpm3|Slc30a2|P2rx5|Slc22a4|P2rx1|Slc30a4|Aqp1|Mmgt2|Asic2|Slc30a9|Pkd1l3|Slc30a3|Mfsd4b5|Tmem38b|Tomm40|Asic3|Trpm2|Slc38a7|Trpm6|P2rx7|Mcoln2|Slc41a3	64	-0.41944	0.028938	0.22993	Calhm5|Atp1a2|Cacna1h|P2rx7|Trpm7|Slc38a9|Tmem63c|Cacna1i|Asic2|Scn8a|Trpm2|Catsper2|Nalcn|Tmem63a|Tmem63b|Trpm4|Slc30a10|Pex5l|Abcc9|Slc30a6|Calhm2|Slc30a1|Slc29a4|P2rx1|Slc30a9|Slc22a4|Trpm6|Scn1a|Cngb1|Slc47a1|Slc41a3|Cnga4|Pkd1l3|Mfsd4b5|Slc38a7|Mmgt2|Trpm3|Ano10|Asic3|Mcoln1|Calhm6|Ano1|Scn2a|Atp1b1|Aqp1|P2rx6|Scn9a|Scn3a|Scn5a|P2rx4|Slc30a5|P2rx5|Slc30a3|Slc30a4|Slc30a2|Atp7b|Tmem38b|P2rx3|…	NA	NA	NA	NA	NA
cation transport	73	0.32964	0.24194	0.71222	Atp13a4|Slc9a9|Mmgt1|Slc9a5|Slc41a1|Stim1|Slc41a2|Atp7a|Trpm3|Slc30a2|P2rx5|Tmco3|Ano1|P2rx1|Trpm7|Slc30a4|Mmgt2|Asic2|Slc9a3|Slc30a9|Panx1|Pkd1l3|Atp13a3|Atp13a1|Slc30a3|Mfsd4b5|Atp13a2|Slc30a10|Slc9b1|Asic3|Slc9a6|Trpm2|Slc9a7|Trpm6|Hcn4|Chrne|P2rx7|Asic1|Slc41a3|Panx2	63	-0.36239	0.12897	0.403	P2rx7|Trpm7|Atp13a1|Slc9a4|Tmem63c|Slc9a2|Chrna1|Asic2|Slc9a1|Trpm2|Trpm4|Grin1|Atp13a2|Slc30a10|Slc9b2|Slc9a3|Atp13a5|Chrnb1|Slc30a6|Slc9a9|Hcn4|Slc30a1|Slc24a3|Slc9a5|Atp13a3|Chrne|Slc30a9|Trpm6|Stim1|Slc9a8|Slc41a1|Cngb1|Slc47a1|Slc41a3|Pkd1l3|Mfsd4b5|Ano6|Atp13a4|Mmgt2|Trpm3|Ano10|Trpm8|Asic3|Slc8b1|Ano1|Slc9a6|Slc9a7|Panx2|Asic1|Slc30a5|Slc9b1|Slc30a3|Atp7a|Tmco3|Slc30a4|Slc30a2|Atp7b|P2rx3|…	NA	NA	NA	NA	NA
caveola	83	-0.33662	0.13035	0.44317	Htr2a|Cln3|Scn5a|Adcyap1r1|F2r|Slc2a1|Tfpi|Lrp8|Tgfbr1|Ptgs2|Bmpr2|Efna5|Hdac6|Cavin1|Drd1|Cd36|S1pr1|Irs1|Akap6|Nos1|Pacsin2|Fxyd1|Spred1|Trpc4|Dlc1|Ehd2|Kcnd2|Lrp6|Ptgis|Kcnd3|Cav2|Mapk1|Atp1b3|Gnaq|Bves|Nos3|Atp1b1|Kcnma1|Nos1ap|Cavin4|Erbb4|Mlc1|Hck	84	-0.38876	0.035516	0.25549	Slc27a1|Atp1a2|Nos1|Irs1|Lipe|Lrp8|Cdh15|Adra1a|Mlc1|Myof|Akap6|Pacsin2|Pld2|Smpd2|Ptgs2|Bmpr2|Dlc1|Ehd2|Trpc4|S1pr1|Ldlr|Nos1ap|Hk1|Tfpi|Smo|Tgfbr2|P2ry12|Grk2|Hdac6|Asah2|Cd36|Htr2a|Kcnma1|Flot1|Bves|Hck|Kcnd3|Plvap|F2r|Nos3|Atp1a1|Erbb4|Cdh13|Lrp6|Cavin3|Ptgis|Cav2|Efna5|Kcnd2|Fxyd1|Cln3|Cav3|Adcyap1r1|Tgfbr1|Slc2a1|Cavin1|Slc22a6|Adra1b|Atp1b1|Aqp1|Plpp2|Atp1b3|Ctsb|Cavin4|Bmpr1a|Scn5a|Gask1a…	21	-0.36723	0.32579	0.58194	NOS1|BMPR2|ATP2B4|CDH13|KCNMA1|ADCYAP1R1|SLC2A1
cell	91	0.40241	0.020202	0.41015	Ryr1|Txn2|Ccl28|Txnrd2|Slc17a6|Slc12a8|Ftl1|Dnajc16|Slc9a5|Cp|Txndc15|Mcph1|Hk1|Mapk14|Xbp1|Hmgb2|Glrx3|Glrx|Ttc7|Vdr|Ston2|Ttl|Atp13a3|Nhlrc2|Tmx1|Xk|Glrx2|Glrx5|Nme9|Cxcl11|Stim2|Apoe|Pde6a|Edn3|Fam20a|Cxcl10|Atp6ap1|Ftl1-ps1|Ryr2|Fggy|Cpb2|Cxcl1	NA	NA	NA	NA	NA	NA	NA	NA	NA	NA
cell adhesion	484	-0.28437	0.011379	0.41915	Ptprm|Mag|Pcdhgc5|Cntnap4|Spg7|Pcdhb12|Pcdhga11|Pgm5|Ctnna1|Kirrel3|Pcdha3|Ret|Jup|Ptpru|Thbs4|Pecam1|Pcdhb10|Nectin1|Mmp24|Pxn|Acan|Cercam|Zyx|Mog|Pcdha12|Itga3|Mpzl3|Igsf9b|Ajap1|Lgals3bp|Pcdha9|Pik3cb|Pcdhga6|Tln2|Hapln2|Tln1|Grhl2|Cdh8|Pcdhb14|Cdh20|Tyro3|Esam|Lamb1|Pcdhb9|Cdh22|Farp2|Thbs3|Clstn3|Nrxn3|Pcdhgb4|Scarf1|Mcam|Ripor2|Col5a1|Pcdha2|Pcdhac2|Pcdhga2|Nlgn1|Csf3r|Tnc|Col6a2|Postn|Ncam…	465	-0.50475	0.00012555	0.0022695	Mag|Bcan|Itga7|Celsr3|Igsf9b|Tenm2|Pcdhgb1|Fat3|Pcdhgc5|Cdh4|Myh9|Pcdhb14|Ptpru|Cntnap5c|Pkp4|Pcdhga2|Nectin4|Cntn4|Ccdc141|Thbs3|Cdh10|Itgam|Vcl|Col6a1|Thbs4|Dscaml1|Megf10|Ctnnd1|Nrxn3|Pcdhga6|Lamb1|Tnr|Plpp3|Ninj1|Fat1|Lamc1|Ctnnb1|Chl1|Mfge8|Pcdhac2|Itga6|Cdh15|Pcdha8|Ncam1|Pxn|Cntn2|Cntnap1|Pcdhac1|Gm20518|Sdk2|Adam12|Dchs1|Myh10|Fn1|Pcdh17|Nfasc|Mog|Dchs2|Pcdhb18|Mpdz|Pcdhgb5|Pcdh11x|Tmem8b…	102	-0.43929	0.00035467	0.068503	PCDH9|CDH2|FERMT2|SCN1B|MYH10|CNTNAP1|CDH13|CTNNB1|PTPRS|VCAN|ATP1B2|CASK|ACHE|TNR|TLN2|ATP2A2|TTYH1|RAC1|THY1|CADM2|NFASC|CD44|CADM4|CTNNA2|AIMP1|DST|ADAM23|CNTN2|NCAN|NLGN2|TENM2|EPHA4|S1PR1|NRXN1|OMG|ASTN1|BCAN|ADAM22|NCAM2|PKP4|CHL1|MOG|NRXN3|CDH10|NLGN3|OPCML|NCAM1|RPSA|PTK2B|CADM1|PRKCE|TLN1|CNTNAP2|ACTN2|VCL|CTNNA1|CTNND2|NEGR1|CADM3|CD47
cell adhesion mediated by integrin	20	0.43329	0.28676	0.70779	Adam17|Itgav|Itgb4|Itgb3|Itgb7|Itga2|Icam1|Fbn1|Fyb2|Itgb1|Itga5|Itgbl1	NA	NA	NA	NA	NA	NA	NA	NA	NA	NA
cell adhesion molecule binding	61	0.31203	0.39362	0.72999	Vcam1|Nectin4|Ptpn6|Igsf21|Slc14a2|Caml|Src|Cxadr|Cadm1|Hmcn1|Dsg2|Ezr|Itgb2|Itgb3|Fer|Itgb7|Nectin2|Tgfbi|Nrxn2|Adgrl1|Nlgn3|Tenm1|Itgb1|Itga5|Cdhr2|Glycam1|Itgal|Tenm4|Nlgn2|Cd226|Ptpn11	50	-0.48345	0.0095334	0.15488	Ctnnd1|Fgfr1|Ptprd|Tenm4|Dsp|Fer|Tenm1|Itgb3|Msn|Jup|Ptprf|Adgrl1|Itgb2|Afdn|Nrxn1|Grin2a|Adam8|Nectin3|Nlgn2|Ezr|Nlgn1|Cxadr|Nlgn3|Dsg2|Ptpn11|Cldn7|Ptpn6|Nectin2|Postn|Cadm1|Itgb1|Lrrc4c|Itgb7|Cd226|Itgal|Cdhr2|Cpe|Nptn|Tgfbi|Nrxn2|Itga4|Itga5|Vcam1|Ntng1|Shtn1|Nectin1|Slc14a2|Src|Sdcbp|Caml	NA	NA	NA	NA	NA
cell aging	27	-0.25923	0.86017	0.92056	Morc3|Prelp|Mnt|Pml|Hras|Npm1|Bcl2|Zmiz1|Wrn|Trp53|Mtor|Ilk|Cdk1|Pdcd4|Top2b|Zfp217|Tbx3	26	-0.28672	0.72153	0.85352	Brca2|Mtor|Top2b|Zmiz1|Pml|Pdcd4|Trp63|Mif|Pot1b|Wrn|Tbx3|Cdk1|Hras|Zfp217|Rwdd1|Cited2|Prelp|Npm1|Mnt|Trp53|Nup62|Dnaja3|Ilk|Bcl2|Morc3|Sod1	NA	NA	NA	NA	NA
cell body	105	0.31675	0.1973	0.70659	P2rx4|Cct5|Gsto1|Fadd|Pgrmc1|Dynlt1a|Syndig1|Gng3|Cacybp|Gnb5|Pitpnm2|Pitpnm1|Fabp7|Rdh10|Hspa1l|Mapk8ip3|Rps6|Cxadr|Gabarapl1|Rpl28|Gnai2|Dynlt1b|Ezr|Gnb1|Lzts1|Casp8|Cct4|Ndel1|Rnf112|Gnb2|Cct7|Rlbp1|Adora1|Naxe|Mapk8ip1|Acta1|Tubb5|Pitpnm3|Gabra5|Rdh5|Acta2|Cacng4|P2ry1|Kcnn3|Alk|Rbp1|Dynlt1f|Gnaz|Hspa1b|Cct2|Gfap|Gnb3|Dpysl3	105	0.24684	0.44092	0.62043	Ndel1|Park7|Pgrmc1|Gabarap|Cd200|Nf2|Mapt|Cacng4|Gnb2|Dynlt1a|Fyn|Cacybp|Gnaq|Gabarapl1|Gsk3b|Adora1|Slc2a13|Gnb1|Cct7|Syndig1|Lzts1|Gng3|Cct4|Dynlt1f|Acot7|Gsto1|Comt|Gnb4|Insr|Gabra5|Rit2|P2rx4|Rdh5|Gnai2|C330007P06Rik|Rack1|Il6st|Fadd|Pacrg|Tmem132e|Rnf157|Stau1|Gnao1|Btbd8|Gnb5|Casp8|Atp6ap2|P2ry1|Rbp1|Cct5|Dynlt1b|Calb1|Cct8|Gnaz|Rps6|Cct3|Trpv2|Hspa1b|Syt11|Rpl28|Tcp1|Acta2|Acta1|Naxe|Dynlt…	35	-0.32468	0.30486	0.57117	TRPV2|GABRA5|GNAZ|CCT7|GLUL|CCT3|CCT2|BRAF|PGRMC1|GNAI2|ACTG2|EPHA4|CCT5|PITPNM1|CCT4|CCT8|MAPT|CD200|MAP2|PTK2B|CALB1|FYN|TCP1
cell chemotaxis	62	0.40045	0.063179	0.53136	Ccl25|Vcam1|Ccl28|Ccl27a|Abcc1|Arrb2|Ccl9|Cxcl12|Gpr183|Pdgfra|Pip5k1a|Itga1|Cx3cr1|Lef1|Hmgb2|Pdgfb|Cxcl14|Pdgfrb|Vegfa|Ccl22|Ccrl2|Cxcl10|Ccl4|Eng|Prkcq|Ccl6|Cxcl1|Epha2|Efcab1	48	-0.36917	0.17194	0.43942	Pdgfra|Dock4|Plxnb3|Rhog|Abcc1|Kit|Prkcq|Ccl28|Eng|Ackr3|Arrb2|Lpar1|Hgf|Bin2|Cx3cr1|Ephb1|Agtr1a|Pdgfrb|Gm13306|Arhgef16|Cx3cl1|Ccr5|Lef1|Hmgb2|Ccl22|Ackr4|Bcar1|Hmgb1|Itga1|Vegfa|Efcab1|Vcam1|Hbegf|Gpr183|Enpp2|Ackr2|Cxcl12|Ccl27a|Ccn3|Ccr10|Ccl25|Cxcl14|Elmo2|Prkcd|Crkl|Pdgfb|Crk|Pip5k1a	NA	NA	NA	NA	NA
cell communication	32	-0.47765	0.050267	0.35858	Ctsl|Gja6|Gjb2|Slc8a1|Gjc2|Gjc3|Dll1|Frem1|Gjc1|Gjb1|Frem3|Adgrv1|Gjb6|Nf1|Gja4|Dll4|Gja1	30	-0.50147	0.03569	0.19895	Fras1|Slc8a1|Gjb1|Gja1|Frem2|Jag1|Nf1|Adgrv1|Gja6|Gjc3|Slc8a3|Mip|Itgb4|Dll1|Frem3|Gjb2|Frem1|Slc8a2|Gjc2|Gja4|Dll4|Gjc1|Jag2|Gja5|Gjd2|Gjb6|Gjd3|Gja3|Enpp5|Ctsl	NA	NA	NA	NA	NA
cell cortex	160	-0.26595	0.32004	0.56823	Epn3|Hip1r|Plekha2|Pxn|Ermn|Pard6g|Add3|Fgfr2|Myo7a|Flna|Prkd1|Traf6|Akap13|Flnb|Pard6a|Mical3|Rnd3|Wdpcp|Hnrnpk|Rhog|Rhobtb3|Map2k1|Zhx3|Eps8|Shroom2|Cd302|Dbn1|Grm7|Tsc1|Rai14|Fermt2|Map2k2|Hax1|Fgf1|Sept2|Marcks|Gnai1|Cttnbp2|Ptk2b|Numa1|Mkln1|Itch|Fmn2|Rhoq|Spire1|Cd2ap|Sptan1|Pfn4|Ric8b|Ncl|Insc|Bfsp1|Myh10|Pard3b|Lasp1|Stox1|Rnd1|Arc|Actr2|Clasp1|Rhoh|Pafah1b1|Arf6|Rhov|Fryl|Dctn4|Lamc2|Cyt…	154	-0.32149	0.072809	0.392	Ryr1|Dbn1|Myh9|Myo10|Mical3|Lamc2|Epb41l2|Fryl|Ctnnb1|Eps8|Itpr2|Akap13|Pxn|Flnb|Myh10|Myo1d|Wdpcp|Myo9b|Clasp1|Rnd3|Fer|Numa1|Clasp2|Add3|Ermn|Rhog|Pfn4|Fmn2|Grm7|Epb41|Fry|C2cd5|Dst|Cd2ap|Stox1|Denn2b|Arhgap32|Rhob|Dync1h1|Arc|Flna|Hmcn1|Cttnbp2|Sptan1|Fgf1|Epn3|Ncl|Nedd9|Pard3b|Fgfr2|Rhoc|Itgb4|Ezr|Septin2|Cd302|Rhobtb3|Ptk2b|Sapcd2|Trak1|Pard3|Prkd1|Bfsp2|BC034090|Dvl2|Nrbp1|Agtrap|Myo7a|Hip1…	45	-0.30722	0.29776	0.56628	ARHGAP32|FERMT2|CLASP2|MYH10|CTNNB1|SPTBN2|PTK2|DBNL|ADD3|HIP1R|CLASP1|DST|PFN1|CDC42|DCTN1|EPB41L2|PTK2B|PAFAH1B1
cell cycle	NA	NA	NA	NA	NA	NA	NA	NA	NA	NA	57	-0.25676	0.51835	0.76969	BECN1|CLASP2|CKAP5|UBA3|CCNY|CDK14|GAK|CLASP1|GNAI2|SIRT2|SMPD3|CSNK2A2|PIN1|CSNK1A1|BRINP1|PTP4A1|USP9X|DCTN1|NUDC|CSNK2A1|ARHGEF2|EPB41L2|PPP1CB|PRKCE|CDK5|PAFAH1B1|DYNC1LI1|RAN
cell cycle arrest	75	-0.36944	0.070727	0.39466	Ddit3|Brinp3|Inhba|Ern1|Tgfb1|Atm|Myc|Mtbp|Map2k1|Cdkn1c|Notch1|Skil|Brinp2|Pml|Sgsm3|Sox2|Tcf7l2|Apbb2|Hras|Hepacam|Thbs1|Apc|Eif2ak4|Tgfb2|Il12a|Stk11|Msh2|Wdr6|Brinp1|Irf6|Trp53|Cdkn1b|Whamm|Ilk|Ppm1g|Tsg101|Trp73|Cdkn2b|Prr11|Kmt2e|Cdkn2c|Trp53inp1|Map3k20|Pkd2|Uhmk1	71	-0.33132	0.20929	0.48951	Notch2|Notch1|Pkd1|Eif2ak4|Irf6|Rnf112|Wdr6|Gas2|Apc|Whamm|Pml|Ddit3|Sox2|Ern1|Msh2|Hepacam|Atm|Myc|Nupr1l|Ing4|Men1|Trp73|Skil|Map3k20|Cdkn3|Wnt10b|Mtbp|Tgfb2|Gadd45a|Smad3|Rassf1|Kmt2e|Pkd2|Vash1|Hras|Irf1|Il12a|Map2k1|Thbs1|Brinp1|Prr11|Rb1|Gas1|Cdkn1c|Tgfb1|Brinp2|Apbb2|Mlf1|Stk11|Cdkn2c|Trp53inp1|Cgrrf1|Ak1|Foxo4|Tcf7l2|Zfhx3|Trp53|Zbtb49|Rprm|Inhba|Ppm1g|Uhmk1|Brinp3|Ilk|Tsg101|Sgsm3|Tbrg1|…	22	-0.30689	0.5612	0.79904	CUL3|MAP2K1|MTOR|CUL2|HRAS|MLST8|BRINP1|RHEB|RPTOR|CAB39|LAMTOR1|AK1
cell death	34	-0.32634	0.46887	0.64097	Parp4|Htr2a|Cacna1a|Pmp22|Rraga|Sncaip|Tgfb2|Gzmm|Vapa|Brinp1|Cdkn1b|Als2|Prkd2	34	-0.31385	0.51217	0.71159	P2rx7|Axin2|Klk8|Cacna1a|Ndor1|Map3k11|Prkd2|Htr2a|Tgfb2|Cidea|Emp2|Faf1|Ripk1|Parp4|Brinp1|Rraga|Susd6|Gzmm|Pnpla8|Map3k9|Als2|Map3k10|Gsdme|Hmox1|Nup62|Sncaip|Fbh1|Bcl10|Emp3|Emp1|Atp6ap1|Vapa|Bnip3|Cdkn1b	NA	NA	NA	NA	NA
cell development	50	0.28424	0.6226	0.81505	Pla2g3|Lefty1|Cyb5r4|Prdm16|Igf1|Pex5|Tcf3|Mstn|Gdf9|Lef1|Ercc1|Gdf11|Bmp7|Gdf15|Bmp8b|Bmp6|Nkx2-2|Bmp5|Smo|Gdf10|Dct	NA	NA	NA	NA	NA	NA	NA	NA	NA	NA
cell differentiation	NA	NA	NA	NA	NA	NA	NA	NA	NA	NA	86	-0.25877	0.35145	0.62758	SHANK1|CAND1|SYT2|SLC7A5|VIPAS39|MARK2|NTRK3|CTNNB1|PURA|PTK2|NDRG4|WIPF3|NTRK2|UNC13A|BRAF|RIMS1|CTNNA2|NEDD4L|SYNE1|SIRT2|ADCYAP1R1|NDRG2|KIT|SYT3|EPHA4|CAMK2G|GPM6B|CAMK2B|BIN1|CDC42|CHL1|RAPGEF2|RASAL1|NDRG3|CSPG4|CAPRIN1|ARHGEF2|PTK2B|CADM1|LRRC8A|PAFAH1B1|SARM1|RMDN3|DPYSL2|CSPG5|FYN|INA
cell division	349	0.28174	0.084647	0.69928	Anapc13|Cdc25b|Ccdc124|Pelo|Epb41|Klhdc8b|Mark4|Cdk20|Smc4|Kifc1|Chmp1a|Gpsm2|Nudc|Incenp|Ccne1|Rcc1|Babam1|Cdk4|Dynlt1a|Rbbp8|Cdc26|Cdc7|Sgo1|Bin3|Ankle2|Bod1|Spout1|Pard3|Cenpx|Rnf8|Anapc16|Actr8|Cntrob|Cetn2|Spag5|Klhl42|Ube2s|Ppp1ca|Cdc123|Nedd9|Bub3|Ccnd3|Rala|Fbxo5|Bora|Dync1li1|Ncaph|Anapc11|Hmcn1|Ska2|Anapc15|Cdca3|Spg20|Cdk5|Fbxl7|Cables1|Gnai2|Sept9|Zfyve19|Dynlt1b|Haus3|Haus7|Prc1|Anap…	339	0.26894	0.016626	0.31445	Chmp1a|Sde2|Arpp19|Spg20|Spout1|Cetn3|Ccng2|Ccdc124|Ppp1ca|Klhl42|Zfp207|Bora|Dctn3|Ccne1|2610002M06Rik|Cenpv|Babam1|Gnai3|Septin5|Cdc26|Anln|Racgap1|Bod1|Zc3hc1|Cenps|Chmp1b|Chmp3|Nsmce2|Ensa|Bin3|Ppp1cc|Haus4|Tpx2|Ccny|Cdc25a|Mark4|Usp39|Tsg101|Katna1|Zfp830|Cdk7|Psrc1|Zfyve19|Vps4a|Cdk6|Klhl18|Cdca8|Ist1|Dynlt1a|Ints13|Vps4b|Arl3|Fbxl7|Map9|Nudc|Cib1|Ccne2|Klhdc8b|Mapre1|Bub3|Anapc16|Ran|Pard6…	47	-0.31228	0.26034	0.56954	BECN1|CLASP2|MAP4|CKAP5|CCNY|CDK14|CLASP1|GNAI2|SIRT2|CSNK1A1|TUBA1A|CDC37|CDC42|USP9X|DCTN1|NUDC|ARHGEF2|EPB41L2|PPP1CB|PRKCE|CDK5|PAFAH1B1|DYNC1LI1|RAN
cell fate commitment	56	-0.47819	0.0046093	0.28867	Sox13|Sox9|Wnt7b|Kdm6b|Casp3|Bmp2|Neurod1|Bmp4|Gap43|Sox6|Wnt2b|Notch1|Wnt3|Pml|Wnt2|Neurod4|Sox12|Wnt10a|Shh|Rbpj|Sox5|Gdf7|Erbb4|Wnt11|Nr2e1|Wnt7a|Vsx2	52	-0.25467	0.72446	0.83125	Notch1|Sox8|Sox6|Hes1|Onecut2|Kdm6b|Pml|Wnt9a|Eya1|Tal1|Wnt2b|Bmp4|Casp3|Tgfb1i1|Wnt10b|Wnt4|Ror2|Hey2|Erbb4|Smad2|Rbpj|Gata2|Sox5|Prdm1|Wnt3|Wnt5a|Wnt9b|Neurod4|Pax6|Vsx2|Gas1|Onecut1|Nr2e1|Wnt2|Wnt5b|Wnt11|Wnt1|Bmp2|Wnt16|Wnt10a|Ext1|Wnt7b|Sox9|Wnt7a|Mitf|Shh|Spry2|Gap43|Sox12|Neurod1|Sox13|Mef2c	NA	NA	NA	NA	NA
cell junction	NA	NA	NA	NA	NA	NA	NA	NA	NA	NA	230	-0.32905	0.000999	0.2642	DLGAP3|HOMER3|IGSF21|SHANK1|CPT1C|MAP1B|CDH2|SYT12|BSN|ARHGAP32|GABRA2|SYT2|FERMT2|FARP1|MAGI2|GABRA5|CNTNAP1|ARHGAP21|CACNA1C|GRIN2A|OLFM1|CTNNB1|PTPRS|MACF1|SHANK3|ACHE|SPTBN2|TLN2|ANK3|SLC30A3|ARHGAP44|PTK2|DBNL|SYN3|LRFN1|GAK|GABRB2|PTPRN2|UNC13A|GAD2|CADM2|LRRC4B|GABBR2|DLG2|PLAA|RIMS1|GRIA2|CTNNA2|CAMSAP3|DST|SYNPR|DLG1|PCLO|DMXL2|VAPA|SNAP25|ATP2B2|LRRTM1|NLGN2|HOMER1|TENM2|EPHA4|GRM2|LRRC…
cell leading edge	58	-0.37079	0.11873	0.41952	Exoc8|Pxn|Epb41l5|Carmil1|Bcas3|Iqgap1|Abi1|Jmy|Hdac6|Raph1|Vim|Cdc42bpa|Cxcr4|Phldb2|Prkci|Ccdc88a|Ripor1|Shtn1|Myo1a|Scrib|Ldb2|Aak1|Ssh1|Cd2ap|Actr3|Cdc42bpg|Dock8|Arhgap1|Slk|Gbf1|Pafah1b1|Ywhaz|Wasl|Atn1	69	-0.32774	0.22434	0.51056	Myh9|Iqgap1|Pxn|Carmil1|Coro1b|Pabpc1|Clasp2|Gbf1|Scrib|Ccdc88a|Slk|Ripor1|Vim|Cd2ap|Raph1|Abl1|Sh3bp1|Ldb2|Aak1|Dpp9|Cdc42bpg|Dock8|Itgb4|Cdc42bpa|Exoc4|Hdac6|Cdc42bpb|Bspry|Atn1|Arpc3|Ddx3x|Myo1a|Gm45234|Cadm4|Cxcr4|Bcas3|Kdf1|Arf1|Phldb2|Ston1|Duox2|Duoxa1|Dctn1|Arpc2|Duox1|Actr3|Wasl|Lmo4|Shtn1|Ssx2ip|Arhgap1|Tubg1|Epb41l5|Ldb1|Ssh1|Abi1|Cfl1|Prkci|Atp7a|Pafah1b1|Exoc8|Coro1a|Ywhaz|Carmil2|Jm…	NA	NA	NA	NA	NA
cell maturation	37	0.30871	0.57092	0.78799	Hes5|Tusc2|Sox8|Bfsp2|Pparg|Hes1|Gdf11|Vegfa|Fzd5|Bhlha15|Il15|Cebpa	29	-0.45813	0.086063	0.29286	Epas1|Ctnnb1|Fgfr1|Sox8|Hes1|Cebpa|Sox10|Rfx3|Pparg|Axl|Bfsp2|Pla2g3|Pou2f2|Cbfb|Angptl8|Sox18|Bfsp1|Gata2|Runx2|Hes5|Vegfa|Gdf11|Id2|Bhlha15|Pth1r|Ascl1|Lhx6|Fzd5|Tusc2	NA	NA	NA	NA	NA
cell migration	187	-0.27363	0.21247	0.52235	Lcp1|Pik3c2b|Jup|Cln3|Tnfaip3|Usp33|Tns3|Tgfb1|Limd1|Elmo2|Pik3cb|Mmp14|Hbegf|Rac3|Carmil1|Iqgap1|Myo18a|Lamb1|Fut8|Col5a1|Arhgap35|Pik3cg|Lima1|Podxl|Shroom2|Ptk7|Efs|S1pr1|Nck2|Pdpk1|Efna1|Itgb8|Cdc42bpa|Cass4|Adgrg1|Nck1|Prkci|Rasgef1a|Ccdc88a|Thbs1|Pik3ca|Apc|Astn1|Gsk3b|Tgfb2|Cdh2|Il12a|Nckap1|Dock1|Scrib|Cthrc1|Cd151|Vtn|Rhobtb1|Sstr4|Coro7|Elmo3|Vav2|Mdk|Ptprf|Cd2ap|Sh3kbp1|Specc1l|Rac1|Nr…	221	-0.35018	0.0054039	0.23158	Tns3|Pdgfra|Dock5|Sorl1|Iqgap1|Dock1|Lamb1|Syde1|Lamc1|Pik3c2b|Prag1|Arhgap35|Peak1|Dchs1|L1cam|Mmp2|Carmil1|Gpc5|Nckap1|Coro1b|Rnd3|Itgav|Hes1|Nrp1|Reln|Lima1|Nrg1|Apc|Itgb3|Scrib|Ccdc88a|Adgrg1|Flt1|Jam3|Gfra1|Vtn|Sdc4|Tnfaip3|Ptk7|Plcg1|Jup|Cd2ap|Wwc1|Gpc6|Eng|Ptprf|Nckap1l|Snai2|Lama3|Tgfbr3l|Myo18a|Strip2|Astn1|Vav3|Sh3bp1|Lamb3|Rhob|Nfatc2|Bambi|S1pr1|Cd248|Arc|Lamb2|Igfbp6|Ptprk|Usp33|Spef…	32	0.21837	0.87269	0.94518	NDEL1|CDC42BPB|ITGAV|SIRPA|ABI2|ARPC5|MYO18A|ITGB1|TAOK2|NCK2|L1CAM|CORO1A|NRP1|EPHB3|SRC|NCKAP1|MAPRE1|CORO1B
cell morphogenesis	70	-0.35836	0.10147	0.42102	Egfr|Tbccd1|Asxl1|Sox6|Rac3|Bcl6|Tbcc|Ephb2|Stk4|Grem1|Wnt3|Adam8|Med1|Smarca4|Cap1|Arhgef2|Hgf|Clu|Ect2|Klf2|Tgfb2|Lipa|Nckap1|Bcl2|Rhobtb1|Ssh1|Rp2|Nrg1|Psmb10|Lst1|Shroom3|Cap2|Csnk1a1|Capzb|Sart3|Msx1|Fryl|Add1|Scfd1|Yap1|Rhoa|Tfcp2l1	78	-0.45113	0.0062053	0.14675	Cyfip1|P2rx7|Cdh10|Fryl|Wdr19|Ap3b1|Clu|Dchs1|Nckap1|Egfr|Arhgef2|Sox6|Cdh24|Nrg1|Yap1|Bcl6|Gp1ba|Fry|Nckap1l|Scfd1|Smarca4|Ptpro|Hgf|Cdh6|Adam8|Cdh11|Atp2b2|Sart3|Med1|Cdh19|Tgfb2|Klf2|Cyfip2|Thoc2|Shroom1|Lst1|Cdh20|Ect2|Tbccd1|Cul3|Mael|Pdpn|Wnt3|Cap2|Cdh5|Csnk1a1|Il7r|Klhl10|Tfcp2l1|Cdh18|Ephb2|Cdh8|Mapk14|Cdh22|Msx1|Shroom3|Sidt2|Add1|Cdh7|Ext1|Grem1|Ss18|Psmb10|Ssh1|Tbcc|Cdh12|Rhoa|Lratd1|C…	NA	NA	NA	NA	NA
cell motility	21	-0.30735	0.7154	0.84069	Clrn1|Tgfbr1|Map2k1|Gas8|Ets1|Cd34|Actb|Rac1|Ier2	28	0.41695	0.11202	0.27649	Cd34|Gas8|Brk1|Clrn1|Elmo1|Actb|Elmo2|Fscn1|Cttn|Dstn|Lratd1|Cfl1|Pten|Ier2|Adam17|Cfl2|Rac1|Srpx2|Drc7|Tgfbr1|Phactr1|Map2k1|Itgb4|Elmo3|Eng|Pld2|Ets1|Myo10	NA	NA	NA	NA	NA
cell periphery	62	-0.37936	0.086199	0.39648	Pecam1|Pde4b|Msn|Itga3|Inhbb|Gap43|Rdx|Rac3|Bcas3|Myo1b|Epha5|Nme2|Efna5|Slc1a3|Notch1|Cdh5|Stk26|Prkce|Fyn|Adgre1|Ntn1|Ppp5c|Mbp|Tacr1|Clu|Smoc2|Cd34|Cib1|Slitrk6|Slc9a3r1|Rhoa|Ctnnb1	68	-0.41741	0.027911	0.21084	Notch1|Mbp|Nos1|Ctnnb1|Slc1a3|Clu|Myo1b|Slc12a2|Vangl2|Coro1b|Smoc2|Smpd2|Rapgef3|Slc8a1|Nkd2|Msn|Pde4b|Itga3|Epha5|Fabp7|Slc12a5|Rdx|Ptprc|Ezr|Tacr1|Cd36|Ntn1|Lyve1|Slc24a3|Slitrk6|Arhgef5|Bcas3|Magi1|Chrna2|Stk26|Efna5|Nid1|Krt8|Fut4|Cdh5|Krt18|Pecam1|Mindy1|Bax|Rac3|Vcam1|Dlg4|Tubb3|Nme2|Prkce|Ppp5c|Slc1a1|Slc9a3r1|Atp1b2|Rhoa|Cdc42|Slc2a13|Phb2|Axin1|Cib1|Gap43|Itgb1bp1|Fyn|Inhbb|Mindy2|Pank1…	NA	NA	NA	NA	NA
cell population proliferation	NA	NA	NA	NA	NA	141	-0.26474	0.3783	0.63743	Lrp1|Appl2|Glul|Cspg4|Csf1r|Ctnnb1|Axin2|Brca2|Myh10|Ascc3|Gnl3|Rasgrf1|Fer|Stat3|Bysl|Scrib|Yap1|Itga2|Il18|Riox2|Kank1|Ltk|Lipg|Nbn|Mre11a|Myc|Ndst1|Trp63|Larp1|Lig4|Zfp36l1|Mcm10|Lrp2|Fgf5|Ptges3|Cep120|Dph1|Cul1|Cfb|Usp13|Kat2a|Ncf1|Alkbh3|Yme1l1|Pdk1|Lmntd1|Rrn3|Tacc2|Rasgrp4|E2f8|Cdk1|Aurkb|Brat1|Grhl2|Il12a|Sdcbp2|Morf4l1|Cited2|Gnat1|Ifnar2|Thpo|Cd74|Fpgs|Map2k1|Pdpn|Uspl1|Rhbdf1|Zpr1|Mki…	NA	NA	NA	NA	NA
cell projection	NA	NA	NA	NA	NA	NA	NA	NA	NA	NA	210	-0.2655	0.080827	0.41372	NOS1|CPT1C|MAP1B|MAP1A|ARHGAP32|TRIM3|FERMT2|CLASP2|FARP1|SLC1A3|MYH10|ATP2B4|CACNA1C|CUL3|OLFM1|MARK2|CTNNB1|PTPRS|TWF2|MACF1|SHANK3|CDC42BPA|PPP2R1A|RAB5A|DOCK4|GLUL|ANK3|ARHGAP44|FKBP15|LLGL1|DBNL|NTRK2|RAC1|SLC6A11|CADM2|PTPN23|RAC3|TUBB4A|DLG2|ARRB1|CD44|MAP6|EHD3|CTNNA2|DST|SIRT2|CNP|NDRG2|HOMER1|TENM2|EPHA4|GRM2|OCRL|CCT4|GRIA1|ADAM22|EHD1|BASP1|CSNK1A1|ARPC3|CCT8|EXOC8|GARS|CDC42|PRKACA|M…
cell projection assembly	NA	NA	NA	NA	NA	20	-0.5377	0.054201	0.20979	Gsn|Cyfip1|Nckap1|Rhog|Nckap1l|Vav3|Tsga10|Rhoj|Vav2|Scin|Parvb|Parvg|Rac3|Rac2|Rhov|Parva|Rac1|Rhoq|Cdc42|Rhou	NA	NA	NA	NA	NA
cell projection organization	159	-0.28916	0.16461	0.48706	Iqub|Poc1a|Fuz|Ttc30b|Bbs7|Cluap1|Ttc8|Ttc17|Cep152|Armc4|Cep290|Wdr35|Cc2d2a|Myo7a|Bbs2|Flna|Ptpdc1|Catip|Mks1|Wdpcp|Iqcb1|Cep41|2700049A03Rik|Tubd1|Cep97|Spag6l|Foxj1|Cfap54|Ehd1|Tsc1|Kif3a|Ttbk2|Ccp110|Snx10|Cep131|Dcdc2a|Ccdc88a|Bbs5|D1Ertd622e|Myo1a|C2cd3|Bbs1|Tubb4a|Tctn3|Ehd3|Bbs4|Ift43|Cep89|Wdr60|Tmem138|Dync2h1|Actr3|Arl6|Ttc30a1|Atp6v1d|Tekt2|Hap1|B9d1|Ubxn10|Twf2|Mtor|Ilk|Nek1|Ccdc113…	175	-0.27531	0.23744	0.5589	Gsn|Ptpn23|Dync2h1|Cplane1|Wdr19|Cfap65|Dnaaf5|Crocc|Cep250|Wdr90|Ptpdc1|Wdpcp|Togaram1|Ttc17|Cep131|Cfap54|Odf2l|Mtor|Cep290|Cep97|Hap1|B9d1|Tmem17|Ccdc88a|Wdr35|Dcdc2a|Cep41|Cep152|Ttbk2|Ttc8|Tchp|Ccno|Ccdc66|Foxj1|Catip|Cep162|Flna|Tctn3|Itga8|Ift122|Pkn2|Bbs1|Ccdc103|Bbs9|Ehd1|Plek|Cplane2|P2ry12|Kif24|Wdr60|Pcm1|Fam92b|Tmem216|Ccdc78|Cep83|Tubb4a|Dnaic2|Twf2|Cc2d2a|Cfap410|Ttc30b|Iqcb1|Pla2g…	NA	NA	NA	NA	NA
cell proliferation	205	0.2694	0.31931	0.72419	Brat1|Dph1|Hlcs|Pelo|Sdcbp2|Il18|Map3k11|Bak1|Ptpn6|Poc1b|Bad|Igf1|Ltk|Pak1ip1|Bax|Src|Mrps27|Kat2a|Csf1r|Gnl3|Pdk1|Axin2|Mif|Golph3|Ecd|Bcl2l1|Fbxl7|Ascc3|Gnai2|Dctn2|Foxc1|Trp63|Gnb1|Ddx41|Col4a3|Htr1a|Fpgs|Tbck|Fer|Bysl|Alkbh3|Dach1|Ercc1|Lipg|Naa60|Cited2|Pdxk|Sphk2|Pdpn|Mre11a|Fam83d|Uchl1|Polr3g|Gng2|Gmnc|Anxa7|Itga2|Ptges3|Tgfbi|Ube2l3|Yme1l1|Ercc2|Bok|Mcm10|Ypel5|Ncf1|Purb|Tspan1|Vegfa|H3…	NA	NA	NA	NA	NA	50	-0.28419	0.37844	0.63764	MYH10|RASGRF1|CTNNB1|ACHE|GLUL|CD81|UCHL1|RAC1|IGSF8|GNAI2|VTI1B|BAX|HRAS|PDXK|BIN1|PDK1|BCAT1|PDAP1|FSCN1|PRDX1|LRP1|CSPG4|NUDC|TXNRD1|CDK5|PRMT5
cell redox homeostasis	59	0.29821	0.49111	0.75711	Txn2|Txnrd2|Dnajc16|Txn1|Sh3bgrl3|Tmx3|Txndc15|Txndc16|Gclc|Txndc5|Egln2|Glrx3|Glrx|Prdx3|Pdia6|Ero1lb|Qsox2|Prdx4|Nhlrc2|Tmx1|Glrx2|Glrx5|Dnajc10|Nme9|Prdx1|Selenot|Selenos|Ptges2|Txnl1|Nxn|Qsox1|Pdia5|Prdx2	55	0.5606	0.00050994	0.0015785	Prdx2|Pdia6|Pdia4|Ero1l|Tmx2|Txndc12|Ero1lb|Txndc9|Apex1|Prdx6|Glrx5|Selenos|Txn1|Nxn|Gclc|Tmx1|Txn2|Gsr|Selenot|Glrx|Txndc5|Txndc15|Txnl1|Erp44|Gpx1|Txndc11|Prdx1|Txnrd1|Prdx5|Egln2|Pdia5|Tmx3|Dld|Ptges2|Sh3bgrl3|Dnajc16|Pdia3|Qsox1|Prdx3|Tmx4|P4hb|Prdx4|Nqo1|Glrx3|Qsox2|Krit1|Txnrd2|Txndc16|Sco1|Glrx2|Dnajc10|Txnrd3|Ddit3|Nhlrc2|Nfe2l2	26	-0.28888	0.59199	0.80101	NOS1|PDIA6|PRDX6|TMX2|GLRX|TMX1|PRDX2|PDIA3|PRDX1|TXNRD2|PDIA4|GSR|TXNRD1|TMX4|TXNDC5
cell surface	NA	NA	NA	NA	NA	487	-0.35635	0.00012558	0.16798	Pdgfra|Apoe|Bcan|Slit2|Sparc|Abca1|Notch2|Notch1|Pkd1|Lrp4|Cspg4|Cacna1d|Igf2r|Bsn|Dscaml1|Sorl1|Cr1l|Cd46|Thbd|Adamts9|Scube3|Robo1|Tnr|Lrp8|Tgfa|Csf1r|Slc1a3|Clu|Dmd|Itga6|Tjp2|Cntn2|Car4|Fgfr3|Hcn1|Clic4|Cacna1c|L1cam|Gpc5|Amot|Egfr|Dcbld2|Tmem8b|F3|Plxnb3|Itgav|Hhip|Trf|Tjp1|Chrna1|Rtn4rl2|Nrp1|Jam2|Nt5e|Kcnn2|Slc9a1|Adamts15|Itgb3|Scube1|Sulf2|Jam3|Epha4|Adgrf5|Grm7|Plat|Sdc4|Ank3|Tfrc|Cntna…	87	-0.32222	0.07103	0.34642	CA4|CLU|BMPR2|TRPV2|CDH2|BSN|FERMT2|SLC1A3|CDH13|GRIN2A|SLC3A2|ACHE|LRPAP1|TNR|ERP29|ANK3|LRFN1|HSP90AB1|THY1|APMAP|CD44|AIMP1|CNTN2|ADCYAP1R1|KIT|NLGN2|EPHA4|TFRC|NRXN1|ENO1|SLC1A4|GRIA1|PDIA3|GRIN1|HSPD1|CD200|HSPA5|SDC3|CAPN5|CDH10|GRIN2B|NLGN3|PDIA4|NCAM1|CSPG4|TLN1|LRRC8A|SLC1A2|CNTNAP2|CSPG5|MBP|CD47
cell surface receptor signaling pathway	153	-0.33611	0.028331	0.38174	Egfr|Glp1r|Adcyap1r1|Adgra3|Tnfrsf1a|Tspan2|Adgrb1|Sema6a|Lag3|Acvr1b|Tspan18|Adgre5|Adgrl3|Tspan9|Glmn|Jmjd6|Lama1|Tspan14|Cd36|Tspan31|Mchr1|Fzd4|Fyn|Khdrbs1|Cd53|Hax1|Adgre1|Cd81|Adgrl4|Adgrg1|Rtn4r|Lck|Adgrf2|Gipr|Tspan12|Adgrg2|Syk|Vipr1|Myd88|Fzd8|Ptk2b|Cd86|Tspan33|Adgrl2|Cd151|Erbb2|Spn|Glp2r|Agtr2|Pth1r|Adgrb3|Adgrg6|Tshr|Cblb|Tnfrsf1b|Unc50|Adgra1|Tspan11|Hs1bp3|Cd274|Adgrv1|Rtn4rl2|Klr…	107	-0.31879	0.14349	0.45159	Celsr3|Mchr1|Egfr|Plxna2|Celsr2|Glmn|Rtn4rl2|Itpkb|Adgrb1|Adgrg1|Adgrf5|Adgra2|Agt|Adgrb2|Adgrd1|Adgrl1|Adgrv1|Adgrf4|Sema6a|Fzd2|Fcrls|Fzd8|Adgra3|Adgra1|Lama1|Celsr1|Adgre5|Mif|Smo|Adgrf2|Myd88|Tshr|Ptk2b|Crhr1|Adgrl3|Jmjd6|Klrg1|Cd36|Fzd1|Adgrb3|Cd4|Adgrl2|Npr1|Spn|Hs1bp3|Calcr|Fcrlb|Fcer1g|Gpr157|Pdk1|Adgrg2|Unc50|Vipr2|Fgfrl1|Adgrl4|Anxa1|Fcgr1|Cblb|Itgal|Agtr2|Gipr|Edn3|Tnfrsf1a|Tnfrsf1b|Fz…	NA	NA	NA	NA	NA
cell volume homeostasis	21	0.44381	0.23354	0.68146	Clns1a|Slc12a8|Lrrc8a|Slc12a7|Aqp1|Lrrc8c|Slc12a6|P2rx7|Slc12a3|Gnb3	NA	NA	NA	NA	NA	NA	NA	NA	NA	NA
cell-cell adherens junction	79	-0.39886	0.023339	0.34461	Ptprm|Pgm5|Ctnna1|Jup|Lmo7|Nectin1|Zyx|Ajap1|Rdx|Dlg5|Cdh8|Cdh20|Bmpr2|Cdh22|Cdh19|Shroom2|Cdh5|Ddx6|Dlg1|Afdn|Oxtr|Ctnnd1|Nectin3|Cdh11|Crb1|Pkp4|Cdh2|Cdh24|Cdh7|Scrib|Frs2|Cdh10|Tjp1|Pard3b|Snap23|Dsc2|Add1|Arvcf|Pvr|Ctnnb1	NA	NA	NA	NA	NA	36	-0.33776	0.25559	0.54462	BMPR2|IGSF21|CDH2|CDH13|CTNNB1|CTNNA2|LRRC7|PKP4|BAIAP2|CDH10|DDX6|VCL|CTNNA1|CTNND2|TNKS1BP1
cell-cell adhesion	115	-0.34507	0.042909	0.39593	Egfr|Sox9|Jup|Lmo7|Nectin1|Dsp|Cbll1|Elmo2|Emcn|Cdh8|Cdh20|Esam|Cdh22|Rapgef1|Lims2|Cdh19|Cdh5|Adam8|Dlg1|Fblim1|Ntn1|Srf|Ctnnd2|Ctnnd1|Anxa9|Nectin3|Cdh11|Pkp4|Astn1|Cdh2|Dlg2|Vmp1|Cd93|Dlg3|Cdh24|Cdh7|Fndc3a|Scrib|Lrp6|Bcl2|Cd34|Kirrel|Cdh10|Cd2ap|Cldn5|Adgrv1|Cx3cl1|Arvcf|Cd47|Pvr|Negr1|Dchs1|Slit2|Mpzl2|Ctnnb1	125	-0.48118	0.00030567	0.0511	Celsr3|Slit2|Fat3|Pkd1|Cdh4|Myh9|Pkp4|Nectin4|Cdh10|Ctnnd1|Plpp3|Fat1|Ctnnb1|Itga6|Cdh15|Shc1|Dchs1|Dchs2|Dsp|Egfr|Celsr2|Cdh24|Aqp4|Ctnnd2|Fat4|Pkp2|Jam2|Scrib|Jam3|Jup|Cd2ap|Lpp|Lmo7|Itgb2|Lama3|Cd93|Astn1|Adgrv1|Cdh6|Adam8|Cdh11|Nrcam|Srf|Celsr1|Nectin3|Cdh2|Tek|Kirrel|Dlg1|Tnxb|Icam5|Cxadr|Ntn1|Lims2|Cdh19|Vezt|F11r|Pard3|Dlg2|Cdsn|Dsg2|Rpsa|Cx3cl1|Fat2|Perp|Ccn1|Rapgef1|Cyfip2|Dsc2|Lama5|Cdh…	39	-0.27604	0.52978	0.78659	CDH2|CDH13|CTNNB1|TTYH1|THY1|DLG2|CD44|CTNNA2|DLG1|NLGN2|TENM2|LRRC7|ASTN1|PKP4|ELMO2|CD200|BAIAP2|CDH10|RPSA|CTNND2|NEGR1|CD47
cell-cell adhesion mediated by cadherin	23	-0.50229	0.07456	0.33353	Mmp24|Cdh8|Cdh20|Cdh22|Plekha7|Cdh19|Cdh5|Afdn|Cdh11|Cdh2|Cdh24|Cdh7|Cdh10	NA	NA	NA	NA	NA	NA	NA	NA	NA	NA
cell-cell adhesion mediator activity	NA	NA	NA	NA	NA	20	-0.4586	0.17944	0.39844	Ccdc141|Dscaml1|Plxnb3|Nexn|Jam3|Nrcam|Dscam|Cntn6|Mypn|Igsf9|Lrrc4c|Prtg|Nptn|Sirpa|Bsg|Esam|Ntng1|Cntn5|Cd47|Emb	NA	NA	NA	NA	NA
cell-cell adhesion via plasma-membrane adhesion molecules	NA	NA	NA	NA	NA	27	-0.59781	0.0055807	0.09201	Mag|Cdh4|Cdh10|Cdh15|Dchs1|Cdh24|Cdh6|Cdh11|Flrt3|Cdh2|Adgrl3|Cdh19|Cdh13|Fgfrl1|Cdh20|Cdh5|Unc5d|Epcam|Cdh3|Pecam1|Cdh18|Cdh23|Cdh8|Cdh22|Cdh7|Cdh12|Mmp24	NA	NA	NA	NA	NA
cell-cell contact zone	20	-0.56522	0.038371	0.29688	Opalin|Pecam1|Nectin1|Ahnak|Ajap1|Pcdh9|Afdn|Nectin3|Pkp4|Scrib|Baiap2l2|Fgfrl1|Tiam1	25	-0.54329	0.026022	0.1777	Pkp4|Vcl|Tjp2|Pcdh9|Jam2|Scrib|Jam3|Ahnak|Gja1|Afdn|Ajap1|Nectin3|Flot1|Nectin2|Fgfrl1|Cadm4|Baiap2l2|Flcn|Opalin|Pecam1|Nectin1|Rap2b|Tiam1|Rap2c|Flot2	NA	NA	NA	NA	NA
cell-cell junction	171	-0.44346	0.00023283	0.2613	Ptprm|Pcdhb12|Ctnna1|Fndc1|Prkcd|Jup|Clic4|Prkch|Ptpru|Nectin1|Dsp|Slc2a1|Ahnak|Add3|Limd1|Usp53|Flna|Prkd1|Grhl2|Ceacam2|Epb41l3|Iqgap1|Rapgef2|Des|Pdzd2|Plekha7|Adgrl3|App|Shroom2|Ptk7|Cdh5|Was|Pdzd11|Lama1|Kit|Magi3|Krit1|Flrt1|Dlg1|Fzd4|Dbn1|Heg1|Cdc42bpa|Rab13|Cd53|Map2k2|Slc2a2|Lin7a|Afdn|Lck|Nck1|Pacsin2|Itk|Ctnnd1|Hepacam|Nectin3|Pikfyve|Ect2|Pkp4|Cadm3|Ahi1|Cdh2|Tmem47|Trpc4|Dlg3|Cdh24|S…	185	-0.3967	0.00099929	0.15208	Dbn1|Ptpru|Pkp4|P2rx7|Vcl|Iqgap1|Ctnnd1|Fat1|Ctnnb1|Ahi1|Dnmbp|Tjp2|Pxn|Fndc1|Clic4|Vangl2|Plekhg5|Dchs2|Mlc1|Dsp|Actn1|Pacsin2|Cdh24|Actn4|Aqp4|Gab1|Tjp1|Add3|Pkp2|Itgb3|Scrib|Micall2|Jam3|Plekha7|Ptprm|Ptk7|Pcdhgc3|Plcg1|Jup|Kit|Cd2ap|Ahnak|Gja1|Pikfyve|Afdn|Usp53|Csk|Rpgrip1l|Trpc4|Hepacam|Jcad|Prkcg|Wdr1|App|Fabp7|Heg1|Flna|Rapgef2|Ptprk|Nphp4|Flrt3|Lama1|Slc5a1|Nectin3|Cdh2|Pdzd2|Pcdhga12|Gr…	51	0.26812	0.43389	0.693	GRB2|CDC42BPB|FABP7|CTNND1|TJP1|PCDH1|FLOT1|DBN1|CFL1|MAP2K2|DLG3|PTPRJ|RAP1B|ACTN1|ACTN4|PDXP|CORO1A|PRKCG|HEPACAM|PKP2|CXADR|WDR1|LIN7C|ACTR3
cell-cell junction assembly	31	-0.39603	0.21424	0.45533	Cdh8|Cdh20|Cdh22|Cdh19|Cdh5|Hdac7|Heg1|Ctnnd1|Cdh11|Pkp4|Cdh2|Cdh24|Cdh7|Cdh10|Cldn5|Nr1h4|Arvcf	24	-0.61893	0.0038201	0.083849	Pkp4|Cdh10|Ctnnd1|Dchs1|Hdac7|Cdh24|Pkp2|Cdh6|Cdh11|Heg1|Cdh19|Trpv4|Cdh20|Pard6b|Flcn|Cdh5|Cldn5|Cdh18|Cdh8|Cdh22|Cdh7|Arvcf|Cdh12|Fscn1	NA	NA	NA	NA	NA
cell-cell junction organization	24	-0.3519	0.48207	0.64925	Cldn1|Tgfb1|Flna|Lims2|Heg1|Crb3|Prkci|Tgfb2|Rac1|Nf2|Ceacam1|Gja1	21	-0.24	0.92201	0.9682	Tjp1|Gja1|Marveld2|Heg1|Flna|Ajm1|Cxadr|Lims2|Ocln|Tgfb2|Smad3|Marveld3|Crb3|Ceacam1|Tgfb1|Rac1|Tgfb3|Ccm2|Prkci|Nf2|Cldn1	NA	NA	NA	NA	NA
cell-cell signaling	50	-0.37965	0.12778	0.41739	Fgf9|Ccr5|Gjb2|Gjc2|Gjc3|Dll1|Wnt2b|Grem1|Wnt3|Gjc1|Wnt2|Fjx1|Wnt10a|Shh|Ccl3|Aimp1|Gpnmb|Fgfr3|Gja4|Pomc|Wnt11|Wnt7a|Gja1|Ccl5	49	-0.30301	0.4524	0.67938	Adra1a|Fgfr3|Stab1|Fgf10|Gjb1|Fjx1|Gja1|Gja6|Gjc3|Fzd2|Wnt2b|Dll1|Fzd1|Gpnmb|Gjb2|Wnt10b|Wnt4|Ccr5|Ccl5|Lhx1|Gjc2|Gja4|Fgf9|Gjc1|Wnt3|Wnt5a|Wnt9b|Ccl3|Gja5|Panx2|Gjd2|Wnt2|Wnt5b|Wnt11|Gjb6|Wnt1|Bhlha15|Gjd3|Fgfbp3|Thy1|Dhh|Wnt10a|Gja3|Grem1|Wnt7a|Pomc|Aimp1|Shh|Panx1	NA	NA	NA	NA	NA
cell-matrix adhesion	73	0.28581	0.49917	0.75993	Vcam1|Npnt|Emp2|L1cam|Itgav|Tnxb|Nid1|Tek|Itga1|Cdk5|Adamts12|Itgb2|Itgb4|Tecta|Itga8|Itgb3|Epdr1|Itgb7|Bcam|Itga2|Itgb1bp1|Itga6|Tmem8b|Itga10|Jam3|Itgb1|Itga2b|Itgal|Itgbl1|Cntn2|Col5a3	70	-0.40946	0.027962	0.23129	Bcan|Ctnnb1|Itga6|Cntn2|Fn1|L1cam|Tmem8b|Sned1|Itgav|Itgb3|Jam3|Vtn|Itga2|Itgb2|Strc|Col3a1|Itgb5|Itga10|Adam8|Srf|Itga8|Angptl3|Tek|Itgb4|Tnxb|Col5a3|Itgbl1|Emilin1|Itga2b|Frem1|Tnn|Itgb1|Mkln1|Fermt2|Itgb7|Emp2|Itgal|Fermt3|Adam9|Mia|Bcl2l11|Bcam|Nid1|Itga11|Madcam1|Itga4|Col13a1|Itga1|Sirpa|Itgb8|Tsc1|Vcam1|Nid2|Hpse|Msln|Otoa|Zyx|Eda|Tecta|Fermt1|Cdk5|Tiam1|Rhoa|Cd63|Epdr1|Itgb1bp1|Ilk|Ccn2|N…	NA	NA	NA	NA	NA
cellular amino acid biosynthetic process	25	0.28311	0.80646	0.90762	Pycr2|Adi1|Bcat2|Asl|Cbs|Mtr|Asnsd1|Cth|Pycr1|Otc|Apip|Pycrl|Gm28551|Asns	24	-0.45723	0.13214	0.35989	Phgdh|Mtr|Cbs|Aldh18a1|Pycr2|Mthfd1|Psat1|Bcat2|Pycr1|Ass1|Apip|Mri1|Bcat1|Cth|Psph|Gm28551|Mthfd2l|Enoph1|Asl|Got1|Asns|Pycrl|Asnsd1|Adi1	NA	NA	NA	NA	NA
cellular amino acid metabolic process	23	-0.46448	0.13257	0.39957	Ggt7|Cln3|Gldc|Srr|Kyat3|Glud1|Ggt5|Got1|Ggt1|Cad|Sds	NA	NA	NA	NA	NA	NA	NA	NA	NA	NA
cellular calcium ion homeostasis	85	0.22974	0.87607	0.89308	Ryr1|Stc1|Slc8a2|Inpp4b|Stim1|Gpr12|Vapb|Psen1|Hexb|Vdr|Trpv4|Slc37a4|S100b|Stoml2|Atp13a3|Anxa7|Atp13a1|Tpcn2|Cav1|Ccl12|Xk|Cacna1c|Stc2|Atp13a2|Stim2|Calca|Apoe|Edn3|Tmem165|Slc24a1|Grik2|Atf4|Clstn1|Nucb2|Dmpk|Atp2b2|Slc8a3|Atp2a3|Ryr2|Atp2c2	83	-0.44553	0.0041068	0.14827	Apoe|Ryr3|Ryr1|Slc24a4|Atp13a1|S100b|Inpp4b|Cacna1c|Ryr2|Hexb|Pygm|Ank2|Atp2c1|Slc8a1|Atp2b1|Atp2b3|Atp2a2|Nucb2|Grin1|Atp13a2|Chrna7|Slc10a7|Dmpk|Atp13a5|Slc8a3|Atp2b2|Casr|Stc2|Htr2a|Trpv4|Atp2a3|Slc30a1|Slc24a3|Cherp|Grik2|Sypl2|Atp13a3|Calca|Tcirg1|Htr2b|Slc8a2|Tpcn2|Ccl5|Slc24a5|Stim1|Pkd2|Slc24a2|Rgn|Htr2c|Prkcb|Clstn1|Edn3|Pkhd1|Trpm8|Nptn|Atp2c2|Ccl3|Cdh5|Sv2a|Rmdn3|Stim2|Slc8b1|Slc37a4|A…	22	-0.30203	0.58352	0.79745	ATP2B4|ATP2A2|STIM1|ATP2B2|PRKCB|GRIN1|RYR2|ATP2B3|SV2A|STOML2|ANK2|RMDN3
cellular glucose homeostasis	NA	NA	NA	NA	NA	22	-0.36161	0.45313	0.67559	Myt1|Abcc8|Stxbp3|Alms1|Hk1|Klf15|Cartpt|Nucks1|Hk2|Fcor|Mir103-2|Nr1d1|Foxk1|Hkdc1|Foxk2|Gck|Tcf7l2|Sirt1|Ngfr|Pik3r1|Pik3r2|Raf1	NA	NA	NA	NA	NA
cellular iron ion homeostasis	43	0.35126	0.31194	0.72277	Ftl1|Ireb2|Tmem199|Iscu|Cp|Slc40a1|Atp6v0d1|Glrx3|Heph|Ttc7|Sod1|Hfe|Egln1|Fxn|Atp13a2|Hmox1|Nubp1|Ndfip1|Abcb7|Bmp6|Fth1|Atp6ap1|Ftl1-ps1|Ncoa4|Slc11a1	40	0.28693	0.49027	0.64912	Ftl1|Sod1|Atp6v1g1|Egln1|Atp6v0d1|Fth1|Ndfip1|Atp6ap1|Ttc7|Bola2|Fxn|Hmox1|Ncoa4|Ftl1-ps1|Iscu|Smad4|Scara5|Erfe|Bmp6|Tmprss6|Ccdc115|Cp|Hfe|Heph|Nubp1|Glrx3|Abcb7|Ireb2|Hif1a|Tmem199|Myc|Atp6v0a2|Tfr2|Atp6v1a|Atp13a2|Slc40a1|Tfrc|Trf|Alas2|Aco1	NA	NA	NA	NA	NA
cellular lipid metabolic process	25	0.52264	0.052006	0.39459	Ccdc71|Nr1h3|Lta4h|Gpat2|Pex5|Nr1h2|Abhd2|Abhd3|Pm20d1|Inppl1	NA	NA	NA	NA	NA	NA	NA	NA	NA	NA
cellular oxidant detoxification	63	0.33572	0.25614	0.70193	Hbb-bt|Txnrd2|Gsto1|Srxn1|Selenow|Gstp1|Gpx4|Gstm7|Hba-a1|Mgst3|Pxdn|Prdx3|Ptgs1|Gpx8|Prdx4|Gstk1|Ubiad1|Alox5ap|Duox2|Iyd|Sesn2|Apoe|Selenot|Selenos|Gsto2|Apom|Duox1|Nxn	57	0.27867	0.41838	0.59413	Prdx2|Prxl2c|Park7|Sesn1|Txndc17|Prdx6|Selenos|Nxn|Gsr|Selenot|Gpx4|Gpx1|Srxn1|Prdx1|Txnrd1|Prdx5|Gstp1|Gsto1|Mgst3|Gstt2|Prxl2b|Gpx7|Gstk1|Trp53inp1|Duox1|Duox2|Prdx3|Ltc4s|Ptges|Mpo|Mgst1|Selenow|Prdx4|Hbb-bs|Prxl2a|Hbq1b|Gpx8|Lpo|Hp|Cat|Tpo|Alox5ap|Txnrd2|Gsto2|Gstt1|Cygb|Txnrd3|Ptgs2|Ptgs1|Gstm7|Ubiad1|Iyd|Kdm3b|Sesn2|Gpx3|Pxdn|Apoe	NA	NA	NA	NA	NA
cellular process	24	-0.31287	0.66459	0.79121	Junb|Jun|Ar|Map1b|App|Rras2|Bmi1|Pttg1|Psrc1|Ppard|Gnao1|Ctnnb1	24	0.33585	0.42187	0.59828	Ppp1ca|Ngef|Junb|Psrc1|Bmi1|Hdgf|Ar|Fmnl1|Jun|Gnao1|Rras2|Amfr|Ndst2|Brms1|Pdgfd|Fli1|Lta|Tubb5|Ppard|App|Pttg1|Cdhr1|Ctnnb1|Map1b	NA	NA	NA	NA	NA
cellular protein localization	49	-0.38541	0.11878	0.41128	Ctnna1|Sin3a|Exoc8|Rragb|Optn|Lats2|Lamtor2|Gas8|Rraga|Lamtor3|Prpf19|Prkci|Pacs1|Hepacam|Sptbn4|Disc1|Nipbl|Id4|Rap2a|Dmd|Trp53|Ran|Kcna1|Amot|Ank2|Lats1|Cd63|Slc9a3r1|Grid2|Ctnnb1	64	-0.30547	0.36715	0.62217	Ctnnb1|Dmd|Axin2|Septin4|Sptbn4|Amot|Sin3a|Lrrk2|Ank2|Gja1|Nipbl|Lats2|Septin9|Zdhhc18|Frmd6|Hepacam|Foxj1|Grid2|Septin2|Cplane2|Scml2|Dvl2|Myo7a|Septin3|Gm49601|Pacs1|Scyl3|Disc1|Ctnna1|Prpf19|Wnt5a|Kcna1|Lamtor3|Lmna|Rraga|Duoxa1|Septin1|Itsn1|Septin6|Esam|Rap2a|Ap1ar|Scyl1|Trp53|Septin11|Slc9a3r1|Sumo2|Septin8|Lamtor1|Lats1|Prkci|Cdc42|Id4|Cd63|Ran|Exoc8|Armcx3|Csnk1e|Lamtor2|Optn|Septin5|Gas8…	NA	NA	NA	NA	NA
cellular protein metabolic process	NA	NA	NA	NA	NA	NA	NA	NA	NA	NA	23	-0.48104	0.048917	0.31128	WFS1|GSN|CDH2|ALB|VCAN|PDIA6|TMEM132A|PRKCSH|SORL1|USP9X|LTA4H|HSP90B1|CALB1|CKAP4
cellular protein modification process	39	0.36782	0.26706	0.713	Ube2m|Hlcs|Ttll1|Ttll12|Ttll13|Sae1|Wdyhv1|Uevld|Ttll11|Adprh|Ttl|Atg3|Ttll5|Ubl5|Pcmtd1|Stk38|Pcmtd2|Uba7	37	0.32766	0.3121	0.48748	Ttll12|Ttll11|Ttl|Tsg101|Ttll1|Rimkla|Pcmt1|Pcmtd2|Ubl5|Wdyhv1|Ube2m|Sae1|Ttll9|Pcmtd1|Uba6|Atg3|Ttll3|Hlcs|Uevld|Parp4|Uba7|Man2b1|Uba1|Lipt1|Ttll7|Uba1y|Lipt2|Ube2i|Adprh|Loxl2|St3gal6|Ttll13|Fbxo11|Ttll4|Rimklb|Ttll5|Stk38	NA	NA	NA	NA	NA
cellular response to amino acid starvation	43	0.41635	0.10187	0.55347	Eif2ak2|Wdr24|Map1lc3a|Cdkn1a|Szt2|Sh3glb1|Kptn|Lars|Ucp2|Mapk3|BC048403|Map3k5|Slc38a2|Sesn2|Dap|Nprl2|Seh1l|Atf4|Sesn3|Rragc|Becn1|Mapk8|Eif2s1	44	0.35625	0.14018	0.34388	Impact|Cdkn1a|BC048403|Rragb|Wdr24|Rnf152|Sesn1|Mios|Mapk1|Mapk3|Sh3glb1|Kptn|Rragc|Dap|Atf4|Sesn3|Map1lc3a|Slc38a2|Itfg2|Mapk8|Atf3|Eif2s1|Becn1|Rraga|Flcn|Seh1l|Lars|Map3k5|Bmt2|Nprl3|Prkd1|Eif2ak3|Gcn1|Eif2ak2|Tfeb|Wdr59|Nprl2|Mtor|Hnrnpl|Ucp2|Eif2ak4|Depdc5|Sesn2|Szt2	NA	NA	NA	NA	NA
cellular response to amino acid stimulus	56	0.29148	0.53434	0.76713	Col6a1|Col4a6|Col4a1|Col1a1|Atp7a|Pdgfra|Lars|Xbp1|Pdgfd|Lamtor4|Bcl2l1|Mmp2|Nsmf|Lamtor1|Sesn2|Dnmt3b|Cyba|Sesn3|Pdgfc|Rragc|Col1a2|Capn2	55	-0.35937	0.17368	0.44855	Pdgfra|Col6a1|Slc38a9|Sesn2|Mmp2|Egfr|Mtor|Col4a1|Rragd|Col1a2|Col3a1|Ipo5|Grin2a|Ntrk2|Col1a1|Hsf1|Col5a2|Ass1|Lamtor4|Zeb1|Glra3|Klhl22|Col4a6|Pdgfc|Dnmt3a|Dnmt3b|Sh3bp4|Cpeb3|Dnmt1|Pdgfd|Neurl1a|Col16a1|Lars|Lamtor3|Rraga|Glra2|Cebpb|Cpeb4|Hnrnpd|Rptor|Lamtor5|Spaar|Cpeb1|Bcl2l2|Lamtor1|Sesn3|Atp7a|Nsmf|Bcl2l1|Capn2|Rragc|Lamtor2|Sesn1|Xbp1|Rragb	NA	NA	NA	NA	NA
cellular response to amyloid-beta	24	-0.38781	0.33863	0.53284	Lgmn|Cacna1a|Lrp1|App|Cacnb1|Cd36|Atp1a3|Gsk3b|Epha4|Ager|Casp4|Foxo3|Grm5|Parp1	30	-0.30213	0.62244	0.77605	Cacna1a|Grm5|Abcc1|Epha4|Gja1|Lgmn|Atp1a3|App|Nampt|Cd36|Parp1|Bace1|Trem2|Bcl2l11|Cacna2d1|Itga4|Igf1r|Vcam1|Prnp|Snx6|Sirt1|Ngfr|Bcl2l2|Cdk5|Gsk3b|Fyn|Igf1|Foxo3|Cacnb1|Psen1	NA	NA	NA	NA	NA
cellular response to BMP stimulus	33	-0.42236	0.12508	0.40809	Sox9|Sfrp1|Bmp2|Bmp4|Spint2|Bmpr2|Acvr1|Vstm2a|Acvr2a|Dlx5|Kcnd3|Scx|Smad1|Bmpr1b|Runx2|Smad5	27	0.33709	0.37746	0.54886	Dlx1|Dlx5|Vstm2a|Acvr2a|Smad1|Sox9|Acvr1|Bmpr1a|Bmp2|Heyl|Spint1|Runx2|Spint2|Tmem100|Scx|Acvrl1|Bmp6|Adamts7|Tnmd|Kcnd3|Bmp7|Bmp4|Sfrp1|Nog|Bmpr1b|Bmpr2|Smad5	NA	NA	NA	NA	NA
cellular response to cadmium ion	28	-0.32065	0.57228	0.71694	Egfr|Jun|Mt3|Star|Fos|Ppp5c|Akr1c18|Enpp2|Daxx|Mapk1|Hsf1|Akt1|Gsn|Mmp9|Chuk|Sumo1|Ogg1	26	0.33542	0.40578	0.58031	Ogg1|Sod1|Mapk1|Mapk3|Mapk9|Atp7a|Ube2d3|Daxx|Sumo1|Jun|Ppp5c|Hmox1|Mmp9|Fos|Mapk8|Chuk|Akt1|Mt3|Ncf1|Mt2|Hsf1|Mt1|Akr1c18|Star|Egfr|Gsn	NA	NA	NA	NA	NA
cellular response to calcium ion	77	0.31314	0.30812	0.72847	Crhbp|Ryr1|Mcoln1|Endog|Slc25a24|Syt9|Cpne2|Cacybp|Cpne4|Eef2k|Dmtn|Gpld1|Hpca|Syt6|Syt5|Cpne7|Syt17|Slc25a23|Edn1|Alox5ap|Wnt5a|Mef2a|Syt12|Itpkb|Syt4|Syt15|Mef2c|Trpm2|Hspa5|Neurod2|Dpep1|Adcy1|Syt1|Prkaa2|Rasal1	74	-0.32426	0.22523	0.51138	Ryr3|Ryr1|Iqgap1|Rasal1|Clic4|Cpne7|Cpne5|Itpkb|Trpm2|Ppif|Wnk1|Fus|Lgmn|Cpne2|Nrxn1|Adgrv1|Prkaa1|Capn3|Akr1c18|Gpld1|Jund|Kcnh1|Syt13|Eef2k|Nlgn1|Slc25a23|Alox5ap|Slc25a24|Cpne1|Rasa4|Braf|Cpne8|Fosb|Pkd2|Syt15|Cpne3|Syt10|Dpep1|Hpca|Cpne6|Ect2|Syt12|Cpne4|Wnt5a|Neurod2|Mcoln1|Syt11|Syt9|Syt4|Syt7|Endog|Syt17|Rasgrp2|Syt6|Fos|Scn5a|Adcy1|Add1|Ncstn|Jun|Asph|Crhbp|Mef2a|Cacybp|Carf|Syt1|Syt5|Jun…	22	-0.2694	0.73772	0.92603	SYT12|SYT2|CPNE4|CAMK2D|BRAF|SYT3|HPCA|NRXN1|HSPA5|RASAL1
cellular response to cAMP	48	0.31602	0.43774	0.7332	Crhbp|Stc1|Itpr2|Eef2k|Srd5a1|Dmtn|Ezr|Itpr3|Rapgef3|Penk|Aqp1|Slc5a5|Hcn2|Igfbp5|Inpp5k|Cps1|Kdm1a|Wnt10b|Slc26a3|Slc8a3|Hspa5|Hcn4|Cftr	45	-0.30996	0.44935	0.67334	Akap9|Itpr2|Itpr1|Hcn1|Akap6|Star|Rapgef3|Slc8a1|Slc5a5|Pde2a|Rap1a|App|Rapgef2|Slc8a3|Ass1|Eef2k|Zfp36l1|Ezr|Itpr3|Cps1|Hcn4|Wnt10b|Pik3cg|Rapgef1|Fdx1|Pkd2|Kdm1a|Hcn2|Cftr|Slc26a3|Aanat|Aqp1|Inpp5k|Akap7|Penk|Stc1|Crhbp|Gpd1|Atp5o|Apex1|Rap1b|Hspa5|Srd5a1|Igfbp5|Dmtn	NA	NA	NA	NA	NA
cellular response to cytokine stimulus	29	0.28343	0.76155	0.88946	Nfkbia|Cdk9|Csf1r|Lef1|Nfkb1|Pid1|Pou4f1|Nkx6-1|Csf3|Il17ra|Dpysl3	25	-0.35805	0.42473	0.64902	Abca1|Csf1r|Akap6|Stat3|Nfat5|Il17ra|Dpysl3|Asah2|Nfkb1|Tcirg1|Lef1|Khsrp|Cxcr4|Ldlrap1|Traf6|Itga4|Stat5a|Mme|Hcls1|Cdk9|Nfkbia|Rhoa|Pid1|Atp5o|Hax1	NA	NA	NA	NA	NA
cellular response to dexamethasone stimulus	38	-0.42318	0.097324	0.38503	Egfr|Abcg2|Usp8|Gjb2|Tgfb1|Bmp4|Ddit4|Nr3c1|Fbxo32|Star|Foxo1|Ass1|Eif4ebp1|Agtr2|Bmi1|Abcc2|Mettl21c|Errfi1|Smyd3|Eif4e	35	-0.32338	0.46965	0.68277	Cflar|Ddit4|Egfr|Serpinf1|Star|Fbxo32|Pck2|Abcg2|Usp8|Agtr1a|Ass1|Hnrnpu|Arg1|Bmp4|Gjb2|Smyd3|Dnmt3b|Eif4ebp1|Agtr2|Abcc2|Mettl21c|Mstn|Tgfb1|Aqp1|Nr3c1|Eif4e|Crh|Tfap4|Casp9|Fech|Bmi1|Foxo1|Errfi1|Rps6kb1|Srd5a1	NA	NA	NA	NA	NA
cellular response to DNA damage stimulus	429	-0.34298	0.00025753	0.31241	Fmr1|Zfp385a|Xab2|Hmgb1|Atad5|Slx4|Parg|Top2a|Xrcc3|Xrcc5|Ercc6l2|Lig1|Casp3|Sirt4|Mcm8|Mad2l2|Brsk1|Fnip2|Smc5|Ccnd1|Kdm4d|Zbtb1|Alkbh1|Zbtb3|Ttc5|Apex2|Hipk2|Dclre1c|Eme2|Ncoa6|Lig3|Cul4b|Topbp1|Atmin|Ercc4|Kin|Plk3|Poll|Smc3|Atm|Rnf169|Nbn|Ddb1|Slf1|Immp2l|Wrnip1|Ap5z1|Traf6|Alkbh7|Myc|Mcm7|Bcl6|Helb|Nabp1|Primpol|Wdr76|Fancf|Ccnk|Prkdc|Eya2|Exo1|Gm28043|Morf4l1|Rad51c|Aen|Polq|Msh4|D7Ertd443e…	453	-0.25477	0.16825	0.55044	Fmr1|Ccnd1|Polq|Prkdc|Apex2|Smc3|Zfyve26|Mms19|Hipk2|Recql5|Mlh3|Dtx3l|Ino80|Herc2|Huwe1|Slf1|Plk3|Nsmce3|Mcmdc2|Brca2|Atmin|Psme4|Ercc6l2|Hdac10|Ascc3|Smg1|Chek2|Zmpste24|Ap5z1|Blm|Mus81|Ubr5|Fancd2|Ncoa6|Lig1|Setx|Smchd1|Msh6|Atrx|Fancm|Setd2|Bod1l|Ercc6|Atr|Trip12|Ufl1|Baz1b|Xrcc2|Apc|Zranb3|Supt16|Rif1|Rad50|Cgas|Yap1|Fmn2|Bcl6|Ddb1|Ercc4|Smc1a|Nipbl|Aatf|Cdc14b|Eya2|Dclre1b|Abl1|Helb|Usp51|N…	30	0.19981	0.93672	0.96487	RAD23B|MAPK3|OTUB1|CHCHD6|NONO|DDB1|UBE2N|TAOK2|STUB1|RUVBL2|RPS3|RUVBL1|MAPK1|VCP|APBB1|HMGB1
cellular response to drug	69	-0.3256	0.22387	0.48843	Egfr|Rest|Ppat|Slc18a2|Pde4b|Ppp1r14a|Nfe2l2|Myc|Sox10|Mt3|Tlr3|Hsp90ab1|Tfrc|Adssl1|Cers1|Kcne2|Rap1a|Ppm1f|Ppp1r12a|Gstm1|Ppp3ca|Umps|Rap1b|Rap2a|Ppm1e|Trp53|Hsf1|Braf|Nos2|Kcnc1|Rnf149|Cad|Eftud2|Kcnq1|Ppp1r9b	73	-0.39071	0.04704	0.27776	Gstm1|Abca1|Nfe2l2|Recql5|Eftud2|Slco1a4|Chek2|Egfr|Blm|Nkx3-1|Asic2|Ehmt2|Tfrc|Pde4b|Sox10|Pde2a|Ppp1r12a|Rest|Rap1a|Slc18a2|Prkaa1|Rnf149|Gpld1|Myc|Cad|Kcnh2|Hsf1|Ppp1r9b|Acer2|Pde4a|Tlr3|Braf|Th|Mt2|Il1b|Hsp90ab1|Ddc|Qdpr|Ppp1r14a|Mt3|Slc10a1|Cxcr4|Dpep1|Adssl1|Abcc2|Umps|Fbp1|Aim2|Ranbp1|Kcne2|Ppp3ca|Rap2a|Ppat|Prnp|Ppm1e|Trp53|Eef1a1|Rbm22|Htr1b|Ppm1f|Kcnc1|Crhbp|Gas6|Uchl1|Cers1|Nme1|Ppp3cb…	NA	NA	NA	NA	NA
cellular response to epidermal growth factor stimulus	51	-0.34743	0.22821	0.47983	Egfr|Syap1|Sox9|Zfp36l1|Myc|Mcm7|Iqgap1|Mars|Pdpk1|Med1|Erbb2|Dusp22|Stat5b|Zfp36l2|Ncl|Errfi1|Snai2|Git1|Dab2ip|Cbl|Cad|Ptpn12|Akt1|Erbb4|Dusp3|Rasa1|Bag4|Zfp36|Ppp1r9b	50	-0.24435	0.81017	0.87265	Iqgap1|Cflar|Egfr|Pde8a|Plcg1|Mars1|Snai2|Col1a1|Myc|Ncl|Zfp36l2|Cad|Zfp36l1|Ppp1r9b|Grk2|Med1|Dab2ip|Ireb2|Git1|Ptpn11|Id1|Pax2|Garem1|Erbb4|Vil1|Akt1|Zpr1|Foxc1|Zfp36|Becn1|Knstrn|Arpc2|Stat5b|Inpp5k|Ptpn12|Dusp3|Snx6|Rasa1|Eef1a1|Cbl|Sox9|Pdpk1|Gstp1|Baiap2|Cfl1|Mcm7|Bag4|Errfi1|Dusp22|Syap1	NA	NA	NA	NA	NA
cellular response to estradiol stimulus	34	-0.31802	0.51279	0.66895	Zfp703|Egfr|Sfrp1|Abcg2|Kat5|Enpp2|Hnrnpd|Esr1|Sstr3|Hsf1|Ppargc1a|Ccna2|Ppp1r9b	32	-0.30001	0.60506	0.76805	Cflar|Mmp2|Egfr|Sstr3|Ppargc1a|Itga2|Sstr2|Ccdc62|Abcg2|Nrip1|Hsf1|Ddx18|Ppp1r9b|Sfrp1|Gper1|Ncoa3|Esr1|Bcl2l11|Fam210b|Hnrnpd|Ruvbl2|Ccna2|Sstr1|Bcl2l2|Crhbp|Kat5|Glrx|Zfp703|H2az1|Aifm1|Ramp3|Srd5a1	NA	NA	NA	NA	NA
cellular response to extracellular stimulus	22	-0.33912	0.56569	0.71654	Adnp|Fosl1|Arhgap35|Fos|Tfrc|Slc1a2|Cdkn2b|Sfrp2|Axl|Nr4a2	NA	NA	NA	NA	NA	NA	NA	NA	NA	NA
cellular response to fatty acid	22	0.35159	0.53422	0.77628	E2f1|Src|Ldlr|Pdk4|Srebf1|Pdk3|Nme1|Edn1|Pid1	NA	NA	NA	NA	NA	NA	NA	NA	NA	NA
cellular response to fibroblast growth factor stimulus	28	-0.47965	0.066837	0.33658	Sfrp1|Zfp36l1|Fgfr2|Kdm5b|Myc|Iqgap1|Postn|Star|Egr3|Nr4a1|Frs2|Zfp36l2|Gclm|Zfp36|Dll4|Hyal1|Setx|Ccl5	29	-0.30378	0.61324	0.77662	Iqgap1|Kdm5b|Setx|Star|Col1a1|Myc|Zfp36l2|Fgfr2|Zfp36l1|Sfrp1|Cps1|Postn|Dstyk|Ccl5|Lhx1|Hyal1|Dll4|Zfp36|Snca|Ext2|Ext1|Gclm|Egr3|Frs2|Cd44|Nr4a1|Itgb1bp1|Gclc|Hyal2	NA	NA	NA	NA	NA
cellular response to gamma radiation	30	-0.28689	0.72121	0.82688	Xrcc5|Atm|Tlk2|Zmpste24|Hras|Rad51|Wrn|Cryab|Trp53|Hsf1|Rnf4|Yap1|Gtf2h5|Xrcc6|Map3k20|Mdm2|Egr1	28	0.38829	0.17975	0.35855	Hspa5|Cdkn1a|Mdm2|H2ax|Rnf4|Bcl2l1|Egr1|Rpl26|Gtf2h5|Xrcc5|Trp53|Xrcc6|Elk1|Tmem109|Tspyl5|Kdm1a|Hras|Wrn|Tlk2|Map3k20|Rad51|Hsf1|Atm|Cryab|Yap1|Atr|Zmpste24|Chek2	NA	NA	NA	NA	NA
cellular response to glucocorticoid stimulus	21	-0.36196	0.48078	0.65011	Rest|Zfp36l1|Nr3c1|Flt3|Sstr4|Sstr3|Zfp36l2|Zfp36	NA	NA	NA	NA	NA	NA	NA	NA	NA	NA
cellular response to glucose starvation	38	-0.37669	0.21515	0.46139	Sik1|Tbl2|Rrp8|Slc2a1|Nfe2l2|Atg14|Pik3r4|Itfg2|Eif2ak3|Cpeb4|Nim1k|Bcl2|Pik3c3|Impact|Trp53|Higd1a|Sesn1|Prkaa1|Gck	38	0.39814	0.08302	0.24893	Impact|Hspa5|BC048403|Tbl2|Xbp1|Sesn1|Prkaa2|Bcl2|Sh3glb1|Kptn|Rrp8|Foxo3|Prkag1|Atf4|Higd1a|Sesn3|Asns|Trp53|Gck|Atg14|Bhlha15|Itfg2|Cpeb4|Prkag2|Mtmr3|Becn1|Slc2a1|Nuak2|Upp1|Hnrnpa1|Eif2ak3|Pik3c3|Prkaa1|Pik3r4|Sesn2|Mybbp1a|Nfe2l2|Szt2	NA	NA	NA	NA	NA
cellular response to glucose stimulus	64	0.30374	0.42477	0.73235	Vcam1|Endog|Aacs|Mlxipl|Kcnb1|Igf1|Polg|Serpinf1|Pck2|Gclc|Ucp2|Slc29a1|Gas6|Pdk3|Nme1|Grk2|Men1|Icam1|Lgals1|Cyba|Opa1|Gper1|Prkaa2|Cpb2|Ogt	58	-0.32849	0.27556	0.54682	Zbtb20|Ogt|Ucp2|Serpinf1|Unc13b|Aqp4|Slc29a1|Ppargc1a|Sin3a|Tjp1|Star|Wdr35|Ern1|Pck2|Prkaa1|Srf|Men1|Grk2|Casr|Gper1|Grik5|Th|Oprk1|Pik3ca|Lgals1|Polg|Kcnj11|Opa1|Sox4|Cpb2|Zfp236|Twnk|Ang2|Endog|Vcam1|Smad4|Irs2|Gjb6|Ppp3ca|Nme2|Aacs|Rack1|Ppp2ca|Gclm|Tra2b|Slc39a14|Kcnb1|Gas6|Gpx1|Pdk3|Igf1|Foxo3|Gclc|Prkaca|Neurod1|Nme1|Prkaa2|Adcy8	NA	NA	NA	NA	NA
cellular response to growth factor stimulus	59	-0.42323	0.02903	0.36556	Egfr|Cat|Sfrp1|Ripk1|Cpne3|Bmp2|Tgfb1|Bmp4|Lrp8|Egr3|Rack1|Emd|Fyn|Nos1|Oprd1|Thbs1|Klf4|Creb1|Plk5|Erbb2|Mapk7|Tgif1|Stat5b|Cib1|Tnfrsf1b|Egr4|Uri1|Bmpr1b|Twf2|Akt1|Map2k5|Twist1|Mdm2|Fez1|Ctnnb1	65	-0.29429	0.41601	0.65659	Sparc|Map1b|Nos1|Lrp8|Ctnnb1|Shc1|Egfr|Htr3a|Fez1|Bmpr2|Bmpr1b|Sfrp1|Tgfbr2|Lrp2|Bmp4|Htra2|Twf2|Th|Cat|Tgif1|Ddc|Ppp2r5d|Acvr1c|Klf4|Angpt2|Cpne3|Ripk1|Ibsp|Sphk1|Akt1|Cited2|Acvrl1|Thbs1|Tnfrsf1b|Tgfbr1|Oprd1|Creb1|Uri1|Tgfb1|Stat5b|Pfn1|Bmp2|Dtymk|Twist1|Bmpr1a|Rack1|Acvr2b|Plk5|Insr|Acvr1|Acvr2a|Mapk7|Ppp2r5b|Gas6|Map2k5|Cib1|Fyn|Acvr1b|Emd|Pdgfb|Ehd4|Mdm2|Rps6kb1|Srd5a1|Mef2c	NA	NA	NA	NA	NA
cellular response to heat	57	0.25372	0.79045	0.88167	Stac|Irak1|Cdkn1a|Ier5|Bag3|Hspa1l|Stub1|Arpp21|Htra2|Ano1|Trpv4|Myof|Zfp976|Ywhae|Hikeshi|Slu7|Hmox1|Lyn|Hspa1a|Hspd1|Hspa5|Zfp709|Il1a|Hspa1b|Tfec|Eif2s1|St8sia1	47	0.26233	0.6089	0.7363	Pdcl3|Cdkn1a|Stub1|Pdcd6|Arpp21|Prkaca|Ywhae|Hspd1|Daxx|Sumo1|Ier5|Slu7|Trp53|Hmox1|Hikeshi|Irak1|Rasa3|Vcp|Hsf2|Zfp709|Eif2s1|Ano1|Scara5|Clpb|Trpa1|Atxn3|Lyn|Hsp90ab1|Hsf5|Trpv4|Tcim|Htra2|Stac|Zfp976|Hsp90aa1|Hsf1|Fgf1|St8sia1|Bag3|Hdac2|Dhx36|Nf1|Ptgs2|Atp2a2|Tpr|Myof|Hsf4	NA	NA	NA	NA	NA
cellular response to hormone stimulus	39	-0.39526	0.14989	0.42272	Junb|Plod3|Avpr1a|Ramp2|Jun|Fos|Socs2|Fosb|Cacna1h|Oxtr|Ncoa1|Ghr|Dusp1|Gpr150|Ncoa2|Stat5b|Jund|Robo2|Stat3|Slit2|Igfbp2	30	-0.38807	0.25529	0.50254	Slit2|Cacna1h|Ucp2|Plod3|Ncf2|Slit3|Stat3|Jund|Ncoa1|Ramp2|Aif1|Fosb|Ncoa2|Robo2|Stat5b|Igfbp7|Inpp5k|Fos|Jun|Socs2|Asns|Dusp1|Ramp1|Ghr|Adra2a|Pgf|Igfbp2|Junb|Rps6kb1|Ramp3	NA	NA	NA	NA	NA
cellular response to hydrogen peroxide	61	-0.30795	0.367	0.56938	Prkcd|Kdm6b|Tnfaip3|Ezh2|Hdac2|Nfe2l2|Net1|Hdac6|Akr1b3|Ets1|Foxo1|Zfp277|Ppp5c|Apex1|Ppif|Ect2|Klf2|Klf4|Plekha1|Mapk7|Impact|Cbx8|Hsf1|Oser1|Cdk1|Top2b|Sirt1|Myb|Prkaa1|Axl|Mdm2|Park7|Setx	68	-0.26275	0.60494	0.75078	Nfe2l2|Ets1|Ankzf1|Setx|Trpc6|Top2b|Il18bp|Trpm2|Kdm6b|Tnfaip3|Ppif|Cyp1b1|Abl1|Rhob|Prkaa1|Ezh2|Hdac2|Cbx8|Hsf1|Rela|Zfp277|Arg1|Hdac6|Pdgfrb|Akr1b3|Axl|Stat6|Klf2|Pcgf2|Nqo1|Klf4|Map3k5|Ripk3|Anxa1|Cdk1|Ripk1|Myb|Sphk1|Ect2|Pdgfd|Cst3|Becn1|Sirpa|Aqp1|Zfp580|Mapk8|Oser1|Net1|Ppp5c|Fxn|Sirt1|Rps3|Src|Map1lc3a|Mapk7|Cfl1|Pcna|Plekha1|Prkcd|Smpd3|Foxo1|Apex1|Bnip3|Mdm2|Capn1|Aifm1|Park7|Impact	NA	NA	NA	NA	NA
cellular response to hypoxia	110	-0.24863	0.64335	0.71602	Fndc1|Sfrp1|Sirt4|Zfp36l1|Tbl2|Nfe2l2|Slc8a1|Myc|Cpeb2|Ptgs2|Mst1|Mt3|Hif1a|Ubqln1|Casr|Prkce|Dnmt3a|Brip1|Adam8|Sirt2|Npepps|Epas1|Oprd1|Ptn|Mief1|Npm1|Kcnd2|Eif4ebp1|Bcl2|Slc9a1|Ptgis|Ero1l|Pgk1|P4hb|Fmn2|Suv39h2|Vasn|Nol3|Pink1|Slc2a4|Cox4i2|Kcnk3|Trp53|Mtor|Higd1a|Ccnb1|Foxo3|Pten|Ppargc1a|Hyou1|Sirt1|Cpeb1|Hp1bp3|Akt1|Prkaa1|Twist1|Mdm2|Ppard|Rora|Ccna2|Tert	102	-0.25486	0.56225	0.71966	Nfe2l2|Epas1|Ndrg1|Cr1l|S100b|Fndc1|Cflar|Nkx3-1|Mtor|Trpc6|Slc29a1|Ppargc1a|Slc9a1|Cbs|Fmn2|Slc8a1|Ptgs2|Kcnk3|Pink1|Prkaa1|Adam8|Npepps|Myc|Slc8a3|Rgcc|Zfp36l1|Sfrp1|Casr|Kcnk2|Stc2|Hif1a|Vldlr|Mpl|Vasn|Ak4|Mst1|Dnmt3a|Mt3|Ppard|Eif4ebp1|Suv39h1|E2f1|Akt1|Ptgis|Opa1|Kcnd2|Hyou1|P4hb|Tert|Lmna|Ubqln1|Sirt4|Oprd1|Scn2a|Vegfa|Endog|Aqp1|Sirt2|Cpeb2|Acaa2|Twist1|Npm1|Pgk1|Ccna2|Mdm4|Irak1|Prkce|Hmo…	NA	NA	NA	NA	NA
cellular response to insulin stimulus	93	-0.29217	0.30238	0.54944	Syap1|Ppat|Zfp36l1|Irs2|Inhbb|Myc|Cpeb2|Hnrnpk|Prkdc|Star|Gpam|Eprs|Ghsr|Rab10|Mars|Irs1|Sp1|Rab8b|Pdpk1|Rab13|Foxo1|Prkci|Pik3r2|Grb14|Ghr|Slc9a1|Rhoq|Hdac9|Got1|Trib3|Slc2a4|Pik3r1|Lpin1|Pten|Errfi1|Cdk2|Rab31|Tbc1d4|Cpeb1|Akt1|Gck|Parp1|Kat2b|Ywhag|Ceacam1|C2cd5	94	0.30689	0.098347	0.34571	Syap1|Srd5a1|Prkcz|Rps6kb1|Akt3|Insig2|Rab8b|Capn10|Errfi1|H2az1|Lpin2|Foxo1|Rab12|Ywhag|Inhbb|Gclc|Aprt|Rab10|Pik3r2|Pik3r1|Hdac9|Ghr|Prkci|Pten|Rab31|Gstp1|Pdpk1|Rhoq|Src|Slc25a33|Cpeb1|Kat2b|Akt2|Sp1|Slc39a14|Insr|Usf1|Got1|Hnrnpk|Cdk4|Gck|Rab8a|Ppat|Pak1|Irs2|Inpp5k|Cpeb2|Tbc1d4|Rab13|Insig1|Ceacam1|Gsk3a|Vamp2|Gh|Lpin1|Sgk1|Wdtc1|Apobec1|Mir103-2|Lep|Akt1|Pcsk9|Rarres2|Grb14|Pkm|Ghsr|Parp1|S…	NA	NA	NA	NA	NA
cellular response to interferon-beta	35	0.29436	0.67748	0.83393	Ube2g2|Ifit3|Irf1|Ifi47|Htra2|Ddx41|Iigp1|Ndufa13|Irgm2|Aim2|9930111J21Rik2|Gm4951|Igtp|Ifi204|Ifi205	25	0.25804	0.81361	0.90599	Cdc34|Ube2k|Capn2|Ddx41|Ube2g2|Ndufa13|Stat1|Igtp|Ifit3|Aim2|Gbp3|Irgm2|Irgm1|Gbp2|Irf1|Gm4841|Gbp6|Sting1|Tlr3|Htra2|Iigp1|Ifi203|Ifit1|Mndal|Pnpt1	NA	NA	NA	NA	NA
cellular response to interferon-gamma	84	-0.27559	0.46942	0.6446	Stx4a|Kif16b|Zyx|Stxbp3|Dapk1|Stx8|Cldn1|Myc|Flnb|Myo18a|Gbp5|Star|Eprs|Tlr3|Was|Stxbp4|Vim|Dapk3|Rab11fip5|Pde12|Kif5b|Stat1|Slc26a6|Ass1|Rab43|Actg1|Gbp9|Irgm1|Actr3|Ccl3|Il12rb1|H2-Ab1|Aqp4|Nos2|Cx3cl1|Actr2|Gapdh|H2-Q7|Gbp2|Gbp7|Syncrip|Cdc42ep2|Rab12|Gsn|Adamts13|Gbp3|Irf8|Gbp4|Gbp6|Tlr2|Ccl5	69	-0.25832	0.64158	0.77279	Gsn|Stxbp2|Flnb|Stxbp3|Aqp4|Star|Eprs|Vim|Myo18a|Rab7b|Kif5b|Myc|Dapk1|Ass1|Kif16b|Aif1|Cdc42ep4|Tlr3|Gbp9|Gbp7|Cx3cl1|Irf8|Rpl13a|Ccl5|Gbp8|Ccl17|Syncrip|Ccl22|Gbp6|Slc26a6|Gbp2|Irgm1|H2-Ab1|Gbp3|Wnt5a|Adamts13|Mrc1|Ccl3|Cdc42ep2|Il12rb1|Rab11fip5|Stxbp1|Stx8|Rab20|Sirpa|Rab43|Ciita|Gapdh|Stxbp4|Zyx|Actr3|Stat1|Pde12|Vamp4|Myo1c|Ccl25|Stx4a|Cd47|Cdc42|Vamp3|Vps26b|Actr2|Casp1|Dapk3|Rab12|Evl|Act…	NA	NA	NA	NA	NA
cellular response to interleukin-1	59	0.26104	0.73657	0.85505	Ccl25|Hyal2|Ccl9|Nkx3-1|Upf1|Irf1|Cfl1|Adamts12|Nfkb1|Otub1|Edn1|Ccl12|Rbmx|Rela|Hyal3|Ccl22|Ccl4|Mylk3|Ccl17|Zc3h12a|Yy1|Ccl6|Ccl7	44	0.24674	0.74969	0.83223	Hyal2|Yy1|Mapk11|Bmi1|Rora|Tank|Cd47|Cfl1|Ccl25|Otub1|Usp10|Sox9|Hyal3|Mylk3|Cebpb|Rc3h1|Sirpa|Cactin|Ccl3|Rbmxl1|Nr1d1|Map2k7|Hyal1|Ptgis|Abcc2|Irf1|Ccl22|Ccl17|Ccl5|Klf2|Cx3cl1|Adamts7|Hif1a|Dab2ip|Nfkb1|Rela|Sfrp1|Myc|Akap12|Rbmx|Upf1|Pycard|Nkx3-1|Fn1	NA	NA	NA	NA	NA
cellular response to interleukin-4	24	0.46063	0.1508	0.56817	Cdk4|Alad|Mrc1|Rps2|Coro1a|Xbp1|Lef1|Fasn|Rplp0|Rpl3|Keap1|Tuba1b|Mcm2|Dcstamp|Arg1|Rufy4|Hspa5|Shpk	22	0.37885	0.2813	0.46406	Hspa5|Rps2|Xbp1|Rpl3|Coro1a|Rplp0|Cdk4|Impdh2|Nfil3|Mrc1|Adamts13|Tuba1b|Keap1|Lef1|Hsp90ab1|Mcm2|Tcf7|Arg1|Shpk|Alad|Pml|Fasn	NA	NA	NA	NA	NA
cellular response to ionizing radiation	33	-0.28714	0.69039	0.79694	Rad51ap1|Kdm4d|Tgfb1|Net1|Swi5|Tank|Ino80|Rad51|Fignl1|Ect2|Eef1d|Trp53|Snai2|Clock|Sirt1|Rad9a|Rad1	35	0.21962	0.90825	0.945	Cdkn1a|Rad1|Swi5|Rpl26|Grb2|Hus1|Tank|Rad9a|Eef1d|Sirt1|Trp53|Clock|Net1|Fbxo4|Bbc3|Mapk14|Tgfb1|Rad51ap1|Spidr|Ect2|Fignl1|Rhno1|Gadd45a|Mgmt|Rad51|Ints7|Kdm4d|Rad9b|Lig4|Nampt|Rhob|Snai2|Blm|Tnks1bp1|Ino80	NA	NA	NA	NA	NA
cellular response to leukemia inhibitory factor	111	-0.24865	0.63051	0.71305	Hells|Xrcc5|Dtx1|Nol8|Wdr35|Piga|Gldc|Kdm5b|Tle4|Eps8|Sox1|Pml|Cacnb4|Tfrc|Klf5|Fzd4|Srm|Snx10|Pcolce|Jarid2|Eed|Ctbp2|Klf4|Creb1|Spry4|Srsf7|Mat2a|Trim2|Eif4a2|Rnf138|Nfyb|Lrat|Elavl2|Ncl|Shmt1|Bclaf1|Abcg4|Gclm|Spock2|Tex14|Rnmt|Sirt1|Myb|Ildr1|Mga|Gstt2|Arid5b|Laptm5|Pdcd10|Prdm5|Mpc1|Hk2	107	0.25923	0.30914	0.53127	Sox1|Prdm5|Klf5|Mpc1|Fzd4|Xbp1|Cacnb4|Piga|Pdcd10|Nfyb|Mkrn1|Pmm1|Mras|Nol8|Srsf3|Snx10|Cacybp|Spry2|Mtf2|Trim2|Ptp4a3|Msc|Elavl2|Eif4a2|Xrcc5|Srm|Mrpl15|Syngr1|Sstr1|Sirt1|Chchd4|Gclm|Slc25a5|Ina|Ubxn2a|Abcg4|Gstt2|Lrat|Socs3|Srsf7|Spp1|Gfpt2|Rps16|Mybl2|B3gnt2|Creb1|Rnf125|Pax6|Spry4|Gnpnat1|Ildr1|Parp16|Rnmt|Vegfc|Laptm5|Rarg|Enah|Twistnb|Myb|Jarid2|Cth|Bclaf1|Tex14|Eef1e1|Adam23|Klf4|Rnf138|H…	NA	NA	NA	NA	NA
cellular response to lipopolysaccharide	129	0.31838	0.14038	0.68195	Litaf|Nr1h3|Nfkbib|Tlr4|Gstp1|Plscr2|Cdk4|Irak1|Cmpk2|Nr1h2|Mrc1|Src|Sbno2|Arid5a|Trim41|Cd180|Casp1|Mapk14|Xbp1|Upf1|Pabpn1|Ctr9|Cx3cr1|Hmgb2|Nfkb1|Cd14|Ldoc1|Irgm2|Wnt5a|Lbp|Cd80|Acod1|Rela|Ticam2|Gch1|Ripk2|Arg1|Abl1|Mef2c|Cxcl5|Cxcl10|Prpf8|Selenos|Plscr3|Zc3h12a|Zfp709|Il1rn|Cdk19|Mapk8|Ogt|Shpk|Cxcl1|Tnip3|Nlrp3	111	-0.28333	0.32686	0.60617	Abca1|Pabpn1|Ogt|Prpf8|Pycard|Upf1|Ednrb|Ppargc1a|Akap8|Star|Sbno2|Ctr9|Hdac5|Tnip2|Tnfaip3|Pde4b|Vim|Ldoc1|Pde2a|Abl1|Malt1|Irf3|Cx3cr1|Ncl|Paf1|Shpk|Pdcd4|Hsf1|Ass1|Rela|Arg1|Nfkb1|Cd36|Dab2ip|Ticam1|Axl|Oprk1|Ghsr|Arid5a|Tbxa2r|Cd180|Il1b|Cdc73|Irf8|Trim41|Cxcl16|Ccr5|Hmgb2|Ppard|Gbp6|Ticam2|Plscr4|Plaa|Il12a|Gbp2|Adam9|Tlr9|Irgm2|Abcc2|Plscr2|Wnt5a|Tnfrsf1b|Adamts13|Mrc1|Map2k7|Nr1d1|Hmgb1|Nf…	NA	NA	NA	NA	NA
cellular response to mechanical stimulus	70	-0.33027	0.20184	0.47318	Mag|Egfr|Sox9|Piezo2|Tnfrsf1a|Tgfb1|Slc2a1|Ptgs2|Hdac4|Map3k1|Ripor2|Tlr3|Kcnk4|Map3k14|Nos1|Tnfrsf8|Cradd|Gsk3b|Map3k2|Casp2|Scx|Ltbr|Got1|Rac1|Nos3|Cd40|Akt1|Tlr7|Wnt11|Arhgdia|Ctnnb1|Gja1	66	-0.31017	0.32967	0.59327	Mag|Atp1a2|Nos1|Ctnnb1|Egfr|Casp2|Ripor2|Agt|Ptgs2|Gja1|Itga2|Pde2a|Bag3|Col1a1|Map3k1|Myd88|Nfkb1|F11r|Tlr3|Ptpn11|Map3k14|Il1b|Nos3|Gadd45a|Tlr7|Atp1a1|Cnn2|Irf1|Bmp6|Akt1|Ltbr|Map3k2|Scx|Ptger4|Hdac4|Tnfrsf1a|Slc2a1|Kcnk4|Tgfb1|Aqp1|Wnt11|Mapk8|Rac1|Casp8|Ednra|Fadd|Tmem150c|Got1|Slc38a2|Dag1|Kcnj2|Sox9|Bcl10|Cradd|Gsk3b|Gclc|Cav1|Bad|Bak1|Mapk3|Map2k4|Mtpn|Bnip3|Piezo2|Habp4|Arhgdia	NA	NA	NA	NA	NA
cellular response to nerve growth factor stimulus	40	-0.32176	0.42132	0.60858	Micall1|Usp8|Csnk1d|Rapgef2|Rapgef1|App|Magi2|Ehd1|Acap2|Ntrk3|Tac1|Creb1|Rap1a|Cib1|Ntrk2|Braf|Foxo3|Pten|Cbl|Kif1b|Akt1	42	0.29315	0.4302	0.61412	Hspa5|Elavl4|Crk|Micall1|Rpl8|Csnk1d|Csnk1e|Foxo3|Cib1|Pten|Rab35|Dync1li1|Rps3|Cbl|Stmn2|Eef1a1|Arf6|Dync1li2|Creb1|Akt1|E2f1|Rapgef1|Tac1|Kat2a|Cdc5l|Calca|Arpc3|Id1|Braf|Magi2|Ehd1|Acap2|Ntrk2|Rapgef2|App|Usp8|Rap1a|Kif1b|Cstf2|Hes1|Kidins220|Ntrk3	NA	NA	NA	NA	NA
cellular response to organic cyclic compound	73	-0.25294	0.72525	0.77211	Casp3|Bmp2|Tgfb1|Myc|Tmem173|Star|Pak2|Hsp90ab1|Klf5|Ptn|Hcfc1|Klf2|Klf4|Rap1a|Pak3|Gli2|Slc9a1|Hmgcs1|P2ry6|Rap1b|Ccl3|Smad1|Cdkn1b|Hsf1|Nos2|Ccnb1|Smad5|Socs1|Akt1|Stat3|Mdm2|Smad9|Stat5a|Ccna2|Cebpb|Arhgdia|Btrc|Ppp1r9b|Ccl5	65	-0.26758	0.59843	0.75015	P2rx7|Hcfc1|Itga6|Smad5|Stat3|Star|Lrrk2|Slc9a1|Cebpa|Cyp1b1|Itga2|Il18|Hmgcs1|Tiparp|Rap1a|P2ry13|Smad9|Gli2|Myc|Hsf1|P2ry6|Ppp1r9b|P2ry12|Nfkb1|Mgmt|Rae1|Casp3|Sting1|Slc16a1|Wnt10b|Il1b|Hsp90ab1|Klf2|Ccl5|Klf4|Alpl|Lgals1|Pak3|Akt1|Btrc|Ccl3|Gsk3a|Stat5a|Cebpb|Tmf1|Tgfb1|P2ry1|Bmp2|Ccna2|Pak4|Akt2|Smad1|Casp9|Nfkbia|Mbd2|Pak2|Ptn|Mdm2|Rap1b|Cdkn1b|Klf5|Rps6kb1|Arhgdia|Srd5a1|Igfbp5	NA	NA	NA	NA	NA
cellular response to organic substance	42	-0.40433	0.10868	0.40169	Egr2|Casp3|Abcc8|Ccnd1|Cd68|Mapk12|Mcm7|Map2|Calr|Nr4a1|Calb1|Bcl2|Mapk7|Mapk6|Mapk1|Psap|Clec3b|Il5ra|Slc6a4|Mdm2|Mapk11|Egr1	28	0.4087	0.12843	0.30119	Satb2|Mdm2|Pou3f2|Syp|Mapk1|Bcl2|Bad|Egr1|Nr4a1|Casp1|Mcm7|Psap|Calr|Ephx1|Timp3|Calb1|Bax|Cd68|Iqgap3|Il1b|Wnt10b|Egr2|Casp3|Cux2|Trim71|Map2|Abcc8|Ccnd1	NA	NA	NA	NA	NA
cellular response to oxidative stress	68	-0.28774	0.45798	0.635	Selenon|Prkcd|Hdac1|Rbm11|Gjb2|Bmp4|Nfe2l2|Vrk2|Prkd1|Mt3|Nme2|Stau1|Foxo1|Sirt2|Gsr|Zfand1|Etv5|Pnpt1|Atp2a2|Adnp2|Pink1|Fancc|Nfe2l1|Foxo3|Lonp1|Ppargc1a|Rad52|Prdx5|Prr5l|Prkaa1|Parp1|Park7|Setx|Nr4a2	73	0.28947	0.25933	0.4809	Prdx2|Sod1|Park7|Xbp1|Prkaa2|Slc11a2|Adnp2|Selenos|Foxo1|Pyroxd1|Prkcd|Foxo3|Gsr|Ppia|G6pdx|Coq7|Atf4|Stx4a|Vkorc1l1|Prdx5|Nfe2l1|Ngfr|Rad52|Stx2|Chchd4|Penk|Nme2|Hdac1|Stau1|Vrk2|Lonp1|Msra|Sirt2|Endog|Snca|Eif2s1|Prdx3|Cst3|Prkra|Rwdd1|Brf2|Rbm11|Fancc|Mt3|Keap1|Nr4a2|Gjb2|Aldh3b1|Parp1|Prkd1|Aif1|Slc25a24|Selenon|Mgmt|Slc7a11|Htra2|Bmp4|Pycr1|Prr5l|Etv5|Prkaa1|Pink1|Atp13a2|Tmem161a|Atp2a2|Pyc…	21	0.41807	0.15209	0.34975	CCS|SOD1|HTRA2|SNCA|SOD2|PRDX5|PRDX3|GPX1
cellular response to peptide hormone stimulus	20	0.52259	0.093956	0.49585	Mas1|Il18|Src|Xbp1|Irf1|Por|Wnt1|Max|Edn1|Men1|Cav1|Nkx6-1|Gper1	NA	NA	NA	NA	NA	NA	NA	NA	NA	NA
cellular response to platelet-derived growth factor stimulus	26	-0.42804	0.18786	0.43226	Syap1|Rdx|Myc|Iqgap1|Prkce|Mars|Fyn|Ptn|Creb1|Yes1|Has1|Errfi1|Snai2|Has2|Cbl|Rasa1|Ccna2|Hyal1	25	0.2497	0.84916	0.92519	Syap1|Ptn|Errfi1|Fyn|Atp7a|Src|Cbl|Prkce|Rasa1|Ccna2|Arpc2|Has1|Creb1|Hyal1|Pdgfd|Yes1|Mtss2|Pdgfrb|Rdx|Myc|Snai2|Mars1|Itgb3|Coro1b|Iqgap1	NA	NA	NA	NA	NA
cellular response to reactive oxygen species	30	-0.35282	0.39352	0.57785	Egfr|Ercc6l2|Pxn|Jun|Fos|Ppargc1b|Akr1c18|Tpm1|Mapk1|Trp53|Prdx5|Akt1|Btk|Mmp9|Park7|Chuk	31	-0.39107	0.23136	0.48331	Pdgfra|Pxn|Ercc6l2|Mmp2|Egfr|Fer|Pdk2|Ppargc1b|Akr1c18|Ptprk|Ncf1|Mpv17|Romo1|Atg7|Akt1|Prdx3|Chuk|Mapk8|Fos|Mmp9|Trp53|Jun|Rps3|Tpm1|Src|Prdx5|Mapk9|Mapk3|Smpd3|Mapk1|Park7	NA	NA	NA	NA	NA
cellular response to retinoic acid	53	-0.42329	0.038288	0.33682	Sox9|Wnt7b|Ret|Brinp3|Hdac2|Atm|Fgfr2|Myc|Abl2|Tnc|Epha3|Ptk7|Brinp2|Cyp26b1|Abca1|Atp1a3|Ntrk3|Ptk2b|Klf4|Creb1|Rara|Brinp1|Tead2|Adnp2|Yes1|Rarb|Twf2|Osr1|Myb|Slc6a4|Add1|Yap1|Setx	46	-0.38406	0.14043	0.39784	Abca1|Ntrk3|Osr1|Serpinf1|Setx|Yap1|Ptk7|Abl2|Aldh1a2|Ltk|Atp1a3|Hdac2|Atm|Col1a1|Myc|Fgfr2|Ptk2b|Pparg|Htra2|Twf2|Ret|Tnc|Klf4|Lyn|Yes1|Myb|Rarg|Lep|Tead2|Brinp1|Creb1|Aqp1|Brinp2|Epha3|Cyp26b1|Add1|Wnt7b|Sox9|Ndufa13|Brinp3|Phb2|Rorb|Tesc|Rxrb|Adnp2|Mef2c	NA	NA	NA	NA	NA
cellular response to starvation	61	-0.4431	0.012761	0.2966	Pik3c2b|Sfrp1|Ctsl|Usp33|Rragb|Inhbb|Wnt2b|Bmpr2|Ambra1|Fnip1|Klf10|Atg14|Rraga|Glul|Stk26|Mars|Ralb|Tcf7l2|Foxo1|Ripor1|Eif2ak4|Zfyve1|Lamp2|Pik3c3|Clec16a|Stk24|Wrn|Mtor|Cadps2|Dsc2|Sirt1|Tnrc6a|Srebf2|Gba	68	-0.28963	0.42233	0.65802	Glul|Pik3c2b|Cadps2|Eif2ak4|Mtor|Lrrk2|Tfeb|Ehmt2|Ripor1|Srebf1|Mars1|Bmpr2|Clec16a|Fnip1|Tnrc6a|Lamp2|Pik3c3|Gba|Usp33|5330417C22Rik|Nupr1l|Wnt2b|Sfrp1|Cartpt|Klf10|Mfsd2a|Dnajc15|Wnt4|Dsc2|Srebf2|Fcor|Fads1|Wrn|Atg7|Stk24|Stk26|Pcsk9|Bmf|Flcn|Wnt9b|Pdk4|Wipi1|Rraga|Ralb|Ppm1d|Angptl4|Ppara|Ambra1|Krt20|Atg14|Tcf7l2|Sirt1|Wdr45|Wipi2|Wdr45b|Map1lc3a|Gas6|Zfyve1|Ctsl|Rragc|Inhbb|Foxo1|Atg5|Fbxo22…	NA	NA	NA	NA	NA
cellular response to transforming growth factor beta stimulus	63	-0.44568	0.010891	0.31376	Sox9|Sfrp1|Epb41l5|Zfp36l1|Cldn1|Tgfb1|Hdac2|Ptk2|Tgfbr1|Fgfr2|Sox6|Nr3c1|Postn|Star|Dnmt1|Wnt2|Dbn1|Fyn|Akr1c18|Creb1|Wnt10a|Pde3a|Mapk7|Wwox|Scx|Actr3|Yes1|Zfp36l2|Clec3b|Col4a2|Nos3|Ppargc1a|Crkl|Sox5|Ppm1a|Parp1|Wnt7a	58	0.29404	0.30137	0.50948	Dlx1|Mef2c|Cldn1|Pde3a|Hyal2|Crk|Crkl|Ppm1a|Cav1|Fyn|Stk16|Apaf1|Mapk7|Wnt7a|Src|Sox9|Epb41l5|Wnt10a|Penk|Actr3|Wnt2|Nr3c1|Tgfb1|Creb1|Ovol2|Tgfbr1|Wnt5a|Pdcd5|Scx|Acvrl1|Pdgfd|Sox5|Dnmt1|Yes1|Smad3|Wnt4|Nos3|Postn|Id1|Ptk2|Parp1|Fbn1|Arg1|Sfrp1|Zfp36l1|Fgfr2|Zfp36l2|Cx3cr1|Col1a1|Akr1c18|Hdac2|Wwox|Smad7|Star|Ppargc1a|Sox6|Col4a2|Dbn1	NA	NA	NA	NA	NA
cellular response to tumor necrosis factor	102	0.3212	0.18522	0.69597	Crhbp|Ccl25|Vcam1|Npnt|Hyal2|Ocln|Ccl9|Nfkbia|Nkx3-1|Col1a1|Kat2a|Smpd4|Mapk14|Il18bp|Irf1|Cfl1|Adamts12|Gsdme|Mapk3|Nfkb1|Zfand6|Ikbkb|Brca1|Inpp5k|Edn1|Pid1|Ccl12|Map3k5|Dcstamp|Rps3|Rela|Hyal3|Ccl22|Calca|Tdgf1|Prpf8|Ccl4|Ccl17|Cyba|Gper1|Zc3h12a|Ccl6|Ccl7|Cebpa	85	-0.24294	0.70203	0.79536	Nfe2l2|Dbn1|Erbin|Tradd|Prpf8|Nkx3-1|Pycard|Ppargc1a|Cebpa|Il18bp|Wdr35|Smpd4|Akap12|Gba|Col1a1|Zfp36l2|Brca1|Dhx9|Ass1|Zfp36l1|Sfrp1|Rela|Ikbkb|Gper1|Nfkb1|Dab2ip|Ocln|Postn|Calca|Adamts7|Cx3cl1|Kat2a|Chil1|Klf2|Ccl5|Ccl17|Map3k5|Ccl22|Ripk1|Irf1|Kcnj11|Abcc2|Akt1|Hyal1|Hdac4|Thbs1|Tnfrsf1b|Adamts13|Foxp1|Nr1d1|Ccl3|Chuk|Zfp36|Cactin|Mapk14|Vcam1|Asah1|Inpp5k|Actr3|Hdac1|Sgms1|Hyal3|Gsdme|Zfand6…	NA	NA	NA	NA	NA
cellular response to unfolded protein	NA	NA	NA	NA	NA	20	0.32653	0.54941	0.70994	Hspa5|Optn|Hspa13|Hspb8|Hspa2|Daxx|Derl1|Pacrg|Hspa8|Hspa1b|Hspa9|Tmbim6|Hspa1a|Hspa14|Hspa1l|Hsf1|Bag3|Ern1|Rhbdd1|Tm7sf3	NA	NA	NA	NA	NA
cellular response to UV	50	0.33749	0.3186	0.73185	Bmf|Tmem161a|Bak1|Rpl26|Bax|Fbxw7|Atr|Mapk9|Pold1|Ruvbl2|Aqp1|Taf1|Triap1|Cops9|Cdc25a|N4bp1|Mettl3|Casp9|Polk|Nedd4|Kdm1a|Rhbdd1|Rhno1|Ptprk|Aurkb|Yy1|Usp28|Eif2s1	49	-0.27992	0.59728	0.75299	Ino80|Nsmce3|Eif2ak4|Ep300|Atr|Noc2l|Rhbdd1|Ptgs2|Ercc4|Tmem161a|Polk|Crebbp|Dhx36|Ptprk|Mettl3|Parp1|Taf1|Rhno1|Rnf168|Nfatc4|Aurkb|Kdm1a|Bmf|Zbtb1|Usp47|Pbk|Eif2s1|Bax|Fbxw7|Aqp1|Trp53inp1|Npm1|Ruvbl2|Trp53|Usp28|N4bp1|Casp9|Pik3r1|Cops9|Rpl26|Pcna|Mapk9|Cdc25a|Triap1|Bak1|Yy1|Ptn|Pold1|Sde2	NA	NA	NA	NA	NA
cellular response to vascular endothelial growth factor stimulus	28	-0.43474	0.14457	0.41347	Gab1|Ramp2|Ern1|Kdr|Prkd1|Sema6a|Egr3|Notch1|Nr4a1|Dab2ip|Akt1|Prkd2|Dll4	29	-0.32591	0.50592	0.70322	Notch1|Gab1|Nrp1|Flt1|Ern1|Sema6a|Mt1|Prkd2|Ramp2|Rela|Dab2ip|Prkd1|Anxa1|Sphk1|Akt1|Dll4|Gas1|Vegfa|Mapk14|Vcam1|Flt4|Kdr|Egr3|Map2k3|Mapkapk2|Spry2|Nr4a1|Itgb1bp1|Xbp1	NA	NA	NA	NA	NA
cellular response to virus	23	-0.42492	0.22647	0.45379	Fmr1|Adar|Ikbke|Il12a|Gli2|Riok3|Gbf1|Mmp12|Chuk|Mapk11	22	-0.68818	0.0006982	0.030776	Fmr1|Gbf1|Wdfy4|Gli2|Rrp1b|Lgals8|Zc3hav1|Lgals9|Pou2f2|Ddx3x|Ikbke|Il12a|Irgm2|Arf1|Vwce|Chuk|Mapk14|Riok3|Penk|Gsdme|Adar|Mapk11	NA	NA	NA	NA	NA
cellular zinc ion homeostasis	20	0.41181	0.34909	0.73344	Slc39a13|Mt1|Slc39a5|Slc39a14|Mt2|Slc39a4|Slc30a9|Slc39a8|Slc39a7|Atp13a2	20	-0.31662	0.65778	0.82041	Ap3b1|Atp13a2|Slc30a10|Slc39a12|Mt1|Mt2|Slc30a1|Slc30a9|Mt3|Slc39a4|Slc39a5|Slc39a8|Slc39a13|Lck|Slc39a7|Slc39a10|Slc30a5|Slc39a14|Atp7b|Slc39a6	NA	NA	NA	NA	NA
central nervous system development	64	-0.23639	0.84996	0.87145	Gli3|Sox9|Acan|Hapln2|Sox10|Acvr1b|Lmx1a|Stk4|Dhx30|Hapln4|Ndn|Zeb2|Drp2|Dner|B3gnt5|Shh|Bcan|Pam|Lig4|Trp53|Arsa|Elp3|Gabra4|Vax1|Pten|Timp4|Zeb1|Hapln3|Aldh3a2|Id3|Stk3|Eif2b2|Dmbx1|Chd7	76	-0.37431	0.065723	0.32298	Bcan|Chrd|Szt2|Gsn|Notch2|Gli3|Chd7|Dscaml1|Timp4|Sox6|Reln|Dhx30|Adgra2|Zeb2|Shc3|Trio|Arnt2|Ankle2|Nrcam|Nog|Grhl3|Aldh5a1|Lig4|Smo|Aldh3a2|Zeb1|Hapln3|Drp2|Tbx6|Arsb|Glis2|Acan|Hapln2|Tbx3|Scin|Thoc6|Dner|Vax1|B3gnt5|Cyp26c1|Id3|Zfp523|Cited2|Stk3|Gabra4|Hapln4|Tpp1|Slc2a1|Gsx2|Lmx1a|Faim2|Zbtb16|Pam|Elp3|Emx1|Cox7b|Ecrg4|Trp53|Zic1|Sox9|Ngfr|Pten|Zic3|Timp2|Hapln1|Shh|Dab1|Acvr1b|Arsa|Mtf1|Gb…	28	-0.27099	0.66401	0.8474	VCAN|ADAM23|NCAN|BCAN|ADAM22|MOG|ALDH5A1|MBP|TAGLN3
centriolar satellite	30	0.31266	0.61472	0.82173	Sdccag8|Zmynd10|Pax2|Ccdc14|Spag5|Cep72|Flot1|Odf2l|Ssx2ip|Fopnl|Krt18|Plk1|4933427D14Rik|Ccdc13|Bbs9	89	-0.3514	0.081863	0.36903	Dzip1|Exoc7|Flii|Cep131|Odf2l|Cep290|Cep97|Haus6|Taf1d|C2cd5|Prkcq|Kctd1|Dcdc2a|Tmem63a|Dbh|Lats2|Spag5|Kif5b|Ccdc66|Pibf1|Lrif1|Chd3|Cdc42bpg|Pla2g6|Cep72|Bbs1|Upf3b|Cep68|Tek|Bbs9|Wdr62|Patj|Dysf|Pcm1|Fnip2|Nlrc3|Flot1|Pax2|Ccdc14|Zmynd10|Keap1|Dlgap5|Tap1|Il4ra|Map11|Bbs5|Klhl12|Aldob|Ptpn20|Bbs4|Ccdc113|Cep55|Ift43|Ddah2|Sass6|Spag9|Pxk|Nek1|Ccdc13|Rab11fip5|Plk1|Klhl4|C2cd3|Krt18|Rab11fip3|K…	NA	NA	NA	NA	NA
centriole	118	-0.31602	0.11182	0.44483	Poc1a|Sass6|Mphosph9|Top2a|Ttc8|Dzip1|Cep152|Cep290|Cenpj|Cep250|Ccnf|Mks1|Cep350|Stard9|Pcnt|Kif2a|Cep41|Plk2|2700049A03Rik|Cep170|Tubd1|Cep295|Poc5|Mdm1|Kif3a|Alms1|Herc2|Ttbk2|Sirt2|Ccp110|Ift88|Ccdc88a|Topors|Rock1|Cep120|Ofd1|Ccdc146|Capg|C2cd3|Cetn3|Cchcr1|Cep63|Odf2|Bbs4|Cep89|Ccsap|Rp2|Dzip1l|Ccdc68|Htt|Nedd1|Nin|Hap1|Stil|Cep55|Ran|Spice1|Birc5|Aurka|Crocc|Agbl2|Kif24|Ccdc120|Pcm1|Cntln	127	-0.32568	0.081798	0.40183	Cep295|Dzip1|Nin|Herc2|Crocc|Rock1|Cep250|Wdr90|Htt|Sfi1|Odf2l|Cep135|Cep290|Cep128|Cep164|Cep192|Hap1|Ccdc88a|Alms1|Mdm1|Stard9|Stil|Cep41|Dzip1l|Tubgcp3|Plk4|Cep152|Ttbk2|Ttc8|Tsga10|Ift88|Ccnf|Cep162|Birc5|Agbl4|Sclt1|Spice1|Cntrob|D7Ertd443e|Kif24|Pcm1|Fam92b|Ccdc78|Odf2|Cep120|Cep83|Tedc2|Pla2g3|Cep170|Armc9|Gle1|Nubp1|Tsks|Cep350|2700049A03Rik|Hspa1a|Ccp110|Ift52|Mks1|Plk2|Ccdc146|Capg|Bbs4…	NA	NA	NA	NA	NA
centrosome	471	0.25567	0.19647	0.73092	Sclt1|Haus6|Cdc25b|Dclre1b|Camsap3|E2f1|Cdh23|Mark4|Cct5|Map3k11|Gpsm2|Pcgf5|Dynll1|Rprd1b|Ccne1|Pclaf|Poc1b|Sdccag8|Cep295nl|Dis3l|Cenpf|Phf1|Sgo1|Ttc26|Psmb5|Bod1|Sfi1|Tchp|Cep78|Hspb11|Ccdc14|Tubg2|Rab23|Tubgcp3|Hyls1|Actr8|Cntrob|Camk2n2|Cetn2|Dpf2|Fbf1|Cetn4|Lrrc45|Ift140|Rps7|Ccdc38|Ppp4r3b|Kat2a|Ift80|Cep162|Ndrg1|Tubgcp5|Cep72|Ift20|Zfp322a|Cep85|Traf3ip1|Axin2|Xrcc2|Psma1|Eya3|Rap1gap2|D…	484	0.22668	0.12463	0.48477	Sdccag8|Ndel1|Psmb5|Ndn|Snap29|Cdk5rap3|Dctn6|Cetn3|Dctn2|Cep57|Marcks|Fgfr1op|Rab23|Rap1gap2|Arl2|Wrap73|Fam161a|Ift74|Dctn3|Kiz|Txndc9|Rilpl2|Mkks|Macroh2a1|Bicd2|Ift46|Rtraf|Poc1a|Calm3|Ak6|Apex1|Dctn5|Ccne1|Washc1|Rilpl1|Dynlrb1|Hspb11|Gnai3|Mzt1|Trip4|Dynll1|Psma1|Azin1|Bod1|Ssna1|Prkar2a|Psen1|Csnk1d|Cntln|H2ax|Bloc1s2|Atp6v0d1|Prkacb|Mecp2|Nme1|Ypel5|Hook1|Prkar2b|Haus4|Zfp365|Mzt2|Prkaca|…	62	-0.32475	0.13681	0.41794	ADGRB2|CKAP5|CTNNB1|PRKAR2B|PDE4D|CALM1|HOOK3|ROCK2|KIFAP3|CLASP1|GNAI2|CEP170|PPP2R5A|CAMSAP3|DRG1|SIRT2|CCT5|CCT4|SLC16A1|SLC1A4|PSMA1|CSNK1A1|ATP6V0D1|CCT8|CDC42|PRKACA|DCTN1|DYNC1LI2|SKP1|PAFAH1B1|DYNC1LI1|OLA1|TCP1|RAP1GAP2
centrosome cycle	37	0.29401	0.65155	0.83211	Haus6|Pclaf|Sdccag8|Xrcc2|Haus3|Haus7|Arl2|Brca1|Ssx2ip|Slc16a1|Fes|Haus5|Uxt|Plk1|Pard6b|Cdk5rap2|Bnip2|Golga2|Gadd45a|Haus1|Chd3	39	0.21867	0.90376	0.93322	Sdccag8|Arl2|Bnip2|Haus4|Pard6a|Haus1|Pard6g|Haus2|Nup62|Ssx2ip|Aurka|Npm1|Uvrag|Fes|Plk1|Golga2|Bbs4|Pard6b|Pclaf|Hepacam2|Gadd45a|Haus5|Slc16a1|BC034090|Haus7|Cep120|Uxt|Pcm1|Cep68|Cdk5rap2|Brca1|Chd3|Haus8|Haus3|Ppp1r12a|Xrcc2|Haus6|Ckap5|Crocc	NA	NA	NA	NA	NA
centrosome localization	20	-0.22196	0.96994	0.99082	Sema6a|Ccdc141|Ints13|Kif5b|Syne2|Nin|Sun1|Nde1|Aurka|Syne1	20	-0.41998	0.281	0.51388	Ccdc141|Nin|Plxna2|Syne2|Kif5b|Sema6a|Syne1|Ranbp2|Tmem201|Pard3|Nubp1|Sun2|Nde1|Dync1li2|Aurka|Sun1|Ift20|Ints13|Bicd2|Ndel1	NA	NA	NA	NA	NA
ceramide biosynthetic process	25	0.50855	0.066493	0.43197	Sgms2|Sptssb|Aloxe3|Sptlc2|Cers5|Smpd4|Sptssa|P2rx1|Smpd2|Cers4|Degs2|Samd8|Degs1|Agk|P2rx7	29	-0.40456	0.20523	0.44914	P2rx7|Cers2|Fa2h|Smpd2|Sptlc1|Smpd4|Cers4|Alox12b|Gba|Asah2|Degs2|P2rx1|Aloxe3|Samd8|Elovl1|Agk|Sgms2|Degs1|Asah1|Sgms1|Cers5|Fam57b|Sptlc2|Cers3|Cers6|Sptssb|Cers1|Smpd1|Sptssa	NA	NA	NA	NA	NA
cerebellum development	52	0.24996	0.8253	0.89653	Sema4c|mt-Co1|Lhx1|mt-Nd4|Aif1|Atic|Cdk5|Foxc1|Faim2|Sstr2|Cend1|Ldb1|Wnt1|Sdf4|Foxp2|Pak1|Cdk5r1|Ptprs|Sstr1|Nfix|Atp2b2|Mecp2	52	-0.31229	0.38165	0.62285	Myo16|mt-Nd4|Cplane1|Agtpbp1|Ttc21b|Sstr3|Ppargc1a|Hap1|Sstr2|Ttbk2|Rpgrip1l|Lpar1|Rere|Glud1|Ncoa1|Ptbp2|Ptprs|Atp2b2|Aif1|Abat|Sema4c|Lhx1|Gart|Cntn1|Sdf4|Atic|Ckb|Foxc1|Atrn|Lmx1a|Faim2|Hnrnpd|Wnt1|Zbtb18|Pak1|mt-Co1|Ncstn|Trp53|Ldb1|Sstr1|Foxp2|Nfix|Cdk5|Kcnc1|Neurod1|Mecp2|Nr2c2|Cdk5r2|Cdk5r1|Psen1|Cend1|Ptn	NA	NA	NA	NA	NA
cerebral cortex development	73	-0.37111	0.068634	0.39649	Xab2|Slc2a1|Lrp1|Lrp8|Bbs2|Flna|Pax5|Foxg1|Hnrnpk|Hif1a|Tacc2|Ccdc85c|Tbr1|Tsc1|Afdn|Npy|Trappc9|Atp1a3|Aspm|Ncoa1|Cep120|Cdh2|Bbs1|Gng12|Col3a1|Tacc1|Ascl1|Bbs4|Mdk|Zbtb18|Ntrk2|Dmd|Mkks|Gart|Nde1|Nf1|Wdr62|Pafah1b1|Kif14|Plcb1|Nr2e1|Tfap2c|Grin1|Fat4|Ppp1r9b	76	0.24376	0.59775	0.71113	Srd5a1|Emx2|Crk|Mkks|Bnip3|Crkl|Psen1|Bbs2|H2ax|Bad|Tbr1|Lhx2|Ywhae|Dab1|Pafah1b1|Ascl1|Ccdc85c|Csnk2a2|Cdk5|Foxg1|Npy|Csnk2a1|Foxp2|Slc38a2|Btbd3|Hnrnpk|Emx1|Cdon|Tacc1|Zbtb18|Nr2e1|Tsc1|Bax|Mcph1|Nde1|Slc2a1|Phactr1|Bbs4|Plcb1|Kdm1a|Atic|Atg7|Gng12|Tacc2|Gart|Pax5|Trappc9|Kif14|Th|Cep120|Hif1a|Mdk|Nefl|Ptprs|Wdr62|Smo|Ppp1r9b|Ncoa1|Bbs1|Cdh2|Xab2|Ntrk2|Flna|Atp1a3|Col3a1|Afdn|Nf1|Grin1|Cntnap2|…	NA	NA	NA	NA	NA
cGMP-mediated signaling	22	0.30621	0.7285	0.88003	Npr2|Nppc|Gucy2e|Aqp1|Gucy2f|Prkg1|Npr1|Prkar1b|Apoe|Mrvi1	NA	NA	NA	NA	NA	NA	NA	NA	NA	NA
chaperone binding	92	0.40219	0.016216	0.40409	Hspb6|Ptges3l|Sdf2l1|Bak1|Dnaja4|Bax|Gnb5|Slc25a17|Cp|Bag3|Atp7a|Cdc37|Stub1|Dnajb13|Hscb|Pfdn6|Timm9|Dnajb2|Bag1|Ogdh|Atp1a2|Grpel2|Cdc37l1|Bin1|Dnajb5|Timm10|Dnajc3|Hes1|Amfr|Prnp|Bag5|Sod1|Pdpn|Cdc25a|Hspe1|Ptges3|Ubl4a|Syvn1|Erp29|Dnajc10|Ksr1|Dnajb6|Hspd1|Dnajb4|Atp1a1|Cftr|Bag2|Get4	93	0.40666	0.0016598	0.072941	Sdf2l1|Sod1|Birc2|Grpel1|Stub1|Dnajb1|Dnajb6|Timm10|Slc25a17|Dnajb2|Ubl4a|Cdkn1b|Bag2|Timm44|Mapt|Timm9|Bak1|Bag4|Dlst|Cdc25a|Ficd|Dnaja1|Hspa2|Pfdn6|Atp7a|Dnajb5|Hspd1|Lbr|St13|Hspe1|Get4|Dnaja2|Ahsa1|Erp29|Dnajb4|Trp53|Bag5|Stip1|Dnajc3|Syvn1|Dnaja4|Grn|Hspe1-rs1|Cdc37l1|Prnp|Pacrg|Gnb5|Hspa8|Scarb2|Wrap53|Amfr|Tsc1|Bag1|Bax|Dnajb9|Hspa9|Grpel2|Tert|Tsacc|Dnlz|Cdc37|Pdpn|Dnajb13|Hspb6|Cftr|Ptge…	39	-0.26709	0.58295	0.80695	CLU|ALB|ERP29|HYOU1|GAK|BAX|AHSA1|ST13|BIN1|GRPEL1|CDC37|MAPT|HSPD1|HSPA5|GNB5|PFDN4|DNAJA4|DNAJA1
chaperone cofactor-dependent protein refolding	26	0.2538	0.8946	0.95359	Dnajb12|Hspa1l|Dnajb13|Bag1|Dnajb5|Hspe1|Ptges3|Tor1a|Tor1b|Hspa1a|Dnajc7|Dnajb4|Hspa5|Hspa1b	28	0.5679	0.0018749	0.026065	Hspa5|Ero1l|Dnajb1|Tor1b|Tor2a|Tor1a|Hspa13|Hspa2|Dnajb5|St13|Hspe1|Dnajb4|Dnajc18|Hspe1-rs1|Dnajb14|Hspa8|Bag1|Dnajc7|Hspa1b|Hspa9|Dnajb13|Cd74|Hspa1a|Hspa14|Hspa1l|Dnajb12|Ptges3|Hsph1	NA	NA	NA	NA	NA
chaperone-mediated protein folding	23	0.54133	0.042446	0.34847	Dffa|Fkbp5|Hspb6|Fkbp1b|Ppib|Fkbp4|Dnajb2|Hspb1|Tor1a|Pex19|Chordc1|Crtap|Dnajb6|Sgta|Unc45b|Ppid	21	0.60871	0.0046414	0.024613	Chordc1|Pdcl3|Dffa|Dnajb6|Dnajb2|Dnajc5|Tor1a|Pex19|Fkbp4|Unc45a|St13|Fkbp5|Sgta|Hspa8|Ppib|Ppid|Hspb6|Crtap|Fkbp1a|Fkbp1b|Clu	NA	NA	NA	NA	NA
chemical synaptic transmission	147	-0.30204	0.11853	0.45835	Htr2a|Chrnb1|Cacna1a|Hrh2|Gabrd|Chrna1|Lrp8|Olfr1564|Cdh8|Htr4|Hrh1|Nrxn3|Gabra3|Chrnb2|Cacna1g|Glra2|Syt10|Unc13c|Apba2|Cacnb1|Pcdhb16|Unc13b|Agrn|Gjc1|Nrxn1|Dlg1|Cacnb4|Doc2a|Apba1|Grm7|Slc12a4|Htr2c|Chrnb4|Grin2a|P2rx3|Htr2b|Tac1|Gls|Glrb|Dlgap1|Spg11|Htr7|Dlg2|Hrh3|Dlg3|Gria1|Sdcbp|Lrp6|Sv2c|Pgk1|Grik5|Mink1|Cep89|Cav2|Unc13a|Sv2b|Cacna1b|Gabrr2|Gabrb1|Grm8|Chrnb3|Cacnb2|Gabra4|Slc12a5|Pafah1…	141	-0.26253	0.39724	0.64927	Spg11|Npy5r|Olfr1564|Nrxn3|Lrp8|Ctnnb1|Chrm5|Cacna1b|Cacna1c|Cacna1a|Mink1|Ston2|Pcdh8|Unc13b|Gabra3|Chrna1|Hrh2|Grm5|Grm7|Myo5a|Grin1|Cacna1g|Agrn|Nrxn1|Gabrq|Chrna7|Grin2a|Prkcg|Chrna5|Htr4|Slc12a5|Gabrb1|Nlgn2|Unc13a|Gria1|Chrnb1|Gabra2|Dlg1|Cartpt|Exoc4|Nlgn1|Mycbpap|Htr2a|Nlgn3|Grik5|Dlg2|Glra3|Apba2|Olfr239|Grik2|Sv2b|Olfr55|Doc2a|Slitrk5|Chrm3|Chrne|Htr2b|Tac1|Rapsn|Htr6|Dlgap1|Gls|Htr1d|L…	77	-0.25445	0.42865	0.68973	BSN|GABRA2|SCN1B|GABRA5|SLC1A3|CACNB1|GRIN2A|CTNNB1|GLS|GRM3|GABRB2|UNC13A|GAD2|GABBR2|DLG2|GRIA2|DLG1|CNP|SNAP25|HOMER1|GRM2|MYO5A|NRXN1|PLP1|GRIA1|GABRB1|SV2A|NRXN3|GRIN2B|SLC17A7|SYN1|GRM5|CDK5|GABRA1|SCN2B|AMPH|PAFAH1B1|SLC1A2|EXOC4|MBP|CPLX1|GABRG2|GABRB3|PGK1
chemoattractant activity	25	-0.35869	0.42919	0.60869	Vegfd|Alkbh1|Bmp4|Hgf|Fgf2|Fgf7|Ccl3|Cx3cl1|Scg2|Ccl5	20	0.34832	0.45362	0.62168	Alkbh1|Ntf3|Pdgfb|Pgf|Vegfb|Vegfd|Scg2|Vegfa|Ccl3|Vegfc|Fgf7|Hmgb2|Ccl5|Cx3cl1|Bmp4|Mif|App|Hgf|Fgf10|Fgf2	NA	NA	NA	NA	NA
chemokine activity	29	0.5763	0.0073516	0.1843	Ccl25|Ccl28|Ccl27a|Ccl9|Cxcl12|Cxcl14|Ccl12|2610528A11Rik|Ccl22|Cxcl11|Cxcl5|Cxcl10|Ccl4|Ccl17|Ccl6|Cxcl1|Ccl7	NA	NA	NA	NA	NA	NA	NA	NA	NA	NA
chemokine-mediated signaling pathway	41	0.32955	0.42345	0.72918	Ccl25|Ccl9|Cxcl12|Gpr75|Cx3cr1|Foxc1|Ackr1|Ccl12|Ccl22|Cxcl11|Ccrl2|Cxcl5|Cxcl10|Ccl4|Ccl17|Ccl6|Cxcl1|Ccl7	NA	NA	NA	NA	NA	NA	NA	NA	NA	NA
chemorepellent activity	26	-0.49225	0.069177	0.3382	Sema4a|Sema5b|Sema6a|Sema4g|Sema6b|Sema3c|Efna5|Epha7|Sema6d|Sema6c|Sema3e|Sema4d|Nrg3|Nrg1|Sema4b|Sema3g|Sema7a|Slit2	25	-0.5241	0.040168	0.19025	Slit2|Sema3e|Sema4a|Sema3d|Nrg1|Sema6a|Sema4b|Sema6b|Sema5b|Flrt3|Nrg3|Sema4c|Sema6d|Sema4d|Sema4g|Epha7|Dpp4|Efna5|Sema6c|Sema3f|Sema4f|Sema3c|Flrt2|Sema3a|Sema7a	NA	NA	NA	NA	NA
chemotaxis	92	-0.24377	0.72013	0.77193	Hmgb1|Ccr5|C3ar1|Il16|Ripor2|Pik3cg|Cmklr1|Ackr3|Ackr4|Cklf|Kit|S1pr1|Mospd2|Cxcr4|Enpp2|C5ar2|Cxcl16|Ackr2|Ccl3|Xcr1|Rac1|Ccr2|Pf4|Cx3cl1|Ptafr|Ecscr|Dock2|Amot|Tymp|Rac2|Pik3cd|Prok2|Cxcl3|Ccr9|Pla2g6|Slit2|Ccl5	58	-0.47298	0.009457	0.14639	Pdgfra|Slit2|Il16|Amot|Fer|Ripor2|Fgf10|Kit|Ccl28|Ackr3|Nckap1l|Cmtm3|Cmtm5|S1pr1|Cx3cr1|Pla2g6|Pdgfrb|Lgals9|Pik3cg|Cx3cl1|Ccn1|Cxcl16|Ccr5|Ccl5|Hmgb2|Ccl17|C3ar1|Dock2|Ccl22|Cxcl17|Cxcr4|Nup85|Rarres2|Ackr4|Cmtm8|Cmklr1|Cklf|Lsp1|Ccl3|Hmgb1|Pik3cd|Fes|Cmtm7|Prok2|Rac2|Zfp580|Parva|Rac1|Enpp2|Ackr2|Cxcl12|Mospd2|Ccr10|Plgrkt|Ccl25|Tymp|Maco1|Pip5k1c	NA	NA	NA	NA	NA
chloride channel activity	46	-0.2868	0.6034	0.72469	Clic4|Gabrd|Gabra3|Clic5|Glra2|Clcc1|Ano6|Best3|Glrb|Clic6|Ano2|Clcn2|Clcn5|Gabrr2|Gabrb1|Clic1|Gabra4|Gabrb3|Gabre|Gabrg2|Glra1|Glra4|Gabrg1|Clcn3|Gabrb2	44	-0.27301	0.66448	0.79785	Clcn2|Clic4|Gabra3|Ttyh2|Clcc1|Gabrq|Ano5|Clcn3|Ano4|Ttyh3|Gabrb1|Clcn5|Gabra2|Clcn1|Glra3|Best1|Clic3|Clic1|Gabrg3|Slc26a9|Ano3|Ano6|Gabrr1|Cftr|Best3|Gabra4|Slc1a4|Glra2|Ano1|Gabrb3|Gabrg1|Slc26a8|Gabrb2|Gabrg2|Ano2|Gabra5|Pacc1|Glrb|Gabra1|Clcn4|Clic5|Gabrd|Ttyh1|Clic6	NA	NA	NA	NA	NA
chloride channel complex	38	-0.35917	0.28356	0.50867	Clic4|Gabrd|Gabra3|Clic5|Glra2|Clcc1|Ano6|Best3|Glrb|Clic6|Ano2|Clcn2|Gabrr2|Gabrb1|Clic1|Gabra4|Gabrb3|Gabrg2|Glra1|Glra4|Gabrg1|Gabrb2	35	-0.26544	0.76112	0.86504	Clcn2|Clic4|Gabra3|Ttyh2|Clcc1|Gabrq|Ttyh3|Gabrb1|Gabra2|Clcn1|Glra3|Best1|Clic3|Clic1|Gabrg3|Ano6|Gabrr1|Cftr|Best3|Gabra4|Glra2|Ano1|Gabrb3|Gabrg1|Gabrb2|Gabrg2|Ano2|Gabra5|Pacc1|Glrb|Gabra1|Clic5|Gabrd|Ttyh1|Clic6	NA	NA	NA	NA	NA
chloride transmembrane transport	72	0.27336	0.59781	0.78894	Chrm5|Clcn7|Slc26a1|Slc12a8|Gabra2|Clcn1|Slc17a7|Gabra1|Slc26a8|Ano1|Slc26a7|Slc12a7|Gabrq|Clcn4|Clic3|Slc26a9|Slc12a6|Slc1a4|Gabrr1|Slc12a1|Gabrg3|Gabra5|Clcn6|Best1|Ttyh3|Slc26a3|Ttyh1|Cftr|Ttyh2|Pcyox1|Slc12a3	72	-0.32793	0.2107	0.495	Clcn2|Ano8|Chrm5|Slc1a3|Slc12a2|Clic4|Slc12a9|Gabra3|Ttyh2|Clcc1|Slc4a8|Gabrq|Ano5|Clcn3|Slc12a5|Ano4|Ttyh3|Gabrb1|Slc26a4|Clcn5|Gabra2|Clca3a2|Casr|Clcn1|Clcn6|Glra3|Best1|Clca3a1|Slc26a1|Clic3|Slc4a1|Clic1|Gabrg3|Slc26a9|Slc26a6|Slc12a4|Ano3|Ano6|Gabrr1|Cftr|Best3|Ano10|Gabra4|Slc1a4|Glra2|Slc26a3|Ano1|Gabrb3|Gabrg1|Slc26a2|Clcn7|Slc12a1|Pcyox1|Slc26a8|Gabrb2|Gabrg2|Ano2|Gabra5|Pacc1|Slc12a6|Sl…	NA	NA	NA	NA	NA
chloride transport	68	-0.25157	0.74567	0.79264	Clic4|Ano5|Ano10|Gabrd|Gabra3|Clic5|Glra2|Clcc1|Ano6|Best3|Ano4|Clca3a2|Glra3|Glrb|Slc26a6|Clic6|Ano2|Clcn2|Clcn5|Tspo|Nmur1|Gabrr2|Gabrb1|Clic1|Gabra4|Slc12a5|Gabrb3|Gabre|Gabrg2|Glra1|Slc12a2|Glra4|Gabrg1|Clcn3|Gabrb2	58	-0.31706	0.32969	0.58381	Clcn2|Ano8|Slc12a2|Clic4|Gabra3|Ttyh2|Clcc1|Gabrq|Wnk4|Ano5|Clcn3|Slc12a5|Ano4|Ttyh3|Gabrb1|Clcn5|Gabra2|Clca3a2|Clcn1|Clcn6|Glra3|Best1|Clca3a1|Slc26a1|Clic3|Slc4a1|Clic1|Gabrg3|Slc26a9|Slc26a6|Ano6|Gabrr1|Cftr|Best3|Ano10|Gabra4|Glra2|Slc26a3|Ano1|Gabrb3|Gabrg1|Clcn7|Tspo|Pcyox1|Slc26a8|Gabrb2|Gabrg2|Ano2|Gabra5|Pacc1|Glrb|Gabra1|Clcn4|Clic5|Clns1a|Gabrd|Ttyh1|Clic6	NA	NA	NA	NA	NA
cholesterol binding	34	0.39982	0.21178	0.68301	Stard3nl|Osbpl7|Osbpl2|Osbpl8|Osbpl5|Stard6|Sult2b1|Stard4|Osbpl6|Osbp2|Scp2|Stard5|Apoe|Syp|Apoa2|Ptch1|Osbpl10|Npc1|Npc2|Soat1	38	0.26711	0.64685	0.77286	Osbpl5|Syp|Osbpl2|Sidt1|Osbpl10|Stard5|Ptch1|Osbp2|Nfe2l1|Cd81|Osbpl6|Erlin1|Osbpl3|Stard3nl|Tspo|Scarb2|Gramd1c|Gramd1a|Osbpl8|Gramd1b|Osbpl1a|Prom2|Apoa2|Stard3|Stard6|Osbpl7|Cyp11a1|Erlin2|Stard4|Scp2|Npc2|Scap|Apod|Sult2b1|Anxa6|Soat1|Star|Npc1	NA	NA	NA	NA	NA
cholesterol biosynthetic process	28	0.47606	0.091559	0.50546	Tm7sf2|Ebp|G6pdx|Cyb5r3|Pmvk|Npc1l1|Mvk|Fdps|Hmgcs2|Dhcr7|Fdft1|Nsdhl|Insig2|Idi2|Apoe|Insig1|Dhcr24|Mvd|Hsd17b7|Prkaa2|Cftr	28	0.46252	0.045231	0.15098	Mvd|Pmvk|Cyb5r3|Insig2|Prkaa2|Dhcr24|Dhcr7|G6pdx|Fdps|Msmo1|Lbr|Hsd17b7|Idi1|Lss|Insig1|Mvk|Cftr|Ebp|Npc1l1|Idi2|Fdft1|Hmgcs2|Cyp51|Prkaa1|Hmgcr|Hmgcs1|Tm7sf2|Nsdhl	NA	NA	NA	NA	NA
cholesterol efflux	21	-0.34071	0.56648	0.71777	Abca7|Abca1|Stx12|Abcg4|Abcg1	NA	NA	NA	NA	NA	NA	NA	NA	NA	NA
cholesterol homeostasis	74	0.27728	0.55622	0.77877	Nr1h3|Dgat2|Il18|Nr1h2|Scarb1|Mylip|Nus1|Ldlr|Xbp1|Cd24a|Pcsk9|Slc37a4|Lrp5|Lipg|Cyp39a1|Mir128-1|Tmem97|Cav1|Lpl|Washc5|Hpn|Lamtor1|Apoe|Insig1|Apoa2|Raly|Lipc|Plscr3|Npc1|Npc2|Soat1	60	-0.33184	0.24931	0.5322	Apoe|Abca1|Npc1|Abca2|Washc5|Lima1|Alms1|Soat1|Il18|Hmgcr|Lipg|Abcg1|Ttc39b|Ldlr|Npc2|Lpl|Sec24a|Angptl3|Ehd1|Med13|Lcat|Acox1|Ephx2|Ampd2|Ttc39d|Fabp3|Srebf2|Apoa2|Lrp5|Hpn|Gramd1b|Pcsk9|Ldlrap1|Nr1d1|Cav3|Lipc|Insig1|Cyp39a1|Slc37a4|Nr1h3|Cyp7b1|Cd24a|Raly|Commd9|Sirt1|Nr1h2|Tmem97|Plscr3|Nfe2l1|Lamtor1|Mttp|Dgat2|Hdac9|Rora|Commd1|Cav1|Scarb1|Xbp1|Nus1|Mylip	NA	NA	NA	NA	NA
cholesterol metabolic process	75	-0.29153	0.3822	0.59068	Ttc39b|Cat|Mbtps2|Cln6|Cyp7b1|Star|App|Hdlbp|Angptl3|Sqle|Abca1|Ldlrap1|Cyp46a1|Cyp27a1|Mttp|Lcat|Cyp51|Arv1|Mbtps1|Cln8|Hmgcs1|Hmgcr|Scap|Fdxr|Sorl1|Nfe2l1|Apobr|Cyp11a1|Prkaa1|Aplp2|Abcg1|Srebf2|Erlin2|Fdx1	74	-0.3561	0.11238	0.39207	Apoe|Abca1|Nsdhl|Lipe|Npc1|Tm7sf2|Star|Lima1|Cebpa|Srebf1|Soat1|Hmgcs1|Hmgcr|Sult2b1|Abcg1|Il4|Prkaa1|Aplp2|App|Ldlr|Gba|Scap|Npc2|Fdxr|Angptl3|Lcat|Erlin2|Cyp11a1|Cyp51|Vldlr|Cat|Mbtps2|Hmgcs2|Fdft1|Sqle|Cyp46a1|Fdx1|Srebf2|Apoa2|Idi2|Lrp5|Cubn|Ebp|Pcsk9|Ldlrap1|Lepr|Mbtps1|Lep|Cyp27a1|Mvk|Lipc|Insig1|Idi1|Cyp7b1|Erlin1|Cln8|Arv1|Pip4p1|Nfe2l1|Lbr|Msmo1|Mttp|Cln6|Fdps|Hdlbp|Dhcr7|Gba2|Dhcr24|Smp…	NA	NA	NA	NA	NA
cholesterol transport	22	0.23591	0.94909	0.97852	Scarb1|Ldlr|Npc1l1|Scp2|Apoa2|Lipc|Npc1|Npc2|Abca5|Msr1|Cftr	NA	NA	NA	NA	NA	NA	NA	NA	NA	NA
chondrocyte differentiation	36	-0.38258	0.2126	0.46226	Sox9|Fgf9|Bmp2|Tgfb1|Bmp4|Wnt2b|Gli2|Scx|Pth1r|Fgfr1|Bmpr1b|Nfib|Osr1|Runx2|Mef2d|Hmga2|Wnt7a	34	-0.33347	0.41707	0.65167	Osr1|Fgfr1|Snx19|Col11a2|Sox6|Bmpr1b|Gli2|Ift80|Wnt2b|Bmp4|Arid5a|Wnt10b|Sox5|Fgf9|Scx|Matn1|Nfib|Tgfbi|Runx2|Mustn1|Tgfb1|Mapk14|Wnt5b|Bmp2|Bmpr1a|Pth1r|Ext1|Ccn3|Slc39a14|Sox9|Wnt7a|Creb3l2|Mef2d|Mef2c	NA	NA	NA	NA	NA
chromatin	133	-0.32232	0.080268	0.41661	Parg|Rest|Sin3a|Hmgn1|Hdac1|Hdac2|Nfe2l2|Smc3|Sin3b|Ccnd2|Stag1|Sox10|Mtbp|Wapl|Csnk2a1|Hist1h3d|Wdr82|Plk2|Ankrd17|Rad21|Pcna|Mis18a|Ubr2|Med1|Snw1|Ube2a|Sfpq|Rad51|L3mbtl1|Ncor2|Klf4|Creb1|Nipbl|Ep300|Chek1|Ist1|Pola1|Rcor2|Csnk2b|Hmgn5|Suv39h2|Stag2|Maged1|Pink1|Cdca5|Orc2|Loxl2|Pds5b|Trp53|Nucks1|Cbx1|Hist1h3e|Fancc|Lemd2|Trim28|Ran|Hist1h3f|Pds5a|Trp73|Mau2|Chd5|Sirt1|Id2|Kmt2e|Hmga2|Gm10282…	138	0.24486	0.34855	0.56787	Tmpo|Mbd3|Cops5|Park7|Macroh2a1|Ube2a|Fank1|Wdr82|Trim28|Rcor2|Slf2|Chmp7|Csnk2b|H2ax|Creb3l2|Aptx|Pcna|Capn2|Nsd2|Ist1|Suv39h2|Tox4|Hmga1|Ran|Wdr43|H3c6|Mbd2|Csnk2a2|Arrb1|Srpk2|Orc5|Sin3b|Fbh1|Prdm9|Ccnd2|Csnk2a1|Chmp2a|Basp1|Orc2|Sirt1|Satb1|Trp53|Cdk4|Hr|Kif22|Hdac1|Hmga1b|Srpk1|Id2|Rpa2|Hmgn3|Ube2b|Nsd3|Hmgn1|Ppp1r10|Esco1|Creb1|Rb1|Plk1|Gm10282|Mau2|Rbl2|Rad21|Pds5a|Hlcs|Mael|Cbx3|Oip5|Snw1…	NA	NA	NA	NA	NA
chromatin binding	410	-0.38621	0.00026212	0.32531	Hells|Ttf1|Gli3|Egfr|Sox9|Parg|Top2a|Rest|Egr2|Kdm4a|Sin3a|Kdm6b|Mcm8|Hmgn1|Phf8|Ezh2|Kdm4d|Lrwd1|Ctcf|Ttc5|Hdac1|Auts2|Patz1|Cbx4|Neurod1|Adnp|Pwwp2a|Zfp143|Fezf2|Smc3|Sin3b|Asxl1|Lmo2|Kdm5b|Rit2|Crtc2|Kdm6a|Stag1|Grhl2|Sox10|Ccnt1|Jun|Bcas3|Bcl6|Tshz1|Primpol|Hdac4|Tle4|Gabpa|Exo1|Gm28043|Ncoa5|Kat5|Cramp1l|Klhdc3|Morf4l1|Ar|Tshz2|Pelp1|Hist1h3d|Polq|Smarcc2|Wdr82|Setdb1|Pygo2|Atad2|Notch1|Kdm5…	430	-0.25021	0.2233	0.57353	Med12|Polq|Notch1|Gli3|Smc3|Ep400|Kmt2a|Mlh3|Ctnnb1|Hcfc1|Cic|Mcm3ap|Trim24|Tasor|Hdac7|Atad2b|Ep300|Ncor2|Egfr|Kmt5c|Tpr|Ankrd17|Upf1|Supt5|Msh6|Pou2f1|Mta1|Rcc1|Atrx|Fancm|Ppargc1a|Hes1|Top2b|Akap8|Sin3a|Ercc6|Fezf2|Relb|Scml4|Atf5|Kdm6a|Dhx30|Ssbp1|Noc2l|Kdm5a|Cebpa|Setdb1|Chd8|Hdac5|Cgas|Yap1|Tdrd3|Bcl6|Kdm6b|Srebf1|Polr1a|Tshz2|Adnp|Atad2|Atxn7|Sox10|Ncapd3|Ttf1|Smarca1|Smc1a|Nipbl|Fus|Mllt1…	NA	NA	NA	NA	NA
chromatin DNA binding	61	-0.415	0.031023	0.3477	Prdm12|Kdm6b|Ezh2|Kdm4d|Hist1h1a|Grhl1|Kdm6a|Grhl2|Bcl6|Dhx9|Notch1|H1f0|Top1|Nkap|Kdm5a|Med1|Srf|Apex1|Insm1|Suz12|Ep300|Rara|Actn4|Hist1h1c|Prdm9|Thrb|Hist1h1d|Prdm4|Hsf1|Vax1|Foxo3|Ppargc1a|Clock|Stat3|Jmjd1c	52	-0.30604	0.4157	0.64948	Notch1|Ep300|Actn4|Stat3|Ppargc1a|Kdm6a|Sbno2|Kdm5a|Per1|Bcl6|Kdm6b|Jmjd1c|Ezh2|Srf|Grhl3|Hsf1|Dhx9|H1f3|Hnrnpu|Kdm4d|Rela|Med1|Suz12|Macroh2a2|Kdm3a|Smad3|Insm1|H1f2|Grhl2|Vax1|Nkap|H1f5|Ruvbl2|Rara|H1f1|Clock|Hr|Grhl1|H1f4|Rxra|Tox|Top1|Thra|Foxo3|Thrb|Wbp2|Mecp2|H2az1|Apex1|Macroh2a1|Xbp1|H1f0	NA	NA	NA	NA	NA
chromatin organization	290	-0.30477	0.015948	0.41148	Bend3|Kdm4a|Prmt7|Kdm6b|Hmgn1|Phf8|Hist1h2ak|Bag6|Ezh2|Kdm4d|Lrwd1|Ctcf|Hdac1|Kdm2b|Anp32e|Rrp8|Cbx4|Utp3|Cecr2|Hltf|Hdac2|Asxl1|Kdm5b|Kdm6a|Tet1|Kansl2|Ubn1|Taf6l|Msl3l2|Hdac4|Eya2|Gm28043|Kat5|Morf4l1|Rbbp4|Smarcc2|Zfp462|Bcor|Hdac6|Atad2|Setdb2|Kdm5d|Tlk2|Aebp2|Rsbn1|Cbx2|Dnmt1|Usp16|Supt4a|Jmjd6|Ehmt1|Dnmt3a|Arid4a|Dot1l|Hdac7|Ash1l|Zmpste24|Nsd3|Kdm5a|Pbrm1|Kmt2a|Smarca4|Cbx7|Dmap1|Chd2|Dapk…	294	-0.24464	0.37149	0.6368	Dot1l|Dcaf1|Chd7|Ep400|Kmt2c|Hltf|Kmt2d|Kmt2a|Zfp462|Dtx3l|Hcfc1|Arid1a|Bend3|Usp49|Hdac7|Ogt|Zmpste24|Kmt5c|Arid1b|Kat6b|Kmt2b|Kdm5b|Kdm5d|Tet3|Cecr2|Smchd1|Atrx|Setd2|Chd6|Taf6l|Kdm6a|Kdm5a|Setdb1|Chd8|Hdac5|Brpf3|Ehmt2|Tdrd3|Kdm6b|Atad2|Jmjd1c|Tet2|Smarca1|Smarcd2|Chd5|Eya2|Kdm4b|L3mbtl1|Ash1l|Smarca4|Msl3l2|Setd1a|Suds3|Hira|Eed|Prkaa1|Ezh2|Hdac2|Eya1|Ezh1|Brd8|Emsy|Tet1|Kdm2a|Cbx8|Abraxas1|C…	NA	NA	NA	NA	NA
chromatin remodeling	79	-0.33641	0.15248	0.45019	Ttf1|Hmgb1|Sox9|Ino80e|Kdm6b|Zbtb1|Kdm6a|Myc|Pabpc1l|Hdac4|Morf4l1|Rbbp4|Smarcc2|Top1|Cebpg|Tada2b|Pbrm1|Smarca4|Dmap1|Ino80|Arid1a|Atrx|Npm1|Srcap|Smarcc1|Daxx|Ino80b|Smarcb1|Smarcd1|Suv39h2|Rere|Chd1|Rbbp7|Rsf1|Npm2|Ino80c|Smarca2|Scmh1|Smarca1|Bptf|Actr6|Myb|Ruvbl1|Smyd1|Kat2b|Chd7|Vps72	93	-0.32346	0.16252	0.45896	Chd7|Srcap|Ino80|Hcfc1|Arid1a|Arid1b|Kdm5b|Kdm5d|Atrx|Kdm6a|Baz1b|Kdm5a|Kdm6b|Ttf1|Smarca1|Smarcd2|Smarca2|Kdm4b|Smarca4|Morc2a|Ezh1|Chd1l|Rsf1|Myc|Rere|Pbrm1|Trp63|Ino80b|Men1|Kdm4d|Smarca5|Bptf|Dmap1|Kdm4c|Zbtb7a|Smarcd3|Actl6a|Mysm1|Smarcc2|Baz1a|Kdm4a|Scmh1|Actl6b|Hmgb2|Npm2|Chd1|Znhit1|Rbbp4|Smyd1|Jarid2|Myb|Morf4l1|Pih1d1|Hdac4|Rbbp7|Zbtb1|Hmgb1|Mta2|Smarcb1|Brdt|Mpnd|Kdm5c|Pak1|Cebpg|Ruvbl…	NA	NA	NA	NA	NA
chromatin silencing	20	-0.41046	0.3187	0.52119	Hells|Hmgb1|Msl3l2|Morf4l1|H1f0|Dot1l|Ubr2|Eed|Kmt2d|Bmi1|Cbx8	34	0.37944	0.14426	0.32806	H2aw|H1f0|Morf4l2|Macroh2a1|H2az1|H2ax|Msl3|Mecp2|Ctbp1|Bmi1|H2az2|H2ac15|H2aj|H2ac20|H2ac21|H2ac8|H2ac13|Ppm1d|H2ac4|Hmgb1|Morf4l1|H2ac6|Kdm1a|Suv39h1|Pcgf2|Macroh2a2|Hells|Cbx8|Eed|Msl3l2|Pcgf1|Ubr2|Kmt2d|Dot1l	NA	NA	NA	NA	NA
chromosome	388	-0.29025	0.015443	0.421	Hmgb1|Xrcc5|Mei4|Pinx1|Mad2l2|Hist1h2ak|Smc5|Cdca8|Ezh2|Lrwd1|Ctcf|Zfp276|Hist1h1a|Recql|Trip13|Topbp1|Mad1l1|Smc3|Nbn|Cenpt|Llph|Stag1|Nusap1|Dsn1|Terf2|Rsph1|Helb|Bub1b|Zfp830|Ccdc137|Wapl|Hist1h2bb|Gm28043|Cenpu|Nifk|Nup43|Ddx27|Hist1h3d|Polq|Telo2|Pum3|Setdb1|Mphosph10|Smg6|Setdb2|Cbx2|Bod1l|H1f0|Tnks2|Top1|Stn1|Rad51d|Ehmt1|Rad21|Sycp2|Grwd1|Prpf4b|Hist1h2be|Mis18a|Mbd5|Ik|Ssrp1|Ash1l|Nsd3|S…	400	-0.23029	0.46897	0.6787	Fmr1|Polq|Smc3|Recql5|Ino80|Nsmce3|Mcm3ap|Gm960|Ddx27|Terf1|Tasor|Tnks1bp1|Blm|Kmt5c|Tpr|Clasp1|Mad1l1|Tet3|Telo2|Setx|Smchd1|Msh6|Rcc1|Atrx|Numa1|Pogz|Setd2|Nup107|Bod1l|4930447C04Rik|Il33|Ufl1|Zbtb48|Zranb3|Champ1|Supt16|Rif1|Utp4|Setdb1|Ehmt2|Pum3|Spdl1|Myt1l|Ahctf1|Sycp2|Smc1a|Nol6|Nipbl|Nup37|Cenpc1|Wapl|Ccdc155|Dclre1b|Helb|Ash1l|Usp51|Cenpn|Msh2|Nbn|Spag5|Usp11|Ctc1|Rassf2|Setd1a|H2bc6|Dhx…	NA	NA	NA	NA	NA
chromosome condensation	20	-0.35186	0.53528	0.6961	Top2a|Hist1h1a|Ncapd2|Ncapg2|H1f0|Hist1h1b|Hist1h1c|Smc2|Hist1h1d|Cdk1|Hmga2	20	0.38951	0.30574	0.46908	H1f0|Ncaph2|Banf1|H1f4|H1f1|Smc2|Ncaph|H1f10|Top2a|H1f5|Cdk1|H1f2|Ncapd2|Smc5|Smc4|Phf13|Ncapg|Ncapg2|H1f3|Ncapd3	NA	NA	NA	NA	NA
chromosome organization	34	0.29736	0.66529	0.83349	Pelo|Smc4|Itpa|Pot1a|Ctc1|Pot1b|Blm|Nudt16|Ncaph2|Ercc1|Mre11a|Gem|Rad54l|Smchd1|Yy1|Brca2	34	-0.36381	0.29746	0.54985	Smc3|Brca2|Zmpste24|Blm|Smchd1|Nudt16|Smc1a|Ctc1|Pttg1|Mre11a|Myc|Lig4|Pot1b|Pot1a|Gem|Pelo|Smc4|Rlf|Rpa1|Dclre1c|Sfpq|Rad54l|Smc1b|Smc2|Cenpt|Trp53|Cenpw|Rad51d|Ercc1|Itpa|Cdca8|Zfp830|Ncaph2|Yy1	NA	NA	NA	NA	NA
chromosome segregation	79	0.28192	0.50373	0.75653	Incenp|Rcc1|Cenpf|Sgo1|Cenpn|Spag5|Top3b|Bub3|Cep85|Ppp1r7|Ska2|Cdca2|Phf13|Ska3|Sgo2a|Ndel1|Naa60|Rgs14|Knstrn|Stag3|Brca1|Knl1|Srpk1|Pmf1|Ercc2|Arl8a|Ciao1|Rps3|Ppp2r1a|Mis12|Cdk5rap2|Slc25a5|Seh1l|Ndc80|Arl8b|Nek6|Rec8|Cdt1	81	0.28188	0.26372	0.48473	Naa60|Ndel1|Ciao1|Zfp207|Ppp1r7|Top3b|Banf1|Ciao2a|Abraxas2|Cep85|Bub3|Top1|Nek6|Cdt1|Cenpw|Dsn1|Rps3|Arl8b|Ercc2|Ppp2r1a|Slc25a5|Spc25|Cenpt|Arl8a|Ndc80|Pmf1|Brd4|Srpk1|Cenph|Ska3|Ntmt1|Tlk1|Bex4|Nek2|Uvrag|Knstrn|Nde1|Incenp|Cenpf|Mau2|Rad21|Nek11|Top2a|Seh1l|Nek8|Oip5|Mis18a|Knl1|Ska2|Stag2|Ctcf|Stag1|Cenpe|Smc5|Rad21l|Nup43|Espl1|Ddx3x|Phf13|Tlk2|Ube2i|Ciao2b|Esco2|Sgo2a|Setdb2|Ttk|Stag3|Rec8…	NA	NA	NA	NA	NA
chromosome, centromeric region	127	-0.27572	0.3202	0.56425	Hells|Pinx1|Cdca8|Lrwd1|Ctcf|Zfp276|Mad1l1|Smc3|Cenpt|Dsn1|Bub1b|Cenpu|Nup43|Dnmt3a|Rad21|Mis18a|Smc1b|Cenpp|Cenpc1|Dapk3|Sept2|Spc24|Uvrag|Sept6|Smc1a|Nudcd2|Ppp2ca|Fbxo28|Ercc6l|Mki67|Zfp207|Rangap1|Kntc1|Cenpe|Champ1|Spdl1|Daxx|Nek2|Trp53bp1|Cenpi|Cbx5|Nup37|Stag2|Tpr|Tnks|Cenph|Rassf2|Spc25|Hsf1|Cbx1|Phf2|Dctn6|Cenps|Csnk1a1|Nde1|Rcc2|Tex14|Birc5|Zwint|Ahctf1|Zw10|Nup133|Cenpv|Dync1i1|Cenpw|W…	133	-0.25902	0.46436	0.67846	Fmr1|Smc3|Tpr|Clasp1|Mad1l1|Ckap5|Nup107|Clasp2|Champ1|Spdl1|Ahctf1|Smc1a|Nup37|Cenpc1|Cenpn|Spag5|Rassf2|Mis12|Birc5|Cbx1|Itgb3bp|Hsf1|Phf2|Rec8|Hells|Cenpi|Hnrnpu|Septin2|Cenpa|Stag3|Nup133|Zfp276|Smc6|Kntc1|Sgo2a|Smc4|Septin7|Nup43|Mis18bp1|Zw10|Dnmt3a|Nuf2|Smc5|Cenpe|Dnmt3b|Tex14|Suv39h1|Ctcf|Aurkb|Nup85|Stag2|Wdhd1|Ska2|Knl1|Mis18a|Oip5|Cbx3|Trp53bp1|Seh1l|Lrwd1|Rcc2|Cenpl|Top2a|Kansl1|Mki67…	NA	NA	NA	NA	NA
chromosome, telomeric region	54	-0.36619	0.13788	0.4317	Slx4|Pinx1|Smc5|Lrwd1|Ercc4|Atm|Nbn|Terf2|Recql4|Gm28043|Telo2|Smg6|Tnks2|Stn1|Rad51d|Dot1l|Rad17|Nsmce3|Wrap53|Terf2ip|Atrx|Tinf2|Chek1|Nsmce2|Dhx36|Trp53bp1|Tnks|Wrn|Terf1|Cdk2|Ccdc155|Terb1|Setx|Tert	59	-0.44411	0.019259	0.18734	Dot1l|Nsmce3|Terf1|Chek2|Blm|Telo2|Setx|Atrx|Zbtb48|Rif1|Ercc4|Ccdc155|Dclre1b|Nbn|Ctc1|Dhx36|Ezh2|Ezh1|Atm|Slx4|Tnks|Mre11a|Pot1b|Smc6|Pot1a|Hnrnpa2b1|Smg6|Recql4|Tep1|Chek1|Wrn|Smc5|Eid3|Nsmce1|Trp53bp1|Lrwd1|Rnf8|Stn1|Pinx1|Tert|Dydc2|Rtel1|Wrap53|Nsmce4a|Terf2ip|Tnks2|Rpa2|Terb1|Hmbox1|Rad51d|Terf2|Acd|Tinf2|Ten1|Nsmce2|H2ax|Rad17|Hat1|Dpy30	NA	NA	NA	NA	NA
ciliary basal body	120	0.28406	0.35694	0.72696	Cdk10|Mark4|Agbl4|Pifo|Poc1b|Cenpf|Ttc26|Cep78|Cetn2|Cetn4|Ift140|Ift122|Ift80|Ift20|Traf3ip1|Rab28|Cfap126|Rttn|Rilpl1|Ezr|Ptpn23|Kif17|Tbc1d30|Odf2l|Mlf1|Cfap20|Fank1|Saxo2|Bbof1|Ift81|Intu|Ssna1|Ssx2ip|Cep19|Dync2li1|Cby1|Fam92a|Rilp|Togaram1|Wrap73|Tubg1|Fam92b|Arl3|Rilpl2|Fopnl|B9d2|Spaca9|Nphp4|Kifap3|Evc|Ift52|Rab8a|Tapt1|Bbs9|Armc9	149	0.24198	0.35921	0.58076	Sdccag8|Tbc1d30|Cetn3|Pin1|Tbc1d7|Gas8|Wrap73|Fam161a|Rp2|Rilpl2|Mkks|Poc1a|Fank1|Rilpl1|Psmb4|Ssna1|Csnk1d|Bbs2|Mark4|Saxo2|Arl3|Rilp|Ift20|Topors|Mapre1|Cdk10|Ift81|Spata7|Fam92a|Cep19|Fopnl|Cenpj|Pifo|Ccdc65|Cetn2|Entr1|Tbata|Cby1|Tubg1|Agbl2|Ssx2ip|Dync2li1|B9d2|Rab8a|1700001L19Rik|Rabep2|Cdc45|Ccsap|Rab28|Traf3ip1|Rttn|Jade1|Ccdc170|Mlf1|Cfap20|Iqcd|Gas2l2|Poc1b|Kif17|Cetn4|Fbf1|Whrn|Dctn1|C…	NA	NA	NA	NA	NA
ciliary basal body-plasma membrane docking	NA	NA	NA	NA	NA	NA	NA	NA	NA	NA	21	-0.36671	0.32654	0.57596	CKAP5|PRKAR2B|PPP2R1A|TUBB4A|CLASP1|TUBA1A|PRKACA|DCTN1|TUBA4A|PAFAH1B1|HSP90AA1
ciliary base	29	-0.3737	0.31126	0.52362	Cluap1|Armc4|Ift46|Tctex1d2|Nek8|Nphp3|Prkar2b|Disc1|Mok|Wdr60|Prkaca|Tulp3|Ick	31	0.33464	0.34203	0.51478	Ift46|Fank1|Prkacb|Prkar2b|Prkaca|Ift20|Fam92a|Cfap36|Rab8a|Traf3ip1|Mlf1|Cluap1|Enkd1|Ttc26|2610301B20Rik|Mok|Nek8|Pqbp1|Tctex1d2|Ift52|Cilk1|Armc4|Disc1|Dnali1|Cep126|Wdr60|Fam183b|Ift122|Nphp4|Tulp3|Nphp3	NA	NA	NA	NA	NA
ciliary membrane	44	-0.41849	0.07199	0.37725	Bbs7|Ttc8|Bbs2|Ift46|Arl13b|Mosmo|Drd1|Tmem67|Mchr1|Ehd1|Sept2|Cltb|Shank3|Bbs5|Bbs1|Ehd3|Bbs4|Prom2|Sstr3|Arl6|Gpi1|Eps15|Cask|Gpr157|Ceacam1|Pkd2|Scnn1a	43	-0.32658	0.384	0.6243	Shank3|Iqce|Gpr161|Mchr1|Gpr37l1|Sstr3|Shank2|Tmem67|Tmem17|Ttc8|Bbs1|Bbs9|Ehd1|Smo|Septin2|Drd5|Cask|Arl13b|Gpi1|Evc|Gpr157|Prom2|Scnn1a|Pkd2|Bbs5|Bbs4|Evc2|Bbs7|Ceacam1|Mxra8|Arl6|Cd24a|Eps15|Drd2|Txndc15|Ehd3|Mosmo|Drd1|Bbs2|Ift46|Tmem231|Cltb|Snap29	NA	NA	NA	NA	NA
ciliary transition zone	33	-0.25661	0.84083	0.90834	Cep290|Cc2d2a|Mks1|Tmem67|Ttbk2|Sept2|Cep131|D1Ertd622e|Cetn3|Bbs4|Ccsap|B9d1|Rpgrip1l|Nek4|Rpgrip1|Unc119b|Pcm1	34	-0.29872	0.59596	0.76029	Cplane1|Cep131|Cep290|B9d1|Tmem67|Tmem17|Ttbk2|Rpgrip1l|Nphp4|Nek4|Bbs9|Septin2|Kifap3|Pcm1|Tmem216|Cc2d2a|Cdkl1|Mks1|Rpgrip1|Bbs4|Tctn1|Traf3ip1|Ccsap|Dync2li1|Cfap36|Tmem107|D1Ertd622e|Fam92a|Arl3|Unc119b|Tmem80|Tmem231|Tmem237|Cetn3	NA	NA	NA	NA	NA
cilium	295	-0.27279	0.10592	0.47882	Tmem218|Gli3|Anks6|Hydin|Adcy3|Ttc30b|Bbs7|Cluap1|Ttc8|Enkur|Ttc21b|Dzip1|Armc4|Cep290|Dnah2|Wdr35|Ccdc114|Cep250|Cc2d2a|Bbs2|Lrrc6|Cfap100|Ift46|Rsph1|Mks1|Wdpcp|Arl13b|Elmod3|Ankmy2|Iqcg|Dnah8|Cep41|Gas8|Tulp4|Cfap74|Nek8|Tubd1|Rab10|Nphp3|Dnah5|Ccdc151|Cct8|Spag6l|Bbs12|Cfap54|Cabyr|Ehd1|Myoc|Whrn|Kif3a|Alms1|Ttbk2|Sept2|Ccp110|Sept6|Ift88|Cep131|Pde1c|Dcdc2a|Inpp5e|Adcy5|Ahi1|Ofd1|Sept4|Bbs5|…	320	-0.29629	0.038853	0.39089	Pdgfra|Notch2|Gli3|Pkd1|Dzip1|Ptpn23|Dnah9|Rsph4a|Grk3|Dync2h1|Cplane1|Wdr19|Cfap65|Ahi1|Gpr161|Crocc|Cep250|Anks3|Cfap44|Septin4|Cfap69|D630045J12Rik|Nphp3|Wdpcp|Togaram1|Mchr1|Dnah1|Cep131|Cfap54|Cabyr|Pde1c|Adcy5|Cep290|Ttc21b|Sstr3|B9d1|Dnah10|Tmem17|Wdr35|Alms1|Ift172|Fam161b|Spag4|Bbs12|Dnah2|Ttll5|Iqcg|Dcdc2a|Cep41|Dzip1l|Strc|Ttbk2|Ttll4|Tcte1|Adcy3|Slc9b2|Ttc8|Rpgrip1l|Dnah14|Tulp3|Dnah5…	23	-0.33609	0.42532	0.66524	ATP2B4|CUL3|PTPN23|TUBB4A|KIFAP3|EHD3|FAM49B|OCRL|EHD1|CSNK1A1|CCT8|PRKACA|PKM
cilium assembly	176	-0.27474	0.22969	0.52324	Iqub|Fuz|Rfx4|Wdr34|Cluap1|Ttc8|Dzip1|Sept11|Cep290|Wdr35|Cc2d2a|Bbs2|Lrrc6|Flna|Ptpdc1|Ift46|Tctex1d2|Mks1|Wdpcp|Iqcb1|Arl13b|Pcnt|Cep41|Wwtr1|2700049A03Rik|Notch1|Pibf1|Nphp3|Tmem67|Dnah5|Foxj1|Cfap54|Ehd1|Kif3a|Alms1|Ttbk2|Sept2|Snx10|Sept6|Cep131|Abcc4|Dcdc2a|Ofd1|Sept4|Bbs5|D1Ertd622e|Disc1|Ift172|C2cd3|Bbs1|Tctn3|Ehd3|Bbs4|Ift43|Cep89|Ttll3|Wdr60|Tmem138|Rfx3|Dync2h1|Actr3|Arl6|Dzip1l|Atp6v…	183	-0.35021	0.011874	0.25344	Celsr3|Zfp423|Gsn|Notch1|Dzip1|Ptpn23|Rsph4a|Dync2h1|Cplane1|Wdr19|Cep250|Wdr90|Cfap44|Ptpdc1|Nphp3|Wdpcp|Cep131|Cfap54|Celsr2|Cep290|Cep164|Onecut2|Galnt11|B9d1|Abcc4|Tmem67|Tmem17|Wdr35|Alms1|Ift172|Dcdc2a|Cep41|Cdc14b|Dzip1l|Cep70|Ttbk2|Rfx3|Ehd2|Ttc8|Rpgrip1l|Wwtr1|Ccno|Dnah5|Ccdc66|Foxj1|Cep162|Pibf1|Flna|Tctn3|Ift80|Ift122|Bbs1|Sclt1|Bbs9|Ehd1|Septin2|Cplane2|Kif24|Wdr60|Pcm1|Cep126|Tmem216…	23	0.39701	0.17047	0.40122	SNAP29|RAB23|HDAC6|ATP6V1D|KIF3A|ACTR2|ARL3|ATAT1|ACTR3
cilium movement	34	-0.4013	0.16802	0.43144	Hydin|Armc4|Ccdc114|Wdr78|Lrrc6|Cfap100|Dnah6|Dnah5|Ccdc151|Dync1h1|Maats1|Dnah7a|Dnaic1|Dnaaf5|Ccdc40|Ccdc39	41	-0.55914	0.0011645	0.079863	Dnah9|Rsph4a|Dnaaf5|Dnhd1|Dnah1|Celsr2|Dnah10|Dnah5|Dync1h1|Ttc25|Dnah7a|Ccdc39|Ccdc103|Cfap100|Dnah11|Cfap53|Dnaaf4|Zbbx|Dnaic2|Dnali1|Dnaic1|Ccdc114|Zmynd10|Dnah7b|Dnah7c|Ropn1l|Armc4|Cfap70|Ccdc151|Maats1|Wdr78|Ccdc40|Cfap206|Dnaaf1|Rsph9|Kif3a|Cfap221|Rsph6a|Lrrc6|Dnah6|Hydin	NA	NA	NA	NA	NA
cilium organization	NA	NA	NA	NA	NA	20	-0.44165	0.224	0.44938	Dzip1|Wdpcp|Ttc17|Mns1|Fam161b|Iqcg|Catip|Kifap3|Odf2|Nectin2|Cfap126|Tsga10ip|Pkd2|Eno4|Cep78|Rttn|Slc9a3r1|Mark4|Ift46|Fam161a	NA	NA	NA	NA	NA
circadian regulation of gene expression	49	-0.40405	0.077581	0.38136	Lgr4|Hdac1|Noct|Csnk1d|Usp2|Nr1d1|Ciart|Arntl|Top1|Relb|Rai1|Pml|Kdm5a|Kmt2a|Bhlhe40|Ncoa2|Maged1|Mta1|Bhlhe41|Gfpt1|Ppargc1a|Per3|Clock|Sirt1|Id2|Ppp1cb|Rora	57	-0.35003	0.19007	0.46083	Mybbp1a|Kmt2a|Mycbp2|Per3|Huwe1|Rai1|Ogt|Mta1|Ppargc1a|Relb|Kdm5a|Per1|Pml|Nampt|Nrip1|Rbm4|Kdm2a|Hnrnpu|Cartpt|Ciart|Rorc|Id1|Maged1|Cavin3|Ncoa2|Id3|Bhlhe40|Nr1d1|Gfpt1|Lgr4|Arntl|Mc3r|Cry1|Ppara|Noct|Id2|Hdac1|Clock|Sirt1|Bhlhe41|Ppp1cb|Ngfr|Kdm8|Usp2|Atf4|Drd2|Id4|Top1|Rora|Egr1|Csnk1e|Ppp1cc|Csnk1d|Hnf1b|Ppp1ca|Cry2|Rbm4b	NA	NA	NA	NA	NA
circadian rhythm	87	-0.47721	0.00022346	0.28141	Egfr|Lgr4|Hdac1|Noct|Jun|Cyp7b1|Hnrnpl|Hnrnpr|Prox1|Nr1d1|Klf10|Arntl|Star|Prokr2|Dyrk1a|Top1|Timeless|Hs3st2|Arntl2|Impdh2|Nono|Dpyd|Ntrk3|Bhlhe40|Fas|Gsk3b|Tph1|Htr7|Creb1|Bdnf|Mttp|Ep300|Mat2a|Ass1|Ncoa2|Id4|Nfil3|Srrd|Thrap3|Ndufa9|Jund|Ntrk2|Trp53|Klf9|Bhlhe41|Nos2|Per3|Atf5|Clock|Sirt1|Id2|Id3|Slc6a4|Prok2|Rora|Setx	77	-0.24064	0.74855	0.83	Ntrk3|Mat2a|Per3|Ep300|Egfr|Hnrnpl|Setx|Star|Atf5|Per1|Srebf1|Nampt|Nrip1|Jund|Ntrk2|Ass1|Prokr2|Klf10|Dyrk1a|Rorc|Id1|Hnrnpr|Arntl2|Ddc|Ncoa2|Id3|Lep|Thrap3|Bhlhe40|Tyms|Tph2|Nr1d1|Per2|Atoh7|Dpyd|Timeless|Lgr4|Cyp7b1|Creb1|Prok2|Tph1|Arntl|Aanat|Cry1|Noct|Dbp|Id2|Nfil3|Prox1|Hdac1|Impdh2|Clock|Srrd|Adcy1|Cdk4|Trp53|Sirt1|Bhlhe41|Jun|Ngfr|Atf4|Mttp|Id4|Top1|Rora|Gsk3b|Igf1|Csnk1e|Bdnf|Klf9|Nono|…	NA	NA	NA	NA	NA
cis-Golgi network	42	-0.2996	0.52307	0.6872	Man2a1|Nucb1|Bcl9|Tmed5|Bet1|Azin2|Trappc6a|Phtf1|Kdelr2|Golga5|Akap9|Retreg1|Angel1|Cog3|Hook3|Fktn|Pik3r1|Trappc6b|Gbf1|Map6|Trip11|Scfd1|Gosr1|Golgb1	43	0.35337	0.1636	0.3599	Kdelr1|Fktn|Map6d1|Trappc6b|Ccn2|Angel1|Lrpap1|Ift20|Yipf6|Pik3r1|Kdelr2|Tmed5|Phtf1|Retreg1|Map6|Scyl1|Ubxn2a|Trpc7|Nucb1|Limk2|Hook3|Bet1|Trappc6a|Rab29|Rab30|Golga2|B3gat3|Cog3|Tmed10|Man2a1|Golga5|Gosr1|Kdelr3|Trip11|Slc35c2|Bcl9|Mppe1|Slc10a7|Scfd1|Gbf1|Azin2|Golgb1|Akap9	NA	NA	NA	NA	NA
cis-regulatory region sequence-specific DNA binding	NA	NA	NA	NA	NA	61	-0.30219	0.3857	0.63283	Epas1|Zfp516|Myt1|Rai1|Sox8|Ep300|Sox6|Sox10|Tiparp|Myc|Srf|Irf7|E2f2|Tfap2b|Pax2|Mbtps2|Lef1|Hmgb2|Smad3|Klf4|Sp3|E2f8|E2f1|Gata2|Sox5|Scx|Tfcp2|Tbp|Uhrf1|Rsl1|Nkx2-2|Cxxc1|Ell3|Esrrb|Klf1|Zbtb7b|Arnt|Nfic|Zfp322a|Msx1|Hmga1b|Tcf3|Zfp395|Lmo4|Isl1|Hnrnpk|Zfp704|Ldb1|E2f3|Sp1|Sox9|Sox11|Tfdp1|Hmga1|Mtf1|Nr1d2|Atf2|Yy1|Hnf1b|Xbp1|Mef2c	NA	NA	NA	NA	NA
clathrin binding	36	0.26092	0.83485	0.90928	Sclt1|Syt9|Ap4b1|Bcl2l1|Syt6|Syt5|Trpc6|Syt17|Tom1l2|Syt12|Syt4|Syt15|Lrrk2|Tom1|Syt1|Smap1|Ncald	40	0.28595	0.49593	0.64916	Epn1|Clint1|Syt5|Tom1l2|Syt1|Ncald|Bcl2l1|Epn2|Arrb1|Tom1l1|Smap1|Syt6|Syt17|Ap4b1|Syt7|Aftph|Syt4|Syt9|Syt11|Dnajc6|Syt12|Ldlrap1|Dnm1l|Syt10|Syt15|Snap91|Picalm|Hip1r|Tom1|Trpc5|Syt13|Tln2|Sclt1|Ap2b1|Epn3|Ap1b1|Clba1|Lrrk2|Trpc6|Hip1	NA	NA	NA	NA	NA
clathrin-coated pit	53	-0.31316	0.39041	0.57944	Epn3|Hip1r|Fcho2|Ap2b1|Eps15l1|Ackr3|App|Sgip1|Ap2a2|Tfrc|Clta|Cltc|Cltb|Lrp12|Tnk2|Lrp2|Ap1s2|Aak1|Ap2a1|Slc2a4|Cemip|Eps15|Dnm1l|Picalm|Ap1s3|Sort1|Necap1|Sh3bp4|Reps1|Trf	58	0.3051	0.2427	0.47006	Adcy8|Cltb|Epn1|Ap1s3|Clta|Necap1|Fchsd2|Cttn|Bcl2l1|Ap2m1|Numb|Amn|Ap2s1|Ap1s1|Arrb1|Hspd1|Sgip1|Eps15|Rab35|Inpp5f|Ocrl|Itsn1|Dab2|Sort1|Fnbp1|Ston1|Ap2a2|Fcho1|Sphk1|Dnm1l|Dgkd|Sh3bp4|Cubn|Fcho2|Picalm|Hip1r|Atat1|Lrp10|Vldlr|Lrp2|Ap1s2|Ap2a1|Cltc|Ap2b1|Epn3|Ldlr|Lrp12|App|Aak1|Eps15l1|Arrb2|Cemip|Ackr3|Tfrc|Myo6|Trf|Reps1|Dnm2	34	0.38439	0.10124	0.30651	AP1S1|AP2A1|CTTN|SORT1|SGIP1|AP2S1|CLTC|AP2M1|CLTA|EPS15|EPS15L1|EPN1|AP2B1|NECAP1|ITSN1|MYO6|PICALM|DNM1L|ATAT1|AP2A2
clathrin-coated vesicle	62	-0.3389	0.20634	0.4748	Epn3|Hip1r|Fcho2|Vps11|Lrp1|Gga2|Hip1|Bcap31|Snx9|Wipi1|Sgip1|Cpne6|Numb|Clta|Hax1|Cltc|Snap91|Dvl1|Dennd1a|Tnk2|Astn1|Aak1|Ap2a1|Vps41|Slc2a4|Eps15|Picalm|Ap1g1|Vps33a|Sort1|Sh3bp4|Folr1|Snx3	62	0.30285	0.22639	0.45005	Hax1|Pheta1|Astn2|Snx3|Rgs19|Clta|Scamp1|Clvs2|Numb|Dennd1b|Vps18|Vamp3|Adam10|Folr1|Vps33b|Sgip1|Eps15|Rab35|Myo1e|Abcb4|Vti1a|Vps41|Btbd8|Ocrl|Dab2|Sort1|Gpr107|Clvs1|Dennd1a|Ston1|Wipi1|Vamp2|Bcap31|Dennd1c|Vps33a|Fcho1|Cpne6|Ap1m1|Sh3bp4|Pheta2|Snap91|Dvl1|Fcho2|Picalm|Hip1r|Dvl2|Snx9|Scyl2|Ap1g1|Snx18|Ap2a1|Cltc|Epn3|Gga2|Aak1|Vps11|Astn1|Plcg1|Myo6|Hip1|Ston2|Lrp1	24	0.47928	0.040187	0.12499	AP2A1|STX6|AP1G1|SORT1|CPNE6|EPN2|SGIP1|CLTC|CLTA|EPS15|SCAMP1|PICALM|VPS16|SNX3
clathrin-dependent endocytosis	NA	NA	NA	NA	NA	21	0.2841	0.71664	0.84613	Cltb|Fnbp1l|Fchsd2|Ap2m1|Ap2s1|Sgip1|Inpp5f|Gpr107|Dnajc6|Ap2a2|Fcho1|Fcho2|Picalm|Dll1|Canx|Ap2a1|Cltc|Ap2b1|Slc9b2|Gak|Hip1	NA	NA	NA	NA	NA
cleavage furrow	51	0.3708	0.18377	0.68025	Kif20a|Svil|Mylk|Psd|Pitpnm1|Rala|Hmcn1|Zfyve19|Rab11fip4|Sept5|Cit|Ppp1cc|Fsd1|Rhoc|Rhob|Spire2|Men1|Mastl|Myh9|Pkn2|Dctn3|Racgap1|Icam2|Plk4|Htr3a	50	-0.24716	0.79344	0.86428	Myh9|Psd2|Myh10|Htr3a|Lima1|Plk4|Mastl|Rhob|Pitpnm1|Hmcn1|Svil|Rdx|Pkn2|Rhoc|Men1|Psd|Septin2|Plcd3|Kif20a|Pkn1|Stambp|Spn|Septin7|Wdr73|Spire1|Ect2|Cep55|Fsd1|Nde1|Rab11fip3|Rab11a|Septin6|Hmcn2|Rala|Rab11fip4|Arf6|Ssh1|Rhoa|Katnbl1|Rab21|Pdxp|Zfyve19|Ppp1cc|Tpm3|Racgap1|Septin5|Nf2|Mylk|Dctn3|Spire2	NA	NA	NA	NA	NA
cochlea development	26	0.23365	0.94427	0.97354	Hey2|Ift20|Vangl2|Kcnk2|Hes1|Mcm2|Ift27|Gabra5|Opa1|Atp2b2	28	-0.46292	0.092415	0.30011	Ntrk3|Dchs1|Vangl2|Pvalb|Cecr2|Hes1|Epha4|Kcnk3|Rpgrip1l|Atp2b2|Kcnk2|Mcm2|Hey2|Slitrk6|Gata2|Opa1|Ift27|Gabrb3|Calb1|Gabrb2|Ccna2|Gabra5|Sobp|Psap|Adam10|Pafah1b1|Ift20|Slc17a8	NA	NA	NA	NA	NA
cochlea morphogenesis	22	0.35721	0.50925	0.76333	Dvl2|Fzd2|Frzb|Vangl2|Grhl3|Wnt5a|Hpn|Eya1	NA	NA	NA	NA	NA	NA	NA	NA	NA	NA
cofactor binding	21	-0.37793	0.41336	0.59238	Ddo|Pgam2|Lmo2|Suclg1|Hacl1|C3|Dao|Tkt|Uros|Phyh|Birc5|Pnpo	NA	NA	NA	NA	NA	NA	NA	NA	NA	NA
cognition	39	0.31318	0.528	0.7687	Rp9|Gnas|Ctns|Chrna4|Rtl4|Stra6|St3gal4|Jakmip1|Adora1|Slc1a4|Cux2|Fam107a|Grcc10|Cyfip1|Cbr3|Shroom4|Chl1|Chrm1	41	-0.46047	0.035269	0.20907	Chd7|Fam107a|Dop1b|Cyfip1|Kmt2a|Chl1|Stra6|Nsun5|Grm5|Nipbl|Nf1|St3gal4|Chrna7|App|Lins1|Rtl4|Cux2|Mfsd2a|Th|Slc8a2|Jakmip1|Gpr155|Cbr3|Shroom4|Slc1a4|Ptchd1|Setd5|Mettl23|Chrnb2|Ctns|Tusc3|Sobp|Grcc10|Hrh3|Chrm1|Adora1|Gnas|Rp9|Magt1|Chmp2b|Chrna4	NA	NA	NA	NA	NA
collagen binding	60	-0.28651	0.51713	0.66979	Antxr1|Thbs4|Lum|Itga3|Ddr1|Ecm2|Ctss|Ctsk|Map1a|Hsd17b12|Pdgfa|Adgrg1|Smad4|Pcolce|Sparcl1|Spock3|Dpp4|Vtn|Ccbe1|Cspg4|Itga11|Adgrg6|Vwf|Podn|Adam9|Spock2|Ap1g1|Mrc2|Aspn|Srgn|Mmp12|Ddr2	59	-0.50724	0.0017802	0.091508	Sparc|Map1a|Cspg4|Col6a1|Thbs4|Ddr2|Ecm2|Adgrg1|Vtn|Sparcl1|Podn|Itga3|Itga2|Col6a2|Smad7|Abi3bp|Dcn|Ctss|Ccbe1|Tnxb|Vwf|Ap1g1|C1qtnf1|Ache|Itga9|Pcolce2|Coch|Ddr1|Srgn|Comp|Serpinh1|Pcolce|Itgb1|Mrc2|Rell2|Lum|Ctsk|Smad3|Musk|Crtap|Adam9|Dpp4|Nid1|Itga11|Aebp1|Tgfbi|Adgrg6|Pdgfa|Chadl|Itga1|Col6a4|Smad4|Ppib|Ctsb|Pak1|P3h4|Antxr1|Hsd17b12|Pdgfb	NA	NA	NA	NA	NA
collagen fibril organization	46	-0.36105	0.21604	0.4727	Plod3|Acan|Lum|P4ha1|Tgfbr1|Plod1|P3h1|Col5a1|Plod2|Col5a2|Grem1|Col11a1|Tgfb2|Col3a1|Scx|Col14a1|Loxl2|Dpt|Nf1|Loxl4|Sfrp2|Mmp11|Ddr2	43	-0.44857	0.047539	0.23553	Pxdn|Col11a1|Adamts2|Ddr2|Col11a2|Plod3|Cyp1b1|Nf1|Col1a2|Col3a1|Loxl3|Col1a1|Adamts14|Col5a2|P3h1|Tnxb|Loxl4|Loxl2|Comp|Serpinh1|Tgfb2|Fkbp10|Acan|Lum|Mmp11|Crtap|Col5a1|Col14a1|P4ha1|Scx|Foxc1|Col13a1|Tgfbr1|Anxa2|Fmod|Dpt|P3h4|Ext1|Grem1|Vps33b|Atp7a|Sfrp2|Vipas39	NA	NA	NA	NA	NA
collagen trimer	74	0.30917	0.34096	0.7343	Col6a1|Col4a6|Scara3|Col4a1|C1qtnf7|Col4a5|C1ql1|Col1a1|Col4a4|Col11a2|Col18a1|C1ql2|C1qtnf1|Col4a3|Col25a1|Col8a2|Col26a1|Col12a1|Col2a1|Col6a3|Col15a1|Msr1|Lox|Col5a3|Col1a2	63	-0.44824	0.012897	0.17723	Col6a1|Col11a1|Col4a2|Col11a2|C1ql2|Col4a1|Col6a2|Col25a1|Col27a1|Colec11|Col1a2|Col3a1|Emilin2|Col1a1|C1qc|Col19a1|Col5a2|Ccbe1|Col28a1|Col12a1|Col5a3|C1qtnf1|Emilin1|Col7a1|Col26a1|Col4a6|C1qb|C1qtnf6|C1qtnf2|Col15a1|Saal1|Wdr33|Col17a1|C1qa|C1qtnf7|Col6a6|Col5a1|Col14a1|Col8a2|Col8a1|Col16a1|Col22a1|C1ql1|Gldn|Col13a1|Fam122b|Col18a1|Col4a5|C1qtnf9|Col4a4|Scara3|Col4a3|Col20a1|Col6a4|Fcnb|Eda|…	NA	NA	NA	NA	NA
collagen-containing extracellular matrix	217	-0.31169	0.026857	0.41087	Vit|Bmper|Sod3|Efemp1|Itih3|Lman1|Sfrp1|Ctsl|Thbs4|Serpine2|Plod3|Adamtsl1|Adamts17|Adam10|Lum|Anxa11|Serping1|Tgfb1|Fbln2|Itih5|Anxa4|Anxa6|Plod1|Il16|Lamb1|Sema3c|Plxdc2|Gpc3|Col5a1|Plxnb2|S100a10|Tnc|Col6a2|Postn|Col6a4|Prelp|Anxa3|Frem1|Col5a2|Emilin2|Lama1|Calr|Matn2|Serpinb6a|Vwa5a|Fbln1|Sema6d|Colec12|Gpc4|Hsp90aa1|Ntn1|Col9a3|Col11a1|Anxa9|Clu|Hcfc1|Nid2|Smoc2|Sparcl1|Tgfb2|S100a11|Emid1|…	231	-0.49077	0.00013843	0.013327	Slit2|Fbn2|Fras1|Sparc|Adamts4|Bmp1|Cspg4|Thbs3|Col6a1|Thbs4|Pxdn|Ltbp4|Il16|Col11a1|Lamb1|Tnr|Adamts2|Lamc1|Lman1|Mfge8|Clu|Hcfc1|Htra1|Fbln2|Col4a2|Vit|Fn1|Angptl2|Adamts10|Gpc5|Col11a2|Plxnb2|Ctsc|Sod3|Plod3|Plxna2|F3|Lama2|Smoc2|Plod1|Vwa1|Reln|Adamts15|Vwa5a|Vtn|Col4a1|Sparcl1|Fgf10|Frem2|Ltbp1|Col6a2|Anxa6|Anxa3|Gpc6|Col25a1|Spon1|Agrn|Lama3|S100a10|Adamtsl1|Col27a1|Col1a2|Col3a1|Itih5|Lamb…	22	-0.42651	0.13895	0.36106	CLU|CDH2|CDH13|VCAN|TNR|ADAM11|SDC3|ANXA5|NCAM1|CSPG4|RPSA|GPC1
complement activation, classical pathway	27	-0.27575	0.79122	0.88363	Serping1|C1qa|C1qb|Trdc|Masp2|C3|Cr1l|C1s1|C8a|C1qc|C1ra	21	-0.48506	0.12208	0.32431	Cr1l|C4b|Cd55|C1qc|C1s1|C1qb|C8g|C1s2|C1rl|C3|AI182371|C1qa|Hc|Masp2|Serping1|C1ra|C4bp|C2|C7|Trbc2|Ighg2c	NA	NA	NA	NA	NA
condensed chromosome	31	-0.31086	0.58234	0.72098	Hmgb1|Top2a|Ctcf|Msh4|Ncapd2|Rad51|L3mbtl1|Mki67|Champ1|Rpa1|Smc2|Lig4|Pes1|Akap8|Cdk2	31	-0.37412	0.28881	0.54818	Mlh3|Fancd2|Akap8|Baz1b|Champ1|Rif1|L3mbtl1|Brca1|Rec8|Lig4|Smarca5|Msh4|Rad51|Ncapg|Rpa1|Hmgb2|Ncapd2|Ctcf|Top2a|Mki67|Hmgb1|Mlh1|Incenp|Esrrb|Smc2|Hmbs|Pes1|Banf1|Top3b|Ncaph2|Macroh2a1	NA	NA	NA	NA	NA
condensed chromosome kinetochore	86	0.25784	0.66912	0.81751	Incenp|Sgo1|Bod1|Spout1|Cenpx|Cenpn|Cenpo|Anapc16|Spag5|Bub3|Dync1li1|Meaf6|Ska2|Ska3|Sgo2a|Ppp1cc|Ndel1|Knstrn|Dctn5|Mad2l1|Knl1|Kansl1|Hnrnpu|Pmf1|Plk1|Cenpa|Mis12|Cenpm|Seh1l|Itgb3bp|Nup107|Dctn3|Ndc80|Dynlt3|Ss18l1|Cfdp1|Nup85|Nuf2|Cenpk|Cdt1|Nsl1	87	0.30624	0.12434	0.36887	Ndel1|Spout1|Dctn6|Zfp207|Fbxo28|Dctn3|Dctn5|Cenpv|Bod1|Ss18l1|Cenps|Cfdp1|Cenpm|Ppp1cc|Meaf6|Bub3|Anapc16|Cdt1|Mad2l1|Phf6|Zwint|Dync1i1|Dync1li1|Cenpw|Dsn1|Dynlt3|Cenpx|Spc24|Spc25|Cenpt|Bub1b|Ndc80|Pmf1|Cenpo|Cenpk|Cenph|Cenpu|Nudcd2|Ska3|Septin6|Nek2|Knstrn|Rangap1|Nde1|Incenp|Plk1|Nsl1|Pinx1|Csnk1a1|Kansl1|Lrwd1|Seh1l|Trp53bp1|Knl1|Ska2|Nup85|Tex14|Nuf2|Zw10|Nup43|Septin7|Zwilch|Sgo2a|Kntc1|…	NA	NA	NA	NA	NA
condensed nuclear chromosome	36	-0.30832	0.5512	0.69906	Topbp1|Add3|Rsph1|Nifk|Ttn|Msh4|Rad21|Smc1b|Ago3|Rad51|Chek1|Rpa1|Nek2|Lrpprc|Nol6|Rad21l|Brd4	34	-0.31878	0.48526	0.69701	Ttn|Mlh3|Rcc1|Add3|Nol6|Lrpprc|Mre11a|Brca1|Rec8|Kifap3|Stag3|Msh4|Rad51|Rad21l|Rpa1|Chek1|Sun2|Rad21|Shoc1|Dnmt3l|Smc1b|Mlh1|Ccdc36|Nek2|Brd4|Tubg1|Rsph1|Ago3|Topbp1|Nifk|Hmg20b|H2ax|Rrs1|Chmp1a	NA	NA	NA	NA	NA
COP9 signalosome	33	0.42796	0.14409	0.57026	Dynll1|Hspa1l|Cops6|Basp1|Flot1|Plcg1|Cops5|Cops7b|Cops9|Stoml2|Grb2|Dcaf1|Hspa1a|Cops2|Myh9|Cops3|Gps1|Epb41l2|Nckipsd|Hspa5|Amotl1|Tmod1	32	-0.34498	0.38891	0.62312	Dcaf1|Myh9|Epb41l2|Dock7|Amot|Wdr6|Plcg1|Amotl1|Tmod1|Hspa1l|Flot1|Hsp90ab1|Tespa1|Hspa1a|Nckipsd|Cops3|Cops8|Hspa1b|Stoml2|Basp1|Atp5a1|Cops7b|Cops4|Cops9|Grb2|Cops2|Cops7a|Dynll1|Gps1|Cops6|Hspa5|Cops5	20	0.52082	0.03029	0.099746	GRB2|COPS4|COPS6|COPS3|FLOT1|COPS2|MYH9|NCKIPSD|COPS5
COPII vesicle coating	NA	NA	NA	NA	NA	NA	NA	NA	NA	NA	20	-0.38887	0.28016	0.54479	SEC24C|TRAPPC3|CUL3|TRAPPC1|GRIA1|PEF1|RAB1B|SEC23A|TMED10
COPII-coated ER to Golgi transport vesicle	33	-0.43532	0.098018	0.38464	Yif1a|Lman1|Tmed4|Tmed5|Yif1b|Ddhd2|App|Lman2|Ergic2|Lman2l|Ergic3|Klhl12|Sec24b|Tmed7|Stx17|Yipf5	33	0.35944	0.20954	0.39669	Stx17|Tmed7|Tmed3|Ier3ip1|Tmed9|Tex261|Tmed2|Yipf6|Tmed5|Tmed4|Ergic1|Yipf5|Ddhd2|Lman2|Golga2|Ergic2|Klhl12|Pcsk9|Tmed10|Sec23a|Yif1b|Ticam2|Ergic3|Pitpnm3|Yif1a|Sec24b|Ecpas|App|Tmed1|Sec31a|Lman2l|Vangl2|Lman1	NA	NA	NA	NA	NA
copper ion binding	49	0.50364	0.0097444	0.23279	P2rx4|Mt1|Slc11a2|Cox11|Atox1|Moxd1|Ccs|F8|Cuta|Cox17|Cp|Atp7a|Heph|Aoc2|Snca|Prnp|Sod1|Loxl3|Ang|Aoc3|Coa6|Cutc|Il1a|Lacc1|Lox	38	0.28938	0.49135	0.65278	Sod1|Park7|Slc11a2|Cuta|Commd1|Atp7b|Coa6|Atp7a|Atox1|Ahcy|Cox17|Trp53|P2rx4|Prnp|Lacc1|Pam|Aoc2|Snca|Rnpep|F5|S100a13|Cox11|Mt3|Cutc|Cp|Heph|Loxl2|Loxl4|Gpc1|Loxl1|Ccs|Mt1|Loxl3|Dbh|F8|Adnp|Moxd1|Sod3	NA	NA	NA	NA	NA
coronary vasculature development	33	-0.30975	0.56936	0.71305	Fuz|Bmp4|Ap2b1|Gpc3|Ptk7|Smarca4|Ndst1|Prickle1|Plxnd1|Lrp2|Dync2h1|Myh10|Prok2	32	-0.49778	0.034103	0.18741	Dync2h1|Cplane1|Cntrl|Pcsk5|Dnm2|Myh10|Ptk7|Megf8|Ltbp1|Pde2a|Smarca4|Prickle1|Ndst1|Ap2b1|Apela|Lrp2|Bmp4|Prdm1|Adamts6|Aplnr|Prok2|Apln|Smad6|Snx17|Gpc3|Fuz|Tab1|Plxnd1|Vegfb|Zbtb14|Dctn5|Sufu	NA	NA	NA	NA	NA
cortical actin cytoskeleton	42	-0.28542	0.61907	0.74055	Slc2a1|Rdx|Akap13|Plekhh2|Shroom2|Llgl2|Ppp1r9a|Cap1|Mobp|Cdh2|Myo1a|Dlc1|Cldn5|Actn1|Lancl2|Lasp1|Cap2|Myzap|Gsn|Myadm|Myrip|Nf2|Ppp1r9b	49	-0.39382	0.10749	0.36059	Gsn|Dbn1|Mobp|Iqgap1|Akap13|Actn1|Plekhh2|Utrn|Rapgef3|Llgl1|Dcdc2a|Ppp1r9a|Dlc1|Wdr1|Actn2|Dcdc2b|Rdx|Cdh2|Cotl1|Ppp1r9b|Mtss2|Flot1|Trpv4|Pdlim2|Llgl2|Myzap|Myo1a|Shroom1|Shroom2|Shroom4|Cap2|Slc2a1|Cldn5|Myadm|Hcls1|Cfl2|Eef1a1|Dbnl|Cfl1|Lancl2|Coro1a|Dstn|Cap1|Cttn|Med28|Myrip|Lasp1|Nf2|Flot2	26	0.30451	0.47418	0.70286	PPP1R9B|CAP1|FLOT1|CFL1|PPP1R9A|EEF1A1|LASP1|FLOT2|CAP2|CAPN2|CORO1A|RDX|WDR1
cortical actin cytoskeleton organization	24	-0.33882	0.54327	0.69613	Tln1|Epb41l3|Llgl2|Calr|Dlg1|Rab13|Rock1|Epb41l1|Nckap1|Rock2|Ehd2|Fmnl2|Rhoq|Arf6	27	-0.41162	0.22899	0.46152	Epb41l2|Rock1|Nckap1|Llgl1|Epb41|Rock2|Nckap1l|Ehd2|Plek|Dlg1|Ikbkb|Fmnl3|Llgl2|Strip1|Fmnl2|Cavin3|Epb41l1|Rab13|Tln1|Fhod1|Epb41l3|Arf6|Rhoq|Calr|Cdk5|Fmnl1|Fhod3	NA	NA	NA	NA	NA
cortical cytoskeleton	26	0.2475	0.91147	0.96039	Epb41|Cttn|Dmtn|Mpp1|Nsmf|Dlg4|Capza2|Myh9|Tmod1	24	-0.30057	0.68623	0.8307	Myh9|Actn1|Actn4|Epb41|Sptbn1|Trpc4|Tmod1|Flna|Sptan1|Inpp5d|Slc4a1|Sptbn5|Mpp1|Dlg4|Capza2|Gypc|Capzb|Nsmf|Tpm4|Cttn|Tpm3|Actb|Ank1|Dmtn	NA	NA	NA	NA	NA
cortical cytoskeleton organization	NA	NA	NA	NA	NA	22	0.23388	0.91364	0.96521	Rhof|Anln|Rnd2|Rhoa|Rhobtb2|Epb41l3|Rac1|Ppp2r3c|Rnd1|Rac2|Rac3|Rtkn|Rhod|Rhobtb1|Synpo|Rhobtb3|Rhoc|Wdr1|Rhob|Rhog|Rnd3|Actn1	NA	NA	NA	NA	NA
Cul3-RING ubiquitin ligase complex	33	0.27648	0.767	0.88935	Kctd13|Klhl42|Kctd10|Klhl20|Rnf7|Rbx1|Cul3|Keap1|Kctd17|Klhl15|Klhl3|Klhl7|Kbtbd8	32	0.39639	0.12512	0.30045	Klhl8|Pdcd6|Klhl42|Kctd13|Kbtbd8|Rbx1|Tnfaip1|Kctd10|Klhl21|Arih1|Klhl3|Klhl2|Klhl25|Cul3|Klhl12|Klhl24|Klhl20|Pef1|Keap1|Spop|Spopl|Lztr1|Klhl9|Klhl22|Kctd17|Klhl7|Enc1|Gan|Klhl15|Glmn|Klhl13|Depdc5	NA	NA	NA	NA	NA
Cul4-RING E3 ubiquitin ligase complex	26	0.38243	0.35754	0.72289	Dcaf15|Dcaf12l1|Plrg1|Dda1|Dcaf7|Rnf7|Rbx1|Dcaf11|Dcaf13|Dcaf1|Dcaf12|Dcaf17|Fbxw5	25	-0.36005	0.41792	0.64027	Dcaf1|Dcaf13|Dcaf15|Ddb1|Dcaf12l2|Ercc8|Plrg1|Dcaf12l1|Dcaf5|Wdtc1|Dcaf17|Cul4b|Det1|Ddb2|Dcaf7|Dcaf6|Dcaf11|Dtl|Fbxw5|Dcaf8|Dcaf10|Cul4a|Dcaf12|Dda1|Dcaf4	NA	NA	NA	NA	NA
cullin family protein binding	NA	NA	NA	NA	NA	22	0.49672	0.053124	0.138	Dcun1d3|Rbx1|Rnf7|Tes3-ps|Dcun1d2|Klhl21|Kctd6|Kctd21|Kctd9|Skp1a|Dcun1d4|Klhl3|Dcun1d1|Dcun1d5|Anapc11|Klhl36|Klhl9|Kctd17|Btbd1|Prkn|Ddb1|Klhl13	NA	NA	NA	NA	NA
cyclic nucleotide biosynthetic process	21	0.3668	0.48426	0.75583	Npr2|Adcy2|Gucy2e|Adcy8|Adcy7|Gucy2f|Npr1|Adcy10|Adcy4|Adcy1	20	-0.36592	0.46922	0.6772	Npr2|Adcy5|Adcy6|Adcy3|Adcy7|Gucy1a1|Npr1|Adcy10|Gucy1b1|Adcy2|Gucy2e|Gucy2c|Gucy1b2|Gucy2f|Gucy2g|Adcy4|Adcy1|Gucy1a2|Adcy9|Adcy8	NA	NA	NA	NA	NA
cyclin binding	32	0.37366	0.31725	0.72193	Cdk4|Cdkn1a|Cdk9|Crabp2|Herc6|Hdac3|Fbxw7|Ube2cbp|Mdfic|Cul3|Gps2|Cdk15|Cdk5rap3|Inca1|Rbm4|Proca1|Ptch1|Poln	29	0.51055	0.017363	0.079764	Cdkn1a|Cdk5rap3|Cdkn1b|Klhdc9|Cdk6|Ptch1|Usp2|Cdk4|Rack1|Xrcc6|Fbxo31|Cdk12|Cdk13|Crabp2|Fbxw7|Hdac3|Gps2|Cdk14|Ciz1|Mdfic|Cdk15|Cul3|Cdk1|Insm1|Inca1|Ube2cbp|Poln|Proca1|Rbm4	NA	NA	NA	NA	NA
cyclin-dependent protein kinase holoenzyme complex	35	0.32991	0.48024	0.75245	Ccne1|Cdk4|Ccnjl|Cdkn1a|Cdk9|Ccnd3|Ccnl2|Ccnl1|Ccno|Ccne2|Cks2|Ccni|Cks1b|Ccng2|Ccna1|Ccnc	25	0.37281	0.26964	0.44699	Cdkn1a|Ccni|Ccng2|Ccne1|Pcna|Cdk6|Ccne2|Ccng1|Ccnd2|Cks1b|Cdk4|Ccna2|Cdk12|Cdk13|Ccnd3|Cks2|Cdk1|Ccna1|Ccnb2|Cnppd1|Ccnj|Ccnjl|Ccnf|Ccno|Ccnd1	NA	NA	NA	NA	NA
cyclin-dependent protein serine/threonine kinase activity	32	0.42093	0.17008	0.61695	Cdk10|Cdk20|Cdk4|Cdkn1a|Cdk9|Ccnd3|Cdk16|Cdk11b|Cdk5|Cdkl3|Cdkl4|Cdk15|Cdk19|Cdkl1	27	0.4937	0.028116	0.10307	Cdk19|Cdk8|Cdkl4|Cdk7|Cdk6|Ccnk|Cdk10|Cdkl2|Cdk5|Cdk9|Cdk4|Cdk11b|Cdk20|Cdk12|Cdk13|Ccnd3|Ccnh|Cdkl5|Mok|Cdk14|Cdk15|Cdk1|Cdk17|Cdkl1|Cdk16|Cdkl3|Cdk18	NA	NA	NA	NA	NA
cyclin-dependent protein serine/threonine kinase regulator activity	28	0.29445	0.72495	0.87822	Ccne1|Ccnjl|Ccnd3|Ccnl2|Ccnl1|Ccny|Ccno|Ccne2|Ccnyl1|Cks2|Ccni|Cks1b|Ccng2|Ccna1|Ccnc	28	-0.26831	0.79355	0.89189	Ccnd1|Ccnl2|Ccnl1|Ccno|Ccnf|Ccnjl|Ccnq|Ccnj|Cnppd1|Ccnb2|Ccna1|Ccnt1|Ccnt2|Cks2|Ccnc|Ccnh|Ccnd3|Ccna2|Ccnyl1|Cks1b|Ccnd2|Ccng1|Ccne2|Ccnk|Ccny|Ccne1|Ccng2|Ccni	NA	NA	NA	NA	NA
cysteine-type endopeptidase activity	62	-0.41034	0.037517	0.33595	Sfrp1|Ctsl|Lgmn|Ctsh|Casp3|Usp33|Usp15|Ctss|Ctsk|Usp36|Usp42|Usp47|Usp16|Usp48|Espl1|Usp5|Usp30|Malt1|Usp18|Usp13|Casp6|Usp37|Casp2|Casp7|Usp40|Ctsc|Usp10|Usp35|Casp4|Usp25|Usp7|Usp1|Usp24|Usp29	55	-0.39759	0.084046	0.32224	Usp24|Usp38|Usp34|Usp40|Cflar|Usp49|Ctsc|Pycard|Usp30|Usp7|Casp2|Lgmn|Ctso|Usp48|Malt1|Usp42|Usp35|Usp33|Ctss|Sfrp1|Ctsh|Usp25|Usp36|Casp7|Usp1|Usp15|Casp3|Ctsz|Espl1|Usp13|Usp18|Ctsk|Casp6|Usp20|Usp47|Ctsf|Rce1|Ctsb|Casp8|Usp16|Blmh|Atg4a|Usp46|Usp28|Usp37|Usp10|Usp29|Casp9|Usp5|Casp1|Uchl1|Ctsl|Usp12|Atg4b|Atg4c	NA	NA	NA	NA	NA
cysteine-type endopeptidase inhibitor activity	21	0.46359	0.1868	0.61065	Ube2z|Cst3|Cstl1|Cstb|Cst7|Cst6|Wfdc2	NA	NA	NA	NA	NA	NA	NA	NA	NA	NA
cysteine-type endopeptidase inhibitor activity involved in apoptotic process	26	0.34683	0.50408	0.75991	Vil1|Rps6ka1|Bcl2l1|Lef1|Prdx3|Gas6|Snca|Serpinb9|Tnfaip8|Naip2|Arrb1|Dpep1	NA	NA	NA	NA	NA	NA	NA	NA	NA	NA
cysteine-type peptidase activity	123	-0.3195	0.099466	0.43632	Ctsl|Lgmn|Ctsh|Casp3|Otud7b|Senp5|Tnfaip3|Usp33|Usp8|Usp21|Mindy4|Otud7a|Otud3|Usp2|Usp15|Usp19|Ctss|Ctsk|Usp36|Otud1|Usp42|Usp47|Usp16|Ufsp2|Usp48|Senp1|Usp27x|Otud5|Uspl1|Espl1|Usp5|Cyld|Usp22|Usp30|Usp51|Senp8|Mindy2|Usp18|Usp13|Casp6|Usp37|Casp2|Casp7|Usp40|Ctsc|Atxn3|Senp6|Usp4|Usp10|Pigk|Capn3|Casp4|Usp25|Usp1|Usp24|Ctla2b|Usp29	118	-0.28597	0.2788	0.57541	Usp24|Usp38|Usp34|Usp40|Usp27x|Usp9x|Cflar|Usp49|Ctsc|Usp30|Otud3|Uchl3|Usp7|Casp2|Pgpep1|Pigk|Tnfaip3|Usp19|Lgmn|Ctso|Usp48|Cyld|Usp51|Usp50|Atg4d|Usp11|Usp42|Usp8|Usp35|Gm5415|Usp32|Capn3|Usp33|Otulin|Senp8|Ctss|Ctsh|Usp25|Usp36|Casp7|Usp1|Usp15|Casp3|Capn12|Uchl4|Ctsz|Espl1|Alg13|Usp13|Usp18|Pgpep1l|Senp6|Ctsk|Senp5|Otud7a|Casp6|Vcpip1|Usp20|Capn15|Atxn3|Senp3|Uspl1|Usp31|Otud7b|Uchl5|Bap1|Usp…	NA	NA	NA	NA	NA
cytochrome-c oxidase activity	22	0.67427	0.0017159	0.042032	Cox10|Cox7a2l|Cox4i1|Cox7c|Cox6c|mt-Co1|Cox8a|Ndufa4|Cox5b|Cox7b|Cox6a1|Gm11273|Cox7a1|Surf1|Cox7a2|Cox5a|Cox6a2	NA	NA	NA	NA	NA	NA	NA	NA	NA	NA
cytokine activity	129	0.2169	0.911	0.89547	Ccl25|Ccl28|Il34|Ndp|Il18|Lefty1|Ccl9|Cxcl12|Mif|Kitl|Mstn|Il4|Gdf9|Gdf11|Cxcl14|Wnt1|Timp1|Edn1|Ccl12|Cntf|Wnt5a|Bmp7|Vegfa|Cmtm7|Nampt|Gdf15|Tnfsf13b|Cmtm3|Il17d|Spp1|Bmp8b|2610528A11Rik|Ccl22|Cxcl11|Cmtm8|Tnfsf12|Bmp6|Cxcl5|Il33|Cxcl10|Il23a|Ccl4|Csf3|Bmp5|Bmp1|Gdf10|Ccl17|Cmtm5|Osm|Lta|Ccl6|Il1a|Il1rn|Ebi3|Tslp|Cxcl1|Ccl7|Pglyrp1|Il15|Clcf1	96	-0.24414	0.66143	0.77549	Bmp1|Il16|Fgf2|Crlf1|Il33|Ccl28|Il18|Wnt9a|Cmtm3|Cmtm5|Il34|Grem2|Flt3l|Il4|Nampt|Tnfsf10|Mif|Wnt2b|Gdf10|Tnfsf12|Lefty2|Il17b|Bmp4|Bmp7|Gdf15|Ntn1|Ndp|Gdf9|Gm13306|Wnt10b|Cx3cl1|Il1b|Wnt4|Tgfb2|Gpi1|Cxcl16|Ccl5|Tslp|Ccl17|Bmp5|Ccl22|Il11|Lta|Bmp8b|Bmp6|Timp1|Il12a|Cmtm8|Ebi3|Il17d|Thpo|Cklf|Wnt3|Wnt5a|Il7|Wnt9b|Gdf6|Ccl3|Kitl|Hmgb1|Il5|Cmtm7|Mstn|Vegfa|Cntf|Tgfb1|Scg2|Wnt2|Gdf11|Spp1|Wnt5b|Wnt11…	NA	NA	NA	NA	NA
cytokine binding	32	-0.42763	0.12684	0.41066	Cntfr|Il6st|Il12rb2|Il31ra|Tnfrsf11a|Csf3r|Kit|Fzd4|Cxcr4|Ghr|Il13ra1|Crlf1|Lifr|Tnfrsf9|Ccr2|Il12rb1|Il5ra|Il27ra|Cd74|Park7	27	-0.37756	0.33851	0.57454	Csf1r|Crlf1|Tnfrsf11a|Lifr|Kit|Il27ra|Nog|Il13ra1|Il11ra1|Il12rb2|Ifngr1|Il3ra|Cxcr4|Csf3r|Lepr|Ebi3|Cd74|Il12rb1|Prlr|Tnfrsf9|Il6ra|Il6st|Csf2ra|Cntfr|Ghr|Fzd4|Park7	NA	NA	NA	NA	NA
cytokine production	26	0.4632	0.1219	0.54389	S1pr3|Nfatc2ip|Foxp3|G6pdx|Kat2a|Irak4|Slc37a4|Nfatc2|Batf|Cxcl5|Cd226	NA	NA	NA	NA	NA	NA	NA	NA	NA	NA
cytokine receptor activity	34	-0.30181	0.59808	0.73265	Cntfr|Il6st|Il12rb2|Il31ra|Csf3r|Csf2rb2|Ghr|Il13ra1|Crlf1|Lifr|Il12rb1|Il5ra|Il27ra|Il17rb|Cd74	35	-0.22944	0.91226	0.94627	Crlf1|Lifr|Il27ra|Cx3cr1|Il10ra|Epor|Il13ra1|Il11ra1|Il12rb2|Osmr|Ifngr1|Mpl|Il20rb|Csf2rb2|Il17rb|Il3ra|Il4ra|Csf2rb|Csf3r|Lepr|Ebi3|Ifnar2|Cd74|Il7r|Il12rb1|Prlr|Il6ra|Il6st|Csf2ra|Cntfr|Ghr|Ifngr2|Cd44|Ifnar1|Fzd4	NA	NA	NA	NA	NA
cytokine-mediated signaling pathway	96	0.31768	0.20621	0.70788	Ptpn6|Csf2rb|Epor|Bad|Irak1|Jak2|Il1rapl2|Irf5|Csf2ra|Ifngr1|Stat6|Csf1r|Irak2|Il1r2|Pirb|Cx3cr1|Irak4|Il1r1|Iigp1|Fer|Ifngr2|Ccl12|Il11ra1|Socs5|Il6ra|Duox2|Il2rb|Rela|Il1rl2|Osmr|Il7r|Il4ra|Il20rb|Il17ra|Cd44|Il1a|Il10ra|Il1rn|Duox1|Cnot9|Lepr|Nup85|Mpl|Ebi3|Numbl|Cebpa	81	-0.2216	0.85986	0.87754	Csf1r|Il1rap|Crlf1|Fer|Stat3|Cebpa|Lifr|Kit|Ptprn|Il27ra|Grem2|Il10ra|Epor|Il13ra1|Il11ra1|Rela|Myd88|Iigp1|Il12rb2|Osmr|Ifngr1|Mpl|Ptpn6|Fkbp1a|Cx3cl1|Il20rb|Il1b|Sh2b2|Stat6|Il1r2|Csf2rb2|Il17rb|Il3ra|Il4ra|Csf2rb|Stat4|Nup85|Csf3r|Lepr|Ebi3|Ifnar2|Irak3|Cd74|Tnfrsf1a|Numbl|Irak4|Il7|Pirb|Il7r|Traf6|Il12rb1|Duox2|Prlr|Il5|Stat5a|Irf5|Il17re|Il6ra|Il17rc|Stat5b|Duox1|Il1r1|Eda|Irak2|Il6st|Il17rd…	23	0.49143	0.038313	0.12323	GRB2|CX3CL1|CRKL|KRAS|MAOA|PTPN11|NUMBL|PTPRN|CRK|VIM|ITGB1|F3|PTPRZ1|STX1A|HSPA8
cytoplasmic dynein complex	26	0.37582	0.38142	0.72122	Dynll1|Dynlt1a|Dync1li1|Dynlrb1|Dynlt1b|Nudcd3|Dynlrb2|Dync1i2|Dync2li1|Dctn1|Dync1li2|Dynlt3|Dynlt1f	24	0.37555	0.26349	0.44535	Wdr34|Dynlrb1|Dynll1|Snx4|Dynlt1a|Nudcd3|Dynlt1f|Dync1i1|Dync1li1|Dynlt3|Dynll2|Dync2li1|Dync1li2|Dynlt1b|Dctn1|Dynlrb2|Dctn4|Tctex1d2|Dynlt1c|Wdr60|Dync1i2|Dync1h1|Tpr|Dync2h1	NA	NA	NA	NA	NA
cytoplasmic microtubule	53	0.31002	0.4547	0.74318	Reep2|Tmem214|Dynlt1a|Tubg2|Bcl10|Rab3d|Fhdc1|Fam161b|Dynlt1b|Tuba1c|Clip1|Trpv4|Bysl|Enkd1|Serp1|Tuba1b|Tubg1|Arl3|Dcxr|Spaca9|Selenos|Ss18|Dynlt1f|Bicd1|Mapre1|Snph	62	-0.28767	0.47044	0.68655	Apc2|Nin|Togaram1|Rab3d|Mid1|Clasp1|Bysl|Clasp2|Fam161b|Arhgap18|Reep3|Cyld|Reep4|Dync1h1|Birc5|Clip1|Ckap2|Hdac6|Trpv4|1700029J07Rik|Odf3l2|Tubg2|Togaram2|Snph|Map10|Gtse1|Hid1|Bcas3|Mtus2|Dynlt1c|Tuba1b|Synj2|Bicd1|Enkd1|Clmp|Sybu|Dcxr|Tuba1a|Fhdc1|Srprb|Dynlt1b|Tmem214|Ranbp10|Tubg1|Mapre3|Gramd3|Fbxw11|Ss18|Clip2|Dynlt1f|Bcl10|Mapre2|Serp1|Pafah1b1|Mapre1|Tuba1c|Arl3|Dynlt1a|Tpt1|Selenos|Reep…	NA	NA	NA	NA	NA
cytoplasmic microtubule organization	42	-0.27375	0.69692	0.79275	Plk3|Camsap1|Map10|Fign|Hook2|Tubgcp6|Hook1|Tubgcp4|Dvl1|Ccdc88a|Fignl1|Spast|Dync1h1|Ift172|Tubgcp2|Ccdc88c|Cib1|Hook3|Chp1|Camsap2|Trdn|Slk|Wdr73|Ccdc88b|Pcm1|Slain2	46	-0.27486	0.64209	0.77732	Ccdc88c|Plk3|Ccdc88a|Slk|Ift172|Dst|Tubgcp4|Tubgcp3|Dync1h1|Camsap2|Fign|Clip1|Hook2|Pcm1|Cep126|Ccdc88b|Tubgcp2|Tubg2|Dvl1|Katnal2|Clip4|Map10|Fignl1|Camsap1|Wdr73|Tubgcp5|Tubgcp6|Cav3|Fsd1|Ccdc13|Dctn1|Hook3|Tubg1|Katnal1|Camsap3|Clip2|Rhoa|Spast|Stmn3|Cib1|Vps4b|Slain2|Clip3|Chp1|Hook1|Cript	NA	NA	NA	NA	NA
cytoplasmic ribonucleoprotein granule	62	-0.34027	0.19942	0.47115	Fmr1|Ctsh|Shb|Smn1|Iqgap1|Fxr1|Gabpb1|Edc4|Pcbp1|Dhx9|Ddx6|Stau1|Ago3|Chtop|Poldip3|Sncaip|Ghr|Upf2|Icosl|Rock2|Mapt|Nfkbiz|Actb|Pabpc1|Rac1|Lig4|Ncl|Tstd1|Eif4e|Tuba1a|Casc3|Ckap4|Socs1|Ythdf2|Dync1i1	70	-0.30882	0.31295	0.57601	Fmr1|Iqgap1|Edc4|Blnk|Pabpc1|Shb|Mov10|Rock2|Nynrin|Pitpnm1|Ncl|Khnyn|Dhx9|Lig4|Hnrnpu|Ctsh|Serpinb1a|Pard3|Ddx6|Smn1|Icosl|Myh1|Tubb5|Tut4|Mcc|Upf2|Rpl28|Ckap4|Slc39a2|Nfkbiz|Rps6|Tuba1a|Poli|Tstd1|Eif4e|Casc3|Rac1|Taf5l|Stau1|Bard1|Ina|Rpl6|Cdk9|Ago3|Sncaip|Snrpb2|Patl1|Dync1i1|Fxr1|Lsm14a|Gabpb1|Rplp0|Zc3h12b|Cdc42|Ghr|Dcp2|Chtop|Eid1|Usp3|Poldip3|Actb|Edc3|Sarnp|Mapt|Pcbp1|Rps4x|Ythdf2|Zc3h12…	NA	NA	NA	NA	NA
cytoplasmic side of plasma membrane	49	0.29029	0.59551	0.80282	Chmp4b|Litaf|Epb41|Gm2a|Ptprc|G6pdx|Lor|Traf3|Ntsr1|Htra2|Diablo|Traf2|Gem|Aspscr1|Rnf31|Cbx6|Shroom4|Ptpn4|Acp1|Atp2c2	45	0.29953	0.37572	0.56244	Traf2|Birc2|Ank1|Diablo|Rgs2|Mapt|Map2k2|Ptpn4|G6pdx|Rab21|Aspscr1|Pten|Traf3|Lor|Chmp4b|Ppp3ca|Ptp4a1|Litaf|Traf6|Atp2c2|Ptpn22|Shroom4|Ldlrap1|Ptpn3|Pgm5|Slc4a1|Akap5|Ntsr1|Ptp4a1|Th|Gem|Gm2a|Htra2|Dlg1|Ptprc|Chmp4c|Ajap1|Acp1|Kit|Jup|Epb41|Msn|Atp2b1|Rnf31|Pkp4	NA	NA	NA	NA	NA
cytoplasmic stress granule	57	-0.29138	0.48582	0.65354	Pabpc1l|Hnrnpk|Ddx6|Stau1|Atxn2l|Khsrp|Atxn2|Zfand1|Kpna2|Rock1|Larp1|Ddx3x|Mbnl1|Dhx36|Elavl1|Caprin1|Vcp|Rc3h1|Pabpc1|Larp4b|Nufip2|Mcrip2|Eif4e|Casc3|Larp4|Pabpc4l|Pum2|Rptor|Pabpc4|Stau2|Zfp36|Pum1	69	-0.44097	0.014343	0.17769	Fmr1|Prrc2c|Hfm1|Rock1|Tial1|Tia1|Kpnb1|Pabpc1|Eif4g1|Atxn2|Atxn2l|Mov10|Dyrk3|Dhx36|Rbm4|Gigyf2|Larp1|Endov|Kpna2|Ddx6|Trim25|Ddx3x|Tardbp|Larp4b|Khsrp|Pabpc4l|Pum2|Pqbp1|Csde1|Larp4|G3bp2|Rnf135|Nanos3|Pabpc4|Zfp36|Eif2s1|Rc3h1|Nxf1|Vcp|Eif4e|Ddx1|Rptor|Casc3|Mbnl1|Zfand1|Stau1|Pum1|Nufip2|G3bp1|Rbpms|Stau2|Ddx19a|Hnrnpk|Grb7|Elavl1|Lsm14a|C9orf72|Ogfod1|Cirbp|Mcrip2|Pabpc5|Mcrip1|Rbfox1|Caprin…	NA	NA	NA	NA	NA
cytoplasmic translation	39	0.65436	0.00018546	0.0037578	Rpl9|Rps26|Tma7|Rpl41|Rpl39|Rps21|Ftsj1|Rpl26|Rpl11|Rpl18a|Rpl32|Rpl10a|Rpl18|Rps23|Rps28|Rplp1|Rpl19|Rpl9-ps6|Rpl8|Rps29|Rpl31|Rplp0|Rpl15|Eif4b|Rpl35a|Rpl38|Gm3550|Gm10073|Gm6133|Rwdd1|Rpl29|Rpl6	38	0.64089	0.00025082	0.0004843	Eif4h|Drg1|Ftsj1|Rpl38|Rpl8|Eif4b|Rpl18|Rpl30|Rpl26|Rps21|Rpl18a|Tma7|Rpl32|Rpl22|Rpl24|Zc3h15|Rplp0|Rps26|Rpl6|Rpl22l1|Rpl35a|Rpl11|Rps23|Rpl9-ps6|Rpl19|Rpl29|Rpl15|Rpl31|Rpl9|Rps28|Rps29|Rpl36|Gm3550|Rpl39|Rwdd1|Drg2|Rpsa|Rplp1	NA	NA	NA	NA	NA
cytoplasmic vesicle	NA	NA	NA	NA	NA	NA	NA	NA	NA	NA	160	0.20653	0.58436	0.71229	LAMP1|SOD1|SNAP29|RAB23|AP1S1|PALM|VGF|LAMP2|SLC4A7|SYT1|EEA1|SRGAP2|AP1G1|COPS4|RABGAP1L|SORT1|YKT6|CPNE6|SYT5|EPN2|CLTC|FLOT1|WASL|SLC9A6|PTPRN|USP14|CLTA|TRIM9|SYNGR3|RAB14|ITGB1|ATP8A1|TAOK2|CAMKV|CPE|CADPS2|FMNL1|RAB12|GABARAPL2|PDCD6|NPTX1|DNM1|DLD|FLOT2|VAMP1|DMTN|CADPS|ATP6V0A1|GIPC1|KCNA1|SYP|UBQLN2|SYT7|RAB10|AP3M2|ADD2|PACSIN1|CORO1A|AP1M1|SCAMP5|GDE1|NECAP1|CLIP1|PIK3R4|NRP1|MYO6|PRDX…
cytoplasmic vesicle membrane	138	0.25282	0.59144	0.77736	Ryr1|Mcoln1|Ap1g2|Ap3s2|Ykt6|Snx17|Gabra2|Myo1c|Itpr2|Snx18|Znrf2|Vopp1|Zdhhc8|Gabra1|Rala|Gabarapl1|Ap3s1|Sgsm1|Snx19|Itpr3|Nsg1|Clip1|Myof|Snca|Ahnak2|Rab4a|Scamp1|Syngr2|Saysd1|Aspscr1|Spire2|Fzd6|March11|Tor1a|Entpd7|Nmnat2|March8|Ap1s1|Iyd|Gde1|Ankrd27|Pde6d|Dennd4c|Zdhhc13|Kifc3|Taok2|Lnpep|Trpm2|Nsg2|Gper1|Vamp2|Ryr2|Rab39b|Vamp5|Caly|Cftr|Rab8a|Zpld1|Tmed2|Snx5	137	-0.25845	0.44985	0.67652	Ryr3|Ryr1|Kifc3|Itpr2|Itpr1|Cadps2|Slc12a2|Clic4|Htt|Myof|Mpeg1|Snx19|Pacsin2|Ryr2|Wls|Iyd|Ece2|Tmem67|Whamm|Fmn2|Trpm2|C2cd5|Pikfyve|Kif1b|Grin2a|Slc18a2|Atp6v0a1|Camkv|Ap3m1|Clip1|Cltc|Sorcs2|Syt13|Ap1s2|Dennd4c|Trarg1|Gabra2|Mfsd10|Mreg|Dysf|Snx18|Gper1|Itpr3|Nsg1|Th|Snx9|Gpr18|Agtrap|Zdhhc17|Bace1|Ap1g2|Pkd2|Tbc1d24|Anxa1|Syngr2|Atg9a|Sypl|Spire1|Cftr|Baiap2l2|Ankrd27|Ahnak2|Snx33|Ap3s1|Rab14…	40	-0.2469	0.69183	0.85652	ITPR1|GABRA2|ARHGAP21|GABRB2|HTT|ARRB1|RAB11FIP2|RYR2|AP3M1|SLC32A1|GABRA1|RAB21|AP1B1|GABRG2|GABRB3
cytoskeletal protein binding	88	-0.37666	0.034336	0.35802	Krt2|Aldob|Fcho2|Abcg2|Msn|Epb41l5|Tor1aip1|Slc8a1|Rdx|Dlg5|Epb41l4a|Cdh8|Cdh20|Epb41l3|Des|Cdh22|Farp2|Macf1|Cdh19|Dyrk1a|Cdh5|Sgip1|Dbn1|Epb41l4b|Pacsin2|Cdh11|Epb41l1|Aldoc|Cdh2|Tpm1|Gphn|Cdh24|Cdh7|Lin7c|Cdh10|Mypn|Pdlim3|Pacsin1|Cryab|Cdk5r2|Ank3|Aldoa|Plec|Actr2|Fabp3|Nebl|Wasl|Syne3|Nf2|Flnc|Pkd2|Ptpn3	72	-0.36064	0.10272	0.37565	Dbn1|Epb41l2|Cntrl|Aldoc|Coro1b|Pacsin2|Fer|Epb41l4b|Dlg5|Macf1|Epb41l4a|Tor1aip1|Slc8a1|Ank3|Krt2|Msn|Epb41|Dst|Pacsin3|Plec|Pdlim3|Abcg2|Ldb3|Cryab|Actn2|Rdx|Ezr|Mypn|Frmd3|Dyrk1a|Fcho2|Fabp3|Pkd2|Flnc|Ptpn3|Aldob|Fcho1|Farp2|Syne3|Epb41l1|Anxa2|Pacsin1|Farp1|Frmd5|Aldoa|Wasl|Dusp3|Epb41l3|Nebl|Epb41l5|Tpm1|Palld|Pifo|Cdk5|Sgip1|Lin7c|Actr2|Gabarapl1|Gphn|Ptpn4|Coro1a|Capn2|Bin3|Tor1a|Cdk5r2|Cd…	29	-0.32523	0.37194	0.62743	CDH2|FARP1|CDH13|ANK3|ALDOA|DST|DLG1|CDH10|EPB41L2|EPB41L3|CDK5|ACTN2
cytoskeleton	NA	NA	NA	NA	NA	NA	NA	NA	NA	NA	244	-0.25681	0.079405	0.43526	NOS1|CLU|GSN|MAP1B|MAP1A|BSN|FERMT2|CLASP2|FARP1|MAP4|CKAP5|ARHGAP21|MARK2|CTNNB1|TWF2|MACF1|PFN2|PDE4D|CALM1|SPTBN2|TLN2|HOOK3|ANK3|CCT3|PTK2|LLGL1|DBNL|HSBP1|STIM1|COTL1|CAPZA1|ADD3|ROCK2|MAP2K1|PTPN23|RAC3|TUBB2B|TUBB4A|KIF5B|HIP1R|TWF1|CLASP1|GNAI2|CEP170|MAP6|CTNNA2|CAMSAP3|DST|SYNE1|SIRT2|PCLO|MAP1LC3A|CHP1|ACTG2|KIF21A|SNAP25|FAAH|CCT5|KALRN|DCLK2|CCT4|ARPC5L|CAMK2B|BASP1|PFN1|ARL6IP5|BIN1…
cytoskeleton organization	113	-0.2968	0.21498	0.50923	Sox9|Ugt8a|Mark1|Tnfaip3|Pxn|Limd1|Elmo2|Gan|Camsap1|Lrrc6|Epb41l3|Stk11ip|Sipa1l3|Zmym4|Mical3|Fgd1|Diaph1|Tubd1|Sptbn2|Zmym3|Vim|Cdc42bpa|Cap1|Pacsin2|Rock1|Sptbn4|Gsk3b|Mast4|Dock1|Brwd1|Fmnl2|Pdzd8|Pak7|Gpr35|Tuba4a|Sh3kbp1|Ccl3|Rac1|Pacsin1|Sptbn1|Tubb6|Zmym5|Tnik|Mical2|Ank3|Ablim2|Dpysl2|Cap2|Arc|Capzb|Sh3d19|Larp4|Fmnl3|Dock2|Phip|Ank2|Akt1|Syne3|Map3k20|Rhoa|Brwd3|Mast3	117	-0.38828	0.011484	0.2095	Sptbn2|Mast4|Mical3|Sipa1l3|Phip|Rock1|Pxn|Cntnap1|Sptbn4|Ugt8a|Pacsin2|Sptb|Myom1|Mical2|Tubb2b|Diaph1|Macf1|Pclo|Ank2|Sh3d19|Ank3|Tnfaip3|Zmym4|Vim|Dst|Pacsin3|Zmym3|Gan|Strip2|Sptbn1|Syne1|Pak7|Brwd1|Arc|Svil|Mast1|Arhgap10|Fgd2|Tln2|Diaph3|Cdc42bpa|Mybpc1|Fmnl3|Zmym6|Mdk|Pdzd8|Cfap410|Tnik|Bfsp2|Map3k20|Nectin2|Krt25|Ablim1|Mybpc2|Vil1|Cnn2|Fmnl2|Dock2|Tuba4a|Tubb5|Avil|Camsap1|Gpr35|Limd1|Ak…	36	0.21854	0.8555	0.94811	PALM|CDC42BPB|CAP1|SPTB|ABI2|CFL1|TPM1|TNIK|APOE|CAPZB|TUBB3|FMNL1|CAP2|DMTN|SPTBN4|PACSIN1|KRT6A|SPTAN1|NCKIPSD|ABLIM2|ANK1|SPTBN1
cytosolic large ribosomal subunit	71	0.66082	0.00018136	0	Rpl9|Rpl37a|Uba52|Rpl41|Rpl36al|Gm6525|Rpl39|Rpl7a|Rpl26|Rpl22l1|Rpl11|Rpl13a|Surf6|Rpl18a|Rpl22|Rplp2|Rsl24d1|Rpl32|Rpl10a|Rpl37|Rpl18|Rpl13|Rpl28|Rplp1|Rpl12|Rpl7|Rpl19|Rpl9-ps6|Rpl8|Rpl31|Rpl14|Gm11808|Rpl7l1|Rplp0|Rpl3|Rpl5|Rpl36a|Rpl15|Gm10036|Zcchc17|Mrpl1|Rpl35a|Rpl27-ps3|Rpl38|Gm3550|Rpl10|Gm10073|Gm6133|Rpl27a|Rpl23a|Gm10269|Rpl29|Rpl6|Rpl35|Rpl27	57	0.58136	0.00026035	0.0008456	Rpl38|Rpl5|Rpl8|Zcchc17|Rpl18|Rpl30|Rpl10|Rpl7a|Rpl23|Rpl3|Rpl36a|Rpl7|Rpl26|Rpl36al|Rpl4|Rpl7l1|Rpl18a|Rpl32|Uba52|Rpl22|Rpl24|Rplp0|Rpl27a|Rpl14|Rpl34|Rpl6|Rpl35a|Rpl11|Rsl24d1|Rpl9-ps6|Rpl19|Rpl10a|Rpl29|Rpl37|Rpl10-ps3|Rpl15|Rpl31|Rpl13|Rpl9|Gm11808|Rpl27|Rpl36|Rpl37a|Rpl36a-ps1|Rpl28|Rpl3l|Gm3550|Rplp2|Rpl39|Rpl12|Mrpl1|Rpl13a|Rpl35|Gm2000|Gm6525|Rpl23a|Rplp1	23	0.60318	0.0017219	0.021027	RPL7A|RPL18|RPL13A|RPL27A|RPL36|RPL8|RPL4|RPL7|RPL14|RPLP2|RPL35A|RPL22|RPL24|RPL27|RPL13|RPL23A|RPL26|RPLP0
cytosolic small ribosomal subunit	49	0.70238	0.00018386	0	Rps25|Rps26|Uba52|Rps21|Rpsa|Rps20|Rps27|Rps13|Rps18|Rps10|Rps5|Hba-a1|Rps24|Rps2|Rps15|Rps16|Rps7|Rps6|Rps23|Rps28|Rps4x|Rps11|Rps15a|Rps29|Gm11808|Rps17|Rps27a|Fau|Mcts1|Rps9|Rps19|Rps3a1|Eif2d|Gm9493|Rps27rt|Mcts2|Rps27l|Rps3|Mrps18c	44	0.57136	0.0007391	0.0036337	Rps2|Rps4x|Rps19|Rps14|Rps9|Rps24|Rps15a|Rps21|Uba52|Rps5|Rps11|Rps26|Mcts1|Rps10|Rps3|Rps18|Rps27a|Rps25|Rps23|Rps3a1|Rack1|Rps7|Rps20|Rps15|Rps16|Rps27|Rps17|Rps6|Gm11808|Fau|Rps28|Rps29|Larp4|Rps8|Rps13|Isg15|Gm15013|Rps27rt|Rps27l|Ddx3x|Eif2d|Rpsa|Dhx29|Eif2a	24	0.47389	0.044865	0.12619	FAU|RPS23|RPS21|RPS2|RPS25|RPS8|RPS20|RPS6|EIF4G1|RPS16|RPS9|RPS3|RPS28|RPS14|RPS19|RPS15A
damaged DNA binding	51	-0.3303	0.30238	0.52737	Hmgb1|Xrcc5|Kdm4d|Dclre1c|Cul4b|Ercc4|Nbn|Ddb1|Msh4|Neil2|Rev1|Ddb2|Pcna|Crebbp|Apex1|Ung|Ep300|Rpa1|Rad23a|Msh2|Trp53bp1|Msh6|Polh|Neil1|Xrcc6|Ogg1	49	0.3336	0.18253	0.38637	Sde2|Ogg1|Pold1|Rad23b|Cry2|Apex1|H2ax|Aptx|Pcna|Rad23a|Ung|Ercc1|Xrcc5|Rps3|Ercc2|Rev1|Neil2|Xrcc6|Rpa2|Xpa|Poli|Polh|Polb|Ddb2|Cul4b|Hmgb1|Trp53bp1|Xpc|Neil3|Dclre1c|Neil1|Xrcc1|Hmgb2|Rpa1|Rbbp8|Kdm4d|Trp63|Brca1|Xndc1|Rpa3|Crebbp|Nbn|Polk|Msh2|Dclre1b|Ercc4|Ddb1|Msh6|Ep300	NA	NA	NA	NA	NA
decidualization	24	-0.37896	0.37148	0.55781	Junb|Ctsl|Gjb2|Ptgs2|Ghsr|Ash1l|Dedd|Ptgis|Pla2g4a|Lif|Ppard|Gja1	24	0.30556	0.57318	0.7348	Ptn|Junb|Mapk1|Mapk3|Ctsl|Stc1|Dedd|Ctsb|Bsg|Tppp3|Cited2|Ptgis|Ppard|Gjb2|Ghsr|Ghrl|Stc2|Men1|Il11ra1|Epor|Ash1l|Pla2g4a|Gja1|Ptgs2	NA	NA	NA	NA	NA
defense response	53	0.23588	0.89408	0.92291	Mfhas1|Ssc5d|Cst3|Cxcl12|Ifi47|Nod1|Iigp1|Mlf2|Irgm2|Ppp3r2|Lsp1|Tap1|Acod1|Rela|Cxcl11|9930111J21Rik2|Gm4951|Nlrp10|Cxcl5|Cxcl10|Igtp|Mpo|Cxcl1	28	-0.24309	0.88806	0.94269	Stat3|Hsf1|Rela|Iigp1|Tlr3|Nod1|Tapbp|Ssc5d|Stat6|Ccr5|Nlrp10|Tap1|Gm4841|Mpo|Irgm1|Irgm2|Cd74|Tnfrsf1a|Lsp1|Cst3|Duox2|Stat5a|Tgfb1|Stat5b|Duox1|Igtp|Cxcl12|Mfhas1	NA	NA	NA	NA	NA
defense response to bacterium	76	-0.26487	0.59226	0.71107	H2-K1|Adamts4|Prkcd|Tnfrsf1a|Mavs|Anxa3|Lpo|Rab14|Ankrd17|Naip5|Trdc|Syk|Myd88|Naip6|Spn|Stab2|Tlr5|Rbpj|Rab1a|Spon2|Nos2|Nr1h4|Irf8|Nlrc4|Defb11|Cebpb	46	-0.41908	0.067378	0.28948	Notch2|Adamts4|Vgf|Shc1|Ankrd17|Stab1|Anxa3|Chga|Myd88|Serpinb9|Coch|Gsdma|Nod1|Spn|Irf8|Hp|Lpo|Ncf1|Romo1|Fcer1g|Adamts5|Leap2|Stab2|Fcgr1|Trem2|Mavs|Rbpj|Mpo|Irgm2|Isg15|Tnfrsf1a|Rab14|Lyz2|Gsdmd|Trbc2|Cebpb|H2-K1|Tmf1|Syk|Colec12|Nlrc4|H2-M3|Lbp|Ighg2c|Rab1a|Prkcd	NA	NA	NA	NA	NA
defense response to Gram-negative bacterium	41	0.35447	0.30436	0.72386	Lyz2|Hist2h2be|Tusc2|Tlr4|Chga|Ssc5d|Romo1|Ighm|Hmgb2|Iigp1|Rps19|Irgm2|Cd160|Lbp|Nlrp10|Spaca5|Il23a|Rarres2|Slc11a1|Gsdmd|Tslp	33	0.30164	0.4819	0.6448	Tusc2|Rps19|Optn|Cd160|Ighm|Rpl30|B2m|Npy|Lbp|Drosha|Lyzl4|Gsdmd|Lyz2|Irgm2|Tlr9|Rnase6|Rarres2|Tslp|Hmgb2|Romo1|Nlrp10|Tac1|Ssc5d|H2bc21|Prkd1|Cd4|Iigp1|Mr1|Chga|App|Tfeb|Adgrb1|Pycard	NA	NA	NA	NA	NA
defense response to Gram-positive bacterium	62	0.36838	0.13541	0.62446	Lyz2|Hist2h2be|Rpl39|Adam17|Chga|Ssc5d|Romo1|Nod1|Hmgb2|Hist1h2bl|Card9|Hist1h2bf|Tbk1|Fau|Hist1h2bn|Tnfaip8|Ncf1|Lbp|2610528A11Rik|C5ar1|Ripk2|Spaca5|Seh1l|Rarres2|Lta|Hist1h2bc|P2rx7|Gsdmd|Pglyrp1|Epha2|Nlrp3	53	-0.26534	0.65589	0.78752	P2rx7|Tbk1|Il27ra|H2-T23|H2bc6|App|Chga|Mr1|Myd88|Cd36|Scd1|Hck|Nod1|H2bc21|Ssc5d|Gbp9|Gbp7|Tac1|H2bc8|Ncf1|Romo1|Hmgb2|Gbp8|Gbp6|Stab2|Lta|Card9|Rarres2|Rnase6|Il12a|Gbp2|Rpl39|H2bc7|Gbp3|Seh1l|H2bc15|Lyz2|Il7r|Gsdmd|Acp5|Fau|Lyzl4|H2bc13|H2bc4|Drosha|H2bc11|Adam17|Havcr2|Tnfaip8|Lbp|Ripk2|Npy|B2m	NA	NA	NA	NA	NA
defense response to protozoan	24	0.19939	0.98859	0.99406	Il4|Iigp1|Irgm2|Irf4|Batf|Arg1|Il4ra|Cd37|Bcl3|Slc11a1	NA	NA	NA	NA	NA	NA	NA	NA	NA	NA
defense response to virus	139	0.38188	0.0099807	0.41691	Eif2ak2|Polr3d|Oasl2|Ifitm2|Rnasel|Fadd|Hyal2|Exosc5|Agbl4|Slfn9|Dhx58|Ptprc|Crcp|Polr3e|Trim11|Irf5|Ifngr1|Apobec3|Samhd1|Cxadr|Ifit3|Irf1|Exosc4|Rsad2|Fv1|Ddx41|Nt5c3|Atg7|Ifit1bl1|Card9|Trim12a|Bnip3l|Tbk1|Dtx3l|Mx2|Polr3g|Bnip3|Polr3f|Trim30a|Trim25|Zc3hav1|Ifngr2|Trim30c|Isg15|Oas1b|Pqbp1|Ticam2|Irf7|Il33|Cxcl10|Il23a|Ddx17|Stat2|Zmynd11|Ddx60|Becn1|Ifit3b|Ifitm7|Setd2|Serinc5|Apobec1|Lsm14a…	120	0.23329	0.53914	0.65571	Bnip3l|Crcp|Exosc4|Hyal2|Nt5c3|Polr3k|Bnip3|Exosc5|Polr3d|Bcl2|Skp2|Stat2|Cnot7|Itch|Ifnar1|Bcl2l1|Ddx41|Irf2|Ncbp3|Aimp1|Polr3c|Ifngr2|Polr3f|Lsm14a|Oasl2|Polr3h|Adar|Serinc3|Serinc5|Polr3g|Rnasel|G3bp1|Oas1c|Stat1|Fadd|Polr3e|Zmynd11|Riok3|Ddx1|Isg20|Ifit3b|Rtp4|Ifit1bl2|Bst2|F2rl1|Irf5|Becn1|Trim11|Rsad2|Ifih1|Trim12a|Pcbp2|Fv1|Oas2|Ifitm3|Ifit3|Polr3b|Apobec1|Pqbp1|Isg15|Ifnar2|Ifit1bl1|Ddx60…	NA	NA	NA	NA	NA
delayed rectifier potassium channel activity	25	-0.38765	0.32113	0.52244	Kcna3|Kcnb2|Kcna4|Kcnq5|Kcne2|Kcng4|Kcnq4|Kcna2|Kcnq3|Kcna6|Kcna5|Kcnh1|Kcnc1|Kcns1|Kcna1|Kcnc2|Kcnq1	23	0.3017	0.6104	0.76535	Kcnc4|Kcns1|Kcnb1|Kcnc1|Kcna2|Kcnq4|Kcna3|Kcna5|Kcne2|Kcna1|Kcnc2|Kcna6|Kcne1l|Kcne3|Kcng4|Kcng3|Kcnq5|Kcnb2|Kcnh2|Kcnh1|Kcna4|Kcng1|Kcnq3	NA	NA	NA	NA	NA
dendrite	NA	NA	NA	NA	NA	NA	NA	NA	NA	NA	141	-0.3244	0.013984	0.2997	HOMER3|BMPR2|SHANK1|CPT1C|BECN1|WFS1|MAP1B|MAP1A|BSN|GABRA2|TRIM3|FARP1|MAGI2|GABRA5|CACNA1C|MARK2|GNAZ|SHANK3|PRKAR2B|PPP2R1A|PURA|RAB5A|ANK3|DBNL|NTRK2|HTT|THY1|NFASC|CNNM1|GNAI2|MAP6|GRIA2|RAP1GAP|MTOR|HOMER1|ATXN10|TENM2|EPHA4|GRM2|SLC1A4|GRIA1|NF1|CKB|GRIN1|BRINP1|CALB2|GABRB1|CHL1|MAPT|RPTOR|KCNA2|SV2A|LRP1|PAK1|GNAS|NCDN|MPP2|CAPRIN1|SYN1|MAP2|SLC32A1|PTK2B|CDK5|NCS1|SARM1|CNTNAP2|CALB1|OP…
dendrite cytoplasm	33	-0.37794	0.25826	0.48346	Hip1r|Wls|Grik3|Canx|Plekhn1|Map2|Map2k1|Abhd12|Kcnab1|Zc3h14|Wasf1|Mapk1|Cdkl5|Hap1|Stau2|Uhmk1	36	0.267	0.65628	0.78119	Sod1|Flot2|Mapk1|Map2k4|Abhd12|Abhd13|Gabarapl1|Uhmk1|Oprm1|Stau2|Kif5c|Dlg4|Grik3|Mapk8|Kif17|Zc3h14|Cdkl5|Ccin|Kcnab1|Map2k1|Hpca|Ada|Wasf1|Pura|Hip1r|Grik2|Trak2|Canx|Hnrnpu|Camk2a|Kif5b|Kif5a|Map2|Lrrk2|Wls|Plekhn1	NA	NA	NA	NA	NA
dendrite development	33	-0.5409	0.0085233	0.34142	Map1s|Fezf2|Map2|Scarf1|Map1b|App|Map1a|Strn|Klhl1|Trappc4|Flrt1|Syngap1|Bdnf|Bbs1|Pak3|Bbs4|Rac1|Ppp1r9b	38	-0.34779	0.31106	0.57633	Map1b|Map1a|Klhl1|Fezf2|Nrp1|Reln|Map2|Ntn5|Grip1|App|Syngap1|Prkg1|Grin3a|Bbs1|Ppp1r9b|Ntn1|Ghrl|Mcf2|Igsf9|Actl6b|Scarf1|Slc25a46|Tbc1d24|Pak3|Bbs4|Ntn3|Rac1|Abi2|Strn|Baiap2|Dab1|Bdnf|Mecp2|Ss18l1|Crkl|Trappc4|Crk|Map1s	NA	NA	NA	NA	NA
dendrite membrane	34	-0.28657	0.68678	0.79244	Cacna1d|Wls|Lamp5|Gabra3|Oprd1|Akap5|Sgce|Atp2b1|Gria1|Hcn1|Gabra4|Kcnc1|Slc12a5|Gabre|Gabrg2|Kcnc2|Gabrg1|Grin1	35	-0.30287	0.57329	0.74217	Cacna1d|Hcn1|Dagla|Gabra3|Wls|Atp2b1|Grin1|Slc12a5|Gria1|Gabra2|Akap5|Gabrg3|Hcn2|Hpca|Kcnc2|Gabra4|Sgce|Oprd1|Gabrg1|Mpp2|Gabrg2|Thy1|Tacr3|Lamp5|Gabra5|Insr|Oprm1|Ngfr|Kcnc1|Kcnb1|Atf4|Gabra1|Gabarapl1|Palm|Kcnc4	NA	NA	NA	NA	NA
dendrite morphogenesis	43	-0.27482	0.70315	0.79259	Cacna1a|Lrp8|Abi1|Map2|Prex2|Fyn|Dvl1|Dcdc2a|Dtnbp1|Dcx|Dscam|Tmem106b|Mink1|Rere|Rac1|Picalm|Map6|Hprt|Klf7|Slitrk5	45	-0.29278	0.54684	0.71952	Prex2|Lrp4|Kidins220|Lrp8|Cacna1a|Mink1|Celsr2|Map2|Dcdc2a|Mapk8ip2|Tet1|Dscam|Rere|Camk2a|Trak1|Trak2|Vldlr|Slitrk5|Picalm|Itgb1|Dvl1|Dact1|Farp1|Mapk8|Rac1|Dtnbp1|Map6|Klf7|Btbd3|Cdk5|Abi1|Mef2a|Atp7a|Hprt|Fyn|Sdc2|Ctnna2|Abitram|Dcx|Sema3a|Dclk1|Elavl4|Slc11a2|Tmem106b|Rbfox2	NA	NA	NA	NA	NA
dendritic shaft	65	-0.43313	0.014088	0.31366	Htr2a|Kirrel3|Slc8a1|Lpar1|Flna|Kcna4|Map2|Grip2|Nlgn1|Sez6|App|Map1a|Drd1|Zfp804a|Dbn1|Prkar2b|Grm7|Whrn|Rtn4r|Arhgef2|Akap5|Nsf|Syngap1|Gsk3b|Epha4|Dlg3|Gria1|Prex1|Hcn1|Grk3|Homer1|Kirrel|Cacna1b|Hspa8|Gria3|Ilk|Inpp5j|Slc1a2|Grm5|Chrna7|Stau2|Cnih3|Ctnnb1	66	-0.45462	0.0097056	0.16695	Dbn1|Map1a|Grk3|Prex1|Ctnnb1|Cacna1b|Inpp5j|Hcn1|Cacna1c|Arhgef2|Kirrel3|Grm5|Grip2|Epha4|Grm7|Slc8a1|Map2|Cnih3|Slc1a2|Zfp804a|Lpar1|Chrna7|Gria3|App|Flna|Syngap1|Kcna4|Nlgn2|Gria1|Kirrel|Ntsr2|Grk2|Exoc4|Nlgn1|Gper1|Htr2a|Nsf|Ntsr1|Akap5|Zmynd8|Sez6|Hcn2|Gabbr1|Dlg3|Cnih2|Arpc2|Whrn|Jph4|Hspa8|Mpp2|Homer1|Asic1|Stau2|Rtn4r|Slc1a1|Baiap2|Lzts1|Syndig1|Gsk3b|Ilk|Drd1|Prkar2b|Psen1|Rgs7bp|Cript|Gi…	NA	NA	NA	NA	NA
dendritic spine	179	-0.31558	0.051761	0.41052	Ggnbp1|Hip1r|Pde4b|Stx4a|Adam10|Usp8|Sept11|Slc8a1|Ptk2|Lpar1|Abhd17b|Adgrb1|Canx|Kcna4|Fxr1|Hnrnpk|Nr1d1|Dlgap3|Mt3|Fus|Grm1|Nlgn1|Map1b|Apba2|Slc1a3|Sez6|Comt|App|Strn|Shank1|P2rx6|Drd1|Ppp1r9a|Zfp804a|Synpo|Ophn1|Dbn1|Prkar2b|Apba1|Cald1|Sipa1l1|Nos1|Dvl1|Ptprz1|Shank3|Grin2a|Dtnbp1|P2rx3|Neurl1a|Ctnnd1|Akap5|Cttnbp2|Ptk2b|Gsk3b|Calb1|Syt11|Epha4|Gria1|Cpeb4|Kcnd2|Ncoa2|Cnn3|Arfgef2|Grk3|Grid2…	188	-0.38315	0.0021459	0.17893	Fmr1|Shank1|Atp1a2|Map1b|Dbn1|Nos1|Cyfip1|Grk3|Ctnnd1|Shank3|Sipa1l1|Slc1a3|Arhgap33|Dnm2|Myh10|Cnn3|Grm1|Ophn1|Ptprz1|Actn1|Lama2|Frmpd4|Hap1|Asic2|Dlgap3|Shank2|Kcnn2|Adgrb1|Grm5|Epha4|Slc8a1|Pde4b|Pdlim4|Tanc2|Fus|Grin1|Ppp1r9a|Abr|Slc1a2|Arrb2|Ptpro|Zfp804a|Usp50|Arhgap32|Lpar1|Syne1|Chrna7|Gria3|Grin2a|Usp8|Cryab|Grid2|Arc|App|Cald1|Rgs14|Arfgef2|Cttnbp2|Ntrk2|Kcna4|Slc8a3|Camk2a|Sorcs2|Gria…	70	-0.28548	0.27421	0.58257	NOS1|SHANK1|MAP1B|ARHGAP32|FARP1|MYH10|SHANK3|PRKAR2B|ARHGAP44|PTK2|GRM3|NTRK2|RAC1|ARRB1|HIP1R|GRIA2|CANX|HOMER1|TENM2|EPHA4|GRIA1|ASAP1|GRIN1|DGKI|CDC42|PRKACA|MAPT|BAIAP2|ANKS1B|MPP2|PTK2B|CALB1|ACTN2|GPM6A|KCNA4|STRN
dephosphorylation	155	-0.24553	0.55283	0.67602	Dusp4|Ptprm|Ephx2|Ptprg|Ptpru|Nt5dc3|Dusp10|Dusp6|Sgpp1|Plpp7|Ptpdc1|Ptpn14|Ptpn2|Ptpn18|Ptpn13|Ptprd|Acp2|Enoph1|Ntpcr|Rngtt|Ptpn22|Ptprt|Dusp16|Ptprz1|Ptpn1|Dusp1|Dusp2|Ptp4a1|Dusp22|G6pc3|Ptpn21|Cdc14a|Pnkp|Ssh1|Nt5m|Ptprf|Hdhd2|Ppp3ca|Nt5dc2|Pfkfb1|Psph|Acpp|Fig4|Ctdsp2|Minpp1|Nt5e|Lpin1|Ptpn20|Mtmr1|Sgpp2|Lpin3|Acp5|Pten|Inpp5j|Ssh2|Ptpra|Nt5c1a|Entpd3|Ppm1a|Nt5c3b|Ptpn12|Mtm1|Ptprh|Dusp3|Pt…	150	-0.22154	0.77331	0.81295	Ptpru|Ptpn23|Plppr3|Ptprd|Nt5dc3|Ptpdc1|Inpp4b|Dusp12|Ptprz1|Dusp16|Ssh3|Ptprg|Nt5e|Thnsl2|Ptprm|Nudt16|Dusp23|Mtmr14|Ptprn|Ptprf|Cdc14b|Ssh2|Ptprb|Ptpro|Ptpmt1|Nt5dc1|Dusp11|Ptpn21|Styx|Ptprk|Lhpp|Dusp5|Pxylp1|Pfkfb3|Ptpn13|Entpd3|Ptpn9|Ptprc|Hddc2|Ptprs|Dusp9|Pfkfb4|Ptpn14|Pon3|Dusp10|Dusp15|Ephx2|Ptprr|Hdhd2|Minpp1|Ptpn11|Cdkn3|Ptpn6|Dusp19|Ptprj|Rngtt|Ptp4a1|Atp1a1|Mtm1|Acp7|Ptprq|Alpl|Ptprn2…	26	-0.28302	0.61832	0.82199	PTPRS|PTPRD|PTPRN2|ENOPH1|PTPN23|PGP|PTP4A1|NT5DC3
desmosome	22	-0.28522	0.80513	0.90166	Jup|Dsp|Pof1b|Pkp4|Dsc1|Dsc3|Dsg1c|Klhl24|Uba1|Dsc2|Evpl	NA	NA	NA	NA	NA	NA	NA	NA	NA	NA
detection of chemical stimulus involved in sensory perception of smell	102	-0.1433	1	0.99699	Olfr539|Olfr1564|Olfr267|Olfr1417|Olfr1364|Olfr31|Olfr458|Olfr1507|Olfr1393|Olfr279	27	-0.43048	0.17771	0.40559	Olfr1564|Olfr550|Olfr558|Olfr46|Olfr539|Olfr239|Olfr691|Olfr55|Olfr1366|Olfr61|Olfr91|Olfr214|Olfr524|Olfr53|Olfr535|Olfr551|Olfr70|Olfr523|Olfr1417|Olfr692|Olfr560|Olfr317|Olfr77|Olfr482|Olfr543|Olfr316|Olfr78	NA	NA	NA	NA	NA
determination of adult lifespan	20	-0.2519	0.91985	0.96653	Atm|Inpp5d|Zmpste24|Ide|Msh2|Msh6|Wrn|Trp53|Atn1|Tfcp2l1	21	-0.47034	0.14597	0.36023	Zmpste24|Msh6|Lrrk2|Cfh|Cgas|Msh2|Atm|Inpp5d|Rad54b|Atn1|Gm45234|Suv39h1|Rad54l|Prdm2|Lep|Ide|Tfcp2l1|Bbc3|Trp53|Coq7|Tmem135	NA	NA	NA	NA	NA
determination of left/right symmetry	66	-0.27686	0.54684	0.69366	Anks6|Armc4|Cep290|Dll1|Cc2d2a|Mks1|Arl13b|Gas8|Notch1|Nek8|Nphp3|Dnah5|Ccdc151|Foxj1|Kif3a|Acvr1|Dand5|Ift172|Daam2|Acvr2a|Tgif1|Shh|Rfx3|Dync2h1|Rpgrip1l|Ap1b1|Dnaic1|Pkd2|Tbc1d32|Ccdc39	63	-0.43251	0.020958	0.19889	Notch2|Notch1|Daam2|Dync2h1|Pcsk5|Nphp3|Cep290|Galnt11|Ift172|Fgf10|Megf8|Disp1|Rfx3|Rpgrip1l|Ap1b1|Dnah5|Foxj1|Ccdc39|Ccdc103|Smo|Dll1|Dnah11|Cfap53|Dnaaf4|Dnaic2|Arl13b|Cc2d2a|Tgif1|Dnaic1|Dand5|Alg5|Armc4|Pkd2|Ccdc151|Ift52|Mks1|Ccdc40|Anks6|Ripply2|Cited2|1700007K13Rik|Dnaaf3|Wnt5a|Nek8|Kif3a|Ift140|Tbc1d32|Pskh1|Drc1|Rttn|Bicc1|Lefty1|Dync2li1|Pcsk6|Acvr2b|Acvr1|Acvr2a|Zic3|Shh|Gm17018|Sufu|…	NA	NA	NA	NA	NA
developmental growth	28	-0.40031	0.2477	0.47168	Gli3|Alkbh1|Sox10|Pygo2|Srf|Smad4|Aspm|Chst11|Nipbl|Gli2|Eif4h|Bcl2|Shh|Zmiz1|Psap|Adm|Dmbx1	26	-0.36463	0.37954	0.62036	Gli3|Stra6|Zmiz1|Aspm|Sox10|Chst11|Nipbl|Gli2|Srf|Smo|Smad3|Smad2|Kdf1|Tyms|Tbce|Il6ra|Gas1|Smad4|Bmpr1a|Psap|Shh|Pygo2|Gnas|Bcl2|Alkbh1|Eif4h	NA	NA	NA	NA	NA
digestive tract development	28	-0.42418	0.17297	0.42848	Lgr4|Hrh2|Alx4|Tgfb1|Clmp|Kit|Oxtr|Col3a1|Cckbr|Ccnb1|Chd8|Cobl|Dchs1|Fat4	24	-0.49326	0.073798	0.25973	Pkd1|Dchs1|Fat4|Hrh2|Chd8|Fgf10|Kit|Nipbl|Col3a1|Smo|Tgfbr2|Alx4|Pdgfc|Myocd|Nkx2-2|Rb1|Lgr4|Clmp|Tgfb1|Oxtr|Tgfb3|Cobl|Slc4a2|Cckbr	NA	NA	NA	NA	NA
dioxygenase activity	77	-0.47855	0.0011206	0.31544	Kdm4a|Kdm6b|Plod3|Phf8|Kdm4d|Alkbh1|Kdm2b|P4ha1|Plod1|P3h1|Kdm5b|Kdm6a|Alox12b|Alkbh7|Tet1|Ptgs2|Plod2|Ido2|Kdm5d|P4htm|Rsbn1|Phyhd1|Jmjd6|Riox2|Asph|Kdm5a|Tdo2|P3h3|Bbox1|Tet3|Kdm7a|Ido1|Phf2|Ogfod3|P3h2|Phyh|Hpdl|P4ha2|Kdm8|Ethe1|Jmjd1c|Ogfod2|Alox8	78	-0.29343	0.37534	0.62267	Phyh|Alox8|Plod3|Kdm5b|Kdm5d|Tet3|P3h3|Cdo1|Plod1|Kdm6a|Kdm5a|Kdm6b|Ptgs1|Ptgs2|Jmjd1c|Tet2|P4ha2|Riox2|Alox12b|Kdm4b|Hpdl|Tet1|Kdm2a|P3h2|Phf2|Kdm7a|Tdo2|P3h1|Kdm4d|Bbox1|Jmjd6|Kdm4c|Tmlhe|Alox12e|Kdm3a|Kdm4a|Asphd1|Haao|Alkbh3|Aloxe3|Phf8|Bco1|Kdm2b|Alkbh5|P4ha1|Pir|Bco2|Phyhd1|Ogfod2|Alox5|Alkbh2|Jmjd4|Kdm5c|Riox1|Tyw5|Fto|P4ha3|Rsbn1|Ido2|Alkbh4|Asphd2|Egln2|Alkbh7|Asph|Kdm8|Egln3|Plod2|Ogfod…	NA	NA	NA	NA	NA
disordered domain specific binding	33	-0.41655	0.14234	0.41192	Hspa2|Dffb|Hsp90ab1|Ap2a2|Fyn|Cltc|Hsp90aa1|Numa1|Tpm1|Tead2|Trp53|Rrm1|Gapdh|Kcna1|Fn1|Siah1a|Mdm2|Ctnnb1|Gja1	34	0.34782	0.24484	0.43986	Ppil1|Mdm2|Dffb|Calm3|Calm1|Fyn|Ap2m1|Calm2|Hspa2|Bcl2l2|Tpm1|Siah1a|Trp53|Rrm1|Gapdh|Gja5|Rb1|Fkbp8|Kcna1|Tead2|Ap2a2|Smad2|Hspa1a|Keap1|Ncoa3|Hsp90ab1|Hsp90aa1|Ezr|Cltc|Gja1|Myo5a|Numa1|Fn1|Ctnnb1	NA	NA	NA	NA	NA
DNA binding	NA	NA	NA	NA	NA	NA	NA	NA	NA	NA	41	0.30047	0.32309	0.62175	SUPV3L1|NUCB1|TSG101|DDX1|PDCD5|ABI2|RPL7|MYO18A|NONO|TARDBP|HNRNPD|DDB1|AIFM1|PURG|SPEN|PTGES2|CALR|HNRNPK|LRPPRC|SUB1|EEF1D|RPS3|HIST1H4A|PCBP2|MAPK1|HMGB1|RABGEF1
DNA biosynthetic process	27	-0.41214	0.20814	0.44494	Lig1|Lig3|Poll|Pola2|Polg2|Polq|Rev1|Chrac1|Polm|Pole2|Lig4|Tk1|Polh|Tert	30	0.26483	0.72359	0.83656	Pold1|Ccn2|Smpd3|Lig3|Polm|Poll|Chrac1|Phb|Rev1|Pole|Hrob|Polg2|Pole2|Gm9803|Poli|Polh|Polb|Pam16|Tert|Pold2|Sphk1|Polg|Poln|Lig4|Tk1|Pola1|Polk|Pola2|Lig1|Polq	NA	NA	NA	NA	NA
DNA damage checkpoint	30	0.32459	0.55778	0.7869	Ints7|E2f1|Hus1|Mapk14|Atr|Pea15a|Tipin|Chek2|Donson|Rhno1|Rad9b|Ptpn11|Usp28	30	-0.38447	0.26639	0.51734	Dot1l|Eif2ak4|Chek2|Ercc6|Atr|Nbn|Atrip|Atm|Rad9b|Ints7|Ptpn11|Map3k20|Donson|Rhno1|Chek1|Tiprl|E2f1|Trp53bp1|Hinfp|Cep63|Mapk14|Clock|Usp28|Rad9a|Clspn|Tipin|Pea15a|Hus1|Rad1|Rad17	NA	NA	NA	NA	NA
DNA duplex unwinding	38	-0.39024	0.17868	0.43702	Xrcc5|Recql|Nbn|Helb|Recql4|Dhx9|Dhx30|Brip1|Ddx3x|Dhx36|Dna2|Wrn|Gins1|Chd8|Ruvbl1|Xrcc6	65	-0.47431	0.0043318	0.12327	Polq|Chd7|Recql5|Hfm1|Supv3l1|Ascc3|Blm|Atrx|Fancm|Chd6|Zranb3|Chd8|Gtf2f2|Chd5|Helb|Mcm5|Nbn|Dhx36|Rad18|Chd1l|Mre11a|Chd3|Chd9|Dhx9|Mcm3|Pot1a|Ighmbp2|Ddx11|Mcm4|Ddx3x|Smarcal1|Recql4|Rfc5|Helq|Wrn|Anxa1|Chd1|Chd4|Chd2|Dna2|Twnk|Chtf8|Smarcad1|Rtel1|Mcm9|Mcm6|Gins2|Chtf18|Wrnip1|Recql|Ddx1|Ruvbl1|Ruvbl2|Xrcc6|G3bp1|Mcm8|Rfc4|Ercc2|Xrcc5|Fbh1|Mcm7|Sub1|Rfc3|Gins4|Rfc2	NA	NA	NA	NA	NA
DNA helicase activity	NA	NA	NA	NA	NA	51	-0.52348	0.0017904	0.093503	Chd7|Recql5|Hfm1|Supv3l1|Ascc3|Blm|Atrx|Chd6|Zranb3|Chd8|Gtf2f2|Chd5|Helb|Mcm5|Nbn|Dhx36|Chd1l|Mre11a|Chd3|Chd9|Dhx9|Mcm3|Mcm2|Ddx11|Mcm4|Ddx3x|Smarcal1|Recql4|Helq|Wrn|Chd1|Chd4|Chd2|Dna2|Twnk|Smarcad1|Rtel1|Mcm9|Mcm6|Recql|Ruvbl1|Ruvbl2|Xrcc6|G3bp1|Mcm8|Ercc2|Xrcc5|Fbh1|Mcm7|Ercc3|Sub1	NA	NA	NA	NA	NA
DNA metabolic process	23	-0.48599	0.097121	0.36462	Top2a|Tefm|Dnase2a|Tatdn2|Polm|Rad51|Smarcal1|Dclre1a|Wrn|Tk1|Top2b|Mms19	NA	NA	NA	NA	NA	NA	NA	NA	NA	NA
DNA polymerase binding	20	-0.37349	0.44425	0.62171	Hmgb1|Smg6|Hsp90ab1|Pcna|Smarca4|Hsp90aa1|Rad51|Ncoa2|Lonp1|Gm12184	21	0.24308	0.88675	0.95173	Nabp2|Pcna|Cdk2ap1|Acd|Cdt1|Polg2|Lonp1|Rtel1|Hmgb1|Gm12184|Fanci|Ncoa2|Smg6|Hsp90ab1|Hnrnpa2b1|Rad51|Ptges3|Hsp90aa1|Smarca4|Nat10|Fancd2	NA	NA	NA	NA	NA
DNA recombination	77	-0.48773	0.0011206	0.30699	Hmgb1|Slx4|Xrcc3|Xrcc5|Mei4|Lig1|Smc5|Apex2|Dclre1c|Eme2|Recql|Lig3|Kin|Wrnip1|Recql4|Exo1|Morf4l1|Rad51c|Rec114|Rad51d|Polm|Slx1b|Nsmce3|4930447C04Rik|Ino80|Nono|Paxip1|Mnd1|Apex1|Rad51|Nsmce2|Rpa1|Ino80b|Eme1|Wrn|Ino80c|Lig4|Xrn2|Rad52|Mus81|Ruvbl1|Tfpt|Setx|Rdm1	80	-0.32759	0.18369	0.47554	Apex2|Recql5|Ino80|Supv3l1|Nsmce3|Brca2|Hdac10|Blm|Mus81|Lig1|Setx|4930447C04Rik|Xrn2|Xrcc2|Xrcc3|Msh2|Palb2|Slx4|Rpa3|Brca1|Ino80b|Lig4|Ino80d|Rad51|Smc6|Actl6a|Paxip1|Rad51b|Nfrkb|Rec114|Rpa1|Hmgb2|Recql4|Rag1|Wrn|Smc5|Eid3|Dclre1c|Eme2|Kin|Morf4l1|Psmc3ip|Exo1|Hmgb1|Ccdc36|Uchl5|Swsap1|Spidr|Rtel1|Slx1b|Gm42742|Recql|Nsmce4a|Mnd1|Rpa2|Ruvbl1|Hrob|Ruvbl2|Xrcc6|Rpain|Mei4|Actr8|Tfpt|Rad52|Xrcc5|…	NA	NA	NA	NA	NA
DNA repair	313	-0.31794	0.0030189	0.37768	Xab2|Hmgb1|Slx4|Xrcc3|Xrcc5|Ercc6l2|Lig1|Mcm8|Mad2l2|Rad51ap1|Smc5|Zbtb1|Alkbh1|Ttc5|Apex2|Dclre1c|Eme2|Recql|Lig3|Cul4b|Topbp1|Ercc4|Kin|Poll|Smc3|Atm|Nbn|Ddb1|Slf1|Wrnip1|Ap5z1|Nabp1|Polg2|Primpol|Fancf|Prkdc|Eya2|Exo1|Gm28043|Morf4l1|Rad51c|Polq|Msh4|Nsmce4a|Usp47|Eepd1|Swi5|Bod1l|Neil2|Rev1|Rad51d|Timeless|Rad21|Ddb2|Mpg|Brip1|Pcna|Ssrp1|Msh3|Zmpste24|Polm|Rnf111|Slx1b|Rad17|Mgme1|Nsmce3|Ube2…	337	-0.26067	0.18859	0.54966	Dot1l|Polq|Prkdc|Apex2|Smc3|Zfyve26|Mms19|Recql5|Dtx3l|Ino80|Herc2|Huwe1|Slf1|Nsmce3|Mcmdc2|Brca2|Psme4|Ercc6l2|Hdac10|Ascc3|Smg1|Chek2|Zmpste24|Ap5z1|Blm|Kmt5c|Mus81|Fancd2|Upf1|Lig1|Setx|Smchd1|Msh6|Atrx|Fancm|Setd2|Bod1l|Ercc6|Eepd1|Atr|Xrn2|Trip12|Ufl1|Bach1|Xrcc2|Zranb3|Supt16|Rif1|Rad50|Cgas|Ddb1|Ercc4|Smc1a|Cdc14b|Eya2|Dclre1b|Abl1|Usp51|Nthl1|Xrcc3|Msh2|Polk|Nbn|Atrip|Palb2|Pttg1|Rev3l|Pd…	NA	NA	NA	NA	NA
DNA replication	118	-0.34661	0.037046	0.3827	Slx4|Gins4|Sin3a|Lig1|Mcm8|Lrwd1|Recql|Lig3|Kin|Poll|Pola2|Rfc2|Wrnip1|Mcm7|Helb|Twnk|Polg2|Recql4|Mcm5|Rbbp4|Polq|Top1|Grwd1|Pcna|Ssrp1|Orc6|Cdc6|Orc4|Pole2|Ccdc88a|Rbbp6|Rrm2b|Dtl|Rmi1|Pola1|Rpa1|Pcna-ps2|Sde2|Rbbp7|Dna2|Wrn|Lig4|Orc2|E4f1|Gins1|Mcm3|Nfib|Ssbp1|Tnfaip1|Rrm1|Nfic|Prim2|Mcmbp|Dbf4|Polh|Rfc3|Rbms1|Orc1|Nasp|Nfia|Fhit|Ing5|Orc3	115	0.22138	0.70046	0.75663	Sde2|Ing5|Pold1|Rfc1|Orc6|Kctd13|Top1mt|Rfc2|Lig3|Gins4|Tbrg1|Tnfaip1|Fhit|Pcna|Rfc3|Top1|Dtd1|Adra2a|Mcm7|Cdt1|Rrm2b|Orc5|Poll|Chaf1a|Pold3|Nfix|Prim2|Orc2|Rfc4|Pole|Mcm8|Nasp|Cdc45|Gins3|Dnajc2|Rpa2|Polg2|Pole2|Kat7|Dtl|Rmi1|Rrm1|Recql|Wrnip1|Repin1|Nfic|Gins2|Mcm6|Prim1|Fen1|Rbbp6|Polh|Polb|Rtel1|Cinp|Chtf8|Twnk|Nfib|Grwd1|Rbbp7|Lrwd1|Nfia|Pold2|Kin|Dna2|Polg|Gmnc|Pclaf|Rbbp4|Wrn|Samhd1|Rfc5|R…	NA	NA	NA	NA	NA
DNA replication initiation	22	-0.35587	0.49338	0.66109	Mcm8|Pola2|Mcm7|Mcm5|Cdc6|Orc4|Pola1|Mcm3|Orc1|Orc3	22	-0.20768	0.97556	0.99006	Orc4|Pola2|Mcm5|Pola1|Mcm3|Mcm10|Cdc6|Orc3|Mcm2|Mcm4|Orc1|Recql4|Gmnc|Mcm9|Mcm6|Cdc45|Mcm8|Topbp1|Orc5|Mcm7|Ccne2|Ccne1	NA	NA	NA	NA	NA
DNA replication origin binding	NA	NA	NA	NA	NA	22	-0.34811	0.50759	0.70922	Mcmdc2|Orc4|Mcm5|Pola1|Dhx9|Mcm3|Mcm10|Cdc6|Orc3|Mcm2|Ddx11|Mcm4|Orc1|Grwd1|Mcm9|Mcm6|Kat7|Cdc45|Mcm8|Orc2|Orc5|Mcm7	NA	NA	NA	NA	NA
DNA replication-dependent nucleosome assembly	31	0.29798	0.68463	0.84707	Hat1|Hist1h4k|Hist1h4c|Chaf1a|Hist1h3i|Hist1h4i|Hist2h3c2|Ipo4|Chaf1b|Asf1b	23	0.36606	0.32432	0.48579	Hat1|Asf1a|H3c6|Chaf1a|H4c14|Nasp|H4c4|H4c1|H3c11|H4c12|H4c3|H4c6|H4c9|H4c11|H3c15|H4f16|Rbbp4|Asf1b|H3c7|Chaf1b|H4c8|H3c4|Ipo4	NA	NA	NA	NA	NA
DNA replication-independent nucleosome assembly	25	-0.29271	0.73127	0.84773	Ubn1|Rbbp4|Cabin1|H3f3b|Hist1h4j|Hist1h4a|Atrx|Hist1h4d|Hist2h4|Hist1h4h|Asf1a|Nasp	22	0.29873	0.63983	0.78714	Hat1|H3f3b|Asf1a|H3f3a|H4c14|Nasp|H4c4|H4c1|H4c12|H4c3|H4c6|H4c9|H4c11|H4f16|Rbbp4|Ubn1|Asf1b|H4c8|Cabin1|Ipo4|Hira|Atrx	NA	NA	NA	NA	NA
DNA-binding transcription activator activity, RNA polymerase II-specific	NA	NA	NA	NA	NA	319	0.26871	0.013458	0.31814	Meis2|Creb3|Sox1|Mef2c|Pbx2|Dmtf1|Tef|Rfxap|Ndn|Dlx5|Maf|Plagl1|Mycn|Ybx1|Klf5|Satb2|Bmyc|Mafg|Klf6|Gabpa|Hlf|Pou3f2|Otx2|Junb|Gmeb1|Nfyb|Mef2d|Atf2|Vezf1|Zfp131|Foxo1|Mzf1|Nfya|Nr2c2|Csrnp2|Pgr|Rxrb|Crebrf|Creb3l2|Neurod1|Carf|Tsc22d1|Tbr1|Mtf1|Lhx2|Foxo3|Egr1|Nr4a1|Sox12|Rorb|Plagl2|Plag1|Irf2|Elk4|Nrf1|Mitf|Ar|Mef2a|Atf1|Tfdp1|Fosl2|Atf4|Zic3|Mafb|Dmrt2|Nfe2l1|Smad1|Sox11|Six3|Deaf1|Sox9|Zbtb1…	NA	NA	NA	NA	NA
DNA-binding transcription factor activity, RNA polymerase II-specific	NA	NA	NA	NA	NA	256	0.28585	0.011861	0.27606	Dlx1|Creb3|Sox1|Mef2c|Pbx2|Usf2|Emx2|Klf3|Max|Dlx5|Maf|Hey1|Mkx|Klf5|Xbp1|E2f6|Gabpa|Hnf1b|Klf8|Pknox2|Pou3f2|Otx2|Junb|Mef2d|Pcbp1|Cux1|Zfp131|Zic4|Foxo1|Klf14|Lhx6|Neurod1|Dlx6|Mtf1|Dach1|Lhx2|Pknox1|Foxo3|Egr1|Thra|Sox12|Sp8|Irf2|Elk4|Mitf|Mef2a|Atf1|Fosl2|Atf4|Jdp2|Zic3|Mafb|Msc|Rpf2|Sox11|Six3|Ddn|Foxo6|Elf2|Sox9|Zbtb17|Sp1|Egr3|Tcf15|Nfix|Jun|Bhlhe41|E2f3|Zic1|Msx3|Nr1h2|Usf1|Klf16|Klf7|Etv…	NA	NA	NA	NA	NA
DNA-binding transcription repressor activity, RNA polymerase II-specific	NA	NA	NA	NA	NA	201	0.26649	0.084867	0.38628	Erf|Zhx3|Mxi1|Ybx3|Prdm5|Emx2|Purb|Zfp90|Klf3|Zbtb5|Max|Satb2|Atf7|E2f6|Klf8|Yy1|Nr1d2|Cnbp|Foxo1|Mzf1|Mlx|Zbtb14|Dach1|Zfp746|Nr2f1|Foxo3|Thap1|Zbtb2|Hdgf|Purg|Zfp13|Ascl1|Thap11|Cggbp1|Kcnip3|Chchd3|Foxp4|Mxd1|Hes6|Mtf2|Jdp2|Phf6|Gcfc2|Msc|Nfe2l1|Foxg1|Deaf1|Lrrfip1|Esrra|Jun|Bhlhe41|Foxp2|Gzf1|Satb1|Klf16|Nfatc3|Hmbox1|Etv6|Eno1|Zfhx3|Aebp2|Gm9833|Emx1|Tcfl5|Foxq1|Tcf3|Mnt|Scrt1|Foxk2|Prox1|Nf…	NA	NA	NA	NA	NA
DNA-dependent ATPase activity	33	-0.47454	0.044321	0.37002	Top2a|Xrcc3|Mnat1|Rbbp4|Rad51c|Msh4|Ccnh|Rad51d|Smarca4|Ino80|Gtf2h1|Rad51|Smarcal1|Cdk7|Dhx36|Chd6|Msh2|Msh6|Gtf2h4|Smarca1|Bptf|Gtf2h2|Chd8	30	-0.56576	0.008709	0.10913	Hltf|Ino80|Blm|Msh6|Ercc6|Chd6|Xrcc2|Zranb3|Chd8|Smarca1|Smarca4|Xrcc3|Msh2|Dhx36|Smarca5|Msh4|Bptf|Rad51|Ighmbp2|Btaf1|Ddx11|Rad51b|Smarcal1|Rbbp4|Top2a|Smarcad1|Gtf2h3|Rad51d|Cdk7|Rad51c	NA	NA	NA	NA	NA
DNA-dependent DNA replication	NA	NA	NA	NA	NA	20	0.26367	0.82725	0.92525	Pold1|Rfc2|Gins4|Rfc3|Rfc4|Rpain|Polg2|Pole2|Wrnip1|Pold2|Wdhd1|Polg|Rfc5|Rpa1|Baz1a|Poln|Mcmbp|Pold4|Helb|Polq	NA	NA	NA	NA	NA
DNA-directed 5'-3' RNA polymerase activity	36	0.49739	0.027494	0.37637	Polr3d|Polr1b|Polr1c|Polr1d|Znrd1|Crcp|Polr2f|Polr3e|Polr2e|Polr2i|Polr2g|Polr2m|Polrmt|Polr2h|Polr3g|Polr3f|Prim1|Polr2c|Twistnb|Polr2a|Rpap1	33	0.46989	0.022297	0.10742	Crcp|Polr2f|Polr2d|Polr3k|Polr3d|Polr2l|Polr1e|Polr2m|Polr2g|Polr3c|Polr1c|Polr3f|Polr2i|Polr3h|Polr2h|Polr2k|Polr2e|Polr2c|Polr3e|Polr2a|Prim1|Polr1d|Polr2j|Polr3b|Primpol|Twistnb|Polrmt|Znrd1|Polr2b|Polr3a|Polr1a|Rpap1|Polr1b	NA	NA	NA	NA	NA
DNA-directed DNA polymerase activity	20	-0.40842	0.32296	0.52333	Poll|Pola2|Polg2|Primpol|Polq|Chrac1|Polm|Pole2|Pola1|Polh	NA	NA	NA	NA	NA	NA	NA	NA	NA	NA
DNA-templated transcription, initiation	35	-0.44991	0.058215	0.35126	Taf5|Taf4b|Ncoa6|Taf10|Myc|Taf6l|Rrn3|Taf9b|Polr2d|Taf7|Taf12|Hist1h4j|Hist1h4a|Hist1h4d|Tcf4|Taf6|Hist2h4|Hist1h4h|Taf4|Rsf1|Ak6	34	0.29752	0.48872	0.65002	Crcp|Polr2d|Ak6|Taf10|Taf9b|Taf6|H4c14|Brf1|Tbpl1|H4c4|H4c1|Taf7|H4c12|Taf9|H4c3|Gtf2b|H4c6|H4c9|Tbp|H4c11|Brf2|H4f16|Taf12|Rrn3|Taf1|H4c8|Taf4b|Smarca5|Taf4|Taf5|Myc|Rsf1|Taf6l|Ncoa6	NA	NA	NA	NA	NA
dorsal/ventral pattern formation	34	0.39525	0.22534	0.70207	Bmpr1a|Nog|Fbxl15|Lhx1|Ift122|Lhx2|Lrp4|Pax6|Disp1|Sp8|Edn1|Fkbp8|Chrd|Ptch1|Smo|Gas1|Ift52|Ovol2	34	-0.50491	0.022276	0.17981	Chrd|Gli3|Lrp4|Dync2h1|Ctnnb1|Hhip|Ift172|Disp1|Bmpr1b|Gli2|Nog|Ift122|Smo|Arl13b|Tgif1|Lhx3|Lhx1|Ift52|Acvrl1|Aida|Fkbp8|Kif3a|Pax6|Ovol2|Gas1|Bmpr1a|Fbxl15|Acvr1|Wnt7a|Foxg1|Shh|Sp8|Ptch1|Lhx2	NA	NA	NA	NA	NA
double-strand break repair	61	-0.35451	0.13883	0.43983	Xrcc5|Mad2l2|Dclre1c|Eme2|Lig3|Trip13|Nbn|Exd2|Prkdc|Gm28043|Kat5|Polq|Rad21|Ino80|Ggn|Aplf|Babam2|Nipbl|Msh2|Eme1|Vcp|Mta1|Wrn|Cdca5|Lig4|Trp53|Rad21l|Parp9|Tdp1|Parp1|Rnf168|Setx	61	-0.38492	0.083605	0.33747	Polq|Prkdc|Dtx3l|Ino80|Brca2|Chek2|Tnks1bp1|Setx|Smchd1|Mta1|Nipbl|Msh2|Nbn|Eya1|Mre11a|Abraxas1|Brca1|Rec8|Lig4|Ggn|Actr5|Parp9|Tdp1|Parp2|Exd2|Uimc1|Parp1|Esco2|Eya3|Gm5136|Rad21l|Cdca5|Rnf168|Wrn|Dclre1c|Nhej1|Marf1|Eme2|Rad54l|Rnf8|Rad21|Tdp2|Mad2l2|Meioc|Trip13|Vcp|Parp3|Ddx1|Babam2|Brcc3|Actr8|Trp53|Xrcc5|Ercc1|Kat5|Aptx|Aplf|Lig3|Babam1|Xrcc4|Apbb1	NA	NA	NA	NA	NA
double-strand break repair via homologous recombination	72	-0.44619	0.0059774	0.29371	Slx4|Xrcc3|Mcm8|Rad51ap1|Smc5|Kdm4d|Recql|Ercc4|Poll|Atm|Nbn|Exd2|Ap5z1|Nabp1|Morf4l1|Rad51c|Swi5|Rad51d|Ino80|Sfpq|Rad51|Rmi1|Nsmce2|Rpa1|Rnf138|Fan1|Wrn|Psmd14|Sfr1|Rad21l|Nucks1|Tonsl|Rad52|Meiob|Ccdc155	71	-0.30563	0.33111	0.59259	Zfyve26|Recql5|Ino80|Brca2|Ap5z1|Blm|Xrcc2|Ercc4|Ccdc155|Xrcc3|Nbn|Palb2|Rev3l|Atm|Slx4|Mre11a|Rpa3|Brca1|Rec8|Tonsl|Kdm4d|Poln|Rad54b|Rad51|Exd2|Nucks1|Rnf138rt1|Rad51b|Rad21l|Rbbp8|Rpa1|Rnf138|Samhd1|Helq|Wrn|Smc5|Rfwd3|Sfpq|Sem1|Rad54l|Morf4l1|Mms22l|Swsap1|Gen1|Spidr|Rad51ap1|Slx1b|Fan1|Mcm9|Recql|Psmd14|Rmi1|Rpa2|Mcm8|Wdr48|Nabp1|Rad52|Rad51d|Fbh1|Poll|Sfr1|Ap5s1|Hus1|Swi5|Nsmce2|Ube2n|Zswim…	NA	NA	NA	NA	NA
double-strand break repair via nonhomologous end joining	22	0.3393	0.57979	0.80923	Dclre1b|Rnf8|Xrcc1|Paxx|Blm|Ercc1|Mre11a|Mlh1|Xrcc4	24	-0.28824	0.74145	0.86389	Prkdc|Ercc4|Dclre1b|Pola1|Kdm2a|Mre11a|Lig4|Smarcal1|Xrcc1|Dclre1c|Prpf19|Trp53bp1|Rnf8|Mlh1|Polb|Psmd14|Xrcc6|Xrcc5|Poll|Ercc1|Cyren|Polm|Paxx|Xrcc4	NA	NA	NA	NA	NA
double-stranded DNA binding	130	-0.34169	0.034243	0.38716	Hmgb1|Junb|Xrcc5|Ddx58|Rad51ap1|Hist1h1a|Neurod1|Kin|Aff3|Myc|Jun|Tardbp|Hnrnpk|Prkdc|Exo1|Dhx9|Pura|H1f0|Mterf1a|Top1|Mterf2|Rbck1|Zmpste24|Sp1|Fos|Cebpg|Pou3f4|Fosb|Nthl1|Hist1h1b|Sp3|Mnd1|Rad51|Maf|Klf4|Tcf4|Creb1|Stat1|Ascl1|Pola1|Hist1h1c|Msh2|Stat5b|Thrb|Hist1h1d|Jund|Msh6|Mterf1b|Purg|Zfp148|Nucks1|Gtf2h4|Nfib|Cenps|Ifi207|Mau2|Nr1h4|Nfic|Zeb1|Akap8|Ifi206|Tdp1|Ifi209|Xrcc6|Fosl2|Stat5a|Nu…	114	0.29398	0.1018	0.36008	Usf2|Tef|Purb|H1f0|Rfc1|Maf|Rbck1|Junb|Mapk1|Mterf4|Cenps|Neurod1|Aptx|Thrb|Egr1|Pcid2|Sub1|Top1|Purg|Ascl1|Cggbp1|Fosl2|Rxra|Jdp2|Polr3f|Lsm14a|Mterf3|Fbh1|H1f4|Xrcc5|Sp1|Jun|Usf1|Cenpx|Hnrnpk|Nup153|Stat1|Xrcc6|H1f1|Tcf4|Elk1|Pin4|Zmynd11|Fos|Cebpg|Polg2|Mnd1|Cry1|Nfic|Zbtb16|Stat5b|Pou3f4|Rexo4|Creb1|Rad51ap1|Stat5a|Hes5|Pax6|Mau2|H1f10|Hmgb1|Nfib|Pcbp3|H1f5|Aim2|Pqbp1|Gtf2h4|Ddx60|Kin|Neil3|L…	NA	NA	NA	NA	NA
double-stranded RNA binding	72	-0.37771	0.060217	0.37985	Hmgb1|Slc3a2|Ddx58|Msn|Adar|Rftn1|Ilf2|Ifih1|Dhx9|Dgcr8|Ago4|Tlr3|Dhx30|Hsp90ab1|Ilf3|Stau1|Tfrc|Vim|Cltc|Ago3|Dicer1|Mrpl44|Ago1|Dus2|Mbnl1|Dhx36|Elavl1|Drosha|Dhx15|Rc3h1|Actn1|Sidt1|Zfr|Mtdh|Zfr2|Tlr7|Stau2|Ddx21|Adarb2|Oasl1|Oas1c|Oas2	66	-0.28826	0.45891	0.67767	Zfr2|Dicer1|Supv3l1|Adarb2|Actn1|Ago4|Ddx58|Dhx30|Tfrc|Msn|Vim|Rftn1|Eif2ak2|Dhx36|Cltc|Dhx9|Dhx15|Hnrnpu|Ddx21|Tlr3|Myh4|Dhx33|Zfr|Hsp90ab1|Dhx58|Tlr7|Slc3a2|Mtdh|Tubb4b|Prkra|Ilf3|Tuba1b|Ddx60|Oas2|Hmgb1|Ifih1|Rc3h2|Dus2|Rc3h1|Adarb1|Yrdc|Drosha|Ddx1|Mbnl1|Ilf2|Stau1|Sidt2|Oas1c|Mrpl44|Ago2|Stau2|Tarbp2|Elavl1|Ago3|Adar|Oasl2|Lsm14a|Hspd1|Strbp|Ago1|Zfp346|Aptx|Sidt1|Eif4a1|Dgcr8|Prkrip1	NA	NA	NA	NA	NA
drug binding	89	-0.30415	0.2545	0.52171	Gsta4|Top2a|Htr2a|Slc18a2|Sfrp1|Pygb|Dhodh|Htr5b|Chrnb2|Mt3|Nme2|Casr|Drd1|Hsp90ab1|Pde4d|Htr2c|Pygm|Chka|Chrnb4|Htr2b|Glrb|Lrp2|Hrh3|Rara|Hmgcs1|Ppp3ca|Dck|Rarb|Chrnb3|Abcc9|Atp1b1|Pggt1b|Chrna7|Folr1|Tlr7|Acr|Fkbp1a|Ppard|Atp5o	78	0.26096	0.42992	0.60851	Chrna4|Pdxk|Ace|Ppp3cb|Drd1|Fscn1|Chka|Pde4d|Dhodh|Atp5o|Dck|Adrb1|Gabra1|Drd2|Folr1|Pggt1b|Htr1a|P2rx5|Gstp1|Hrh3|Htr1b|Eef1a1|P2rx4|Rara|Nme2|Ppp3ca|Chrnb2|Ppara|Fnta|Cnr1|Chrnb3|Atp1b1|Chrnb4|Acr|Chrna6|Dhfr|Chrna3|Pygl|Top2a|Cyp4b1|Tyms|Slc6a3|Rarb|Chrna2|Htr2c|Npc1l1|Srp54a|Cxcr4|Ppard|Mt3|Gsta4|Cubn|Tlr7|Htr2b|Hsp90ab1|P2rx1|Chrm3|Mt2|Htr5b|Drd5|Htr2a|Pparg|Abcc9|Gper1|Lrp2|Sfrp1|Smo|Nampt|…	NA	NA	NA	NA	NA
dynein complex	45	0.28515	0.64822	0.82627	Dnah3|Dynll1|Dynlt1a|Dnah1|Dnah7b|Dnah7c|Dync1li1|Dctn2|Dynlrb1|Dynlt1b|Dnah11|Dynlrb2|Dync1i2|Dync2li1|Dnaic2|Dctn1|Wdr63|Dnah10|Dnal4|Dync1li2|Dynlt3|Dnal1|Dnali1|Dynlt1f	41	-0.31508	0.44335	0.67295	Dnah9|Dync2h1|Dnhd1|Dnah1|Dnah10|Dnah2|Dnah14|Dnah5|Dync1h1|Dnah17|Dnah7a|Dync1i2|Dnah12|Hdac6|Dnah11|Dnaic2|Dnali1|Dnah8|Dnah3|Dnaic1|Dnah7b|Dnah7c|Disc1|Dynlt1c|Dynlrb2|Dnah6|Dctn1|Dynlt1b|Dync1li2|Dync2li1|Dynll2|Dnal1|Dynlt3|Dync1li1|Dync1i1|Dynlt1f|Dnal4|Dynlt1a|Dynll1|Dynlrb1|Dctn2	NA	NA	NA	NA	NA
dynein complex binding	21	0.31058	0.73173	0.88076	Gpsm2|Rab29|Cenpf|Katnb1|Snca|Dctn1|Bicd2|Bicd1	20	-0.4284	0.25522	0.48657	Smc3|Atmin|Tpr|Numa1|Apc|Ccdc155|Cfap100|Hdac6|Dnaaf1|Rab29|Cenpf|Bicd1|Snca|Katnb1|Gpsm2|Fbxw11|Pafah1b1|Gsk3b|Bicd2|Dctn6	NA	NA	NA	NA	NA
dynein intermediate chain binding	29	0.32453	0.55872	0.78808	Dnah3|Dynll1|Dnah1|Dnah7b|Dnah7c|Dynlrb1|Dnah11|Dynlrb2|Dnah10|Dnal4|Bicd1	29	-0.52197	0.024913	0.17902	Dnah9|Dync2h1|Dnaaf5|Dnhd1|Htt|Dnah1|Dnah10|Dnah2|Dnah14|Dnah5|Dync1h1|Dnah7a|Dnah11|Dnah8|Dnah3|Dnah7b|Dnah7c|Sptbn5|Tctex1d2|Bicd1|Dynlrb2|Dnah6|Hook3|Dynll2|Pafah1b1|Ran|Dnal4|Dynll1|Dynlrb1	NA	NA	NA	NA	NA
dynein light chain binding	27	-0.35514	0.40278	0.58946	Wdr34|Dnah2|Wdr78|Dnah8|Dnah6|Glul|Dnah5|Dync1h1|Dnah9|Hook3|Wdr60|Dync2h1|Dnah7a|Dnah14|Dnaic1|Pvr|Bsn|Dync1i1	NA	NA	NA	NA	NA	NA	NA	NA	NA	NA
dynein light intermediate chain binding	30	0.28732	0.74415	0.87951	Dnah3|Dynll1|Dnah1|Dnah7b|Dnah7c|Rilpl1|Dnah11|Rilp|Bicd2|Rilpl2|Dnah10|Dnal4	28	-0.50215	0.043766	0.20777	Ccdc88c|Dnah9|Dync2h1|Dnhd1|Dnah1|Dnah10|Ccdc88a|Dnah2|Dnah14|Dnah5|Dync1h1|Dnah7a|Hook2|Dnah11|Dnah8|Ccdc88b|Dnah3|Dnah7b|Dnah7c|Rab11fip3|Dnah6|Hook3|Dynll2|Dnal4|Rilp|Hook1|Dynll1|Bicd2	NA	NA	NA	NA	NA
E-box binding	38	-0.40017	0.15041	0.41838	Hdac1|Neurod1|Lmo2|Myc|Nr1d1|Hif1a|Ciart|Arntl|Arntl2|Nono|Sfpq|Bhlhe40|Pspc1|Tcf4|Ascl1|Scx|Tcf12|Bhlhe41|Ascl2|Zeb1|Snai2|Clock|Twist1|Srebf2|Snai1	34	-0.21481	0.95082	0.96799	Mybbp1a|Hes1|Per1|Snai2|Myc|Tal1|Pspc1|Zeb1|Ciart|Hif1a|Arntl2|Srebf2|Atoh8|Ascl2|Sfpq|Scx|Tcf12|Bhlhe40|Neurod2|Nr1d1|Arntl|Cry1|Twist1|Hdac1|Tfap4|Tcf4|Tcf3|Clock|Bhlhe41|Mitf|Ascl1|Neurod1|Nono|Max	NA	NA	NA	NA	NA
early endosome	242	-0.26715	0.18208	0.52059	Hmgb1|Ret|Ankfy1|Cln3|Siah2|Sgk3|Arrdc3|Vps11|Kif16b|Atp9a|Vps16|F2r|Usp8|Mib2|Wls|Eea1|Stx8|Slc5a7|Lrp1|Nucb1|Parm1|Myo1b|Tpd52l1|Rftn1|Rapgef1|Rap1gap|Map2k1|Epha3|Ackr3|Commd1|Zfyve16|Ackr4|Fkbp15|App|Tlr3|Tbc1d16|Snx12|Angptl3|Rab14|Dysf|Ccdc93|Numb|Zfyve9|Stx6|Tfrc|Sh3gl2|Ehd1|Map2k2|Wdfy1|Ldlrap1|Cxcr4|Rab11fip5|Uvrag|Pacsin2|Washc4|Lmtk2|Ptpn1|D130043K22Rik|Vps35|Washc2|Havcr2|Rin3|Epha4|G…	256	0.24471	0.14752	0.46929	Chmp1a|Pheta1|Rabgef1|Astn2|Snx3|Mmgt1|Tmem127|Slc11a2|Ehd4|Nf2|Mgrn1|Washc1|Napepld|Laptm4b|Mapk1|Snx15|Psen1|Mapk3|Mvb12b|Nipa2|Vipas39|Chmp3|Atp6v0d1|Stx7|Fzd5|Sh3glb1|Snx16|Psen2|Vps28|Map2k2|Itch|Rab1a|Tsg101|Rnd2|Rab5a|Commd1|Ehd3|Ptpn1|Vps4a|Cacng7|Nsg2|Snx4|Coro1a|Magel2|Trim3|Adrb1|Clcn4|Numb|Snx5|Rab21|Rasgef1b|Ptp4a2|Ankfy1|Arrdc4|Vps26b|Vps18|Cln6|Snx13|Ppp1r21|Hspd1|Vps33b|Rabep1|Stx…	72	0.25543	0.3799	0.66995	SNX1|MAPK3|VPS29|EEA1|STX6|RABGAP1L|NUCB1|TSG101|SORT1|FLOT1|ARF6|SLC9A6|MAP2K2|SNX27|APOE|VPS26B|RAB14|EPS15|VPS35|SH3GL2|APPL1|PHB|CORO1A|RAB5C|NRP1|PICALM|SNX6|RAB31|MAPK1|VPS16|PRDX3|SNX3|RAP1A|VPS28|HMGB1|RABGEF1
early endosome membrane	106	0.31373	0.20119	0.70655	Wdr81|Epha8|Ubxn6|Pi4k2a|Litaf|Ehd4|Snx8|Mmgt1|Syndig1|Snx16|Sh3gl1|Vti1b|Rnft1|Ldlrad4|Snx27|Snx1|Clvs2|Hgs|Vps33b|Stam2|Fgd2|Inpp5b|Snx19|Nsg1|Mmgt2|Snx6|Snx2|Dtx3l|Rab4a|Clcn4|Hps6|Bok|Plekhf2|March8|Ocrl|Clvs1|Rab5c|Steap4|Tmem165|Zfyve28|Rufy1|Slc9a6|Mtmr2|Tmem9b|Nsg2|Washc1|Dnajc13|Cftr|Llgl1|Pdlim4|Snx5	122	0.27916	0.14092	0.41649	Marchf8|Snx3|Tmem163|Mmgt1|Sh3gl1|Pld3|Ehd4|Stx12|Tmem165|Vti1b|Washc1|Napepld|Stam2|Psen1|Snx16|Clip3|Itch|Tsg101|Rab5a|Nsg2|Snx4|Clvs2|Ubxn6|Clcn4|Inpp5b|Marchf1|Snx5|Rab21|Rab4a|Rbsn|Syndig1|Vps33b|Stam|Eps15|Rab5c|Pi4k2a|Snx2|Slc39a14|Slc1a1|Mtmr2|Osbpl6|Snx1|Bok|Marchf3|Arf6|Lamp5|D130043K22Rik|Snx6|Snx20|Plekhf2|Olfr78|Rac1|Hps6|Rufy1|Cmtm6|Ocrl|Snx21|Plpp2|Tmem9b|Snx27|Ldlrad4|Slc9a6|Litaf…	34	-0.22684	0.83876	0.97565	HGS|RAB5A|RABEP1|VAC14|LLGL1|NTRK2|VTI1B|DNAJC13|EPHA4|OCRL|GRIA1|EHD1|STAM|RAB21|SNX4
early endosome to late endosome transport	21	0.32503	0.67182	0.84812	Wdr81|Emp2|Snx16|Aktip|Ptpn23|Rilp|Snf8|Rab7|Ankrd27|Fam160a2|Becn1	21	0.27641	0.75307	0.87243	Snf8|Hook1|Snx16|Rab5a|Rilp|Rab7|Aktip|Hook3|Becn1|Stx8|Ankrd27|Emp2|Wdr91|Kif16b|Wdr81|Lmtk2|Fam160a2|Hook2|Pik3c3|Flna|Ptpn23	NA	NA	NA	NA	NA
eating behavior	34	0.32348	0.52353	0.76722	Oprl1|Npy5r|Atp8a2|Oprm1|Bbip1|Tcf15|Pebp1|Uchl1|Uchl3|Ace|Aoc3|Cck|P2ry1|Lepr|Adrb3	29	-0.35787	0.36707	0.60782	Npy5r|Cpt1a|Uchl3|Npsr1|Stat3|Bbs12|Tacr1|Cd36|Th|Oprk1|Adrb3|Trh|Lepr|Lep|Atp8a2|Adora2a|Oprd1|P2ry1|Oxtr|Bbip1|Cck|Tcf15|Oprm1|Hrh3|Oprl1|Uchl1|Pebp1|Drd1|Ace	NA	NA	NA	NA	NA
electron transfer activity	43	0.39848	0.14086	0.60328	Txnrd2|Uqcr11|Sdhc|Cyc1|Cox7a2l|mt-Cytb|Ndufs1|Cybb|Sh3bgrl3|Nqo1|Ndufa12|Glrx3|Glrx|Por|Cox7a1|Glrx2|Glrx5|Gm10053|Cox7a2|Aox1|Etfdh|Cyba|Sdha|Ptges2|Xdh	38	0.38973	0.095811	0.27634	Cycs|Sdhb|Cyb5a|Glrx5|Uqcr11|Cox7a2l|Etfdh|Ndufa12|Glrx|Cyc1|Sdhc|Cyb5b|Ciapin1|Etfb|Acadsb|Cox7a2|Ptges2|mt-Cytb|Sh3bgrl3|Ndufaf2|Gm10053|Etfbl|Xdh|Steap4|Fdx1|Fdx2|Aox1|Glrx3|Sting1|Etfa|Sdha|Glrx2|Nqo2|Txnrd3|Ndufs1|Aox4|Aox3|Por	37	-0.15592	0.99414	0.9983	ADH5|QDPR|PHGDH|ALDH4A1|GLRX|UQCR11|ETFA|TXNRD2|COX7A2|GSR|POR|TXNRD1|NDUFV2|NDUFS1|NDUFS2|ALDH2|IDH3B
electron transport chain	56	0.47839	0.0082629	0.26744	Cox10|Txnrd2|Uqcr11|Sdhc|Cyc1|Cox7a2l|Cox4i1|Ndufb3|Cox7c|Cybb|Cox6c|mt-Co1|Sh3bgrl3|Nqo1|Cyb561|Cox8a|Ndufa4|Cox5b|Glrx3|Cox7b|Glrx|Por|Cox6a1|Gm11273|Cox7a1|Uqcrq|Surf1|Glrx2|Glrx5|Cox7a2|Aox1|Etfdh|Cyba|Sdha|Ptges2|Xdh	54	0.50403	0.00025291	0.019202	Ndufs4|Ndufb3|Cycs|Ndufa4|Cox4i1|Uqcrq|Cyb5a|Glrx5|Cox6a1|Cox5b|Uqcr11|Cox7a2l|Etfdh|Cox6c|Ndufa12|Glrx|Cyc1|Cox8a|Sdhc|Cyb5b|Ciapin1|Cox10|Cox5b-ps|Etfb|Acadsb|Cox7c|Cox7a2|Ptges2|Cox7b|Ndufa4l2|Sh3bgrl3|Ndufaf2|mt-Co1|Gm10053|Etfbl|Xdh|AA467197|Steap4|Cox7b2|Surf1|Fdx1|Fdx2|Aox1|Glrx3|Sting1|Cyb561|Etfa|Sdha|Glrx2|Nqo2|Txnrd3|Aox4|Aox3|Por	35	0.16717	0.98747	0.98649	SH3BGRL3|COX6C|COX7A2L|SDHA|ME1|ETFDH|SDHB|AKR1A1|GLRX3|SDHC|DLD|PTGES2|NDUFA12|ETFB|AKR1B1|COX4I1|COX5A
embryo implantation	36	0.35236	0.37191	0.72516	Stc1|Polr1b|Emp2|Pzp|Cst3|Rxra|Fkbp4|Ube2q1|Itgb3|Sod1|Mmp2|Bsg|Pcsk5|H3f3a|Stc2|Calca|Ooep|Tgfbr2|Igfbp7	33	-0.34251	0.40456	0.63446	Lamb1|Pcsk5|Polr1b|Arid1a|Mmp2|Ptgs2|Ggn|Tgfbr2|Stc2|Ddr1|Calca|Mst1|Ppard|Emp2|Reck|Ptgis|Pzp|Cst3|Tppp3|Igfbp7|Vmp1|Bsg|Mmp9|Fbln1|Grn|Stc1|Rxra|H3f3a|Fkbp4|Ube2q1|H3f3b|Trim28|Sod1	NA	NA	NA	NA	NA
embryonic cranial skeleton morphogenesis	33	-0.32548	0.48199	0.65072	Bmp4|Tgfbr1|Fgfr2|Grhl2|Mmp14|Pax5|Nipbl|Eif4a3|Runx2|Tbx15|Twist1	27	-0.38968	0.29944	0.5428	Pdgfra|Wdr19|Setd2|Nipbl|Fgfr2|Six4|Tgfbr2|Bmp4|Pax5|Smad3|Smad2|Grhl2|Prrx1|Wnt9b|Runx2|Ift140|Tgfbr1|Tbx15|Gas1|Eif4a3|Dlx2|Twist1|Mmp16|Mmp14|Slc39a3|Gnas|Slc39a1	NA	NA	NA	NA	NA
embryonic digit morphogenesis	56	-0.35042	0.18525	0.45483	Gli3|Fuz|Hdac1|Alx4|Bmp4|Grhl2|Mks1|Wdpcp|Lnpk|Flvcr1|Gna12|Ttbk2|Smad4|Chst11|C2cd3|Gli2|Fbxw4|Shh|B9d1|Gnaq|Osr1|Lmbr1|Tulp3|Msx1|Sfrp2|Twist1|Map3k20|Mycn|Tbx3|Wnt7a|Tbc1d32|Ctnnb1|Gja1	53	-0.42036	0.048093	0.25367	Gli3|Lrp4|Flvcr1|Osr1|Cplane1|Ctnnb1|Wdpcp|B9d1|Chst11|Gja1|Frem2|Ttbk2|Fbxw4|Tulp3|Gli2|Nog|Ift122|Sall1|Bmp4|Alx4|Map3k20|Gna12|Intu|Ror2|Lrp5|Tbx3|Ift52|Mks1|Grhl2|Wnt5a|Ift140|C2cd3|Tbc1d32|Lnpk|Gas1|Zbtb16|Smad4|Traf3ip1|Msx1|Twist1|Hdac1|Bmpr1a|Fuz|Ece1|Tmem107|Wnt7a|Shh|Sfrp2|Gnaq|Impad1|Tmem231|Lmbr1|Mycn	NA	NA	NA	NA	NA
embryonic forelimb morphogenesis	26	0.34892	0.49365	0.75754	Crabp2|Ift122|Rdh10|Msx2|Aldh1a2|Trp63|Rspo2|Mecom|Wnt9a|Cacna1c	23	-0.51881	0.053912	0.22086	Osr1|Ctnnb1|Cacna1c|Nipbl|Aldh1a2|Wnt9a|Rpgrip1l|Ift122|Trp63|Alx4|Tbx3|Reck|Wnt3|Rspo2|Runx2|Lnpk|Mecom|Crabp2|Msx1|Twist1|Wnt7a|Shh|Rdh10	NA	NA	NA	NA	NA
embryonic hindlimb morphogenesis	27	-0.40247	0.23469	0.46748	Alx4|Bmp4|Aff3|Gpc3|Notch1|Wnt3|Med1|Smarca4|Shh|Rarb|Rpgrip1l|Osr1|Lmbr1|Msx1|Twist1|Tbx3|Wnt7a|Chd7|Ctnnb1	25	-0.49048	0.075096	0.25504	Notch1|Chd7|Osr1|Ctnnb1|Aff3|Smarca4|Rpgrip1l|Trp63|Med1|Bmp4|Alx4|Tbx3|Rarb|Rarg|Wnt3|Rspo2|Mecom|Zbtb16|Msx1|Twist1|Gpc3|Wnt7a|Shh|Gnas|Lmbr1	NA	NA	NA	NA	NA
embryonic limb morphogenesis	45	-0.28206	0.63702	0.74635	Gli3|Fgf9|Bmp4|Sall4|Notch1|Dlx6|Grem1|Cyp26b1|Chst11|Sp9|Tgfb2|C2cd3|Mbnl1|Dlx5|Shh|Dync2h1|Fgfr1|Msx1|Twist1|Wnt7a	40	-0.52878	0.0070671	0.1169	Fbn2|Fras1|Notch2|Notch1|Gli3|Lrp4|Dync2h1|Wdr19|Fgfr1|Chst11|Megf8|Aldh1a2|Trp63|Bmp4|Bmp7|Tgfb2|Lef1|Sall4|Fgf9|Pbx1|Wnt5a|Prrx1|Mustn1|C2cd3|Gja5|Sp9|Cyp26b1|Msx1|Mbnl1|Twist1|Grem1|Wnt7a|Acd|Shh|Sp8|Ptch1|Dlx6|Psen1|Dlx5|Pbx2	NA	NA	NA	NA	NA
embryonic morphogenesis	NA	NA	NA	NA	NA	20	0.34986	0.44571	0.6175	AI597479|Ybx1|Ythdf2|Hnf1b|Tmed2|Shh|Msx3|Cdon|Bmpr1a|Msx1|Gas1|Dact1|Bmp8b|Htr2b|Bmp4|Zeb1|Flrt3|Zeb2|Rock1|Gli3	NA	NA	NA	NA	NA
embryonic organ development	33	-0.37661	0.26188	0.48891	Gli3|Wnt7b|Zfp36l1|Kdm6a|Grhl2|Wdpcp|Rbbp6|Med12|Zfpm2|Shh|Trp53|Hhex	39	0.30129	0.40743	0.59443	Pbx2|Mbd3|Rad23b|Epn1|Ptch1|Epn2|Rdh10|Shh|Mbd2|Ercc3|Pbx4|Ercc1|Syf2|Wnt7b|Ercc2|Zfpm2|Trp53|Pole|Pbx3|Wdr48|Bmpr1a|Hhex|Rbbp6|Hsd17b7|Tead2|Pbx1|Grhl2|Pdgfc|Arid2|Pdgfrb|Smo|Zfp36l1|Palb2|Kdm6a|Setd2|Wdpcp|Ctnnb1|Gli3|Med12	NA	NA	NA	NA	NA
embryonic placenta development	24	-0.62589	0.003221	0.24418	Egfr|Tfeb|Arnt|Hectd1|Ttpa|Hif1a|Sp1|Med1|Sp3|Epas1|Gata2|Hsf1|Bptf|Pkd2|Cebpb	23	-0.54442	0.034133	0.18118	Pkd1|Epas1|Egfr|Tfeb|Cebpa|Hectd1|Hsf1|Med1|Bptf|Hif1a|Pkd2|Sp3|Ttpa|Gata2|Prdm1|Cited2|Igf2|Esrrb|Cebpb|Spint1|Arnt|Sp1|Tmed2	NA	NA	NA	NA	NA
embryonic skeletal system development	30	-0.27811	0.7671	0.86278	Fgf9|Bmp4|Mks1|Etl4|Sp1|Sp3|Acvr2a|Sulf2|Bmi1|Scx|Shh|Rbp4|Mbtd1|Wnt11	30	0.30678	0.47588	0.64897	Dlx1|Bmi1|Shh|Slc35d1|Acvr2a|Dmrt2|Deaf1|Sp1|Cdk20|Sulf1|Dlx2|Mbtd1|Wnt11|Gas1|Wnt5a|Scx|Pbx1|Fgf9|Etl4|Mks1|Sp3|Pcgf2|Tapt1|Rbp4|Ucma|Bmp4|Nog|Col1a1|Sulf2|Pcsk5	NA	NA	NA	NA	NA
embryonic skeletal system morphogenesis	34	-0.43211	0.098507	0.38396	Gli3|Fuz|Alx4|Bmp4|Flvcr1|Sox11|Dlg1|Col11a1|Chst11|Bmi1|Wdr60|Zeb1|Tbx15|Twist1|Mycn	25	-0.41963	0.21725	0.44919	Gli3|Flvcr1|Dscaml1|Col11a1|Chst11|Megf8|Wnt9a|Eya1|Six4|Men1|Dlg1|Zeb1|Wdr60|Bmp4|Alx4|Pcgf2|Prrx1|Tbx15|Twist1|Fuz|Sox11|Bmi1|Satb2|Mycn|Mef2c	NA	NA	NA	NA	NA
endochondral ossification	27	-0.31793	0.57966	0.72466	Csgalnact1|Bmp4|Mmp14|Dlx5|Fgf18|Scx|Nab2|Nab1|Runx2|Mef2d|Col10a1	26	0.46906	0.045691	0.15322	Mef2c|Pex7|Dlx5|Mef2d|Smpd3|Impad1|Gnas|Nab1|Mmp14|Csgalnact1|Mmp16|Tmem119|Col13a1|Runx2|Foxc1|Phospho1|Scx|Bmp6|Alpl|Fgf18|Bmp4|Tek|Col1a1|Inppl1|Cbs|Nab2	NA	NA	NA	NA	NA
endocrine pancreas development	24	-0.4196	0.23663	0.46151	Sox9|Neurod1|Slc2a2|Gipr|Clu|Eif2ak3|Insm1|Sox4|Rfx3|Nkx6-2|Myt1|Gck	20	-0.41031	0.31012	0.54672	Myt1|Clu|Hes1|Onecut2|Rfx3|Slc2a2|Eif2ak3|Nkx6-2|Anxa1|Insm1|Sox4|Gipr|Nkx2-2|Il6ra|Onecut1|Gck|Sox9|Neurod1|Bak1|Hnf1b	NA	NA	NA	NA	NA
endocytic recycling	29	-0.31979	0.56249	0.71196	Micall1|Cmtm6|Vps51|Rab14|Stx6|Ehd1|Rab13|Lmtk2|Dennd1a|Ehd2|Ehd3|Eps15|Vps50|Snx4|Micall2|Arf6|Vps52|Rab11fip3	38	0.26169	0.67921	0.79093	Ehd4|Vps26c|Micall1|Snf8|Ehd3|Arl4c|Snx4|Dennd1b|Vps52|Stx6|Eps15|Rab35|Eipr1|Arf6|Vps29|Rab11fip4|Snx17|Cmtm6|Rab13|Dennd1a|Rab11fip3|Vps53|Smtn|Rab14|Dennd1c|Vps51|Vps35l|Lmtk2|Gga3|Ccdc93|Ehd1|Acap2|Vps50|Ehd2|Epg5|Micall2|Ptpn23|4932438A13Rik	NA	NA	NA	NA	NA
endocytic vesicle	55	-0.3227	0.31042	0.53575	Egfr|Pik3c2b|Vps11|Myo6|Lpar1|Pld1|Heatr5b|Rapgef2|Dysf|Nrxn1|Rapgef6|Ehd1|Rab13|Abca1|Lck|Kif5b|Lrp2|Dpp4|Ehd3|Rab5a|Cd2ap|Sh3kbp1|Rab5b|Rabep1|Plekhg5|Dab2ip|Arf6|Amot|Rab11fip3|Trf	55	-0.37276	0.13454	0.39877	Abca1|Igf2r|Pik3c2b|Plekhg5|Amot|Egfr|Rapgef6|Trf|Myo6|Heatr5b|Cd2ap|Arrb2|Nrxn1|Ehd2|Kif5b|Lpar1|Vps11|Rab5b|Rapgef2|Ehd1|Lrp2|Dysf|Ecpas|Nlgn3|Dab2ip|Pld1|Heatr5a|Ocln|Kifc1|Rab24|Cubn|Sphk1|Dpp4|Rab11fip3|Lpar2|Lck|Rab13|Itsn1|Sh3kbp1|Rala|Rab11fip4|Avpr1a|Arf6|Rab5c|Rabep1|Drd2|Amn|Ehd3|Rab5a|Stx7|Stam2|Ehd4|Hyal2|Flot2|Gipc1	NA	NA	NA	NA	NA
endocytosis	163	-0.29481	0.1402	0.47303	Wipf1|Hip1r|Fcho2|Ankfy1|Cln3|Micall1|Atp9a|Usp33|Eea1|Hip1|Lrp8|Myo6|Pik3cb|Ap2b1|Eps15l1|Heatr5b|Pik3cg|Snx9|Fkbp15|App|March2|Sgip1|Rin1|Pik3c2a|Necap2|Was|Ap2a2|Tfrc|Sh3gl2|Ophn1|Ehd1|Clta|Ldlrap1|Snx10|Hras|Pacsin2|March3|Lrp12|Dennd1a|Ghr|Rinl|Ly75|Scara5|Lrp2|Ehd2|Rabgap1l|Pik3c3|Aak1|Ap2a1|Synrg|Dnm3|Rab5a|Shh|Clcn5|Rhoq|Cav2|Sh3kbp1|Stab2|Rac1|Pacsin1|Eps15|Arr3|Ncl|Rab1a|Dnm1l|Rabep1|St…	199	-0.26822	0.26493	0.57349	Lrp1|Lrp1b|Lrp4|Sorl1|Npc1|Lrp8|Fkbp15|Eea1|Dnm2|Rin1|Ophn1|Itsn2|Ston2|Hip1|Pacsin2|Reps1|Hhipl1|Lrrk2|Myo6|Ank2|Stab1|Vtn|Tfrc|Heatr5b|Inppl1|Pacsin3|Abl1|Arrb2|Eps15l1|Ehd2|Lgals3bp|Prss12|Chrna7|Loxl3|Gm19410|Fcrls|Rab5b|Enpp1|Aak1|Arc|App|Lrp12|Ldlr|Pik3c3|Usp33|Epn3|Ap3m1|Ncl|Ap2b1|Cd6|Ap2a1|Tln2|Clcn5|Ehd1|Lrp2|Atp9a|Bin1|Rhoj|Dnm3|Snx18|Corin|Loxl4|Cd163|Heatr5a|Vldlr|Flot1|Tmprss5|Rubcn|…	55	-0.20214	0.88954	0.96267	BECN1|RAB5A|RABEP1|FKBP15|DBNL|WIPF3|SYNJ1|ARRB1|HIP1R|SYNRG|HRAS|TFRC|EHD1|BIN1|CDC42|SORL1|RAB22A|LRP1|AAK1|AMPH|ANK2|DPYSL2
endoderm development	33	-0.35207	0.35926	0.55235	Kif16b|Epb41l5|Hdac1|Tgfb1|Bmp4|Notch1|Ankrd17|Cers1|Smad4|Nckap1|Med12|Arc|Nkx2-1|Ext1|Bptf|Hhex	26	-0.38284	0.31326	0.55756	Med12|Notch1|Nckap1|Ankrd17|Arc|Nog|Apela|Bptf|Bmp4|Kif16b|Pelo|Smad3|Smad2|Angpt2|Nkx2-1|Tgfb1|Onecut1|Smad4|Hhex|Hdac1|Bmpr1a|Ext1|Epb41l5|Cers1|Hnf1b|Angpt1	NA	NA	NA	NA	NA
endodermal cell differentiation	26	-0.23916	0.92257	0.9643	Inhba|Mmp14|Lamb1|Col11a1|Vtn|Col8a1|Itgb5|Mmp15|Col4a2|Hmga2|Fn1|Itga4|Mmp9	23	-0.72457	0.00052512	0.016105	Itga7|Col6a1|Col11a1|Lamb1|Col4a2|Fn1|Mmp2|Itgav|Setd2|Mmp15|Vtn|Itgb2|Lama3|Lamb3|Itgb5|Col12a1|Col8a1|Itga4|Itga5|Mmp9|Inhba|Mmp14|Hsbp1	NA	NA	NA	NA	NA
endomembrane system	89	0.29159	0.40014	0.72683	Map1lc3a|Laptm4b|Adam15|Chmp1a|Snap47|Pard3|Pi4kb|Fibp|Ppp1r14c|Pitpnm2|Atf6b|Lars|Dmtn|Nrbp1|Itsn1|Aig1|Stx5a|Cdc42ep4|Pip5k1c|Pcsk5|Aspscr1|Rnf34|Adora1|Pip5k1b|Camk1g|Rps3|Stx1b|Rnf167|Cdc42ep5|Map1lc3b|Mpp5|Pitpnm3|Cdc42ep3|Chmp6|Stx3|Stx16|Lnpep|Slc27a1|Aven|Rnf128|Vamp5|Atp6v1b2|Nrbp2|Arf1|Rheb|Slc50a1	129	0.43126	0.00029735	0.019343	Map1lc3b|Chmp1a|Dmtn|Stx1a|Pgrmc1|Tmcc1|Cdc42ep3|Stx17|Gabarap|Arl6ip1|Lclat1|Stx12|Rheb|Stx5a|Laptm4b|Rnf34|Snap47|Rab18|Pip5k1c|Chmp6|Chp1|Stx3|Drd1|Impad1|Ppp1r14c|Nenf|Rab1a|Rab5a|Cyb5d2|Lrpap1|Rnf24|Rab4b|Stx1b|Agpat3|Trim23|Rab21|Adora1|Rab1b|Rnf167|Jak2|Pgrmc2|Aspscr1|Agpat5|Stx4a|Map1lc3a|Stx16|Stx6|Rab5c|Fibp|Rab6b|Slc9a3r1|Rufy3|Rps3|Adam15|Tmcc2|Lpgat1|Lnpep|Rnf145|Rab6a|Rab28|Pi4kb|Ra…	25	-0.23831	0.84261	0.95001	RAC3|HIP1R|MTOR|MAP1LC3A|CHP1|ATP6V1B2|FAAH|CHMP6|MAL2|RHEB|MAP1LC3B|NBEA|STX1B
endonuclease activity	72	0.3254	0.26418	0.71166	Tdp2|Rnaseh2a|Pelo|Endog|Dnase1|Rnasel|Slfn9|Rbbp8|Dis3l|Ercc5|Elac2|Rnaseh1|Tsn|Ago2|G3bp1|Ercc1|Mre11a|Rnasek|Pgbd5|Exog|Ang|Ankle1|Rnase1|Snd1|Dnase1l1|Endou|Rnase4|Dnase1l2|Gen1|Zc3h12a|Zranb3|Ybey|Elac1|Dnase1l3	67	-0.22173	0.88195	0.90262	Apex2|Dicer1|Rnaseh2a|Mus81|Zranb3|Ercc4|Dnase1l3|Ern1|Dnase1|N4bp2|Snd1|Dnase1l2|Mre11a|Pld6|BC035947|Dnase1l1|Dnase2a|Piwil1|Endov|Pelo|Las1l|Smg6|Rbbp8|Cpsf3|Rag1|Rnase4|Dclre1c|Dis3|Ercc5|Gm21988|Eme2|Rnase6|Dna2|Piwil2|Exo1|Pgbd5|Tdp2|Rnaset2a|Gen1|Ankle1|Ang2|Rexo4|Endog|Slx1b|Rnaset2b|Fan1|Fen1|Drosha|Endod1|G3bp1|Mrpl44|Ago2|Tsn|Rnasel|Ybey|Ago3|Nob1|Rnaseh1|Ercc1|Zc3h12b|Lactb2|Elac2|Ape…	NA	NA	NA	NA	NA
endopeptidase activity	86	0.42148	0.010244	0.37116	Pcsk6|Pappa|Rce1|Psma2|Capn7|Pcsk1|Psmb5|Psmb4|Psma6|Casp1|Cd46|Adamts20|Psma1|Aph1a|Ece1|Psmb7|Klk13|Psmb1|Psen1|Pmpca|Parl|Casp8|Psma7|Psma4|Erap1|Tpp1|Htra4|Pcsk5|Ctsb|Psmb2|Pcsk2|Cps1|Htra3|Ace|F9|Rhbdd1|Ctsd|Fap|Tmem59|Psmb3|Psmb11|Psma5|Adamts9|Ace2|Adamts15|Atg4b|Aph1b	86	0.32084	0.080207	0.31078	Psmb5|Psmb7|Psmd13|Atg4b|Psma7|Psma6|Psmb4|Ace|Pmpca|Psma5|Psma1|Psen1|Psma2|Ctsl|Clpp|Casp1|Psma4|Parl|Aph1c|Adam10|Psma3|Mmp14|Psmb1|Uqcrc2|Kdm8|Pmpcb|Psmb10|Psmb2|Adam17|Ece1|Tmem59|Htra4|Pcsk2|Ncstn|Pcsk6|Psmb6|Mmp9|Capn7|Aph1a|Rhbdd2|Casp8|Ctsb|Pcsk1|Mme|Psmd14|Psmb3|Rce1|Psmb8|Trappc12|Ctsd|Tpp1|Gzmm|Psma8|Fap|Psmb11|Klk13|Adamts13|Ide|Psmb9|Mbtps1|Casp6|Furin|Aph1b|Rhbdd3|Jmjd7|Napsa|Bace1…	NA	NA	NA	NA	NA
endoplasmic reticulum	NA	NA	NA	NA	NA	NA	NA	NA	NA	NA	221	-0.36551	0.00017141	0.14453	CLU|CPT1C|BECN1|WFS1|SEC24C|GPR37|EPHX1|ITPR1|CYP46A1|ARHGAP32|DNAJB11|PDE2A|SPCS1|TRAPPC3|GRIN2A|ALB|OLFM1|GNAZ|AGPAT1|OSBPL8|ACO1|SACM1L|LRPAP1|PDIA6|VAC14|TMEM132A|ERP29|ANK3|TMEM33|ATP2A2|STIM1|HYOU1|CAMK2D|UGGT1|UBQLN1|UCHL1|HTT|HACD3|THY1|APMAP|MAP2K1|PGRMC1|KIFAP3|TPD52|GANAB|GRIA2|CANX|AIMP1|DST|ACSL6|DLG1|HSD17B12|BAX|MTOR|RAP1GDS1|AGPAT5|CHP1|SSR1|CNIH4|VAPA|LRRTM1|TMX1|TENM2|EPHA4|MYO5…
endoplasmic reticulum exit site	23	-0.42405	0.22884	0.45525	H2-K1|Tmed5|Sec16a|Pdcd6ip|Tfg|Sec16b|H2-Q4|H2-Q7|Yipf5|Pdcd6|Mia2	22	-0.2605	0.8635	0.94022	Plpp3|Sec16a|Lrrk2|Sec31a|Sec23b|Mppe1|Sec24a|Pdcd6ip|Sec24b|Sec23a|H2-K1|Sec16b|Sec24c|H2-D1|H2-Q2|Yipf5|Sec24d|Tmed5|Preb|Sar1b|Pdcd6|Tfg	NA	NA	NA	NA	NA
endoplasmic reticulum lumen	94	0.26622	0.57497	0.77995	Lyz2|Sdf2l1|Uggt1|Ache|Pcsk1|Slc27a2|Fkbp14|Calu|Txndc16|Dnajb11|Txndc5|Ppib|Tmem43|Os9|Ntf3|Colgalt2|Sil1|Rcn3|Pcsk9|Wnt4|Erap1|Dnajc3|Edem2|Wnt1|Pcsk5|Tor1a|Tor1b|Wnt5a|Pcsk2|Erp29|Dnajc10|Erlec1|Pcsk4|Serpinh1|Poglut1|Erp27|Rdh5|Rcn2|Hspa5|Ngf|Ntf5|Pdia5|Wnt5b	98	0.28576	0.18177	0.43429	Sdf2l1|Manf|Pdia6|Ngf|Hspa5|Pdia4|Tor1b|Txndc12|Pcsk4|Sumf2|Ntf3|Dnajb11|Tor2a|Tor1a|Bdnf|Txndc5|Erp44|Calr3|Cln6|Calr|Wnt7a|Pdia5|Erp29|Sumf1|Jmjd8|Wnt7b|Rcn3|P4ha3|Dnajc3|Pcsk2|Rdh5|Selenof|Colgalt1|Fkbp14|Wnt1|Wnt5b|Pcsk1|Ppib|Rnaset2b|Pdia3|Slc27a2|Rcn2|Dnajb9|Rnaset2a|Rdh16|Lyz2|P4hb|Pcsk7|Wnt5a|Wnt3|Hyou1|Selenom|Mbtps1|Calu|Pcsk9|Il12a|P4ha1|Furin|Tor4a|Edem3|Erp27|Rcn1|Ptprn2|Tmem43|Fkbp1…	33	-0.5395	0.0020499	0.071456	WFS1|CDH2|DNAJB11|ALB|VCAN|PDIA6|TMEM132A|ERP29|ESD|HYOU1|UGGT1|PTPRN2|GANAB|CANX|PRKCSH|PDIA3|HSPA5|PDIA4|HSP90B1|PPIB|CKAP4|TXNDC5
endoplasmic reticulum membrane	NA	NA	NA	NA	NA	NA	NA	NA	NA	NA	149	-0.34537	0.0026311	0.27919	CPT1C|BECN1|WFS1|SEC24C|GPR37|EPHX1|ITPR1|CYP46A1|ARHGAP32|AGPAT4|SBF1|SPCS1|AGPAT1|OSBPL8|SACM1L|PDIA6|TMEM132A|TMEM33|ATP2A2|STIM1|NDRG4|UCHL1|RAC1|HACD3|GRIA2|CANX|VTI1B|DST|ACSL6|DLG1|HSD17B12|BAX|MTOR|AGPAT5|SSR1|VAPA|TMX1|FAAH|PITPNM1|LMAN2L|RDH11|GRIA1|RAB6A|ERLIN2|ARL6IP5|MLEC|VTI1A|CDC42|SSR4|CDIPT|NCEH1|DAD1|GJA1|HACD2|RTN3|RHEB|HSPA5|KCNA2|CYB5A|RPN1|RAB1B|C2CD2L|DDOST|STT3A|SEC23A|OSB…
endoplasmic reticulum organization	23	0.42491	0.25823	0.70451	Use1|Casq1|Sptssb|Atl2|Pex5|Vapb|Tmcc1|Tor1aip2|Sec61a1|Tor1b|Jagn1|Col4a3bp	30	0.37567	0.19754	0.37596	Jagn1|Tor1b|Tmcc1|Use1|Tmem38a|Tor1aip2|Col4a3bp|Tmem38b|Sptssb|Rtn4|Vapb|Sec16b|Pex5|Ccdc47|Atl1|Lnpk|Bnip1|Lman2|Atl3|Casq1|Cav2|Sec61a1|Sec31a|Smpd4|Atl2|Lrrk2|Sec16a|Rnf112|Lman2l|Lman1	NA	NA	NA	NA	NA
endoplasmic reticulum to Golgi vesicle-mediated transport	NA	NA	NA	NA	NA	95	0.46306	0.00055602	0.015566	Tfg|Gosr2|Kdelr1|Pdcd6|Trappc3|Ykt6|Stx17|Cope|Trappc2|Trappc6b|Tmed7|Trappc4|Ank1|Trappc2l|Stx5a|Tmed3|Trappc1|Ier3ip1|Creb3l2|Vapa|Rab1a|Sar1b|Tmed9|Tex261|Sec22a|Tmed2|Rab1b|Preb|Kdelr2|0610009B22Rik|Spast|Sec13|Tmed5|Tmed4|Trappc5|Ergic1|Tbc1d20|Sec24d|Erp29|Vapb|Vti1a|Sec24c|Bet1|Vcp|Sec16b|Sec22b|Cnih4|Trappc12|Trappc6a|Lman2|Golga2|Trappc8|Hyou1|Bcap31|Lmf1|Nrbp2|Cul3|Ergic2|Klhl12|Cog3|Tm…	NA	NA	NA	NA	NA
endoplasmic reticulum unfolded protein response	42	0.33591	0.38552	0.72923	Eif2ak2|Serp2|Parp16|Ppp1r15a|Creb3|Atf6b|Stub1|Xbp1|Derl1|Vapb|Yod1|Dnajc3|Amfr|Serp1|Cdk5rap3|Stc2|Selenos|Hspa5|Bhlha15|Creb3l2	45	0.4139	0.032737	0.153	Yod1|Creb3|Hspa5|Ero1l|Stub1|Cdk5rap3|Tbl2|Xbp1|Herpud1|Selenos|Creb3l2|Herpud2|Ptpn1|Calr3|Serp1|Atf4|Serp2|Calr|Derl1|Rnf121|Vapb|Dnajc3|Bhlha15|Ppp1r15a|Atf3|Amfr|Parp16|Atf6b|Derl2|Creb3l3|Tmtc4|Wfs1|Derl3|Eif2ak3|Stc2|Canx|Atf6|Eif2ak2|Ern1|Ddit3|Clgn|Creb3l1|Eif2ak4|Nfe2l2|Ccnd1	NA	NA	NA	NA	NA
endoplasmic reticulum-Golgi intermediate compartment	74	-0.34611	0.1272	0.43488	Hmgb1|Yif1a|Lman1|Copb1|Erp44|Tmed4|Nucb1|Myo18a|Stk17b|Car4|Tmed5|Yif1b|Ptpn2|Ddhd2|Lman2|Azin2|Ergic2|Lman2l|Trappc12|Ergic3|Mcfd2|Dicer1|Copg1|Tmed7|Ist1|Stx17|Arfgap2|P4hb|Cln8|Chp1|Man1a|Cnih4|Atp2a1|Whamm|Gbf1|Rer1|Copg2|Ccdc115|Fn1|Prom1|Golgb1|Rgmb	73	0.32396	0.11754	0.34319	Nat8f1|Pdia6|Hspa5|Kdelr1|Mydgf|Stx17|Trappc2|Tmed7|Tmed3|Mcfd2|Mgat4a|Chp1|Lrpap1|Ist1|Tmed9|Inpp5b|Tmed2|Erp44|Rab1b|Tmed5|Tmed4|Rer1|Ergic1|Rgmb|Rab6b|Anpep|Scyl1|Surf4|Cln8|Nucb1|Ddhd2|Mtmr6|Sec22b|Cnih4|Trappc12|Gnpnat1|Hmgb1|Lman2|P4hb|Ergic2|Tmed10|Ptpn2|Yif1b|Ticam2|Ergic3|Mgat4b|Ccdc115|Yif1a|Serpinh1|Trip11|Stk17b|Ecpas|Slc35c2|Rab37|Prom1|Copb1|Copg2|Man1a|Mppe1|Uggt1|Tmed1|Myo18a|Copg…	NA	NA	NA	NA	NA
endoplasmic reticulum-Golgi intermediate compartment membrane	35	-0.32853	0.44459	0.61806	Yif1a|Lman1|Lamp5|Bcap31|Tmed5|Copz2|Vma21|Azin2|Ergic2|Ergic3|Sppl3|Vmp1|Stx17|Cln8|Whamm	39	0.42006	0.04934	0.16912	Nat8f1|Kdelr1|Stx17|Tmed7|Copz2|Stx5a|Tmed3|Sppl3|Tmed9|Tmed2|Vma21|Atp6ap1|Tmed5|Aspscr1|Rab2a|Ergic1|Lamp5|Surf4|Cln8|Sec22b|Vmp1|Prrg4|Golga2|Bcap31|Ergic2|Tmed10|Yif1b|Ergic3|Yif1a|Sting1|Slc35c2|Tm6sf2|Tmem199|Mppe1|Tmed1|Whamm|Azin2|Lman1|Plpp3	NA	NA	NA	NA	NA
endoribonuclease activity	24	-0.34622	0.50934	0.66889	Ern1|Smg6|Ago3|Dicer1|Rnaset2a|Apex1|Pld6|Cpsf3|Piwil2|Drosha|Slfn8|Lactb2|Rnaset2b	27	0.36955	0.24274	0.4228	Exog|Rnasek|Zc3h12c|Apex1|Tsnax|Lactb2|Zc3h12b|Nob1|Ago3|Ybey|Tsn|Ago2|Drosha|Rnaset2b|Endog|Rnaset2a|Piwil2|Gm21988|Cpsf3|Smg6|Piwil1|Khnyn|Snd1|Nynrin|Ern1|Rcl1|Dicer1	NA	NA	NA	NA	NA
endosomal transport	42	0.30475	0.55388	0.7774	Ap5b1|Mcoln1|Dpy30|Snx18|Snx27|Snx1|Ap5s1|Nsg1|Ap5m1|Vps4a|Bloc1s1|Cdc42|Washc5|Lamtor1|Rab35|Nsg2|Washc1|Caly	53	-0.27233	0.61012	0.76425	4932438A13Rik|Abca1|Washc5|Ap5z1|Reps1|Zfyve16|Alms1|Zfyve9|Clec16a|Eps15l1|Agap2|Ehd2|Ehd1|Washc4|Lrp2|Bloc1s1|Snx18|Nsg1|Snx9|Vps36|Coro1c|Picalm|Snx33|Ap5b1|Mcoln1|Als2|Rab13|Snx27|Itsn1|Rassf9|Srl|Arhgap1|Snx1|Arl8b|Snap25|Caly|Rab35|Eps15|Lamtor1|Cdc42|Ap5s1|Ankfy1|Vps4b|Nsg2|Vps4a|Rab10|Ehd3|Bloc1s2|Washc1|Ap5m1|Ehd4|Tmcc1|Dpy30	NA	NA	NA	NA	NA
endosome	NA	NA	NA	NA	NA	NA	NA	NA	NA	NA	145	0.20969	0.57153	0.71852	LAMP1|SNX1|RAB23|VPS53|VPS29|RAB3B|GRB2|SNX2|LAMP2|EEA1|CRKL|RABGAP1L|TSG101|SORT1|YKT6|CPNE6|SYT5|RAP2C|CLTC|ARPC5|FLOT1|ARF6|CHMP2A|SLC9A6|PTPRN|TNIK|EZR|SNX27|OCIAD2|GRIPAP1|VPS26B|ARPC2|RAB14|EPS15|ARL8B|RAB4B|ITGB1|VPS35|RAB12|SH3GL1|PDCD6|SH3GL2|SCAMP1|FLOT2|APPL1|RAB3A|ARL8A|RAB10|SCAMP5|STX12|CLIP1|PIK3R4|PRAF2|RAB5C|ATP1A2|ATP1A1|VAMP4|SNX6|RAB31|RAB11B|RAB7A|VPS16|PRDX3|SNX3|RAP1A|VPS28…
endosome membrane	141	0.27108	0.41924	0.73068	Laptm4b|Litaf|Slc11a2|Ap1g2|Chmp1a|Praf2|Snx17|Abhd17a|Gnpnat1|Vps37b|Tm9sf2|Mrc1|Rab15|Znrf2|Scyl2|Vps26a|Snx1|Plekhm2|Rffl|Vac14|Cptp|Vps53|Tmem108|Plekhm1|Vps29|Dio3|Rabepk|Nsg1|Slc30a4|Tmem150b|Fzd7|Sun2|Rab22a|Snx2|Lamp1|Pip5k1c|Snx25|Rhob|Gga3|Vta1|Tpcn2|Rilp|Snf8|Dcstamp|Rab35|Rab7|Golim4|Ndfip1|Tmem175|Shc1|Tmem165|Plin3|Gpr62|Gpr61|Clcn6|Chmp6|Gpr135|Arhgap32|Abcb6|Tpcn1|Nsg2|Itm2b|Oca2|…	186	0.33499	0.0025806	0.13666	Cptp|Chmp1a|Vps37c|Chmp5|Rabepk|Snx3|Sh3gl1|Pld3|Slc11a2|Ehd4|Stx12|Tmem165|Znrf2|Washc1|Laptm4b|Cd164|Micall1|Slc48a1|Psen1|Chmp1b|Zdhhc1|Pip5k1c|Snf8|Chmp6|Gpr135|Vps28|Itch|Ndfip1|Tsg101|Rab5a|Commd1|Rab10|Vps4a|Nsg2|Snx10|Clvs2|Vps4b|Clcn4|Rilp|Rab21|Abhd17a|Slc30a4|Ankfy1|Gpr61|Abhd17b|Cd63|Amn|Vps52|Cdip1|Leprot|Ube2d3|Vps33b|Rab7|Lamtor1|Rab35|Parm1|Marchf2|Snx2|Itm2b|Pip4p1|Tom1l1|Mtmr2|V…	53	0.31753	0.16953	0.45591	LAMP1|SNX1|RAB23|VPS53|VPS29|SNX2|LAMP2|TSG101|SORT1|ARF6|SLC9A6|PIP5K1C|ATP6AP1|VPS35|APPL1|ATP6V0A1|RAB10|STX12|PRAF2|AP3D1|RAB7A|SNX3|VPS28
endosome organization	41	-0.33048	0.37701	0.57512	Ggnbp1|Exoc8|Vps11|Usp8|Hook2|Stx6|Sqstm1|Hook1|Snx10|Washc4|Chmp2b|Arfgef2|Pik3c3|Plekhj1|Hook3|Rab5a|Als2cl|Rab5b|Snx33|Vps4b|Dnm1|Als2	39	0.43716	0.030288	0.13342	Pheta1|Tmem127|Washc1|Laptm4b|Chmp2b|Hook1|Rab5a|Snx10|Vps4b|Sqstm1|Exoc8|Vps18|Vps33b|Stx6|Lamtor1|Rab5c|Pi4k2a|Aktip|Rnf26|Hook3|Dnm1|Als2|Plekhj1|Snx33|Pi4k2b|Pheta2|Rab22a|Als2cl|Fam160a2|Plekhf1|Hook2|Washc4|Pik3c3|Arfgef2|Usp8|Rab5b|Vps11|Usp50|Dnajc13	NA	NA	NA	NA	NA
endosome to lysosome transport	40	0.38718	0.19421	0.67111	Rab7b|Tgfbrap1|Snx16|Vipas39|Scyl2|Snx27|Aktip|Vamp7|Vps18|Dennd3|Bin1|Dtx3l|Rhob|Snapin|Rilp|Vps39|Rab7|Pcdhga3|Trak2|Fam160a2|Trak1	42	0.30468	0.36644	0.5632	Chmp5|Mgrn1|Rab12|Vipas39|Chmp3|Hook1|Snx16|Tsg101|Rilp|Vps18|Snapin|Rab7|Aktip|Atg14|Vps41|Hook3|Snx27|Sort1|Stx8|Vps33a|Kif13a|Pcdhga3|Mtm1|Tgfbrap1|Hgs|Vamp7|Scyl2|Vps39|Trak2|Trak1|Bin1|Fam160a2|Hook2|Dennd3|Vps16|Vps11|Rhob|Gprasp1|Rab7b|Clec16a|Epg5|Dtx3l	NA	NA	NA	NA	NA
endothelial cell migration	26	0.3021	0.70825	0.86948	Ptp4a3|Stard13|Gipc1|Itgav|Prkx|Cdh13|Itgb2|Vegfa|Adgra2|Cyp1b1|Abl1|Fap|Nrp1	27	-0.44397	0.14632	0.37295	Pxn|Stard13|Plekhg5|Itgav|Nrp1|Adgra2|Cyp1b1|Itgb2|Abl1|Paxip1|Loxl2|Ptk2|Nos3|Cdh13|Lpxn|Dpp4|Fap|Tgfbr1|Pecam1|Vegfa|Grem1|Plxnd1|Ptp4a3|Pten|Rhoa|Prkx|Gipc1	NA	NA	NA	NA	NA
energy homeostasis	35	-0.32469	0.46787	0.63658	Mex3c|Dll1|Crtc3|Ceacam2|Oma1|Sgip1|Cd36|Eif4g1|Pik3ca|Acacb|Slc35d3|Ppargc1a|Sirt1|Prkaa1|Stat3|Ampd2	33	-0.25889	0.80484	0.89329	Mrap2|Stat3|Ppargc1a|Eif4g1|Crtc3|Ampd3|Prkaa1|Dll1|Cd36|Mfsd2a|Slc35d3|Acacb|Trpv4|Ampd2|Nr4a3|Ceacam2|Fcor|Pik3ca|Bmp8b|Lepr|Flcn|Oma1|Pask|C1qtnf9|Crtc1|Prcp|Sirt1|Sgip1|Mex3c|Metrnl|Nr1d2|Prkaa2|Ubb	NA	NA	NA	NA	NA
enhancer sequence-specific DNA binding	21	0.38622	0.40698	0.73189	Hmga1|Lmo4|Xbp1|Hmgb2|Hmga1b|Zfp704|Ldb1|Atf2|Yy1|Esrrb	NA	NA	NA	NA	NA	NA	NA	NA	NA	NA
entrainment of circadian clock by photoperiod	20	0.33681	0.63416	0.83395	Per1|Ppp1ca|Nr2f6|Cry2|Crtc1|Fbxl3|Ppp1cc|Rbm4|Cry1|Rbm4b	27	0.27314	0.69142	0.83291	Rbm4b|Cry2|Ppp1ca|Ppp1cc|Sik1|Usp2|Ppp1cb|Fbxl6|Trp53|Id2|Crtc1|Cry1|Nr2f6|Fbxl12|Fbxl3|Atoh7|Fbxl17|Bhlhe40|Pde6b|Fbxl22|Rbm4|Fbxl21|Fbxl8|Pml|Per1|Mta1|Per3	NA	NA	NA	NA	NA
enzyme activator activity	24	-0.30142	0.72149	0.82923	Slx4|Prkcd|Wrnip1|Prkce|Cyb5b|Dnttip1|Sec14l2|Sfrp2|Ppard|Ltc4s|Rictor	27	0.36049	0.28046	0.45374	Dcp1a|Dpm2|Krtcap2|Prkcd|Ddost|Arl1|Sfrp2|Cyb5b|Sec14l2|Cox17|Prkce|Wrnip1|Dnmt3l|Ltc4s|Apobec1|Prkra|Dpm3|Ppard|Dad1|Dcp1b|Dnttip1|Alox5ap|Gm2a|Slx4|Rictor|Cflar|Dtx3l	NA	NA	NA	NA	NA
enzyme binding	398	-0.24522	0.24583	0.55789	Egfr|Parp4|Top2a|Cat|Slc18a2|Prkcd|Prkch|Mcm8|Scn5a|Msn|Wdr70|Hspa9|Ccnd1|Ube4b|Hdac1|Slc4a3|Ncoa6|Hspa2|Timm44|Cbx4|Ern1|Tgfb1|Hdac2|Anxa6|Trio|Pms1|Gldc|Cpsf1|Rfc2|Taf10|Gstm4|Jun|Terf2|Lamb1|Ptgs2|Hk3|Wdr76|Iqcb1|Hacd2|Mst1|Prkdc|Ankmy2|Ttn|Hif1a|Ar|Nme2|Ranbp9|Notch1|App|Rack1|Atp6ap2|Tnks2|Snx12|Dffb|Prkce|Pcna|Tspan14|Ilf3|Msh3|Hacd4|Sqstm1|Cabyr|Fyn|Raf1|Akap6|Nos1|Rcor3|Dvl1|Supt5|Eno1b|G…	386	0.24038	0.073451	0.43916	Ndufaf7|Rps19bp1|Cops5|Pold1|Hspa5|Sod1|Pex7|Traf2|Hacd2|Stub1|Btg1|Park7|Rps2|Tspyl1|Armt1|Znhit6|Atf7|Mlec|Capn1|Blzf1|Mdm2|Hyal2|Cycs|Crk|Macroh2a1|Sirt3|Mylk|Snrpd3|Dffb|Timm44|Ank1|Mef2d|Cyb5a|Egln1|Rcor2|Phkg2|Mapt|Prkab2|Selenos|Dynll1|Rfc2|Kat8|Ppp3cb|Txn1|Banf1|Golga7b|H2ax|Mat2b|Pgr|Cuta|Golph3|Slc4a2|Timm17a|Mecp2|Nme1|Raf1|Dhcr24|Prkcd|Cav1|Pebp1|Pcna|Zfp346|Capn2|Ptpn1|U2af2|Ywhae|Gc…	76	0.28958	0.16855	0.47408	LAMP1|SOD1|EIF4E|HDAC6|GRB2|LAMP2|YWHAE|PEX5|YWHAH|PEBP1|SORT1|ACAT1|DDX5|PPP3CA|KRT79|SNCA|RPS2|CRK|PCCA|GOT2|STUB1|HSPA2|HDHD2|ARPC4|PICK1|P4HB|CAPN2|PHB|RPS3|PCBP2|ANXA6|VAPB|SRC|PLCB1|HSPA8|PPP3CB|COPS5|UBE2L3|ANK1|YWHAB
enzyme inhibitor activity	35	0.41654	0.15101	0.60365	Wdtc1|Dynll1|Scg5|Calu|Lxn|Cd46|Timp3|Cd55|Fry|Apba3|Dtx3l|Renbp|Timp1|Ccar2|1300017J02Rik|Ppp1r12b|Angptl4|Ngf|Ppp1r12c|Hnrnpc	30	-0.34426	0.42555	0.65131	Notch1|Dtx3l|Timp4|Crim1|Fry|Txnip|Cd55|Ppp1r12a|Dgkz|Angptl3|Parp9|Lxn|Timp1|Ccar2|Calu|Wdtc1|Renbp|Wfikkn2|Angptl4|1300017J02Rik|Timp3|Ppp1r12c|Timp2|Spock3|Hnrnpc|Apba3|Scg5|Dynll1|Ppp1r12b|Ngf	NA	NA	NA	NA	NA
enzyme regulator activity	NA	NA	NA	NA	NA	20	0.6071	0.0039526	0.031461	Dcp1a|Calm3|Psmd6|Dpm2|Scg5|Calm1|Calm2|Gclm|Psmd3|Brcc3|Sln|Mtmr9|Psmd2|Dnmt3l|Calml4|Psmd1|Rgn|Dcp1b|Cox6a2|Septin2	NA	NA	NA	NA	NA
ephrin receptor binding	29	0.34267	0.47559	0.74968	Efnb2|Src|Cdk5|Anks1|Ngef|Efna3|Aqp1|Crk|Grb2|Efnb1|Cdk5r1|Lyn|Shc1|Abl1|Chn1|Efna2	30	0.38351	0.17583	0.34946	Nck1|Ngef|Crk|Cdk5r1|Sdcbp|Ptpn1|Fyn|Grb2|Chn1|Efnb2|Cdk5|Src|Cbl|Efna1|Efnb1|Efna2|Aqp1|Efna5|Efna3|Epha7|Efna4|Lyn|Pik3cg|Efnb3|App|Abl1|Epha4|Anks1|Shc1|Sipa1l1	NA	NA	NA	NA	NA
ephrin receptor signaling pathway	35	-0.29458	0.62893	0.75016	Ptk2|Epha5|Ephb2|Efna5|Epha3|Efnb3|Nck2|Efna1|Epha7|Sipa1l1|Nck1|Ntrk3|Epha4|Ephb4|Ephb1|Efna4|Git1	33	-0.3238	0.48997	0.69729	Ntrk3|Sipa1l1|Epha10|Anks1|Epha4|Epha6|Epha8|Epha5|Ephb1|Efnb3|Git1|Ptk2|Ptpn11|Ephb6|Ephb4|Efna4|Epha7|Efna3|Efna5|Ephb2|Efna2|Efnb1|Epha3|Efna1|Ephb3|Ss18|Efnb2|Chn1|Nck2|Cdk5r1|Crk|Ngef|Nck1	37	0.17555	0.97646	0.98206	AP2A1|PTPN11|AP2S1|AP2M1|ARPC5|EPHA7|ARHGEF7|WASL|CRK|ARPC1A|ARPC2|NCK2|ARPC4|DNM1|RASA1|AP2B1|ITSN1|EPHB3|SRC|ACTR2|AP2A2|ACTR3
epidermal growth factor receptor binding	31	-0.29823	0.64834	0.77274	Efemp1|Hbegf|Atxn2|Egf|Tnk2|Btc|Vav2|Yes1|Plscr1|Areg|Agr2|Snx4|Lingo1|Cbl|Erbb4	25	-0.3908	0.30388	0.5476	Tgfa|Shc1|Lingo1|Fer|Ccdc88a|Atxn2|Vav3|Efemp1|Vav2|Erbb4|Yes1|Btc|Itga5|Fam83b|Rnf126|Hbegf|Socs5|Egf|Snx1|Cbl|Snx2|Grb2|Snx4|Arf4|Cnot9	NA	NA	NA	NA	NA
epidermal growth factor receptor signaling pathway	35	-0.51925	0.0099181	0.27752	Egfr|Sox9|Efemp1|Gab1|Kif16b|Tgfb1|Ptk2|Hbegf|Iqgap1|Pdpk1|Egf|Ptk2b|Btc|Erbb3|Areg|Sos1|Bcar1|Akt1	34	-0.42705	0.11189	0.34783	Iqgap1|Tgfa|Shc1|Egfr|Gab1|Erbb3|Plce1|Plcg1|Abl1|Slc30a10|Efemp1|Ptk2b|Sos1|Kif16b|Braf|Ptk2|Ptpn11|Garem1|Vil1|Akt1|Btc|Bcar1|Fam83b|Tgfb1|Hbegf|Socs5|Egf|Adam17|Sox9|Src|Pdpk1|Grb2|Arf4|Caml	NA	NA	NA	NA	NA
epidermis development	37	-0.45791	0.051249	0.34046	Egfr|Krt2|Gab1|Grhl1|Plod1|Grhl2|Notch1|Atp2c1|Zmpste24|Kif3a|Ift172|Agpat2|Scel|Aldh3a2|Evpl|Zfp750|Ppard	36	-0.37307	0.23559	0.49549	Notch1|Zmpste24|Egfr|Gab1|Plod1|Atp2c1|Krt2|Ift172|Fgf10|Pou3f1|Grhl3|Trp63|Aldh3a2|Svep1|Scel|Cst6|Zfp750|Ptch2|Ppard|Grhl2|Tgm3|Kif3a|Ovol2|Ppara|Grhl1|Evpl|Satb1|Insr|Cers3|Tfdp1|Sharpin|Ptch1|Ntf3|Pou3f2|Ift74|Ybx1	NA	NA	NA	NA	NA
epithelial cell differentiation	52	0.39364	0.11099	0.5662	Col4a1|Rpsa|Fzd2|Pih1d1|F11r|Vil1|Upk1b|Tagln|Crhr2|Ezr|Crhr1|Trp63|Tollip|Tpp1|Ctsb|Cbfa2t2|Anxa7|Gstk1|Pter|Bmp7|Vegfa|Tgfb1i1|Bdh2|Cdhr2|Lgals3|Fgf10|Fzd1	46	-0.26841	0.68162	0.8041	Cpt1a|Cnn3|Aldoc|Tst|Col4a1|Fgf10|Tagln2|Fzd2|Dnph1|Trp63|Hnrnph3|Ezr|Crhr1|Bmp7|Fzd1|F11r|Tgfb1i1|Bdh2|Rpsa|Vil1|Upk1a|Upk1b|Anxa4|Cdk1|Casp6|Id3|Cdhr2|Acadvl|Pih1d1|Tpp1|Tagln|Pter|Anxa7|Vegfa|Vdac1|Cbfa2t2|Ctsb|Gstk1|Pgk1|Crhr2|Cd63|Pcna|Dlx6|Tollip|Fn3k|Dlx5	NA	NA	NA	NA	NA
epithelial to mesenchymal transition	34	-0.54975	0.0059701	0.31548	Sox9|Bmp2|Epb41l5|Tgfb1|Tgfbr1|Fgfr2|Dlg5|Flna|Tgfbr3|Hif1a|Notch1|Gsk3b|Tgfb2|Ddx5|Hnrnpab|Rbpj|Loxl2|Ppp3r1|Trim28|Snai2|Msx1|Hmga2|Wnt11|Snai1	37	-0.37077	0.24255	0.50198	Notch1|Cul7|Fgfr1|Dlg5|Ddx17|Eng|Snai2|Tgfbr3l|Loxl3|Flna|Nog|Fgfr2|Ddx5|Hif1a|Loxl2|Wnt4|Tgfb2|Lef1|Notch4|Rbpj|Wnt5a|Tgfbr1|Akna|Fam83d|Tgfb1|Wnt11|Bmp2|Msx1|Epb41l5|Trip10|Sox9|Ppp3r1|Tgfbr3|Gsk3b|Hnrnpab|Rflnb|Trim28	NA	NA	NA	NA	NA
ER to Golgi transport vesicle membrane	20	-0.43994	0.22938	0.45402	Uso1|Sec23b|Vma21|Sec16a|Pef1|Sec24a|Stx17|Scap|Sec13|Sec16b|Pdcd6|Srebf2	21	0.30218	0.63333	0.78142	Gosr2|Pdcd6|Stx17|Vma21|Sec13|Sec24d|Vti1a|Sec24c|Sec16b|Sec22b|Sec23a|Pef1|Srebf2|Sec24b|Sec24a|Scap|Sec23b|Sec31a|Uso1|Srebf1|Sec16a	NA	NA	NA	NA	NA
ER to Golgi vesicle-mediated transport	104	0.30168	0.28663	0.72828	Bcap29|Ier3ip1|Kdelr1|Ykt6|Pgap1|Tmed1|Tbc1d20|Trappc5|Trappc3|Rab1b|Sar1b|Arfgap3|Sec24c|Tmed9|Vamp7|Tmed10|Lmf1|Trappc2|Nrbp1|Ergic1|Vapb|Gosr2|Tex261|Arcn1|Cul3|Stx5a|Cope|Trappc2l|Mppe1|Tmed3|Sec22a|Erp29|Kdelr3|Ticam2|Sec22b|Sec23a|Pitpnm3|Copb2|Rab33a|Sec31a|Trappc1|Vti1a|Preb|Golga2|Creb3l2|Nrbp2|Rab30|Tmed2	NA	NA	NA	NA	NA	55	-0.2464	0.6015	0.80155	SEC24C|TRAPPC3|CUL3|SPTBN2|ANK3|HYOU1|CAPZA1|VTI1B|CNIH4|VAPA|TRAPPC1|LMAN2L|GRIA1|VTI1A|PEF1|RAB1B|CAPZA2|DCTN1|SEC23A|DYNC1LI2|ARCN1|ANK2|YIF1B|DYNC1LI1|RAB33A|TMED10
ERK1 and ERK2 cascade	25	-0.57316	0.013642	0.31908	Sox9|Ctsh|Zfp36l1|Kdr|Myc|Mt3|Map2k1|Med1|Map2k2|Oxtr|Smad4|Egf|Htr2b|Kars|Cckbr|Mapk1|Zfp36l2|Trf	25	0.27092	0.7486	0.85368	Cckbr|Mapk1|Mapk3|Map2k2|Igf1|Sox9|Kdr|Egf|Oxtr|Smad4|Kars|Iqgap3|Map2k1|Ptger4|Mt3|Htr2b|Med1|Ctsh|Zfp36l1|Zfp36l2|Myc|Agt|Fgf10|Trf|Itgav	NA	NA	NA	NA	NA
erythrocyte development	21	0.42752	0.27743	0.70874	Slc11a2|Bpgm|Hba-a1|G6pdx|Rps6|Dmtn|Adgrf5|Nckap1l|Cited2|Maea	22	0.33676	0.45144	0.62215	Sh2b3|Dmtn|Slc11a2|Ank1|Bpgm|G6pdx|Maea|Rps6|Lyar|Cited2|Slc4a1|Arid4a|Jmjd6|Med1|Srf|Alas1|Nckap1l|Bcl6|Adgrf5|Tmod3|Alas2|Sox6	NA	NA	NA	NA	NA
erythrocyte differentiation	38	-0.44852	0.055891	0.33241	Ikzf1|Casp3|Hspa9|Adar|Bmp4|Sox6|Acin1|Flvcr1|Ptpn2|Dnase2a|Kit|Sp3|Epas1|Rps14|Tcea1|Alas2|Nfe2l1|Slc25a38|Smad5|Kmt2e|Add1|Plcb1|Hcls1	40	-0.34576	0.32542	0.57397	Epas1|Flvcr1|Sox6|Alas2|Zfpm1|Smad5|Ufl1|Kit|Dyrk3|Tal1|Bmp4|Dnase2a|Casp3|Ikzf1|Spi1|Uba5|Kmt2e|Lyn|Sp3|Ptpn2|Plcb1|Hspa9|Tmem14c|Klf1|Atpif1|Add1|Hcls1|Adar|Acin1|Sfxn1|Nfe2l1|BC052040|Rcor1|Mfhas1|Tcea1|Thra|Pknox1|Rps14|Slc25a38|Rps19	NA	NA	NA	NA	NA
establishment of cell polarity	34	-0.40461	0.16119	0.42863	Mark1|Kif26b|Brsk1|Mark3|Mark2|Pard6a|Map2|Hsp90ab1|Hsp90aa1|Gsk3b|Stk11|Wee1|Coro7|Brsk2|Shh|Pard3b|Ephb1|Nek3|Wnt7a|Fez1|Rictor	32	0.30921	0.43899	0.61976	Sdccag8|Prkcz|Crk|Crkl|Gsk3b|Pard6a|Shh|Brsk2|Cfl1|Wnt7a|Ust|Brsk1|Pak1|Stk11|Mark2|Rab11fip2|Lmna|Kif26b|Nek3|Hsp90ab1|Wee1|Coro7|Pard3|Exoc4|Hsp90aa1|Ephb1|Pard3b|Fez1|Map2|Jam3|Rictor|Pkd1	NA	NA	NA	NA	NA
establishment of mitotic spindle orientation	26	0.49411	0.072038	0.49238	Gpsm2|Dynlt1a|Mcph1|Spry2|Pax6|Dynlt1b|Spry1|Ndel1|Dctn1|Cenpa|Cdk5rap2|Bccip|Ndc80|Dynlt1f|Fgf10|Sapcd2	31	-0.27692	0.7378	0.85364	Htt|Arhgef2|Numa1|Spdl1|Fgf10|Gja1|Cdk5rap2|Spry1|Cenpa|Sapcd2|Itgb1|Zw10|Dynlt1c|Ubxn2b|Plk1|Pax6|Nde1|Mcph1|Dctn1|Dynlt1b|Ndc80|Gpsm2|Fbxw11|Dynlt1f|Bccip|Mad2l1|Nsfl1c|Spry2|Pafah1b1|Dynlt1a|Ndel1	NA	NA	NA	NA	NA
establishment of protein localization	37	-0.32555	0.44143	0.62558	Dzip1|Rdx|Flna|Wdpcp|Ripor2|Nlgn1|Nrxn1|Whrn|Phldb2|Nos1|Gphn|Ist1|Plekha1|Hinfp|Rap2a|Ank3|Adgrv1|Cep55|Coro1c|Rcc2|Smyd3|Kif14|Mdm2	37	-0.35178	0.31284	0.57217	Dzip1|Nos1|Wdpcp|Kpnb1|Ripor2|Ank3|Itga2|Abl1|Nrxn1|Adgrv1|Flna|Itga8|Rdx|Nlgn1|Coro1c|Kif14|Smyd3|Mcc|Cep55|Phldb2|Hinfp|Rcc2|Plk1|Whrn|Dlg4|Rap2a|Chmp2a|Pdzd7|Zdhhc15|Gphn|Ist1|Wbp2|Plekha1|Chmp1b|Npnt|Mdm2|Cript	NA	NA	NA	NA	NA
establishment or maintenance of cell polarity	32	-0.42018	0.14695	0.41062	Ctnna1|Pard6g|Cep290|Spint2|Carmil1|Pard6a|Rhog|Rhobtb3|Nphp3|Cap1|Gsk3b|Rhoq|Actr3|Rpgrip1l|Cap2|Actr2|Rhoh|Rhov|Parvb	26	0.36406	0.28101	0.4648	Stk25|Actb|Fscn1|Cap1|Carmil2|Gsk3b|Pard6a|Actr2|Pard6g|Cdc42|Actr3|Parva|Spint2|Parvg|Cap2|Pard6b|Ctnna1|Parvb|Fscn2|BC034090|Pard3|Rpgrip1l|Cep290|Carmil1|Nphp3|Fat1	NA	NA	NA	NA	NA
estrogen receptor binding	42	0.28417	0.66808	0.83163	Src|Nkx3-1|Arid5a|Ccdc62|Prmt2|Ddx54|Wbp2|Lef1|Nrip1|Pparg|Dcaf13|Dcaf1|Psmc3ip|Arrb1|Pias2|Padi2|Ppid	43	-0.37133	0.20455	0.46106	Dcaf1|Mms19|Padi2|Ctnnb1|Grm1|Dcaf13|Nkx3-1|Ppargc1a|Cnot1|Ccdc62|Fus|Ppargc1b|Nrip1|Ncoa1|Med1|Pparg|Dnaaf4|Zfp366|Parp1|Arid5a|Lef1|Esr1|Ncoa2|Dnmt1|Psmc3ip|Ppid|Wipi1|Gm42742|Tacc1|Isl1|Strn|Src|Lats1|Arrb1|Pik3r1|Taf10|Rnf4|Pcna|Wbp2|Trip4|Pias2|Ddx54|Prmt2	NA	NA	NA	NA	NA
excitatory postsynaptic potential	58	0.3424	0.24483	0.71376	Chrm5|P2rx4|Chrna4|Chrna5|Grin2d|Chrna3|Slc17a7|Oprm1|P2rx5|Cdk5|Ghrl|Slc29a1|P2rx1|Snca|Mpp2|Npas4|Adora1|Mapk8ip2|Nlgn3|Mef2c|Grik2|Lrrk2|Chrna2|Adrb2|Grin2c|Chrne|Mecp2|P2rx7	50	-0.2955	0.49557	0.70112	P2rx7|Chrm5|Slc29a1|Lrrk2|Chrna1|Npas4|Grin1|Mapk8ip2|Ppp1r9a|Chrna7|Rab3gap1|Grin2a|Grid2|Chrna5|Chrnb1|Grin2c|Nlgn3|Grik5|Glra3|Ghrl|Grik2|Chrne|P2rx1|Sez6|Chrna2|Dgki|Chrna3|Glra2|Adora2a|Chrna6|Atxn1|Snca|Chrnb4|Chrnb3|P2rx6|Chrnb2|Mpp2|Ppp3ca|P2rx4|Oprm1|P2rx5|Cdk5|Glrb|Adora1|Slc17a7|P2rx3|Bdnf|Mecp2|Chrna4|Mef2c	NA	NA	NA	NA	NA
excitatory synapse	37	-0.39661	0.16882	0.4332	Pde4b|Itga3|Nlgn1|Elfn1|Shank1|Nrxn1|Dbn1|Slc17a8|Shank3|Akap5|Syt11|Gria1|Homer1|Ptprf|Unc13a|Actr3|Lrrtm2|Ntrk2|Dgki|Cacng3|Bsn|Grin1	41	-0.38008	0.17801	0.43772	Shank1|Dbn1|Cyfip1|Bsn|Shank3|Pde4b|Itga3|Ptprf|Grin1|Afdn|Nrxn1|Ntrk2|Nlgn2|Unc13a|Gria1|Igsf11|Nlgn1|Nlgn3|Elfn1|Rapgef4|Akap5|Dgki|Syt11|Lrrtm2|Srpx2|Dlg4|Actr3|Lrrc4|Neto1|Lrrtm1|Homer1|Palld|Ntm|Baiap2|Syndig1|Cacng3|Slc17a7|Syt1|Slc17a8|Syp|Adcy8	NA	NA	NA	NA	NA
exocytic vesicle	25	0.32967	0.5912	0.80932	Pi4k2a|Syt9|Igf1|Sytl4|Syt6|Syt5|Syt17|Syt12|Syt4|Syt15|Syt1|Nkd2|Dpysl3	23	0.34259	0.40429	0.5907	Syt5|Syt1|Rab10|Igf1|Pi4k2a|Syt6|Sytl5|Sytl2|Akap7|Syt17|Syt7|Sytl4|Syt4|Syt9|Syt11|Syt12|Unc13d|Syt10|Syt15|Rab27a|Dpysl3|Syt13|Nkd2	NA	NA	NA	NA	NA
exocytosis	98	-0.28532	0.32434	0.55914	Txlna|Exoc8|Stx4a|Stxbp3|Rab27a|Scrn3|Rph3al|Exoc5|Exoc3|Mical3|Sytl2|Syt10|Unc13c|Lgi3|Exoc7|Llgl2|Unc13b|Cadps|Unc13d|Doc2a|Exoc6b|Lin7a|Sytl5|Exoc6|Stx1a|Vmp1|Rims1|Syt16|Arfgef2|Rab11a|Brsk2|Lin7c|Scamp5|Unc13a|Snap25|Exoc3l|Rims2|Trim72|Ccl3|Exoc3l2|Hap1|Myh10|Exoc2|Cadps2|Syt7|Snap23|Hck|Cplx3|Ccl5	93	-0.28689	0.35259	0.62031	Stxbp2|Mical3|Exoc7|Cadps2|Myh10|Washc5|Rab3d|Lgi3|Snx19|Unc13b|Stxbp3|Exoc6|Hap1|Llgl1|Nkd2|Stxbp5l|Myo5a|Exoc6b|Exoc2|Baiap3|Prss12|Arfgef2|Stxbp5|Unc13a|Rims2|Cplane2|Cadps|Exoc4|Exoc1|Rab3il1|Rab27a|Hck|Vamp7|Llgl2|Doc2a|Sytl1|Rapgef4|Ccl5|Cdk16|Washc3|Syt10|Unc13d|Cplx1|Tnfaip2|Ccl3|Rims1|Stxbp1|Exoc3l2|Syt4|Vamp9|Sytl4|Rab11b|Rab11a|Syt7|Exoc5|Exoc3|Itsn1|Cplx2|Sytl2|Sytl5|Rala|Snap23|Syt16…	47	-0.25313	0.60985	0.79508	MYH10|ARHGAP44|EXOC1|LLGL1|EXOC6B|EXOC2|UNC13A|RIMS1|SNAP25|MYO5A|PRKCB|RAPGEF4|EXOC8|PAK1|EXOC3|EXOC7|SCRN1|CDK5|VAMP2|EXOC4|CPLX1|JAGN1|STX1B
exon-exon junction complex	20	-0.3712	0.45172	0.63138	R3hcc1l|Upf3a|Acin1|Smg6|Pnn|Poldip3|Upf2|Thrap3|Eif4a3|Rbm8a|Rbm8a2|Casc3	20	0.30507	0.65357	0.79758	R3hcc1l|Sap18|Magoh|Rbm8a|Acin1|Magohb|Sap18b|Pym1|Casc3|Rbm8a2|Eif4a3|Upf2|Thrap3|Upf3a|Smg6|Srsf1|Pnn|Upf3b|Tdrd3|Upf1	NA	NA	NA	NA	NA
exonuclease activity	44	-0.39787	0.10809	0.40878	Apex2|Dclre1c|Dis3|Noct|Exd2|Exo1|Aen|Cnot7|Cnot8|Cnot6l|Mgme1|Exosc10|Exosc3|Trir|Apex1|Pde12|Pnpt1|Isg20|Rexo2|Fan1|Wrn|Cnot6|Xrn2|Meiob|Rad9a|Exosc9|Rexo1|Rad1	45	0.3146	0.29086	0.48351	Pold1|Mgme1|Pld3|Exo5|Apex1|Trir|Rad1|Rexo2|Cnot7|Exosc3|Parn|Eri3|Rad9a|Pde12|Cnot6l|Dxo|Cnot8|Ddx1|Isg20|Fen1|Fan1|Rexo4|Dis3l2|Exo1|Rexo1|Rexo5|Dis3|Dclre1c|Wrn|Cnot6|Pld4|Aen|Eri2|Exd2|Pnldc1|Mre11a|Enpp1|Exosc10|Dclre1b|Xrn1|Dis3l|Xrn2|Pan2|Pnpt1|Apex2	NA	NA	NA	NA	NA
external side of plasma membrane	261	-0.25534	0.26731	0.55306	Antxr1|H2-K1|Cntfr|Tnfrsf22|Ctsl|Ccr5|Pecam1|Il6st|Itga3|Adgra3|Enox2|Tgfbr3|Gucy2g|Gfra2|Il12rb2|Epha5|Lag3|Chrnb2|Il31ra|Tnfrsf11a|Mcam|Nlgn1|Csf3r|B2m|Ackr3|Ackr4|Atp6ap2|Cdh5|Calr|Kit|Cd36|S1pr1|Tnfrsf13c|Tfrc|Heg1|Trdc|Gpc4|Adgre1|Abca1|Htr2c|Rtn4rl1|Gsr|Enpp3|H2-Aa|Thbs1|Fas|Glrb|Cd86|Ghr|Astn1|Ly75|Kcnj3|Lrp2|Il13ra1|Ly6c1|Icosl|Siglece|Alcam|Crlf1|Spn|Cd34|Cr1l|P4hb|Kcnj5|Lifr|Tnfrsf9|Ack…	201	-0.32471	0.029711	0.3367	Pdgfra|Abca1|H2-T24|P2rx7|Cr1l|Mfge8|Itga6|Amot|Crlf1|Mcam|Aqp4|Itgav|Rtn4rl2|Nrg1|Itgb3|Scube1|Gfra1|Tfrc|Tnfrsf11a|Lifr|Kit|Itga3|Itga2|Eng|Ackr3|Cd55|Umodl1|Astn1|Epha5|Il27ra|Abcg1|H2-T23|Chrna7|S1pr1|Il4|Cd248|Ldlr|Cd9|Heg1|Tfr2|B4galt1|Clcn3|Cx3cr1|Adgra3|Epor|Il13ra1|Spa17|Il11ra1|Cd6|Mr1|Ptprc|Scnn1g|Tgfbr2|Cd302|P2ry12|Lrp2|Il12rb2|Nlgn1|Cd36|Cd163|H2-M5|Flot1|Cd4|Dnaic2|Rorc|Itga2b|Vsir…	27	0.25601	0.72001	0.86897	LAMP1|ITGAV|FLOT1|AQP4|NRCAM|ITGB1|CALR|P4HB|ALCAM
extracellular exosome	71	0.24871	0.78636	0.8731	Naglu|Anpep|Adam15|Sri|Snx18|Anxa2|Rap2b|Ago2|Aqp1|Pkd1|Slc9a3|Rab4a|Rbmx|Icam1|Ace|Slc12a1|Cubn|Hspd1|Itga2b|Sdc1|Bhmt|Hnrnpa2b1|Ddx11|Slc12a3|Qsox1	63	-0.20504	0.95051	0.94548	Pkd1|Dicer1|Car4|Fn1|Tfrc|Ahnak|Rbmx|Rab5b|Lamp2|Cd9|Slc9a3|Myoc|Slc26a4|Scnn1g|Prom1|Snx18|Asah2|Xpnpep2|Bag6|Hspa4|Hnrnpa2b1|Pdcd6ip|Vasn|Ddx11|Itga2b|Clic1|Cubn|Scnn1a|Anxa1|Plaa|Tmem98|Rbmxl1|Cd274|Itga4|Qsox1|Anxa2|Rab11a|Nsun2|Naglu|Sord|Aqp1|Hspa8|Aldoa|Slc12a1|Ago2|Egf|Rap2b|Anpep|Adam15|Gars|Cd81|Gprc5b|Hspd1|Cd47|Cd63|Rab4a|Ist1|Tsg101|Sdcbp|Ace|Actg1|Ybx1|Sri	NA	NA	NA	NA	NA
extracellular ligand-gated ion channel activity	38	-0.31677	0.47885	0.65029	Chrnb1|Gabrd|Chrna1|Gabra3|Chrnb2|Glra2|Chrnb4|Glra3|Glrb|Gabrr2|Gabrb1|Chrnb3|Gabra4|Gabrb3|Gabre|Gabrg2|Chrna7|Glra1|Glra4|Gabrg1|Gabrb2	30	-0.28145	0.72251	0.84646	Htr3a|Gabra3|Chrna1|Gabrq|Chrna7|Chrna5|Gabrb1|Chrnb1|Gabra2|Glra3|Chrne|Gabrg3|Chrna2|Gabrr1|Gabra4|Chrna3|Glra2|Chrna6|Gabrb3|Chrnb4|Gabrg1|Chrnb3|Chrnb2|Gabrb2|Gabrg2|Gabra5|Glrb|Gabra1|Gabrd|Chrna4	NA	NA	NA	NA	NA
extracellular matrix	237	-0.27582	0.13773	0.4881	Vit|Lrrc32|Olfml2b|Adamts4|Lingo3|Thbs4|Mmp24|Acan|Lum|Tgfb1|Fbln2|Fgfr2|Gfod2|Hapln2|Mmp14|Tgfbr3|Ecm2|Lamb1|Impg2|Mmp17|Col5a1|Lrig1|Tnc|Col6a2|Postn|Hsd17b12|Elfn1|Col5a2|Wnt3|Emilin2|Lama1|Agrn|Lgr6|Matn2|Tfip11|Wnt2|Tgm4|Thbs2|Fbln1|Myoc|Hapln4|Ntn1|Fgf1|Crispld2|Ptprz1|Col9a3|Col11a1|Hpse|Ptn|Thbs1|Nid2|Smoc2|Tgfb2|Spock3|Col20a1|Adamtsl2|Adamtsl4|Emid1|Adamts10|Col3a1|Cthrc1|Thsd4|Dmp1|Vtn…	204	-0.49717	0.00014284	0.013628	Apoe|Bcan|Fbn2|Sparc|Notch2|Adamts3|Adamts4|Adamts20|Lamc2|Col6a1|Thbs4|Ltbp4|Col11a1|Adamts9|Lamb1|Tnr|Adamts2|Lamc1|Col4a2|Vit|Fn1|Lingo1|Adamts10|Timp4|Mmp2|Ptprz1|Col11a2|Lingo3|Nav2|Smoc2|Tril|Vwa1|Rtn4rl2|Reln|Adamts15|Ecm2|Lrrn1|Mmp15|Vtn|Col4a1|Gp1ba|Ltbp1|Col6a2|Col25a1|Spon1|Olfml2b|Crispld2|Adamtsl1|Col27a1|Adamts18|Col1a2|Col3a1|Nyx|Glg1|Lrrtm4|Ptx3|Lgr6|Ltbp3|Fgf1|Col1a1|Adamts16|Abi…	NA	NA	NA	NA	NA
extracellular matrix binding	28	0.3219	0.59128	0.80836	Smoc1|Adamts5|Itgav|Ssc5d|Nid1|Itgb3|Dcn|Eln|Tgfbi|Spp1|Itga2b|Sparc|Cd248|Adamts15	27	-0.70315	0.0001744	0.013934	Sparc|Fbln2|Itgav|Adamts15|Itgb3|Adgrg1|Vtn|Sparcl1|Olfml2b|Smoc1|Cd248|Eln|Spock2|Dcn|Itga2b|Bgn|Ssc5d|Ccn1|Adamts5|Nid1|Thbs1|Thsd1|Dmp1|Tgfbi|Clec14a|Adgrg6|Spp1	NA	NA	NA	NA	NA
extracellular matrix organization	115	-0.31948	0.10592	0.44366	Vit|Sox9|Csgalnact1|Reck|Olfml2b|Fbln2|Mpzl3|Ptk2|Nfkb2|Gfod2|Ecm2|Col5a1|Postn|Rxfp1|App|Hsd17b12|Nphp3|Col5a2|Tfip11|Fbln1|Smarca4|Apbb2|Mia|Crispld2|Col9a3|Col11a1|Smoc2|Tgfb2|Adamtsl2|Adamtsl4|Col3a1|Dmp1|Vtn|Tnr|Olfml2a|Ero1l|Col8a1|Egfl6|Serac1|Col23a1|Kazald1|Col4a2|Ptx3|Spock2|Nf1|Fn1|Col19a1|Aplp2|Col16a1|Foxf2|Mmp9|Mmp11|Nr2e1|Col27a1|Col22a1|Col10a1	133	-0.4993	0.00015135	0.026791	Pdgfra|Adamts3|Adamts4|Adamts20|Pxdn|Col11a1|Adamts9|Tnr|Adamts2|Fbln2|Col4a2|Vit|Fn1|Gfap|Nphp3|Adamts10|Mmp2|Col11a2|Rxfp1|Smoc2|Vwa1|Adamts15|Ecm2|Mmp15|Vtn|Col4a1|Pomt1|Col25a1|Nf1|Olfml2b|Crispld2|Adamtsl1|Col27a1|Smarca4|Adamts18|Col1a2|Col3a1|Ptx3|Eln|Aplp2|App|Spock2|B4galt1|Col1a1|Adamts16|Abi3bp|Col19a1|Adamts14|Itga8|Adamtsl4|Col5a2|Thsd4|Mmp17|Mmp23|Col28a1|Gfod2|Serac1|Tnxb|Col5a3|Nf…	NA	NA	NA	NA	NA
extracellular matrix structural constituent	95	0.28308	0.43402	0.73453	Col4a6|Scara3|Col4a1|Lamb2|Lama2|Col4a5|Tnxb|Nid1|Col1a1|Col4a4|Col11a2|Lama5|Hmcn1|Col18a1|Fras1|Reln|Pxdn|Ltbp1|Tecta|Mfap4|Col4a3|Igfbp6|Creld1|Vwa1|Mfge8|Tinagl1|Ecm1|Lama3|Pcolce2|Eln|Tgfbi|Col25a1|Col8a2|Fbn1|Col2a1|Sspo|Fbn2|Lamb3|Sparc|Spon1|Col15a1|Lamc1|Col5a3|Col1a2|Abi3bp	94	-0.59592	0.00015694	0.0037658	Slit2|Fbn2|Fras1|Sparc|Thbs4|Pxdn|Col11a1|Lamb1|Lamc1|Mfge8|Fbln2|Col4a2|Fn1|Col11a2|Lama2|Vwa1|Reln|Vwa5a|Vtn|Col4a1|Ltbp1|Col25a1|Spon1|Agrn|Lama3|Umodl1|Col27a1|Col1a2|Col3a1|Lamb3|Eln|Lamb2|Igfbp6|Hmcn1|Efemp1|Col1a1|Abi3bp|Col19a1|Lama1|Col5a2|Impg2|Mfap1a|Col28a1|Tnxb|Col5a3|Fbn1|Ntn1|Pcolce2|Col4a6|Lama4|Oit3|Comp|Postn|Tnc|Col15a1|Ecm1|Sspo|Lama5|Matn2|Col17a1|Bmper|Col5a1|Tectb|Col8a2|Co…	NA	NA	NA	NA	NA
extracellular matrix structural constituent conferring tensile strength	34	0.45932	0.077184	0.51293	Col6a1|Col4a6|Col4a1|Col4a5|Col1a1|Col4a4|Col11a2|Col18a1|Col4a3|Col25a1|Col12a1|Col6a3|Col15a1|Col5a3|Col1a2	33	-0.58245	0.0036014	0.086106	Col6a1|Col11a1|Col4a2|Col11a2|Col4a1|Col6a2|Col25a1|Col27a1|Col1a2|Col3a1|Col1a1|Col5a2|Col28a1|Col12a1|Col5a3|Col7a1|Col4a6|Col15a1|Col6a6|Col5a1|Col14a1|Col8a1|Col16a1|Col22a1|Col9a3|Col18a1|Col4a5|Col4a4|Col4a3|Col6a4|Col24a1|Col6a3|Col23a1	NA	NA	NA	NA	NA
extracellular region	NA	NA	NA	NA	NA	NA	NA	NA	NA	NA	181	-0.24966	0.19328	0.56661	ENDOD1|CLU|CAND1|SCCPDH|S100A13|GSN|SCN1B|CDH13|ALB|OLFM1|PYGB|KPNB1|AGL|PFKL|VCAN|ACLY|ACHE|HSPH1|LRPAP1|CALM1|TNR|CCT2|DBNL|HYOU1|COTL1|CAPZA1|PRDX6|ALDOA|HSP90AB1|THY1|PGM1|IDH1|AIMP1|VTI1B|ADAM23|NCAN|HSD17B11|PCSK1N|LRRC7|TFRC|FAM49B|TRAPPC1|PCYOX1L|PDXK|PLXNB1|BCAN|CAT|PSMD11|PSMC3|BTBD17|CCT8|GARS|SORL1|CHL1|MAPT|PKM|RNPEP|PDAP1|PGAM1|PAFAH1B2|PPIA|GNAS|ANXA5|LTA4H|OPCML|NCAM1|CAPZA2|CSPG4…
extracellular space	NA	NA	NA	NA	NA	NA	NA	NA	NA	NA	114	0.23999	0.34142	0.65184	CCS|FAU|SOD1|PPP1R1A|PSAP|VGF|SOGA3|FABP3|CX3CL1|SH3BGRL|LAMP2|TNC|CTSD|TIMM8B|PEBP1|NUCB1|LGI1|IDE|CFL1|SNCA|EZR|DLG3|SCG2|KRT10|APOE|CST3|DDB1|FABP5|EEF1A1|S100B|KARS|ACTBL2|AKR1A1|C1QBP|CPE|GSTP1|APOO|ACTN1|ARHGDIA|ACTN4|CALR|F3|TST|AKR1B1|KRT1|NRP1|KRT78|YARS|PRDX5|MDH1|TPT1|PRKAG2|GPI|RDX|HSPA8|DPYSL3|HMGB1|MANF
extracellular vesicle	NA	NA	NA	NA	NA	NA	NA	NA	NA	NA	21	0.3427	0.38582	0.65301	SLC39A12|SLC12A2|CLTC|TUBB2A|APOE|PCMT1|ATP1B1|RAB3A|ATP1A2|ATP1A1|SPTAN1|PDCD6IP|ATP1A3|TUBB4B
extrinsic apoptotic signaling pathway	39	0.31267	0.53042	0.76608	Fadd|Bad|Gsk3a|Bax|Mllt11|Tnfrsf12a|Tnfrsf10b|Siva1|Parp2|Casp8|Ndufa13|Bid|Krt18|Smad3|Tradd|Tnfsf12|Il33|G0s2|Rnf41|Hipk1|Krt8|P2rx7	36	-0.22255	0.92153	0.95224	P2rx7|Tradd|Il33|Pml|Wwox|Tnfrsf12a|Tnfsf12|Parp2|Pidd1|Tlr3|Tgfb2|Bid|Siva1|Smad3|G0s2|Hipk1|Ripk1|Il12a|Krt8|Tnfrsf1b|Rnf41|Gsk3a|Krt18|Bax|Tgfb1|Casp8|Fadd|Inhba|Sgpp1|Pdpk1|Ndufa13|Tnfrsf10b|Gsk3b|Acvr1b|Bad|Mllt11	NA	NA	NA	NA	NA
extrinsic apoptotic signaling pathway in absence of ligand	32	0.53379	0.016332	0.27631	Fadd|Bak1|Bad|Gsk3a|Igf1|Bax|Itgav|Bag3|Kitl|Il4|Bcl2l1|Bok|Bcl2l2|Il1a|Mknk2|Ngf	27	0.40443	0.14691	0.31046	Ngf|Bcl2|Bak1|Bad|Mcl1|Bcl2l1|Foxo3|Igf1|Gsk3b|Bcl2l2|Bok|Fadd|Bax|Mknk2|Gsk3a|Kitl|Moap1|Bcl2l11|Tnfrsf23|Il1b|Clca3a2|Bag3|Il4|Eya2|Casp2|Erbb3|Itgav	NA	NA	NA	NA	NA
extrinsic apoptotic signaling pathway via death domain receptors	25	0.48911	0.089525	0.50793	Dedd2|Il18|Bad|Bax|Ddx47|Bag3|Tnfrsf10b|Casp8|Casp8ap2|Bex3|Ngf	24	0.45823	0.078247	0.20499	Ngf|Gabarap|Bex3|Bcl2|Bloc1s2|Bad|Dele1|Pik3r1|Tnfrsf10b|Dedd|Casp8|Sort1|Bax|Moap1|Casp8ap2|Ddx3x|Ddx47|Dedd2|Pidd1|Dab2ip|Dapk1|Bag3|Nf1|Il18	NA	NA	NA	NA	NA
extrinsic component of cytoplasmic side of plasma membrane	57	0.25319	0.79472	0.87859	Ryr1|Stac|D2hgdh|Snx18|Src|Epn1|Cdk16|Farp1|Tgm3|Fer|Cyth1|Cyth3|Fes|Dlg4|Esyt2|Esyt3|Lyn|Kcnab2|Stac3|Ryr2|Racgap1|Snx5	59	-0.25749	0.68296	0.80225	Ryr1|Iqgap1|Shank3|Hip1|Ryr2|Fer|Kcnip1|Atp2a2|Gramd2|Esyt3|Cyld|Stac3|Zap70|Ptk2b|Stac|Snx18|Stac2|Hck|Plekha4|Ptk2|Snx9|S100a6|Myzap|Kcnab2|Fermt2|Cdk16|Lyn|Yes1|Cav2|Kcnab1|Tgm3|Fes|Gramd1a|Rgs8|Lck|Esyt2|Farp1|Tnk1|Styk1|Syk|Dlg4|Esyt1|Snap25|Cyth3|Src|Dtna|Tiam1|Rhoa|Kras|Snx5|Gphn|Fyn|Racgap1|Osbpl2|Errfi1|Cyth1|Epn1|Sla|Syap1	NA	NA	NA	NA	NA
extrinsic component of membrane	53	0.29218	0.56529	0.78285	Ubxn6|Bloc1s6|Wdr45|Atg13|Atg2a|Sytl4|Ap4b1|Mgll|Ezr|Rgs6|Hpca|Rnf112|Jakmip1|Aspscr1|Iqce|Ncf1|Nmt1|Rnf40|Scp2|Syt15|Sec23a|Vps13a|Wipi2|Gfra1|Rpl29|Rb1cc1|Rph3a|Becn1|Mtmr3|Wdfy3	55	-0.45186	0.020395	0.18693	Vps13a|Vps13d|Vps13c|Bsn|Osr1|Iqce|Inpp5j|Wdfy3|Alox8|Atg2b|Tpr|Pacsin2|Rnf112|Gfra1|Mal|Ehd2|Atg2a|Tamm41|Scp2|Ezr|Bst1|Rb1cc1|Jakmip1|Ncf1|Syt15|Anxa1|Rph3a|Sec23a|Hpca|Bcl2l11|Snx33|Wipi1|Sytl4|Becn1|Rnf40|Mtmr3|Ap4b1|Rpl29|Naaa|Wdr45|Nmt2|Wipi2|Wdr45b|Rgs6|Aspscr1|Ghr|Mgll|Mitd1|Stk39|Ubxn6|Gba2|Atg13|Micall1|Nmt1|Bloc1s6	NA	NA	NA	NA	NA
extrinsic component of plasma membrane	32	-0.42956	0.12235	0.40479	Epn3|Ggnbp1|Usp8|Eea1|Sytl2|S100a10|Numb|Rab13|Eno1b|Numa1|Eno1|Gphn|Aak1|Rac1|Prss27	23	-0.52223	0.051462	0.21035	Mfge8|Eea1|Numa1|Scube1|S100a10|Usp50|Usp8|Aak1|Rtbdn|Epn3|Nlrp10|Eno1b|Scube2|Rs1|Anxa2|Rab13|Sytl2|Rac1|Stoml2|Eno1|Dnaja3|Numb|Gphn	NA	NA	NA	NA	NA
eye development	32	-0.41857	0.15016	0.41895	Hmgb1|Fgf9|Bbs7|Inhbb|Sall2|Sipa1l3|Sh3pxd2b|Atf6|Sox2|Hsf4|Tgfb2|Six3|Bmpr1b|Rbp4|Meis2|Cryga	36	0.32765	0.30845	0.49057	Meis2|Pbx2|Bloc1s3|Zdhhc16|Rab18|Inhbb|Pbx4|Six3|Pbx3|Meis1|Mab21l1|Chrdl1|Cryga|Foxc1|Hmgb1|Bbs7|Cst3|Pbx1|Fgf9|Sall2|Bmp6|Slc39a5|Rbp4|Tgfb2|Sh3pxd2b|Bmp7|Meis3|Atf6|Smoc1|Bmpr1b|Smg9|Adamts18|Sox2|Frem2|Hsf4|Sipa1l3	NA	NA	NA	NA	NA
face morphogenesis	32	0.43582	0.13497	0.56175	Csrnp1|Nog|Zfp950|Col1a1|Schip1|Tgfb3|Pdgfra|Cdk2ap1|Lef1|Stra6|Mmp2|Tiparp|Pax9|Ptpn11	32	-0.49313	0.037375	0.1946	Pdgfra|Crispld1|Stra6|Mmp2|Ep300|Nipbl|Crispld2|Tiparp|Rab3gap1|Col1a1|Nog|Ankrd11|Ptpn11|Arid5b|Tgfb2|Lef1|Specc1l|Csrnp1|Rras|Zfp950|Scx|Gm12184|Sgpl1|Tgfb1|Msx1|Tcf7l2|Schip1|Tgfb3|Asph|Cdk2ap1|Plekha1|Dlx5	NA	NA	NA	NA	NA
FAD binding	35	-0.40086	0.15955	0.42767	Nqo2|Ddo|Prodh|Mical3|Mmachc|Sqor|Mical1|Sqle|Mtrr|Cyb5r1|Dpyd|Aox4|Dao|Agps|Aox3|Acox1|Mical2|Kdm1b|Acox2|Coq6	32	-0.32718	0.47726	0.68779	Mical3|Mthfr|Mical2|Sqor|Aox3|Aox4|Nqo2|Acox1|D2hgdh|Sqle|Aox1|Prodh|Mtrr|Kdm1b|Mical1|Mmachc|Dao|Acoxl|Cyb5r1|Acox3|Steap4|Qsox1|Dpyd|Xdh|Agps|Ldhd|Coq6|Ddo|Dhcr24|Cry2|Cyb5r3|Aifm1	NA	NA	NA	NA	NA
fat cell differentiation	75	-0.30274	0.31772	0.54877	Egr2|Bbs7|Ttc8|Ccnd1|Inhbb|Bbs2|Gpx1|Tmem120a|Runx1t1|Dysf|Nr4a1|Med1|Alms1|Tcf7l2|Trim32|Psmb8|Gsk3b|Klf4|Bbs1|Nipbl|Ep300|Ap1s2|Id4|Bbs4|Arl6|Mkks|Fam120b|Atf5|4932438A13Rik|Hmga2|Socs1|Plcb1|Arid5b|Clip3|Pias1|Tfap2b|Socs7|Nr4a2|Cebpb	70	0.22994	0.73448	0.7979	Grk5|Senp2|Mkks|Arxes2|Atf2|Metrnl|Arxes1|Socs7|Bbs2|Clip3|Inhbb|Tbl1x|Nr4a1|Gsk3b|Gpx1|Id4|Bscl2|Tmem120b|Fam120b|Rnasel|Cby1|Tcf7l2|Fbxo9|Arl6|Cebpb|Smad6|Psmb8|Tmem120a|Steap4|Gdf6|Bbs7|Bbs4|Glis1|Plcb1|Osbpl8|Angptl8|Trim32|Sdf4|Klf4|Aloxe3|Fcor|Nr4a2|Cebpd|Arid5b|Tfap2b|Egr2|Nr4a3|Noc3l|Lrrc8c|Zbtb7a|Med1|Dysf|Runx1t1|Gdf10|Bbs9|Ap1s2|Bbs1|Osbpl11|Mettl8|Pias1|Ttc8|Nipbl|Srebf1|Adgrf5|Cebpa|…	NA	NA	NA	NA	NA
fatty acid beta-oxidation	44	0.44908	0.045343	0.44557	Cpt1c|Echdc2|Cpt2|Pex5|Slc27a2|Slc25a17|Pex2|Eci1|Acaa1a|Hibch|Acat2|Acox3|Acaa2|Echdc1|Acat3|Sesn2|Decr1|Ech1|Bdh2|Crot|Abcd2|Pex7	40	-0.32295	0.43412	0.65671	Echdc2|Sesn2|Cpt1a|Hadh|Crot|Cpt1c|Cpt2|Echdc1|Hadhb|Scp2|Ehhadh|Echs1|Acox1|Bdh2|Abcd3|Ppard|Acadvl|Acaa1b|Acaa1a|Lep|Abcd1|Acoxl|Acox3|Decr1|Slc27a2|Acat3|Hadha|Pex5|Eci1|Acaa2|Ech1|Abcd2|Hsd17b4|Acat2|Acadm|Acat1|Pex2|Slc25a17|Eci2|Pex7	NA	NA	NA	NA	NA
fatty acid binding	22	0.53152	0.062726	0.41429	Ptgds|Ppara|Fabp7|Sh3glb1|Acox3|Fabp5|Apoc1	NA	NA	NA	NA	NA	NA	NA	NA	NA	NA
fatty acid biosynthetic process	65	0.33886	0.22253	0.70257	Ptgds|Nr1h3|Cbr4|Pecr|Fads2|Ndufab1|Mcat|Elovl4|Acsm3|Mecr|Tbxas1|Oxsm|Fads3|Mgll|Acly|Fasn|Prkab2|Ptgs1|Brca1|Scd3|Ptges3|Mlycd|Lpl|Acsm4|Scd4|Degs1|Lipc|Pccb|Elovl6|Ptges2|Tecr|Prkaa2|Fads1	63	-0.31683	0.30598	0.57501	Acsf3|Acly|Fa2h|Hacd4|Fasn|Scd2|Acsl3|Fads2|Ptgs1|Ptgs2|Pla2g4a|Hpgds|Prkab1|Lipg|Prkaa1|Elovl7|Lpl|Brca1|Acaca|Fads6|Ptges3|Scd1|Acacb|H2-Ke6|Oxsm|Abcd3|Fads1|Ptgds|Acsm3|Elovl1|Ptgis|Scd3|Ptges|Fads3|Cbr4|Mecr|Lipc|Elovl5|Nr1h3|Degs1|Prkag2|Liph|Hacd3|Pccb|Fads2b|Acsm4|Ndufab1|Tecr|Prxl2b|Pecr|Elovl4|Ptges2|Elovl2|Hacd1|Hsd17b12|Mgll|Prkag1|Elovl6|Prkab2|Mlycd|Mcat|Prkaa2|Hacd2	20	-0.58277	0.008977	0.14517	ACACA|FASN|ACLY|HACD3|HSD17B12|ABCD3|HACD2|HSD17B8
fatty acid metabolic process	161	0.31091	0.116	0.68851	Ptgds|Aacs|Ndufs6|Cbr4|Aloxe3|Cpt1c|Echdc2|Gpat2|Adipor1|Pecr|Cpt2|Fads2|Slc27a2|Acot11|Ppara|Tnxb|Cyb5a|Ndufab1|Mcat|Abhd5|Elovl4|Acsm3|Mecr|Tbxas1|Oxsm|Lypla2|Fads3|Mgll|Eci1|Acaa1a|Acot12|Acot3|Snca|Fasn|Amacr|Acot1|Acox3|Prkab2|Acaa2|Ptgs1|Brca1|Scd3|Acot2|Ptges3|Mlycd|Ucp3|Acsm4|Acsl6|Scd4|Decr1|Lpin2|Pla2g15|Ech1|Degs1|Apoa2|Decr2|Slc27a5|Crot|Lipc|Aasdh|Slc27a1|Elovl6|Ptges2|Pnpla8|Baat|Te…	152	-0.29467	0.16669	0.49653	Slc27a1|Acsbg1|Echdc2|Acsf3|Phyh|Cpt1a|Hadh|Gpam|Acot11|Crot|Aasdh|Acot3|Fa2h|Hacd4|Cpt1c|Hpgd|Fasn|Acsl6|Scd2|Acot8|Acsl3|Fads2|Ptgs1|Ptgs2|Acsf2|Cyp1b1|Pla2g4a|Alox12b|Hpgds|Prkab1|Cpt2|Prkaa1|Hadhb|Elovl7|Lpl|Brca1|Acaca|Ehhadh|Angptl3|Aldh3a2|Tnxb|Fads6|Ptges3|Cd36|Ilvbl|Echs1|Acox1|Scd1|Acacb|Th|Cyp2s1|Acads|H2-Ke6|Alox12e|Acot12|Acot4|Gnpat|Fabp3|Gpat2|Oxsm|Aloxe3|Hacl1|Them4|Fads1|Ptgds|Ac…	44	-0.27776	0.46852	0.72699	CPT1C|ACACA|AACS|FASN|PRKAR2B|ACOT2|HACD3|ACSL6|DECR1|ECI1|ACADL|ACOT11|HACD2|ACSL1|HSD17B8|ACSBG1
fatty-acyl-CoA binding	26	0.40091	0.29289	0.70866	Hmgcl|Acot11|Pitpna|Dbi|Acbd4|Acbd5|Acot12|Acadl|Scp2|Acbd7|Acbd6|Soat1	22	0.50049	0.049848	0.13338	Eci2|Acbd5|Gcdh|Pitpna|Acbd4|Hmgcl|Dbi|Acadm|Acbd6|Acot7|Acbd3|Hadha|Dbil5|Acbd7|Acadvl|Acad9|Acot12|Acads|Scp2|Soat1|Acadl|Acot11	NA	NA	NA	NA	NA
Fc-gamma receptor signaling pathway involved in phagocytosis	NA	NA	NA	NA	NA	NA	NA	NA	NA	NA	30	0.28281	0.52906	0.70953	MAPK3|GRB2|ABI1|BRK1|ARPC5|WASL|CRK|ARPC1A|ARPC2|ARPC4|CYFIP2|CYFIP1|SRC|NCKIPSD|ACTR2|NCKAP1|MAPK1|ACTR3
feeding behavior	27	0.23846	0.92667	0.9633	Apln|Drd2|Crhr1|Stra6|Htr1b|Mrap2|Gigyf2|Npy1r|Calca	23	-0.30488	0.6788	0.83248	Mrap2|Stra6|Hcrtr1|Ntrk2|Gigyf2|Mc4r|Crhr1|Gal|Calca|Htr2c|Nkx2-1|Npb|Glp1r|Npy1r|Negr1|Apln|Npw|Npy|Htr1b|Drd2|Drd1|Bdnf|Hcrtr2	NA	NA	NA	NA	NA
female gonad development	23	-0.33435	0.55415	0.71291	Sfrp1|Sgpl1|Atm|Smad4|Col9a3|Plekha1|Fst|Arid5b	20	-0.44939	0.2026	0.42502	Pdgfra|Brca2|Nup107|Tiparp|Atm|Idh1|Sfrp1|Cyp19a1|Arid5b|Wnt4|Fst|Col9a3|Fanca|Lhx9|Sgpl1|Smad4|Lhx8|Schip1|Plekha1|Ubb	NA	NA	NA	NA	NA
female pregnancy	69	-0.35716	0.11757	0.41869	Abcc8|Gjb2|Tgfb1|Slc2a1|Hpgd|Ddr1|Fosl1|Psg16|Dhodh|Thbd|Comt|Slc38a3|Ghsr|Ets1|Fos|Fosb|Oxtr|Akr1c18|Kras|Rara|Adra2c|Stat5b|Cr1l|Cyp2d22|Umps|Gnrh1|Adipor2|Abcc2|Cad|Slc38a1|Adm|Stat5a|Igfbp2	64	-0.29103	0.45199	0.67684	Ets1|Cr1l|Thbd|Pcsk5|Abcc8|Ucp2|Hpgd|Cd38|Agt|Itga2|Pappa|Nampt|Akr1c18|Slc38a3|Cyp2d22|Slc19a1|Cad|Arg1|Corin|Ghsr|Gjb2|Lgals9|Fosb|Ddr1|Hfe|Pnoc|A2m|Abcc2|Umps|Lep|Adra2c|Psg16|Gh|Itga5|Slc2a1|Stat5a|Slc38a1|Tgfb1|Stat5b|Cyp2j6|Adra2b|Oxtr|Crh|Fos|Rara|Hspe1-rs1|Got2|Uprt|Tgfb3|Slc38a2|H2-Q2|Comt|Crhbp|Kras|Adra2a|Maged2|Dhodh|Capn2|Pgf|Igfbp2|Sphk2|Epn1|Adipor2|Igfbp5	NA	NA	NA	NA	NA
ferrous iron binding	21	0.44488	0.23164	0.68367	Alkbh2|Iscu|Urod|Egln2|Heph|Tet2|Snca|Alkbh3|Egln1|Cdo1|Fxn|Fth1|Fto	23	-0.34291	0.51829	0.71279	Phyh|Cdo1|Trf|Plod1|Nt5e|Tet2|Urod|Th|Heph|Haao|Alkbh3|Acp5|Alkbh2|Snca|Dnajc24|Iscu|Fto|Fxn|Egln2|Fth1|Egln1|Alkbh1|Hif1an	NA	NA	NA	NA	NA
fertilization	43	0.2927	0.62034	0.81342	Bax|Itgav|Tdrd12|Tex15|Bcl2l1|Ube2q1|Tdrkh|Nr2f2|Tssk4|Nectin2|Ttll5|Pcsk4|Duox2|Ehmt2|Rimbp3|Ooep|Adam3|Rec8|Atp1a4|Klhl10	34	-0.29592	0.60966	0.77007	Clic4|Sptbn4|Itgav|Acrbp|Ehmt2|Sycp2|Ttll5|Nectin3|Rec8|Bbs1|Tssk4|Nectin2|B230118H07Rik|Tdrd12|Rad21l|Nr2f2|Mael|Rimbp3|Atp1a4|Tdrd9|Klhl10|Duox2|Bax|Lyzl4|Zfx|Aaas|Tex15|Ar|Tdrkh|Bcl2l1|Fndc3a|Ube2q1|Pcsk4|Ybx3	NA	NA	NA	NA	NA
fibrillar center	127	-0.31132	0.11706	0.44997	Kdm4a|Prmt7|Gar1|Herc4|Ddx46|Taf4b|Apex2|Snrpb2|Wdr43|Dsn1|Leo1|Pax5|Uso1|Ccdc137|Chchd1|Kdm5d|Txnrd1|Foxj2|Top1|Stn1|Acaca|Nop58|Map3k14|Orc6|Fblim1|Cdk12|Rai14|Btbd10|Imp4|Pspc1|Fbll1|Nop56|Timm13|Lipa|Pafah1b2|Malt1|Ip6k2|Selenbp1|Ipo11|Coil|Nufip1|Smarcb1|Mri1|Eef1d|Eif3l|Chd1|Polr1e|Wdr33|Dclre1a|Ube2i|Ager|Ino80c|Cd3eap|Ncl|Terf1|Nfib|Stox1|En2|Mrpl23|Nfkbie|Nfic|Sesn1|Rnmt|Mtdh|B3gnt9|Urb1…	120	0.26813	0.20709	0.47616	Nop53|Cd2bp2|Trim27|Orc6|Polr2f|Jazf1|Sesn1|Klf6|Timm13|Dkc1|Nono|Rrs1|Camk4|Mllt1|Ube2n|Spata2|Polr1e|Fhit|Ip6k1|Coil|Thap1|Nolc1|Imp4|Lipa|Top1|Wdr43|Txnrd1|Herc4|Pafah1b2|Sumo1|Tax1bp3|Smug1|Deaf1|Dsn1|Snrpb2|Btbd10|Esrra|Mrpl23|Rps6ka6|Foxj2|Eef1d|Fbl|Ccdc137|Taf1c|Ubtf|Rpain|Chchd1|Nfkbie|Eif3l|Nufip1|Nfic|Fbll1|Dab2|Smarcb1|Aff4|Selenbp1|Exosc8|Rsad2|Akna|Pex14|Specc1|Nfib|Stn1|Rnmt|Pak6|Cd…	NA	NA	NA	NA	NA
fibroblast growth factor binding	23	-0.43284	0.20563	0.43906	Scn5a|Hspa9|Fgfr2|Api5|Smn1|Tgfbr3|Ptprz1|Thbs1|Gpc1|Fgfr1|Fgfr3|Fgfrl1|Cep57|Fgfbp3	23	-0.34026	0.52949	0.71731	Fgfr1|Fgfr3|Ptprz1|Itgav|Itgb3|Glg1|Fgfr2|Gpc1|Smn1|Fgfrl1|S100a13|Thbs1|Hspa9|Klb|Api5|Fgfbp3|Scn5a|Fibp|Kl|Tgfbr3|Rps19|Cep57|Rps2	NA	NA	NA	NA	NA
fibroblast growth factor receptor binding	20	-0.34197	0.58069	0.72881	Fgf9|Flrt1|Fgf16|Fgf1|Fgf2|Frs2|Fgf18|Fgf7|Frs3	NA	NA	NA	NA	NA	NA	NA	NA	NA	NA
fibroblast growth factor receptor signaling pathway	34	-0.46243	0.053518	0.33748	Fgf9|Kif16b|Fgfr2|Iqgap1|Rab14|Flrt1|Fgf16|Fgf1|Ndst1|Fgf2|Frs2|Fgf18|Fgf7|Fgfr1|Fgfr3|Frs3|Fgfrl1|Cep57|Setx|Fat4	34	-0.30297	0.573	0.7435	Iqgap1|Fgfr1|Fgfr3|Fgf2|Setx|Fat4|Fgf10|Fgf1|Flrt3|Ndst1|Fgfr2|Trim71|Fgf5|Fgf18|Kif16b|Ptpn11|Fgfrl1|Fgf7|Fgf9|Fgf3|Rab14|Klb|Fgf22|Shcbp1|Ext1|Fgf16|Frs2|Kl|Fgf12|Flrt2|Crkl|Ccn2|Cep57|Frs3	NA	NA	NA	NA	NA
fibronectin binding	29	-0.41816	0.1716	0.43159	Thbs4|Plekha2|Itga3|Ctss|Ctsk|Tnc|Hsd17b12|Fbln1|Myoc|Thbs1|Sdc4|Itga4|Mmp9|Fstl3	26	-0.38975	0.2911	0.53888	Thbs4|Mmp2|Itgav|Itgb3|Sdc4|Itga3|Loxl3|Igfbp6|Myoc|Ctss|Comp|Ssc5d|Tnc|Itgb1|Ctsk|Ccdc80|Thbs1|Itga4|Igfbp3|Vegfa|Mmp9|Fbln1|Hsd17b12|Plekha2|Ccn2|Igfbp5	NA	NA	NA	NA	NA
ficolin-1-rich granule lumen	NA	NA	NA	NA	NA	NA	NA	NA	NA	NA	56	-0.36368	0.059365	0.30403	CAND1|GSN|KPNB1|AGL|PFKL|ACLY|DBNL|COTL1|ALDOA|HSP90AB1|PGM1|IDH1|CAT|PSMD11|PSMC3|CCT8|PKM|PDAP1|PGAM1|PAFAH1B2|PPIA|LTA4H|CAB39|EEF2|PSMD7|PSMB1|VCL|HSP90AA1
filamentous actin	30	-0.38573	0.26356	0.48742	Myo6|Flna|Rac3|Carmil1|Apc2|Specc1|Myo18b|Myo1a|Nckap1|Actg1|Dusp22|Smtn|Cd2ap|Specc1l|Tmsb15b2|Tmod3|Pkd2	35	-0.49146	0.030262	0.18669	Apc2|Carmil1|Nckap1|Mical2|Tmod3|Myo6|Jam3|Pdlim4|Cd2ap|Pdlim7|Pdlim1|Pdlim3|Ldb3|Pdlim5|Dpysl3|Myo18b|Pdlim2|Arpc3|Myo1a|Ehbp1|Specc1l|Pkd2|Smtn|Specc1|Tmsb15l|Smtnl2|Rac3|Arpc2|Tmsb15b2|Gm21981|Espn|Myo1c|Kptn|Dusp22|Actg1	NA	NA	NA	NA	NA
filopodium	74	0.30487	0.36948	0.72854	Vcam1|Fgf13|Tiam2|Palm|B4galt1|Cxadr|Vil1|Kitl|Cfl1|Cdk5|Ube2q1|Ezr|Farp1|Palld|Rapgef3|Utrn|Srcin1|Trpv4|Fscn1|Pdpn|Myo10|Ngdn|Acta1|Actn2|Abi2|Itga6|Adgra2|Myo1g|Cbx6|Itgb1|Fgd4|Acta2|Vasp|Kcnn3|Inppl1|Dnali1|Baiap2|Arl4c|Gpm6a|Dag1|Fat1|Enah|Iqgap2	71	-0.30716	0.32475	0.58499	Dbn1|Myo10|Fat1|Dmd|Itga6|Myo1b|Ptprz1|Utrn|Ermn|Myo6|Ripor2|Epha4|Rapgef3|Adgra2|Msn|Inppl1|Ppp1r9a|Unc5c|Dync1h1|Iqgap2|Actn2|B4galt1|Rdx|Ppp1r9b|Ezr|Cd302|Srcin1|Cxadr|Kcnn3|Podxl|Dnali1|Twf2|Vamp7|Trpv4|Lcp1|Itgb1|Mtm1|Vil1|Enah|Acta1|Pdpn|Acta2|Kitl|Fgd4|Farp1|Vcam1|Twf1|Tubb3|Def6|Shtn1|Abi2|Dag1|Rufy3|Vasp|Slc9a3r1|Snap25|Palld|Baiap2|Cdk5|Abi1|Cfl1|Cdc42|Arl4c|Fscn1|Ube2q1|Nf2|Palm|Gpm6a|…	26	0.29869	0.50363	0.71593	PPP1R9B|PALM|RUFY3|ABI1|ABI2|PPP1R9A|IQGAP2|EZR|ITGB1|SLC9A3R1|SRCIN1|DYNC1H1|RDX|CXADR
flagellated sperm motility	54	-0.27194	0.64387	0.74145	Adcy3|Lrrc6|Mst1|Cacna1i|Gas8|Dnah5|Spag6l|Ash1l|Ints13|Neurl1a|Sord|Slc9b2|Ddx4|Tekt2|Pltp|Dnaja1|Atp2b4|Taf7l|Dnaic1|Slirp|Chrna7|Tekt1|Ccdc40|Nsun7|Eno4|Ccdc39	58	-0.37922	0.10126	0.35937	Vps13a|Cacna1h|Cfap65|Cfap44|Cacna1i|Dnah1|Nsun7|Catsper2|Ttll5|Ash1l|Tcte1|Adcy3|Slc9b2|Dnah5|Chrna7|Nphp4|Ccdc39|Enkur|Ttc21a|Dnah11|Tssk4|Ddx4|Dnaic1|Tekt2|Ropn1l|Mst1|Pltp|Ccdc40|Tekt1|Neurl1a|Eno4|Catsperz|Atp1a4|Efcab9|Lrrc6|Drc7|Wdr66|Tmf1|Sord|Atp2b4|Cfap43|Rabl2|Catsperd|Ttll9|Slc26a8|Ccnyl1|Taf7l|Spag6l|Slirp|Celf3|Inpp5b|Ttll1|Dnaja1|Gm17018|Ints13|AU040320|Ing2|Gas8	NA	NA	NA	NA	NA
flavin adenine dinucleotide binding	69	0.31769	0.31861	0.73447	Txnrd2|Ldhd|Aifm3|Cyb5r4|Gfer|D2hgdh|Mto1|Aifm2|Cybb|Cyb5r3|Ndor1|Aifm1|Acad12|Acad8|Ivd|Acox3|Por|Maob|Acadl|Chdh|Dmgdh|Kdm1a|Aox1|Dhcr24|Fmo1|Mthfr|Sdha|Xdh	60	0.24722	0.6298	0.74377	Aifm1|Cyb5r3|Cyb5r4|Gcdh|Dus4l|Dhcr24|Mto1|Gfer|Ivd|Acad8|Gsr|Acadm|Txnrd1|Acad12|Acadsb|Dld|Coq6|Ldhd|Dus1l|Maoa|Agps|Acad10|Xdh|Dus2|Dmgdh|Acox3|Sardh|Acoxl|Aifm2|Acadvl|Acad9|Aifm3|Kdm1a|Kdm1b|Mtrr|Aox1|Nos3|Sqle|Fmo1|Acads|D2hgdh|Acad11|Etfa|Acox1|Ilvbl|Txnrd2|Sdha|Fmo5|Maob|Foxred2|Chdh|Txnrd3|Aox4|Aox3|Ndor1|Dus3l|Acadl|Por|Mthfr|Nos1	NA	NA	NA	NA	NA
Flemming body	24	0.4064	0.29355	0.70504	Ntng2|Chmp4c|Usp3|Rala|Zfyve19|Vps4a|Kif23|Exoc4|Cntrl|Racgap1|Exoc1	28	-0.40846	0.21866	0.45422	Mical3|Il16|Cntrl|Exoc7|Birc6|Champ1|Exoc2|Agap2|Ccdc66|Ntng2|Chmp4c|Exoc4|Exoc1|Pdcd6ip|Kif14|Capg|Kif23|Cep55|Rala|Arf6|Nup62|Vps4b|Ist1|Vps4a|Zfyve19|Tsg101|Usp3|Racgap1	NA	NA	NA	NA	NA
focal adhesion	161	-0.32148	0.040268	0.40893	Lcp1|Pgm5|Cpne3|Pxn|Msn|Usp33|Tns3|Epb41l5|Zyx|Ptk2|Limd1|Rdx|Arhgap31|Tln2|Tln1|Adgrb1|Flnb|Iqgap1|Irf2|Lims2|Tns4|Map2k1|Lima1|Stard8|Map4k4|Afap1|Flrt1|Senp1|Sorbs2|Pdpk1|Fblim1|Itgb8|Cass4|Fermt2|Map2k2|Arl14ep|Ppfia1|Tns2|Phldb2|Pik3r2|Nup214|Lpp|Srp68|Arhgap26|Ptk2b|Sdcbp|Dlc1|Actg1|Dcaf6|Rexo2|Sdc4|Itga11|Arhgap24|Syne2|Cav2|Sh3kbp1|Wasf1|Actb|Mapk1|Actn1|Mapre2|Klf11|Ilk|Apbb1ip|Lasp1|Ple…	168	-0.38385	0.0028906	0.18297	Tns3|Tns1|Focad|Gsn|Myh9|Fam107a|Arhgap31|Vcl|Iqgap1|Prag1|Peak1|Pxn|Flii|Flnb|Sorbs1|Alox8|Clasp1|Actn1|Arhgap24|Tle2|Sorbs2|Tes|Itgav|Zfyve21|Clasp2|Nrp1|Nexn|Lima1|Adgrb1|Itgb3|Syne2|Sdc4|Msn|Dst|Lpp|Itga2|Anxa6|Plec|Pdlim7|Ssh2|Dlc1|Actn2|Nphs1|Synpo2|Usp33|Flrt3|Rdx|Tln2|Tek|Ptprc|Itgb4|Ezr|Ptk2b|Asap3|Itgbl1|Trip6|Lims2|Tgfb1i1|Git1|Hck|Lmln|Trpv4|Ptk2|Atat1|Itga2b|Ppfia1|Lcp1|Itgb1|Cass4|F…	163	0.20246	0.63383	0.70757	RPL7A|MAPK3|CTTN|TNC|RPL18|CAP1|CORO1C|ITGAV|YWHAE|KRAS|YWHAG|RPL13A|RPL8|WASF1|RRAS2|RPL4|CLTC|ARPC5|FLOT1|RPL7|ARF6|RPLP2|CFL1|ARHGEF7|CNN3|PABPC1|MAP2K2|RPS2|ADD1|RALA|RPS8|RPL22|PIP5K1C|EZR|VIM|ARHGAP26|RPL27|LASP1|ARPC2|PRKAR2A|ITGB1|MYH9|GDI2|RHOG|ACTN1|ACTN4|FLOT2|CALR|HNRNPK|P4HB|CAPN2|L1CAM|RPS16|RPS9|TSPAN9|RAB10|CYFIP1|RPS3|PCBP2|ALCAM|ANXA6|NRP1|MAP4K4|DCTN4|PDCD6IP|RDX|RPS14|ACTR2|HS…
focal adhesion assembly	21	0.38584	0.40813	0.73164	Cttn|Tesk2|Itgav|Pip5k1a|Arhgap6|Itga2|Actn2|Ajuba|Rhod|Thy1|Ptprk|Taok2|Peak1	25	-0.36094	0.416	0.63709	Peak1|Pxn|Actn1|Itgav|Whamm|Itga2|Actn2|Ptprk|Ptk2b|Tesk2|Fermt2|Coro2b|Rhod|Rcc2|Thsd1|Ston1|Thy1|Taok2|Arhgap6|Src|Bcr|Pdpk1|Cttn|Bcl2|Pip5k1a	NA	NA	NA	NA	NA
forebrain development	73	-0.32837	0.19519	0.47392	Gli3|Kdm2b|Bmp4|Fezf2|Cnp|Foxg1|Arhgap35|Myo1d|Notch1|App|Sox1|Numb|Smarca4|Fyn|Sox2|Ttbk2|Srf|Ndst1|Enpp2|Arid1a|Atrx|Ncor2|Lrp2|Foxp1|Frs2|Sstr4|Sstr3|Shh|Dync2h1|Rac1|Nfib|Otx1|Trp73|Ppargc1a|Nkx2-1|Nde1|Top2b|Msx1|Hhex|Aplp2|Notch3|Gnao1|Ctnnb1	72	-0.48427	0.0017519	0.092384	Chrd|Notch1|Gli3|Dync2h1|Ctnnb1|Arhgap35|Arid1a|Myo1d|Ncor2|Ttc21b|Atrx|Sstr3|Ppargc1a|Setd2|Top2b|Fezf2|Reln|Pou3f1|Sstr2|Sox2|Aldh1a2|Smarca4|Ttbk2|Cnp|Aplp2|App|Ndst1|Prkg1|Srf|Lrp2|Bmp4|Htra2|Trp73|Tyrobp|Kdm2b|Nr2f2|Mapk8ip3|E2f1|Mrtfa|Nkx2-1|Numbl|Foxp1|Nfib|Draxin|Kif3a|Otx1|Pax6|Nde1|Mecom|Sstr4|Twsg1|Msx1|Rac1|Arx|Hhex|Notch3|Gnao1|Sstr1|Foxp2|Src|Foxg1|Cdk5|Frs2|Apaf1|Drd2|Shh|Numb|Fyn|…	NA	NA	NA	NA	NA
frizzled binding	39	-0.30492	0.53492	0.69235	Wnt7b|Sfrp1|Ryk|Wnt2b|Wnt3|Magi3|Wnt2|Myoc|Dvl1|Sdcbp|Wnt10a|Cthrc1|Dvl3|Lrp6|Bambi|Wnt11|Wnt7a|Rspo3	37	0.20115	0.959	0.97234	Gopc|Cthrc1|Sdcbp|Rspo3|Ryk|Wnt7a|Dvl3|Wnt7b|Wnt10a|Wnt16|Dlg4|Wnt1|Wnt11|Wnt5b|Wnt2|Wnt9b|Fzd7|Wnt5a|Wnt3|Magi3|Lrp6|Dvl1|Rnf43|Ror2|Wnt4|Wnt10b|Dvl2|Fzd1|Ndp|Sfrp1|Wnt2b|Znrf3|Myoc|App|Bambi|Wnt9a|Ccdc88c	NA	NA	NA	NA	NA
G protein-coupled peptide receptor activity	NA	NA	NA	NA	NA	28	-0.34997	0.42807	0.64949	Npr3|Gpr37l1|Rxfp1|Gpr37|Rxfp3|Tshr|Crhr1|Galr2|Calcr|Vipr2|Rxfp2|Uts2r|Galr1|Gipr|Pth2r|Glp1r|Vipr1|Adcyap1r1|Brs3|Calcrl|Lgr5|Glp2r|Grpr|Pth1r|Ltb4r2|Crhr2|Nmbr|Kiss1r	NA	NA	NA	NA	NA
G protein-coupled receptor activity	NA	NA	NA	NA	NA	280	-0.27597	0.128	0.49535	Celsr3|Npy5r|Olfr1564|P2ry14|Gpr101|Chrm5|Gpr161|Adra1a|Grm1|Mchr1|Celsr2|S1pr3|Adra1d|Gpr37l1|Rxfp1|Ednrb|Npsr1|Sstr3|Olfr550|Gpr45|Adgrb1|Hrh2|Adgrg1|Grm5|Adgrf5|Grm7|Adgra2|Adgrb2|Adgrd1|Sstr2|Gpr165|Ackr3|Adgrl1|Gpr62|Hcrtr1|Adgrv1|Lpar6|Gpr171|Adgrf4|Gpr37|Lpar1|Vmn2r87|Gm45844|S1pr1|Lgr6|Fzd2|P2ry13|Tas1r1|Gpr162|Rxfp3|Fzd8|Htr4|Cx3cr1|Mc4r|Adgra3|Adgra1|Olfr558|Celsr1|Adgre5|Agtr1a|Gpr160|…	NA	NA	NA	NA	NA
G protein-coupled receptor binding	NA	NA	NA	NA	NA	53	0.30912	0.27266	0.4793	Stub1|Cort|Gnai3|Gnas|Gna11|Fyn|Dnaja1|Gnaq|Adora1|Gnal|Pomc|Arrb1|Psap|Gnai1|Npy|Gnai2|Pacrg|Gnao1|Arr3|Npw|Fcnb|Hspa8|Dnajc14|Gnaz|Gna13|Arhgef12|Prok2|Npb|Tub|S1pr2|Gnat1|Gna15|Usp20|Hspa1a|Rspo1|Gnat2|Akap5|Gna12|Ghrl|Gna14|Grk2|Itgb4|Prkn|Usp33|Sag|Gprasp2|Flna|App|S1pr1|Tulp3|Arrb2|Arhgef11|Arhgef1	NA	NA	NA	NA	NA
G protein-coupled receptor signaling pathway	NA	NA	NA	NA	NA	394	-0.24507	0.29422	0.6093	Apoe|Celsr3|Prex2|Abca1|Igf2r|Npy5r|Olfr1564|P2ry14|Prex1|Gpr101|Chrm5|Gpr161|Akap13|Adra1a|Rgs11|Grm1|Mchr1|Celsr2|S1pr3|Adra1d|Gpr37l1|Rxfp1|Rgs3|Ednrb|Npsr1|Sstr3|Olfr550|Gpr45|Rgs16|Arhgef1|Adgrb1|Hrh2|Adgrg1|Grm5|Adgrf5|Plce1|Grm7|Adgra2|Plcb3|Agt|Arhgef11|Adgrb2|Adgrd1|Sstr2|Gpr165|Ackr3|Adgrl1|Arrb2|Gpr62|Hcrtr1|Adgrv1|Baiap3|Lpar6|Gpr171|Adgrf4|Gpr37|Lpar1|Vmn2r87|Gm45844|S1pr1|Lgr6|Fzd2|…	NA	NA	NA	NA	NA
G protein-coupled receptor signaling pathway, coupled to cyclic nucleotide second messenger	NA	NA	NA	NA	NA	26	0.27414	0.72798	0.84007	Htr7|Hrh1|Htr5a|Drd1|Chrm1|Htr1a|Hrh3|Htr1b|Htr1f|Chrm4|Pth1r|Vipr1|Chrm2|Htr2c|Anxa1|Htr1d|Htr6|Htr2b|Chrm3|Olfr55|Olfr239|Htr2a|Htr4|Hrh2|Chrm5|Olfr1564	NA	NA	NA	NA	NA
G protein-coupled serotonin receptor activity	NA	NA	NA	NA	NA	23	-0.24896	0.88955	0.94914	Olfr1564|Chrm5|Hrh2|Htr4|Htr2a|Htr5b|Olfr239|Olfr55|Chrm3|Htr2b|Htr6|Htr1d|Htr2c|Chrm2|Chrm4|Htr1f|Htr1b|Hrh3|Htr1a|Chrm1|Htr5a|Hrh1|Htr7	NA	NA	NA	NA	NA
G-protein alpha-subunit binding	31	0.40166	0.23323	0.69193	Rgs12|Gnas|Ric8a|Gpsm2|Gpsm1|Rgs19|Oprm1|Crhr1|Drd5|Igf2r|Htr1a|Rgs14|Rgs10|Lpar3|Adrb2	35	-0.27002	0.73829	0.8533	Ccdc88c|Igf2r|Ccdc88a|Nucb2|Adgrv1|Lpar1|Sash1|Rgs14|Gria1|Crhr1|Htr2a|Drd5|F2r|Htr2b|Plcd4|Rgs8|Rgs22|Rgs12|F2rl1|Gas2l2|Rgs7|Nucb1|Ric8a|Rgs10|Ppp5c|Gpsm2|Oprm1|Htr1a|Rgs4|Gpsm1|Ric8b|Gnas|Drd1|Rgs2|Rgs19	NA	NA	NA	NA	NA
G-protein beta-subunit binding	NA	NA	NA	NA	NA	25	0.36063	0.31642	0.48451	Gng4|Gnas|Dynlt1a|Gng10|Gng3|Dynlt1f|Oprm1|Gng2|Gng7|Gng8|Cct5|Dynlt1b|Gng13|Rgs7|F2rl1|Dynlt1c|Gngt2|Gng5|Gng12|Gng11|F2r|Gria1|Gm5741|Rasd2|Rgs11	NA	NA	NA	NA	NA
G-protein beta/gamma-subunit complex binding	22	0.30219	0.74433	0.88873	Gnas|Cetn2|Cetn4|Gnai2|Gnat2|Adora1|Gnat1|Adcy4|Gnaz|Plcb2	22	0.60557	0.0039785	0.024378	Cetn3|Gnai3|Gnas|Gna11|Gnaq|Adora1|Gnal|Pik3r5|Gnai1|Cetn2|Gnai2|Gnao1|Cetn4|Gnaz|Gna13|Adcy4|Gnat1|Gna15|Gnat2|Plcb2|Gna12|Gna14	NA	NA	NA	NA	NA
G-protein coupled peptide receptor activity	30	-0.482	0.054686	0.34999	Glp1r|Nmbr|Adcyap1r1|Grpr|Gpr37|Rxfp1|Gipr|Vipr1|Rxfp3|Glp2r|Pth1r|Tshr	NA	NA	NA	NA	NA	NA	NA	NA	NA	NA
G-protein coupled receptor activity	445	-0.2132	0.77836	0.71699	Gpr83|Gpr165|Glp1r|Htr2a|Lpar6|Nmbr|Ccr5|Olfr539|Avpr1a|Adcyap1r1|Gpr68|F2r|Gpr17|Hrh2|Grpr|Adgra3|Lpar1|Olfr1564|Adgrb1|C3ar1|Htr4|Hrh1|Gpr37|Htr5b|Adgre5|Adgrl3|Grm1|Cmklr1|Prokr2|Ackr3|Rxfp1|Ackr4|Mc5r|Ghsr|Adra1d|Casr|Drd1|Npsr1|Gprc5c|Tm2d1|Ednrb|Lgr6|S1pr1|Mc4r|Vmn2r87|Mchr1|Fzd4|Gpr171|Grm7|Adgre1|Adgrl4|Adgrg1|Htr2c|Cxcr4|Oprd1|Adgrf2|Oxtr|Gipr|Adgrg2|Gpr160|Vipr1|Adra1b|C5ar2|Htr2b|Tacr1…	NA	NA	NA	NA	NA	NA	NA	NA	NA	NA
G-protein coupled receptor binding	59	0.24607	0.82896	0.89699	Gnas|Arrb2|Gng3|S1pr2|Stub1|Gnai2|Usp20|Gnb1|Itgb4|Ghrl|Cort|Gnat2|Grk2|Adora1|Prok1|Gnat1|2610528A11Rik|Fpr1|Hspa1a|Npb|Gnaz	NA	NA	NA	NA	NA	NA	NA	NA	NA	NA
G-protein coupled receptor signaling pathway	NA	NA	NA	NA	NA	NA	NA	NA	NA	NA	59	-0.32395	0.14595	0.41669	GPR37|ADGRB2|GNG7|PDE2A|GNAZ|PDE4D|CALM1|GRM3|ROCK2|ABR|RAC1|GABBR2|GPR158|ARRB1|GNAI2|ADCYAP1R1|RGS7|GRM2|S1PR1|PLXNB1|KALRN|LANCL1|RAPGEF4|RAPGEF2|TRIO|RGS6|GNB5|GNAS|ARHGEF2|GRM5
G-protein coupled receptor signaling pathway, coupled to cyclic nucleotide second messenger	27	0.39121	0.30983	0.7147	Chrm4|Chrm5|Chrm2|Htr5a|Htr1b|Htr1a|Htr6|Htr1d|Olfr55|Chrm1|Chrm3	NA	NA	NA	NA	NA	NA	NA	NA	NA	NA
G-protein coupled serotonin receptor activity	24	0.4098	0.28307	0.70886	Chrm4|Chrm5|Chrm2|Htr5a|Htr1b|Htr1a|Htr6|Htr1d|Olfr55|Chrm1|Chrm3	NA	NA	NA	NA	NA	NA	NA	NA	NA	NA
G-protein coupled serotonin receptor signaling pathway	20	0.44485	0.25381	0.69738	Chrm4|Chrm5|Chrm2|Htr6|Htr1d|Olfr55|Chrm1|Chrm3	NA	NA	NA	NA	NA	NA	NA	NA	NA	NA
G1/S transition of mitotic cell cycle	55	-0.35234	0.18242	0.45396	Ppat|Phf8|Ccnd1|Inhba|Plk3|Anp32b|Ccnd2|Taf10|Mnat1|Lats2|Acvr1b|Plk2|Acvr1|Cacul1|Eif4ebp1|Hinfp|Id4|Usp37|Ppp3ca|Gpr132|Cdkn1b|Eif4e|Cdk2|Myb|Camk2g|Cdkn2c|Lats1|Nasp|Pias1	55	0.42622	0.012749	0.10096	Cdkn1a|Cdkn2d|Rps6kb1|Camk2d|Cdkn1b|Crlf3|Ccne1|Skp2|Rhou|Cdc25a|Acvr1b|Taf10|Camk2g|Ccne2|Pim2|Id4|Lats1|Usp29|Acvr1|Ccnd2|E2f3|Anp32b|Inhba|Usp37|Pole|Cdk4|Mnat1|Nasp|Ppat|Ppp3ca|Cacul1|Eif4e|Cdkn2c|Rps6|Rb1|Iqgap3|Hinfp|Spdya|Myb|Camk2b|Plk2|Cables1|Eif4ebp1|Phf8|Rbbp8|E2f5|Itgb1|Trim71|Rgcc|Camk2a|Pias1|Lats2|Rcc1|Plk3|Ccnd1	NA	NA	NA	NA	NA
G2/M transition of mitotic cell cycle	37	0.44117	0.094811	0.50738	Cdc25b|Fbxl15|Cdkn1a|Kat14|Fbxl12|Fbxl7|Ppm1d|Foxm1|Ensa|Ccny|Cit|Cdc25a|Calm2|Arpp19|Cdc25c|Plk1|Skp2|Calm3|Chek2|Wnt10b|Mastl|Abcb1a	41	0.3899	0.082686	0.24529	Arpp19|Cdkn1a|Calm3|Skp2|Ensa|Ccny|Cdc25a|Calm1|Calm2|Fbxl7|Brsk2|Lats1|Kdm8|Fbxl6|Taf2|Ccna2|Brsk1|Fbxl15|Kat14|Ppm1d|Fbxl12|Fbxl3|Fbxl17|Plk1|Cdc25c|Cdk14|Plcb1|Cdc25b|Cdk1|Chek1|Foxm1|Wnt10b|Fbxl22|Nes|Birc5|Mastl|Abcb1a|Fbxl21|Fbxl8|Tpd52l1|Chek2	30	-0.39834	0.11669	0.35157	CKAP5|CCNY|PRKAR2B|PPP2R1A|CDK14|TUBB4A|CLASP1|PPP2R2A|TUBA1A|PRKACA|DCTN1|TUBA4A|SKP1|PAFAH1B1|HSP90AA1
GABA-ergic synapse	55	-0.26066	0.72417	0.793	Slc6a11|Sept11|Gabrd|Gap43|Igsf9b|Gabra3|Slc32a1|Magi2|Slitrk1|Iqsec3|Atp2b1|Glrb|Cdh10|Itpr1|Bcan|Gabrr2|Gabrb1|Lrrtm2|Grm8|Hap1|Slc6a1|Atp2b3|Gabra4|Git1|Gabrb3|Mdga1|Slitrk3|Snap23|Gabrg2|Bsn|Arhgef7|Clcn3	74	-0.35862	0.10612	0.38476	Bcan|Igsf9b|Bsn|Cdh10|Nrxn3|Itpr1|Adra1a|Pcdh17|Gabra3|Slitrk2|Hap1|Pclo|Grm7|Atp2b1|Atp2b3|Ptpro|Iqsec3|Clcn3|Gabrb1|Nlgn2|Magi2|Gabra2|Atp2b2|Cntnap4|Nlgn3|Flot1|Git1|Ctbp2|Kcnd3|Clstn3|Erc1|Slc6a17|Lrfn5|Erbb4|Cdh13|Gabrg3|Gabbr1|Clstn1|Lrfn4|Gabrr1|Gabra4|Slc32a1|Gabbr2|Gabrb3|Syt7|Lrrtm2|Slitrk3|Gabrb2|Gabrg2|Snap23|Lrrtm1|Slitrk1|Gabra5|Septin11|Dag1|Cntn5|Phb|Glrb|Htr1a|Drd2|Mdga1|Slc6a1|S…	NA	NA	NA	NA	NA
galactosyltransferase activity	21	0.34445	0.58424	0.80897	B4galt7|B4galt1|B3galt2|B3galnt1|B4galt3|B3gnt2|B3galt4|B3gnt6|B3gnt3	NA	NA	NA	NA	NA	NA	NA	NA	NA	NA
gamete generation	NA	NA	NA	NA	NA	20	0.23913	0.90793	0.96612	Ctdnep1|Spin1|Smad1|Mcm9|Nr6a1|Fancl|Spin4|Spin2c|Wnt3|Fst|Mei1|Fancc|Wnt4|Ddx3x|Ddx4|Ddx3y|Zfp148|Ggn|Morc2b|Fancd2	NA	NA	NA	NA	NA
gamma-aminobutyric acid signaling pathway	26	-0.30816	0.64015	0.77731	Cacna1a|Htr4|Plcl1|Gabra3|Cacnb4|Bdnf|Gabrr2|Gabrb1|Gabra4|Gabrb3|Gabre|Plcl2|Gabrg2|Slc12a2|Gabrg1|Gabrb2	25	-0.27945	0.76039	0.87678	Slc12a2|Cacna1a|Gabra3|Gabrq|Plcl1|Htr4|Shisa7|Gabrb1|Gabra2|Plcl2|Gabrg3|Gabbr1|Gabra4|Gabbr2|Gabrb3|Gabrg1|Gabrb2|Gabrg2|Gnai2|Gabra5|Atf4|Gabra1|Bdnf|Cacnb4|Phf24	NA	NA	NA	NA	NA
gamma-tubulin binding	28	-0.40706	0.22059	0.45397	Pde4b|Brsk1|Bloc1s2|Cenpj|Cep57l1|Rad51d|Tubgcp6|Rab11fip5|Tubgcp4|Ndn|Tubgcp2|Cep57|Dixdc1|Cep70|Fez1	28	0.32379	0.4209	0.60047	Ndn|Cep57|Washc1|Racgap1|Bloc1s2|Nme1|Mark4|Cenpj|Pifo|Rad51d|Dixdc1|B9d2|Brsk1|Rab11fip5|Tubgcp6|Cep57l1|Tubgcp5|Lyn|Ddx3x|Tubgcp2|Cdk5rap2|Cep70|Tubgcp3|Tubgcp4|Pde4b|Fez1|Brca2|Ndrg1	NA	NA	NA	NA	NA
gap junction	27	-0.54388	0.018201	0.28018	Gja6|Gjb2|Gjc2|Gjc3|Des|Gjc1|Sgsm3|Dbn1|Gjb1|Calb2|Specc1l|Tjp2|Tjp1|Gjb6|Gja4|Ybx3|Gja1	24	-0.39028	0.31794	0.5558	Dbn1|Tjp2|Tjp1|Gjb1|Gja1|Gja6|Gjc3|Mip|Gjb2|Gjc2|Specc1l|Gja4|Gjc1|Gja5|Panx2|Gjd2|Gjb6|Calb2|Gjd3|Ccn3|Gja3|Sgsm3|Panx1|Ybx3	NA	NA	NA	NA	NA
gastrulation	33	0.39692	0.22321	0.70648	Ric8a|Apln|Tcf3|Syf2|Nat8f5|Hira|Rps6|Cul3|Eomes|Supt20|Aplnr|Smad3|Poglut1|Smad2|Sox17|Mixl1|Nr4a3|Tgfbr2	29	0.23928	0.85899	0.92833	Nat8f1|Armc5|Txnrd1|Acvr1|Syf2|Arfrp1|Ext1|Dld|Trp53|Ric8a|Crb2|Rack1|Tcf3|Eomes|Smad4|Apln|Rps6|Aplnr|Cul3|Smad2|Smad3|Nr4a3|Apela|Tgfbr2|Srf|Hira|Poglut1|Arid1a|Supt20	NA	NA	NA	NA	NA
gastrulation with mouth forming second	23	0.46728	0.15258	0.56582	Celsr1|Dact1|Nat8f5|Lhx1|Plpp3|Acvr2b|Lrp5|Ldb1|Chrd|Tenm4|Rnf2	NA	NA	NA	NA	NA	NA	NA	NA	NA	NA
GDP binding	62	0.25411	0.77028	0.87018	Rab29|Eif2b1|Prps2|Prps1|Rala|Rab28|Dync1li1|Rap2b|Iigp1|Rab18|Arl2|Sept5|Rab22a|Rab4a|Srp54c|Rhob|Gem|Arl3|Rragd|Rab3b|Rab11b|Rap2c|Rab5c|Rab35|Rab7|Rragc|Arl8b|Rab2a|Rab8a|Arf1|Rheb	70	0.58402	0.00027233	0	Rit1|Prps1|Mief1|Rap1b|Rap2c|Arl2|Eif2b1|Rab8b|Rheb|Mras|Rab9|Gnai3|Septin5|Rab12|Rab18|Suclg1|Rab3b|Rragc|Rab5a|Rab10|Arl3|Trim23|Rab21|Ran|Rab4a|Diras1|Kras|Rhoa|Rab7|Gnai1|Rab2a|Rab31|Rab5c|Rab35|Dync1li1|Arl8b|Rasl12|Rit2|Rap2b|Rab8a|Nme2|Rap2a|Rala|Rab9b|Suclg2|Rras2|Rab28|Rab11b|Diras2|Rhebl1|Rab40c|Ralb|Rab29|Rab14|Arf1|Rras|Srp54a|Hras|Rerg|Rab22a|Gm266|Rab27b|Gem|Rab27a|Iigp1|Prps2|Rab5b…	29	0.28355	0.54431	0.71476	RAB3B|KRAS|RAP2C|RALA|RAB14|ARL8B|RAB12|RAP1B|RAB10|RAB5C|GNAI1|RAB18|RAB31|RAB2A|ARL3|SUCLG1|RAB11B|RAB7A
gene silencing by miRNA	38	-0.21437	0.95684	0.97077	Limd1|Tnrc6b|Tnrc6c|Eif6|Mir26a-1|Cnot1|Tnrc6a	NA	NA	NA	NA	NA	NA	NA	NA	NA	NA
gene silencing by RNA	48	-0.48287	0.0092893	0.28504	Adar|Limd1|Henmt1|Exd1|Tnrc6b|Ago4|Cnot7|Cnot8|Cnot6l|Ncbp2|Srrt|Cnot11|Ago3|Dicer1|Xpo5|Cnot3|Ago1|Cnot10|Ncbp1|Piwil2|Pabpc1|Ddx4|Lin28b|Cnot6|Cnot1|Tdrd1|Tnrc6a	49	-0.3594	0.19821	0.46465	Tnrc6c|Dicer1|Xpo5|Ago4|Pabpc1|Tnrc6b|Cnot1|Ddx17|Mov10|Lin28b|Tnrc6a|Snd1|Rbm4|Ptpn13|Trim71|Piwil1|Cnot10|Ddx4|Snip1|Tdrd12|Tdrd1|Cnot6|Tut4|Ncbp1|Limd1|Prkra|Piwil2|Exd1|Mael|Srrt|Tdrd9|Henmt1|Cnot3|Cnot8|Cnot11|Cnot6l|Ago2|Tarbp2|Ago3|Cnot2|Adar|Wtip|Eri1|Ncbp2|Tdrkh|Ago1|Cnot7|Cnot9|Fam172a	NA	NA	NA	NA	NA
germ cell development	34	0.29117	0.7003	0.85182	Angpt2|Bax|Cxcl12|Kitl|Bcl2l1|Ercc1|Tial1|Prdm1|Rps6kb1|Ehmt2|Bmp8b|Dazl|Rnf2	34	-0.39093	0.20339	0.45077	Dzip1|Tial1|Mtor|Tdrd5|Smad5|Ehmt2|Kit|Msh2|Bmp4|Tdrd1|Zfp37|Angpt2|Fancc|Bmp8b|Mov10l1|Akt1|Prdm1|Dnd1|Kitl|Tdrd7|Nanos3|Bax|Zfx|Gmcl1|Rara|Cxcl12|Dazl|Fbxw11|Acvr1|Ercc1|Pafah1b1|Rnf2|Bcl2l1|Rps6kb1	NA	NA	NA	NA	NA
glucocorticoid receptor binding	20	-0.39848	0.35728	0.54747	Flt3|Nr4a1|Ncor2|Ep300|Ncoa2|Ets2|Stat5b|Stat3|Sumo1|Nr4a2|Cebpb	20	-0.38694	0.38713	0.62038	Ep300|Ncor2|Stat3|Flt3|Grip1|Nrip1|Nr4a3|Nr4a2|Smad3|Ncoa2|Ipo13|Psmc3ip|Cebpb|Stat5b|Ets2|Tacc1|Ywhah|Nr4a1|Fkbp4|Pias2	NA	NA	NA	NA	NA
gluconeogenesis	21	-0.28804	0.79332	0.90121	Pgam2|Crtc2|G6pc3|Pgk1|Gpd2|Gpi1|Rbp4|Ppargc1a|Gapdh|Gpd1|Atf3|Sds|Tpi1	NA	NA	NA	NA	NA	22	-0.24704	0.83445	0.96028	ENO2|PGAM2|ALDOA|PGM1|PCK2|ENO1|GOT1|PGAM1|TPI1|SLC25A11|PGK1
glucose homeostasis	103	-0.27768	0.38226	0.58918	Slc18a2|Cacna1a|Dhps|Mcu|Neurod1|Rph3al|Ppp1r3g|Crtc2|Nmb|Ncoa5|Hif1a|Map2k1|Ptpn2|Wfs1|Cd36|Mbd5|Alms1|Tcf7l2|Foxo1|Ncor2|Stk11|Sox4|Rmi1|Sh2b2|Dbh|Adipor2|Gpi1|Slc2a4|Nucks1|Slc8b1|Rbp4|Spop|Foxo3|Ins2|Nr1h4|Foxo6|Gk|Pomc|Akt1|Hectd4|Prkaa1|Gck|Stat3|Gpr21|Park7|Tfap2b|Gprc5b	102	0.24784	0.45437	0.62335	Adipor1|Igfbp5|Park7|Adcy8|Cyb5r4|Adipor2|Cry2|Prkaa2|Ero1lb|Foxo1|Neurod1|Dhps|Bad|Foxo3|Selenot|Ptch1|Pdk3|Adra2a|Gk|Pomc|Aspscr1|Sesn3|Kcnb1|Rph3al|Ngfr|Foxo6|Plscr3|Gprc5b|Insr|Nmb|Klf7|Prcp|Tcf7l2|Sirt6|Ccn4|Gck|Sidt2|Foxo4|Bhlha15|Ppp1r3g|Inpp5k|Rmi1|Stk11|Cry1|Cnr1|Ncoa5|Ccdc186|Rps6|Slc37a4|Alox5|Slc8b1|Pax6|Pygl|Pdk4|Cav3|Map2k1|Gpr21|Lep|Sox4|Akt1|Lepr|Pfkm|Ptpn2|Mbd5|Pdk1|Fabp5|Bace2|W…	NA	NA	NA	NA	NA
glucose metabolic process	58	0.37979	0.11568	0.58953	Brat1|Wdtc1|Aldh5a1|Ppara|G6pdx|Igf2|Pdhb|Mapk14|Pdk1|Pdk2|Galm|Pdk4|Serp1|Pdk3|Akt2|Usf1|Igfbp5|Fabp5|Dcxr|Pdha1|Npy1r|Onecut1|Cbr2|Pgm2|Gm3839|Inppl1|Pkm	54	-0.2495	0.75215	0.84678	Hectd4|Cpt1a|Gdpgp1|Nisch|Inppl1|Pdk2|Apod|Prkaa1|H6pd|Myc|Gapdhs|Fbn1|Tfap2b|Pkm|Hk2|Fabp5|Pdk1|Pgm5|Pik3ca|Crem|Brat1|Gm10358|Kcnj11|Akt1|Lep|Wdtc1|Pdha1|Pdk4|Oma1|Gm3839|Pgm2l1|Igf2|Npy1r|Dcxr|Gapdh|Onecut1|Mapk14|Ppara|Galm|Slc2a8|Gck|Tcf7l2|Tpi1|Pgm1|Adpgk|Usf1|Dlat|Akt2|Serp1|Pik3r1|Pgm2|Pdk3|G6pdx|Pdhb	NA	NA	NA	NA	NA
glutamatergic synapse	289	-0.28513	0.050818	0.44452	Htr2a|Il1rapl1|Plat|Stx4a|Kcna3|Adam10|Usp8|Sept11|Gabrd|Grasp|Hip1|Ptk2|Abhd17b|Flna|Adgrb1|Canx|Kcna4|Abi1|Hnrnpk|Rtn4|Nptx1|Map2k1|Grm1|Ephb2|Nlgn1|Slitrk4|Rnf10|Eps8|Ghsr|Ptprd|P2rx6|Cnksr2|Drd1|Prkce|Ppp1r9a|Efnb3|Agrn|Cadps|Magi2|Prr7|Numb|Dlg1|Stau1|Synpo|Sh3gl2|Tanc2|Ophn1|Epha7|Dbn1|Grik4|Grm7|Fyn|Dgkz|Gpc4|Sirt2|Rtn4r|Gripap1|Lck|Ptprt|Sipa1l1|Nos1|Arhgef2|Slitrk1|Hras|Prkci|Ptprz1|Nptx…	387	-0.29802	0.020895	0.36458	Apoe|Sptbn2|Bcan|Shank1|Sparc|Dbn1|Ndrg2|Ntrk3|Tspoap1|Ndrg1|Nos1|Bsn|Cdh10|Akap9|Ctnnd1|Tanc1|Shank3|Sipa1l1|Tnr|Eps8|Cacna1b|Erbin|Ptprd|Grik4|Cadps2|Dnm2|Adra1a|Psd2|Myh10|Pcdh17|Cacna1c|Grm1|Il1rap|Ophn1|Cacna1a|Ptprz1|Sorcs3|Arhgef2|Hip1|Pcdh8|Actn1|Mtor|Frmpd4|Slitrk2|Stat3|Ap3d1|Dlgap3|Nrp1|Shank2|Pclo|Adgrb1|Itgb3|Scrib|Grm5|Grip2|Epha4|Lrrc4b|Grm7|Plat|Atp2b1|Nrp2|Sparcl1|Cnksr2|Atp2b3|T…	74	-0.15939	0.99335	0.97875	FARP1|ATP2B4|NTRK3|PTPRD|RAC1|LRRC4B|CANX|MTOR|ATP2B2|LRRTM1|HRAS|YWHAZ|EPHA4|HPCA|CAMK4|PIN1|KCNA3|DGKI|ATP2B3|BAIAP2|CDH10|BCR|MPP2|ARHGEF2|SLC6A17|PTK2B|CDK5|NCS1|ACTN2|FYN|GPM6A|DGKZ
glutamine metabolic process	20	-0.40997	0.31997	0.52211	Sirt4|Ctps2|Adssl1|Glud1|Phgdh|Gls|Pfas|Gfpt1|Ctps|Cad	NA	NA	NA	NA	NA	NA	NA	NA	NA	NA
glutathione metabolic process	41	0.32878	0.42678	0.72829	Ctns|Gstp1|Gstz1|Gpx4|Gstm7|Aldh5a1|G6pdx|Gclc|Gstm2|Gstt3|Sod1|Idh1|Gstk1|Cth|Ggt6	37	-0.26071	0.77591	0.86587	Gstm1|Gpx3|Ggt7|Gstm7|Gstm6|Hpgds|Gstm5|Gstt1|Idh1|Hmgn5|Slc7a11|Gsta4|Gsta3|Gstm2|Cth|Mgst1|Sod2|Gstt3|Gsta2|Mmachc|Gstm4|Gstk1|Gstz1|Ctns|Gstt2|Glo1|Gclm|Oplah|Gstp1|Nfe2l1|Gpx1|Gpx4|G6pdx|Gsr|Gclc|Sod1|Ethe1	NA	NA	NA	NA	NA
glutathione transferase activity	28	0.38319	0.33033	0.7236	Gsto1|Gstp1|Gstz1|Gstm6|Gstm7|Gstm2|Mgst3|Gstt3|Gstk1|Alox5ap|Gsto2|Gstm3	24	-0.43543	0.18232	0.41337	Gstm1|Gstm7|Gstm6|Hpgds|Gstm5|Gstt1|Gsto2|Alox5ap|Gsta4|Gsta3|Gstm2|Mgst1|Gstt3|Gsta2|Ptges|Ltc4s|Gstm4|Gstk1|Gstz1|Gstt2|Mgst3|Lancl1|Gsto1|Gstp1	NA	NA	NA	NA	NA
glycogen metabolic process	36	-0.31984	0.48409	0.65464	Il6st|Agl|Phka1|Phkb|Pygb|Ugp2|Tcf7l2|Stk40|Pygm|Gsk3b|Gaa|Phka2|Gnmt|Prkag2|Ppp1r3c|Ppp1r3d|Akt1|Ppp1cb	34	-0.34013	0.38862	0.62187	Phka2|Phka1|Ppp1r3c|Pygb|Pygm|Agl|Ugp2|Ppp1r3b|Phkb|Gnmt|Lepr|Akt1|Phkg1|Pygl|Gys1|Gsk3a|Gaa|Slc37a4|Stbd1|Prkag2|Ppp1r3d|Il6st|Tcf7l2|Nhlrc1|Ppp1cb|Akt2|Ppp1r2|Gsk3b|Ppp1r1a|Ppp1cc|Phkg2|Stk40|Epm2a|Ppp1ca	NA	NA	NA	NA	NA
glycolytic process	36	-0.2501	0.87335	0.91498	Aldob|Pgam2|Hk3|Eno1b|Eno1|Aldoc|Pfkl|Pgk1|Gpi1|Aldoart1|Aldoa|Gapdhs|Gapdh|Dhtkd1|Gck|Tpi1|Hk2|Eno4	31	-0.27177	0.75949	0.86603	Aldoc|Eno3|Dhtkd1|Pfkp|Hk1|Ogdh|Gapdhs|Pfkl|Pkm|Hk2|Gpi1|Pgam1|Eno1b|Gm10358|Pfkm|Aldob|Aldoart2|Eno4|Aldoart1|Gm3839|Hkdc1|Gapdh|Aldoa|Pgk1|Gck|Pgam2|Tpi1|Eno1|Adpgk|Eno2|Bpgm	NA	NA	NA	NA	NA
glycosaminoglycan binding	21	-0.42934	0.24155	0.46613	Vit|Serpine2|Crispld2|Ptn|Smoc2|Spock3|Sulf2|Shh|Bgn|Spock2|Extl2|Gns	23	-0.30557	0.67583	0.82928	Vit|Smoc2|Sulf2|Eng|Tgfbr3l|Crispld2|Spock2|Abi3bp|Dcn|Tgfbr2|Serpine2|Bgn|Egflam|Ccdc80|Sgsh|Prnp|Sulf1|Ndnf|Spock3|Shh|Ptn|Gns|Extl2	NA	NA	NA	NA	NA
Golgi apparatus	NA	NA	NA	NA	NA	NA	NA	NA	NA	NA	197	-0.2893	0.025278	0.33656	CA4|CLU|BECN1|CAND1|ARHGAP32|TRIM3|CLASP2|VIPAS39|PDE2A|TRAPPC3|ARHGAP21|ALB|CUL3|FASN|MACF1|ACO1|VPS52|SACM1L|ACHE|LRPAP1|DOCK4|HOOK3|TMEM132A|ANK3|LLGL1|DBNL|GAK|STK24|HTT|MAP2K1|GAD2|SYNRG|CD44|KIFAP3|CLASP1|MAP6|GANAB|PPP2R5C|AIMP1|VTI1B|NEDD4L|DLG1|SYNE1|RAP1GAP|MTOR|NDRG2|SCYL2|HRAS|PCSK1N|TENM2|SMPD3|EPHA4|MYO5A|VPS45|TRAPPC1|PITPNM1|LMAN2L|OCRL|CAT|RAB6A|VTI1A|SORL1|CDIPT|GJA1|HSPD1|ATP2B…
Golgi cisterna membrane	64	0.35844	0.16492	0.66648	B4galt5|Psenen|B4galt7|Chpf2|B4galt2|Gpr89|Sar1b|Pitpnm1|B4galt1|St6gal1|Chsy1|Aph1a|Golph3|Fut11|Nagpa|St3gal1|St3gal4|Nsg1|Chpf|B4galnt3|Iigp1|Csgalnact2|B4galt3|St3gal3|Gal3st3|Tmed3|B4galnt4|Tmem115|Galnt3|Uxs1|Golim4|Chsy3|Asap2|Fut4|A3galt2|Nsg2|Golga2|Tmed2	62	0.36211	0.050892	0.236	B4galt2|Fut11|St3gal3|B4galt5|Tmed3|St6gal2|Golph3|Fut10|Psenen|Nsg2|Sar1b|Rab21|Tmed2|St3gal1|B4galt3|Uxs1|Cant1|Gpr89|St3gal2|Gal3st3|B4galt6|Galnt1|St6gal1|Csgalnact1|Csgalnact2|Mob4|Aph1a|Fut9|Nucb1|B4galnt3|Golph3l|Sec1|Sort1|Nagpa|Ggta1|Golga2|Tmem115|Fut4|Bcap31|Inpp5e|B4galt4|Fut2|Galnt3|Golim4|Arap1|Chsy3|Hace1|B4galnt4|Nsg1|Fut8|Iigp1|B4galt1|Chpf2|B4galt7|Pitpnm1|Chpf|St3gal4|Scfd1|Asa…	NA	NA	NA	NA	NA
Golgi lumen	21	-0.28223	0.81601	0.91442	Sod3|Gpc3|Agrn|Gpc4|Il12a|Vtn|Sdc4|Gpc1|Rab33b	NA	NA	NA	NA	NA	NA	NA	NA	NA	NA
Golgi medial cisterna	22	-0.40804	0.30334	0.51251	H2-K1|Man2a1|Golga5|B3galt6|H2-Q4|H2-Q7|Hid1|Gosr1	NA	NA	NA	NA	NA	NA	NA	NA	NA	NA
Golgi membrane	442	-0.26909	0.047348	0.46225	Abca7|Egfr|Pkmyt1|Man2a1|Leprot|Yif1a|Mbtps2|Chst10|Lman1|Cln3|Tmem132a|Copb1|Cspg5|Psen2|Rab9|Adam10|Sec24d|Wls|Manea|Tnfrsf1a|Zdhhc17|Cog1|Bcap31|Galnt6|Cog5|Pmepa1|Acbd3|Parm1|Hs2st1|Chst3|Tapbpl|Sgms1|Atl1|Gabarap|Uso1|Myo18a|Scamp3|Rnd3|Zdhhc9|Hace1|Sybu|Cog2|Clstn3|Tmem59l|Abcb1b|Gcc1|Slc35a3|Chpt1|Rap1gap|Gbp5|Bet1|Copz2|Galnt18|Sec23b|Pja2|Sppl2b|Sys1|Notch1|Clstn2|Lman2|B3galt5|Tnks2|St8…	460	0.30954	0.00048263	0.12547	Naa60|Tfg|Cspg5|Gosr2|Kdelr1|Snap29|Fktn|Galnt13|Fut11|Pdcd6|Hs3st2|Trappc3|Fam20b|Cabp1|B4galnt1|Dipk2a|Slc35a4|Ykt6|Cope|Zdhhc3|Gabarap|Mmgt1|Svip|Copz1|Tmco1|Blzf1|Pld3|Gopc|Zdhhc9|Hyal2|Maneal|Trappc4|Stx12|Tmem165|Ebag9|Pdcd10|Copz2|Tmem167|Bet1l|Rheb|Napepld|Stx5a|Chst10|Rab9|B3galnt1|Slc35a5|Gnai3|Scamp3|Golt1b|Slc30a7|Cux1|Stk25|Smpd3|Sacm1l|Rab12|Mgat4a|Psen1|B3gat1|Golga7b|Fzd5|Sh3glb1|…	92	-0.21307	0.7291	0.84542	SEC24C|ARHGAP32|TRAPPC3|ARHGAP21|CUL3|SACM1L|VAC14|TMEM132A|LLGL1|DBNL|RAC1|GAD2|ARRB1|RAP1GAP|MTOR|CHP1|VAPA|HRAS|SMPD3|VPS45|TRAPPC1|LMAN2L|GRIA1|RAB6A|VTI1A|CDC42|SORL1|CDIPT|PEF1|GJA1|SLC2A1|RTN3|RHEB|NCAM1|RAB1B|SEC23A|ARCN1|RAB21|CSPG5|AP1B1|RAB33A|TMED10|BSG
Golgi organization	92	-0.27407	0.4416	0.62623	Lman1|Tmed4|Optn|Atl3|Prkd1|Csnk1d|Bcas3|Uso1|Myo18a|Hace1|Cog2|Tmed5|Sec23b|Lman2|Fbxw8|Sec16a|Lman2l|Atp8b1|Cltc|Hook1|Trappc12|Golga5|Tmed7|Vmp1|Trappc8|Stx17|Rab43|Atp8b5|Cog3|Coro7|Ubxn2b|Golph3l|Dync2h1|Htt|Rab1a|Usp6nl|Sec16b|Arhgap21|Csnk1a1|Clasp1|Gbf1|Trip11|Trappc11|Zw10|Nsfl1c|Arhgef7|Syne1|Vcpip1	92	-0.34686	0.093016	0.38198	Atp8b2|Cul7|Kifc3|Dync2h1|Lman1|Huwe1|Htt|Dym|Clasp1|Lman2l|Gak|Sec16a|Clasp2|Lrrk2|Arhgap21|Gbf1|Atl2|Usp6nl|Uso1|Myo18a|Tmed1|Cog2|Syne1|Dnajc28|Cltc|Prkd1|Coro7|Trip11|Hace1|Zw10|Sptbn5|Atp8b3|Trappc11|Ticam2|Golga5|Plekhm2|Vps51|Tmed10|Bcas3|Cog3|Vcpip1|Pi4k2b|Ubxn2b|Trappc8|Golga2|Atl3|Rab30|Lman2|Csnk1a1|Rab29|Gorasp2|Trappc12|Atp8b1|Rab43|Golph3l|Vmp1|Arfgef1|Cog4|Sec16b|Nploc4|Tjap1|Bhlha…	NA	NA	NA	NA	NA
Golgi stack	31	-0.29683	0.65635	0.77671	Cln3|Plk3|Uso1|Cog2|Rab14|Trappc4|Tmbim4|Vrk1|Akap9|Nsf|Zfyve1|Rab27b|Sulf2|Mbtps1|Tom1l1|Gbf1|Clip3|Nsfl1c	33	-0.3234	0.49237	0.6969	Akap9|Dnmbp|Plk3|Gbf1|Sulf2|Uso1|Lpcat2|Cog2|Ica1|Rab27b|Nsf|Mgat4b|Marchf9|Mbtps1|Mgat2|Cln3|Rab14|Lyz2|Vrk1|Lypla2|Rasip1|Sulf1|Tom1l1|Pifo|Nsfl1c|Marchf4|Golga7|Tmbim4|Zfyve1|Clip3|Mgat4a|Bet1l|Trappc4	NA	NA	NA	NA	NA
Golgi to plasma membrane protein transport	24	-0.39789	0.30277	0.51253	Arfrp1|Optn|Bbs2|Macf1|Sys1|Rab10|D230025D16Rik|Nsf|Bbs1|Golga4|Sptbn1|Ank3|Rab31	26	0.38427	0.22017	0.38796	Blzf1|Optn|Bbs2|Golph3|Rab10|Golga7|Vamp3|Amn|Rab31|Vamp4|Arfrp1|Sys1|Vamp2|Rab26|Gga1|Nsf|D230025D16Rik|Prepl|Vamp7|Gga3|Bbs1|Gga2|Sptbn1|Ank3|Golga4|Macf1	NA	NA	NA	NA	NA
Golgi to plasma membrane transport	22	0.3613	0.4919	0.75524	Chic2|Arf5|Arf2|Dnm2|Exoc4|Golga7|Arf3|Arf4|Steap2|Llgl1|Arf1|Exoc1	NA	NA	NA	NA	NA	NA	NA	NA	NA	NA
Golgi-associated vesicle	NA	NA	NA	NA	NA	20	-0.35155	0.51921	0.71267	Bsn|Lrrk2|Pclo|Scfd1|App|Copb1|Unc13a|Cubn|Ap1g2|Stk26|Chic2|Erc2|Acr|Nucb1|Vps41|Map6|Adam10|Stk16|Bet1l|Map6d1	NA	NA	NA	NA	NA
GPI anchor biosynthetic process	32	-0.43013	0.12086	0.40471	Dpm1|Pyurf|Pigm|Piga|Pigc|Pigf|Pigs|Dpm3|Pigt|Pgap2|Pigo|Pigg|Cwh43|Pigk|Pigv|Pigw|Pigp|Gm20716	33	0.43279	0.049389	0.17912	Pigv|Pigc|Pigq|Piga|Dpm2|Pigm|Pigf|Pigz|Pigp|Gm20716|Pigl|Pigb|Pigs|Pigh|Pigw|Gpaa1|Pgap3|Pigu|Pigo|Dpm1|Dpm3|Cwh43|Tmem246|Pyurf|Pgap2|Pgap1|Pigyl|Pigt|Pign|Pigx|Pigg|Mppe1|Pigk	NA	NA	NA	NA	NA
growth cone	164	-0.27846	0.2229	0.52324	Fmr1|Syap1|Exoc8|Ptbp2|Auts2|Itga3|Flna|Rac3|Exoc3|Iqgap1|Hnrnpr|Abi1|Map1b|Fkbp15|Eps8|App|Ppp1r9a|Pcdh9|Zfp804a|Dbn1|Whrn|Tsc1|Kif20b|Sirt2|Gdpd5|Rtn4r|Dicer1|Dvl1|Ptprz1|Nptx2|Frmd7|Dtnbp1|Eno1b|Dcx|Lmtk2|Ctnnd1|Myh14|Clu|Ptk2b|Gsk3b|Eno1|Dscam|Trpc5|Shtn1|Myo1a|Dlg3|Ndrg2|Cpeb4|Mapt|Prex1|Kif3c|Sigmar1|Cib1|Ssh1|Ptprf|Tpm3|Pink1|Snap25|Map3k12|Klc1|Ntrk2|Hap1|Cdk5r2|Myh10|Twf2|Rasgrf1|Dpysl2|…	171	-0.33799	0.028927	0.30492	Fmr1|Pcdhgb1|Map1b|Dbn1|Ndrg2|Dicer1|Iqgap1|Ctnnd1|Prex1|Eps8|Clu|Fkbp15|Dnm2|Inpp5j|Myh10|Usp9x|Copa|Rasgrf1|Ptprz1|Pcdh9|Setx|Myh14|Utrn|Hap1|Lrrk2|Nrp1|Shank2|Pclo|Rapgef3|Fez1|Itga3|Ptprf|Grin1|Adgrl1|Frmd7|Ppp1r9a|Unc5c|Abl1|Pink1|Zfp804a|Chrna7|Stmn4|App|Flna|Ntrk2|Dscam|Auts2|Copg2|Myo9a|Ppp1r9b|Ptbp2|Ptprs|Ptk2b|Exoc4|Dpysl3|Gdpd5|Cxadr|Nefl|Lmtk2|Kif20b|Twf2|Smn1|Trpc5|Trpv4|Lrig2|Ctsz|A…	54	-0.25818	0.51962	0.78127	PCDH9|MYH10|RASGRF1|TWF2|CALM1|FKBP15|STIM1|THY1|RAC3|SIRT2|ACAP3|SNAP25|NDRG2|LRRTM1|TENM2|MYO5A|BASP1|TMOD2|EXOC8|MAPT|KLC1|FSCN1|USP9X|EXOC3|PTK2B|CDK5|PAFAH1B1|ERC2|DPYSL2
growth factor activity	119	0.2542	0.61098	0.78714	Rabep2|Il34|Fgf13|Lefty1|Gfer|Igf1|Fbrs|Clec11a|Tgfb3|Cd320|Cxcl12|Hdgf|Igf2|Jag2|Pdgfd|Ntf3|Kitl|Mstn|Il4|Nenf|Gdf9|Vegfb|Vegfc|Pdgfb|Gdf11|Timp1|Cntf|Bmp7|Il6ra|Vegfa|Gdf15|Prok1|Bmp8b|Fgf5|Tdgf1|Bmp6|Hdgfl3|Gmfg|Fgf11|Tgfa|Fgf17|Csf3|Bmp5|Bmp1|Gdf10|Fgf12|Osm|Pdgfc|Gmfb|Pgf|Fgf10|Fgf22|Ngf|Ntf5|Cxcl1	101	0.31363	0.069754	0.30795	Fgf13|Manf|Ngf|Inha|Ptn|Ccn2|Bmp3|Ntf3|Pdgfb|Bdnf|Inhbb|Nenf|Pgf|Gfer|Cers1|Igf1|Vegfb|Fgf12|Hdgf|Gmfb|Hdgfl3|Osgin2|Rabep1|Fgf14|Fgf16|Csf1|Ccn3|Inhba|Cxcl12|Tgfb3|Egf|Clec11a|Hspe1-rs1|Vegfd|Rabep2|Artn|Bmp2|Lefty1|Gdf11|Nrg2|Hbegf|Fgf22|Tgfb1|Cntf|Vegfa|Mstn|Igf2|Pdgfa|Il5|Jag2|Gh|Kitl|Fgf3|Gdf6|Il7|Fbrs|Vegfc|Cd320|Btc|Pdgfd|Fgf9|Mia|Fgf7|Il12a|Timp1|Bmp6|Bmp8b|Il11|Nrtn|Bmp5|Amh|Gpi1|Tgfb2|P…	NA	NA	NA	NA	NA
growth factor binding	42	-0.27815	0.66871	0.7721	Il6st|Tgfbr1|Kdr|Bmpr2|Acvr1b|Acvr1|Acvr1c|Ghr|Dusp1|Sdcbp|Erbb2|Acvr2a|Lifr|Htra1|Erbb3|Bmpr1b|Igfbp1|Igfbp2	39	-0.37927	0.21361	0.46587	Pdgfra|Ltbp4|Htra1|Nrp1|Erbb3|Flt1|Nkd2|Lifr|Ltbp1|Bmpr2|Ltbp3|Igfbp6|Tek|Osmr|Pdgfrb|Ccn1|Acvr1c|Lrrc32|A2m|Tgfbr1|Igfbp3|Vegfa|Nrros|Rpl37|Flt4|Fgfbp3|Il6st|Acvr2b|Kdr|Acvr1|Dusp1|Acvr2a|Igfbp4|Ghr|Pdxp|Acvr1b|Igfbp2|Sdcbp|Igfbp5	NA	NA	NA	NA	NA
GTP binding	358	0.30125	0.023048	0.59249	Rnd2|Npr2|Rab7b|Arf5|Rab24|Tufm|Guf1|Hhat|Gnas|Mtif2|Ehd4|Drg2|Hist1h1e|Rab34|Arl1|Rab29|Arl16|Atl2|Thg1l|Gtpbp8|Mtg2|Lrrk1|Gm266|Tubg2|Mfhas1|Tubb3|Rab23|Arf2|Ciita|Eif2b1|Gmppb|Rab15|Rab1b|Pck2|Sar1b|Mmaa|Rab3d|Rhobtb2|Rit1|Samhd1|Gnl3|Nkiras2|Sept10|Fkbp4|Gpn3|Mfn1|Eral1|Rala|Arl4d|Rab28|Tubb2b|Rab32|Gucy2e|P2rx5|Rap2b|Gnai2|Diras1|Sept9|Rabl2|Ifi47|Rab39|Rasd2|Gtpbp1|Tuba1c|Irgq|Rhou|Nudt16|D…	327	0.33737	0.00039683	0.087717	Eif2b2|Rasd1|Nras|Rhof|Nkiras2|Rragb|Rit1|Drg1|Gspt2|Rab23|Arf2|Rap1b|Rap2c|Arl2|Eif2b1|Rp2|Arl5b|Ehd4|Rab8b|Rheb|Mras|Rab9|Eefsec|Gnai3|Gtpbp1|Septin5|Arf4|Rab12|Rab33a|Rab18|Agap3|Rab3b|Rhou|Rab39b|Nme1|Tsr1|Mtif2|Rasl11b|Gnas|Irgq|Gna11|Arl1|Rragc|Rab1a|Rnd2|Rab5a|Ehd3|Sar1a|Rab10|Arl4c|Arl4a|Fkbp4|Sar1b|Tubb6|Arl3|Rab4b|Tuba1c|Arl15|Adss|Gnaq|Trim23|Mfhas1|Rab21|Hbs1l|Gnl1|Ran|Rab1b|Gnal|Rab4…	98	0.19093	0.85908	0.88998	IRGQ|RAB23|MRAS|ARFIP2|RAB3B|RAB33B|RHOT2|KRAS|ATL1|EEF1A2|RRAS2|RAP2C|GNA11|ARF6|TUBB2A|RALA|RAB2B|GSPT1|GNAQ|EEF1A1|RAB14|AGAP3|ARL8B|RAB4B|TUBB3|GNAO1|RAB12|RAP1B|RHOG|GLUD1|DNM1|RAB3A|ARL8A|RAB10|RAB5C|ANXA6|GNAI1|RAB18|AK3|DNM1L|RAB6B|TUBB4B|RAB31|RAB2A|ARL3|MFN2|RAB11B|RAB7A|RAP1A|DNM3
GTP-dependent protein binding	26	0.2709	0.83981	0.92307	Dynlt1a|Rab3d|Rab32|Dynlt1b|Rab3a|Arfip2|Mras|Cdc42|Hps6|Rab3b|Rapgef5|Gch1|Rab38|Dynlt1f	25	-0.37631	0.35662	0.58948	Ap3b1|Eea1|Rab3d|Unc13b|Rapgef6|Rab32|Rab5b|Rapgef5|Ap1g1|Dnm1l|Dynlt1c|Gch1|Rab3c|Rab38|Dynlt1b|Hps6|Rac1|Rab3a|Dynlt1f|Cdc42|Pard6a|Dynlt1a|Rab3b|Mras|Arfip2	NA	NA	NA	NA	NA
GTPase activator activity	218	-0.27237	0.18204	0.51215	Rgs3|Arhgap29|Tbc1d15|Rasa3|Adap2|Tbc1d7|Arap1|Arhgap31|Arap2|Rgs9|Agfg2|Ralgapa2|Gdi2|Arhgap19|Jun|Sipa1l2|Sipa1l3|Rapgef2|Elmod3|Sgsm2|Arhgef19|Rap1gap|Rasal2|Arhgap35|Sec23b|Tbc1d8|Rgs8|Stard8|Tbc1d16|Prex2|Rin1|Llgl2|Dock4|Sgsm3|Tbc1d1|Ophn1|Rgs2|Arhgap45|Grtp1|Tbc1d5|Tsc2|Sipa1l1|Prr5|Sipa1|Acap2|Tbc1d24|Depdc5|Htr2b|Arhgap23|Arhgap26|Ect2|Syngap1|Rinl|Agap2|Rin3|Dock1|Arhgef1|Rangap1|Dlc1|A…	219	-0.35763	0.0037911	0.20712	Prex2|Dock5|Arhgef15|Arhgap31|Dock4|Rasal1|Sipa1l3|Sipa1l1|Dock1|Syde1|Arhgap15|Ralgapa1|Arhgap35|Arhgap33|Stard13|Ralgapa2|Depdc5|Arhgap23|Rin1|Ophn1|Myo9b|Sgsm2|Arhgap24|Rapgef6|Arhgdib|Rgs3|Nprl2|Arhgap11a|Tbc1d1|Rasa2|Tbc1d8b|Lrrk2|Nrp1|Arhgap21|Rgs16|Arhgef1|Usp6nl|Garnl3|Arfgap3|Llgl1|Stxbp5l|Arhgap36|Sipa1l2|Arhgap18|Agap1|Rab3gap2|Nckap1l|Nf1|Asap2|Abr|Tsc2|Tbc1d10a|Arhgap42|Agap2|Dlc1|Tb…	60	-0.37144	0.044741	0.29784	ARHGAP32|ACAP2|ARHGAP21|SRGAP3|DOCK4|RABEP1|ARHGAP44|LLGL1|ABR|HACD3|THY1|ARRB1|RAP1GAP|RAP1GDS1|ACAP3|RGS7|GIT1|PLXNB1|ALDH1A1|KALRN|OCRL|SMAP2|ASAP1|NF1|RAPGEF2|RGS6|RASAL1|GNB5|BCR|TBC1D10B|SEC23A|ADAP1|ARHGAP1|AGAP2|RAP1GAP2
GTPase activity	280	0.26641	0.23963	0.73041	Rnd2|Rab7b|Rab24|Tufm|Guf1|Gng4|Gnas|Mtif2|Rab34|Arl1|Rab29|Atl2|Gng3|Mtg2|Gm266|Tubg2|Tubb3|Rab23|Rab15|Rab1b|Sar1b|Mmaa|Rab3d|Rhobtb2|Rit1|Nkiras2|Gpn3|Mfn1|Rala|Rab28|Tubb2b|Rab32|Rap2b|Gnai2|Diras1|Sept9|Rabl2|Ifi47|Rab39|Rasd2|Gngt2|Gtpbp1|Gnb1|Tuba1c|Rhou|Dnm2|Rhoj|Rab42|Iigp1|Rab18|Rab3a|Arl2|Sept5|Gng13|Rab26|Rab40b|Arhgdib|Rab22a|Mras|Rnf112|Rhoc|Mx2|Gng7|Rab4a|Srp54c|Gnb2|Gnat2|Rhob|Irg…	264	0.3733	0.00037509	0.046112	Gng4|Rasd1|Nras|Rhof|Nkiras2|Rragb|Rit1|Drg1|Gspt2|Rab23|Rap1b|Rap2c|Arl2|Rab8b|Rheb|Mras|Rab9|Eefsec|Gnai3|Gtpbp1|Septin5|Gnb2|Rab12|Rab33a|Rab18|Agap3|Rab3b|Rhou|Rab39b|Tsr1|Mtif2|Rasl11b|Gnas|Gna11|Arl1|Rragc|Rab1a|Rnd2|Rab5a|Rab10|Arl4a|Sar1b|Tubb6|Arl3|Rab4b|Tuba1c|Gnaq|Trim23|Rab21|Hbs1l|Gnl1|Ran|Tppp|Rab1b|Gnal|Rab4a|Lsg1|Diras1|Rab40b|Gnb1|Cdc42|Gng10|Gpn3|Kras|Rhoa|Mfn2|Rhobtb2|Gng3|Rab7…	80	0.24935	0.38948	0.66403	RAB23|MRAS|RAB3B|RAB33B|RHOT2|KRAS|ATL1|EEF1A2|RRAS2|RAP2C|GNA11|ARF6|TUBB2A|RALA|RAB2B|GNG13|GSPT1|GNAQ|EEF1A1|RAB14|AGAP3|ARL8B|RAB4B|TUBB3|GNAO1|RAB12|RAP1B|RHOG|DNM1|RAB3A|RASA1|ARL8A|RAB10|RAB5C|GNAI1|RAB18|DNM1L|RAB6B|TUBB4B|RAB31|RAB2A|ARL3|MFN2|RAB11B|RAB7A|RAP1A|DNM3
GTPase binding	41	-0.36557	0.22791	0.47564	Lcp1|Rragb|Flna|Ambra1|Atg14|Eprs|Ppp1r9a|Clta|Hsp90aa1|Eno1b|Eno1|Iars|Ptprn|Pak3|Nme4|Golga4|Aimp1|Sptbn1|Ulk1|Mfn2|Rasa1	40	0.41345	0.05223	0.18388	Rragb|Ybx1|Sh3gl1|Mff|Bnip3|Gnb2|Clta|Fnbp1l|Marchf5|Rragc|Bcl2l1|Preb|Aimp1|Gnb1|Mfn2|Lamtor1|Rab3ip|Eno1|Stoml2|Rasa1|Atg14|Rasip1|Ambra1|Becn1|Atg16l1|Pak3|Eno1b|Iars|Nme4|Lcp1|Bin1|Hsp90aa1|Flna|Sptbn1|Ppp1r9a|Ptprn|Rragd|Golga4|Eprs|Ulk1	NA	NA	NA	NA	NA
guanyl-nucleotide exchange factor activity	157	-0.32919	0.03175	0.39695	Dock5|Arhgef17|Ccz1|Eif2b3|Dis3|Trio|Akap13|Rapgef2|Dock11|Fgd1|Rapgef1|Farp2|Dock7|Mon1a|Arhgef19|Net1|Lamtor2|Bcar3|Ralgps1|Fnip1|Arhgef10|Fgd6|Hps1|Spata13|Prex2|Cyth4|Dennd2a|Arhgef33|Dock4|Hps4|Lamtor3|Arhgef11|Rapgef6|Rgp1|Iqsec1|Arhgef6|Gdpgp1|Dock3|Arhgef2|Eif2b4|Sh2d3c|Rasgef1a|Dennd1a|Ect2|Rasgrf2|Dennd5b|Rinl|Kalrn|Lamtor5|Psd3|Dock1|Arhgef1|Arhgef12|Dock6|Arhgef28|Prex1|Dennd5a|Bcr|Ar…	178	-0.44511	0.00014526	0.07859	Prex2|Ccdc88c|Kndc1|Dock9|Arhgef28|Dennd6b|Dock5|Plekhg3|Arhgef15|Dock4|Arhgef26|Mycbp2|Prex1|Dock1|Arhgef17|Akap13|Dnmbp|Dock7|Plekhg5|Itsn2|Rasgrf1|Arhgef2|Hps1|Sbf1|Rapgef6|Rcc1|Eif2b3|Plekhg1|Arhgef40|Dock6|Rgl2|Arhgef10|Arhgef1|Ccdc88a|Iqsec1|Plce1|Madd|Fgd5|Rapgef3|Rapgefl1|Gdpgp1|Arhgef11|Nucb2|Dennd4b|Arfgef3|Dock10|Fgd6|Rasgrp1|Abr|Dock11|Denn2b|Fnip1|Arhgef6|Tbc1d10a|Vav3|Dennd4a|Rasgrp…	25	-0.3234	0.43003	0.68943	SBF1|FARP1|RASGRF1|DOCK4|ABR|IQSEC1|KALRN|ARFGEF3|RAPGEF4|RAPGEF2|TRIO|MADD|BCR|ARHGEF2|LAMTOR1
hair follicle development	38	-0.42546	0.093656	0.38058	Fuz|Egfr|Sox9|Lgr4|Tnfrsf19|Inhba|Alx4|Acvr1b|Zmpste24|Eda|Tgfb2|Sox21|Wnt10a|Ldb2|Zdhhc21|Shh|Apcdd1|Sav1|Sos1|Sox18|Fzd3|Tfap2c	35	-0.34064	0.38698	0.62393	Lrp4|Nsdhl|Vangl2|Cd109|Zmpste24|Egfr|Tnfrsf19|Ldb2|Dnase1l2|Celsr1|Trp63|Rela|Sos1|Alx4|Tgfb2|Lama5|Sox18|Zdhhc21|Lgr4|Lgr5|Eda|Fzd6|Sox21|Wnt10a|Fuz|Inhba|Ldb1|Sox9|Shh|Sav1|Acvr1b|Dbi|Lhx2|Apcdd1|Fzd3	NA	NA	NA	NA	NA
hair follicle morphogenesis	24	-0.37257	0.39639	0.57664	Ctsl|Tmem79|Notch1|Tgfb2|Wnt10a|Bcl2|Shh|Fgf7|Fst|Gorab|Foxq1|Snai1|Ctnnb1	22	-0.25373	0.88375	0.94714	Notch1|Ctnnb1|Fgf10|Gli2|Trp63|Smo|Krt25|Intu|Tgfb2|Tmem79|Fst|Fgf7|Gorab|Foxq1|Wnt10a|Sostdc1|Ngfr|Atp7a|Shh|Ctsl|Bcl2|Igfbp5	NA	NA	NA	NA	NA
heart development	236	-0.29378	0.056942	0.4377	Gli3|Anks6|Sox9|Casp3|Gab1|Bbs7|Acan|Bmp2|Zfp36l1|Adap2|Ramp2|Armc4|Cep290|Itga3|Tgfb1|Bmp4|Atm|Acadm|Tgfbr1|Cc2d2a|Kdm6a|Ap2b1|Akap13|Sema3c|Sh3pxd2b|Prkdc|Sall4|Ttn|Map2k1|Bcor|Mthfd1|Notch1|Nek8|Ptk7|Hexim1|Dnah5|Jmjd6|Gjc1|Foxj1|Pbrm1|Med1|Heg1|Smarca4|Raf1|Kif3a|Map2k2|Hopx|Srf|Ndst1|Acvr1|Mb|Oxtr|Ntrk3|Ptn|Gna11|Htr2b|Tgfb2|Lrp2|Ift172|Sox4|Rps6ka2|Med12|Nipbl|Ep300|Col3a1|Ascl1|Nfatc4|Foxp…	222	-0.33932	0.012837	0.27078	Med12|Sparc|Prkdc|Notch1|Gli3|Pkd1|Ntrk3|Ttn|Osr1|Dync2h1|Cplane1|Ctnnb1|Pcsk5|Stra6|Akap13|Shc1|Myh10|Fn1|Cacna1c|Mmp2|Ep300|Nkx3-1|Cep290|Zfpm1|Gab1|Mical2|Popdc3|Nrp1|Pkp2|Nrg1|Kdm6a|Nrp2|Ift172|Ptk7|Pdlim4|Itga3|Mthfd1|Gja1|Frem2|Pde2a|Nipbl|Eng|Pdlim7|Aldh1a2|Pdlim1|Nf1|Smarca4|Smg9|Col3a1|Ap1b1|Dnah5|Pdlim3|Ttc25|Foxj1|Ldb3|Atm|Heg1|Gli2|Flrt3|Ndst1|Ccdc39|Srf|Epor|Ap2b1|Cad|Sall1|Pbrm1|Agt…	23	-0.35608	0.34242	0.5683	MYH10|CACNA1C|NTRK3|CTNNB1|MAP2K1|NF1|GJA1|AP1B1
heart looping	46	-0.35104	0.25	0.49782	Cluap1|Dll1|Arl13b|Hif1a|Setdb2|Notch1|Nphp3|Kif3a|Srf|Ift172|C2cd3|Shh|Rbpj|Mical2|Ift57|Folr1|Tbx3|Ccdc40|Pkd2|Gja1|Ccdc39	43	-0.35761	0.25243	0.51608	Notch2|Notch1|Vangl2|Nphp3|Mical2|Ift172|Gja1|Eng|Aldh1a2|Ccdc39|Srf|Ccdc103|Smo|Tgfbr2|Dll1|Hif1a|Arl13b|Setdb2|Tbx6|Smad3|Pkd2|Tbx3|Ift52|Rbpj|Ccdc40|Cited2|Ift57|Wnt5a|Dnaaf1|Kif3a|C2cd3|Cluap1|Ovol2|Eomes|Mib1|Zic3|Folr1|Shh|Tmed2|Tbr1|Psen1|Sufu|Mef2c	NA	NA	NA	NA	NA
heart morphogenesis	49	0.33259	0.35962	0.72741	Dvl2|Bmpr1a|Lefty1|Epor|Rxra|Arid2|Aldh1a2|Foxc1|Smarcd3|Tab1|Vegfa|Col2a1|Flrt2|Ptch1|Smo|Mybpc3|Foxc2|Col4a3bp|Tbx2|Insr	43	-0.46468	0.032976	0.19945	Chd7|Ttn|Col11a1|Dchs1|Ncor2|Zmpste24|Mtor|Zmiz1|Fat4|Kdm6a|Nipbl|Aldh1a2|Flna|Epor|Pbrm1|Smo|Sos1|Smarcd3|Arid2|Dvl2|Fkbp1a|Htr2b|Tgfb2|Ephb4|Tbx3|Mybpc3|Col5a1|Foxc1|Gaa|Synpo2l|Vegfa|Lefty1|Msx1|Bmpr1a|Isl1|Tab1|Insr|Dvl3|Rxra|Ptch1|Flrt2|Col4a3bp|Asxl1	NA	NA	NA	NA	NA
heat shock protein binding	68	0.34557	0.18916	0.69853	Fkbp5|Mettl21a|Bak1|Dnajc9|Dnaja4|Irak1|Dnaja3|Bax|Nfkbia|Hspa1l|Cdc37|Fkbp4|Stub1|Tfam|Faf1|Ogdh|Cdc37l1|Nfkb1|Adora1|Mettl22|Hspa1a|Dnajb6|Dnajc7|Apoa2|Dmpk|Hspa5|Hspa1b|Apaf1|Bag2|Limk1|Ppid	69	0.36334	0.032657	0.20885	Hspa5|Stub1|Dnajb6|Bag2|Mapt|Bak1|Dlst|Fkbp4|Pdxp|Dnaja1|Adora1|Hspa13|Dnaja3|Hspa2|Apaf1|Nfkbia|St13|Tomm34|Dnaja2|Tfam|Camkmt|Fkbp5|Bcor|Eno1|Ppp5c|Hnrnpk|Dnaja4|Irak1|Cdc37l1|Pacrg|Hspa8|Mettl23|Bax|Zfp36|Dnajc7|Hspa1b|Mettl21c|Hspa9|Lman2|Limk1|Cdc37|Ppid|Kcnj11|Eno1b|Faf1|Etfbkmt|Hspa1a|Apoa2|Mettl18|Mettl21a|Hsp90ab1|Dnajc9|Mettl22|Spn|Hspa14|Hspa1l|Nfkb1|Ogdh|Hsf1|Cltc|Prkn|Hdac2|Slc18a2|P…	NA	NA	NA	NA	NA
helicase activity	122	-0.37569	0.014305	0.3533	Hells|Ddx42|Xrcc5|Ercc6l2|Ddx58|Mcm8|Ddx46|Aqr|Recql|Ddx51|Dhx37|Hltf|Mcm7|Helb|Twnk|Mcm5|Ddx20|Ddx27|Ifih1|Dhx9|Ddx6|Dhx30|Brip1|Smarca4|Ddx28|Chd2|Ddx52|Ddx3y|Chd4|Ddx10|Atrx|Ddx56|Smarcal1|Shprh|Dhx8|Ercc6l|Ddx3x|Ddx39|Dhx36|Chd6|Eif4a2|Ddx5|Dhx29|Chd1|Dna2|Dhx15|Eif4a3|Wrn|Ddx4|Mcm3|Smarca1|Chd5|Dhx57|Fancm|Ddx31|Chd8|Ddx19a|Ruvbl1|Ddx21|Dhx16|Setx|Chd7|Ythdc2|Snrnp200	124	-0.47509	0.00015323	0.056674	Dhx34|Chd7|Ep400|Dicer1|Hltf|Recql5|Hfm1|Supv3l1|Ercc6l2|Ddx27|Ascc3|Dhx37|Blm|Upf1|Setx|Atrx|Dhx35|Ddx58|Fancm|Aqr|Ercc6|Ddx20|Chd6|Ddx46|Zranb3|Dhx30|Chd8|Gtf2f2|Smarca1|Ddx17|Mov10|Chd5|Smarca2|Helb|Mcm5|Smarca4|Dhx16|Mtrex|Ddx50|Dhx36|Ddx24|Chd1l|Chd3|Chd9|Ddx18|Dhx9|Hells|Mcm3|Snrnp200|Dhx15|Rad54b|Smarca5|Helz2|Ddx5|Shprh|Ddx3y|Ddx51|Ddx39|Dhx8|Ddx21|Mcm2|Ddx23|Ddx6|Helz|Dhx33|Ddx4|Ddx11|Dh…	NA	NA	NA	NA	NA
hematopoietic progenitor cell differentiation	72	-0.42195	0.013947	0.3171	Top2a|Rest|Slc7a6os|Sin3a|Sfrp1|Zswim9|Zfat|Inhba|Adar|Tgfb1|Bmp4|Wdr78|Gpatch4|Sipa1l3|Tmem91|Pld4|Ptprz1|Dock1|Cdk6|Prrc2c|Pygo1|Eml1|Bves|Fst|Dhtkd1|Acp6|Arhgef7|Wdr7|Fstl3	71	-0.29363	0.40013	0.63712	Pdgfra|Prrc2c|Sipa1l3|Dock1|Csf1r|Ap3b1|Ptprz1|Ston2|Sin3a|Dhtkd1|Kit|Zswim9|Wdr7|Rest|Gpatch4|Slc8a3|Zfat|Tmem91|Sfrp1|Plek|Ptprc|Bmp4|Pygo1|Bves|Tcaf2|Krt75|Esco2|Ptpn6|Apobec3|Cebpd|Kcnab2|Pld4|Herc6|Kcp|Ptprq|Eef2|Wdr78|Heatr9|Fst|Cited2|Top2a|Zfp784|Sirpa|Tmem190|Tnfrsf13b|Tgfb1|Flt4|Acp6|Col24a1|4930430F08Rik|Rbm47|Trp53|Armc6|Inhba|Adar|Eml1|Agpat5|Dact2|Ciao3|Cdk6|Ssbp3|Tent2|Psen1|Rrs1|S…	NA	NA	NA	NA	NA
heme binding	113	-0.26186	0.48648	0.64962	Adgb|Cat|Cyp20a1|Cyp2s1|Cyp4v3|Cyb5d2|Cyp7b1|Ptgs2|Cyp2j12|Nr1d1|Flvcr1|Dgcr8|Ido2|Cyp2u1|Lpo|Hebp2|Cyp26b1|Loxhd1|Tdo2|Mb|Fa2h|Nos1|Cyp46a1|Cyp2r1|Hbq1b|Slc48a1|Cyp27a1|Hbb-bs|Cyb5b|Cyp51|Cyp4f14|Ptgis|Gucy1a1|Cygb|Cyp2d22|Cyp2j9|Flvcr2|Cyp2t4|Gucy1a2|Ido1|Suox|Nos2|Nos3|Tpo|Cycs|Cyp11a1|Cyp4f13|Gucy1b2|Cyp4f17|Gucy1b1	89	0.28142	0.22966	0.47529	Dgcr8|Cyb5r4|Pgrmc1|Hebp2|Cycs|Hmox2|Cyb5a|Cyp20a1|Slc48a1|Cyp2u1|Cyb5d2|Cyc1|Eif2ak1|Jak2|Pgrmc2|Ngb|Sdhd|Prdx1|Sdhc|Cyb5b|Cyb561d1|Cyb561d2|Src|Gucy1a2|Thap4|Ido2|Hmox1|Ptges2|mt-Co1|Mb|Cyp26b1|Gm10053|Cyp4f15|Cyp2j6|Duox1|Cyp7b1|Cyp39a1|Steap4|Duox2|1700013F07Rik|Cyp4f13|Cyp4x1|Nr1d1|Cyp4f18|Cyp4b1|Cyp27a1|Cyp2j12|Cyp4v3|Adgb|Ptgis|Cyp26c1|Mpo|Cyp2t4|Gucy1b2|Flvcr2|Cyp26a1|Hbb-bs|Hbq1b|Cyp4f14…	NA	NA	NA	NA	NA
hemopoiesis	67	-0.32554	0.23489	0.49948	Kirrel3|Sfrp1|Shb|Zfat|Sgpl1|Rtkn2|Ciapin1|Asxl1|Sox6|Flt3|Nkap|Kit|Pgm3|Epas1|Cul4a|L3mbtl1|Meis1|Tgfb2|Cdk6|Rpa1|Bcl2|Cd34|Gata2|Sod2|Zfp36l2|Rbpj|Ccr2|Runx1|Picalm|Runx2|Cdk13|Add2|Hhex|Zbtb32|Ahctf1|Ctnnb1	60	-0.319	0.30614	0.57687	Epas1|Csf1r|Ctnnb1|Brca2|Sox6|Kirrel3|Flt3|Shb|Ahctf1|Kit|Tet2|L3mbtl1|Tiparp|Tal1|Zfp36l2|Zfat|Men1|Tek|Sfrp1|Zbtb32|Picalm|Pgm3|Tgfb2|Rpa1|Rogdi|Cnn2|Angpt2|Lyn|Rbpj|Ebp|Gata2|Sod2|Zfp950|Rtkn2|Nkap|Flcn|Runx2|Runx1|Mknk2|Sgpl1|Zbtb16|Crip2|Add2|Twsg1|Hhex|Cdk13|Meis1|Taz|Myo1e|Ciapin1|Cul4a|Ttc7|Pknox1|Cdk6|Bcl2|Asxl1|Glrx5|Cd34|Sh2b3|Angpt1	NA	NA	NA	NA	NA
hemostasis	34	-0.3739	0.25288	0.48735	Zfp385a|F2r|Serping1|Tfpi|Enpp4|Serpind1|Thbd|Pros1|Vwf|Adamts13|F5	25	-0.52576	0.038771	0.18867	Thbd|F3|Gp1ba|F8|Tfpi|Proz|P2ry12|Enpp4|F12|Vwf|Serpind1|F2r|Serpinc1|Serpina10|Procr|Serping1|F13a1|Cpb2|F2rl2|Adamts13|F5|Pros1|Anxa7|Anxa5|Zfp385a	NA	NA	NA	NA	NA
heparin binding	124	-0.4245	0.00093502	0.30488	Hmgb1|Sfrp1|Fgf9|Thbs4|Serpine2|Hist1h1a|Aamp|Bmp4|Anxa4|Anxa6|Cfh|Serpind1|Tgfbr3|Hbegf|Ecm2|Thbs3|Impg2|Col5a1|Postn|App|Prelp|Hsd17b12|Angptl3|Thbs2|Nell1|Fgf1|Adgrg1|Rtn4r|Crispld2|Rtn4rl1|Prss57|Col11a1|Liph|Ptn|Grem2|Pcolce|Thbs1|Fstl1|Fgf2|Smoc2|Zfp207|Vtn|Mdk|Ptprf|Aplp1|Fgf7|Fgfr1|Col23a1|Adamtsl5|Gpnmb|Clec3b|Pf4|Fgfrl1|Fn1|Adamts1|Aplp2|Fgfbp3|Slit2|Rspo3|Ccl5	112	-0.41302	0.0059688	0.17989	Lrtm1|Apoe|Chrd|Slit2|Thbs3|Thbs4|Col11a1|Fgfr1|Fn1|Fgf2|Slit1|Nav2|Smoc2|Slit3|Nrp1|Adamts15|Ecm2|Adgrg1|Cfh|Vtn|Nrp2|Fgf10|Col25a1|Ptprf|Crispld2|Lipg|Grem2|Aplp2|App|Fgf1|Lpl|Abi3bp|Angptl3|Impg2|Sfrp1|Ptprc|Ptprs|Tnxb|Bmp4|Bmp7|Col5a3|Nell1|Fbn1|Adamtsl5|Mdk|Pcolce2|Serpine2|Serpind1|Pla2g2d|Gpnmb|Comp|Postn|Pcolce|Fbln7|Ccn1|Ccl5|Rspo1|Serpinc1|Lxn|Adamts5|Fgfrl1|Ccdc80|Rtn4rl1|Serpina10|Col…	NA	NA	NA	NA	NA
heterochromatin	34	-0.45077	0.06951	0.35152	Hdac1|Tcp1|Wdr76|Sall4|Cbx2|Dnmt1|Ddx6|Dnmt3a|Pml|Smarca4|Cbx7|Atrx|Phc2|Bmi1|Cbx5|Cbx8|Orc2|Hsf1|Chd5|Uba1|Top2b|Sumo1	37	-0.26123	0.77117	0.86477	Tasor|Atrx|Top2b|Pml|Chd5|Smarca4|Morc2a|Mphosph8|Cbx8|Rrp1b|Sall1|Hsf1|Cbx2|Ddx6|Uba1|Sall4|Dnmt3a|Dnmt3b|Suv39h1|Dnmt1|Tcp1|Uhrf1|Wdr76|Smarcad1|Zbtb18|Hdac1|Cbx5|Orc2|Cbx7|Sumo1|Mbd2|Bmi1|Rnf2|Mecp2|Phc2|Cbx6|Mbd3	NA	NA	NA	NA	NA
heterophilic cell-cell adhesion via plasma membrane cell adhesion molecules	38	0.38309	0.22671	0.70154	Vcam1|Nectin4|Igsf21|Cxadr|Cadm1|Hmcn1|Cbln1|Cd24a|Adgrl1|Selp|Lgals1|Tenm1|Scarf2|Itga5|Itgal|Tenm4|Lgals9|Cdh4|Amigo1	37	-0.52232	0.012364	0.132	Cdh4|Nectin4|Ptprd|Dchs1|Tenm4|Crb1|Mcam|Fat4|Tenm1|Adgrl1|Nrxn1|Grid2|Amigo3|Hmcn1|Nectin3|Cd6|Cdh2|Nlgn1|Cxadr|Lgals9|Amigo2|Cadm1|Igsf21|Alcam|Pvr|Itgal|Lgals1|Itga5|Scarf2|Vcam1|Crb2|Cd24a|Nectin1|Cadm3|Amigo1|Cd164|Cbln1	NA	NA	NA	NA	NA
heterotrimeric G-protein complex	32	0.34122	0.46499	0.73771	Gng4|Gnas|Gng3|Gnai2|Gngt2|Gnb1|Gng13|Gng7|Gnb2|Gnat2|Gng2|Gng10|Gnat1|Gng11|Gnaz|Gnb3	32	0.54916	0.0030982	0.025308	Gng4|Gnai3|Gnb2|Gnas|Gna11|Gnaq|Gnal|Gnb1|Gng10|Gng3|Gnai1|Gnb4|Gng2|Gnai2|Gng7|Gnao1|Gnb5|Gng8|Gng13|Gnaz|Gna13|Gnat1|Gna15|Gngt2|Gng5|Gng12|Gng11|Gnat2|Dnajc25|Gna12|Gna14|Gm5741	NA	NA	NA	NA	NA
heterotypic cell-cell adhesion	NA	NA	NA	NA	NA	21	-0.54644	0.047954	0.19053	Itga7|Nfasc|Itgav|Itgb3|Jam3|Itgb2|Nrcam|Ptprc|Itgb1|Perp|Itgb7|Itgad|Gldn|Madcam1|Itga4|Itga5|Sirpa|Vcam1|Parva|Cd47|Cd200	NA	NA	NA	NA	NA
hindbrain development	20	-0.51199	0.090386	0.35012	Kdm2b|Wls|Cep290|Neurod1|Tbr1|Smarca4|Ptn|Gli2|Shh|Smad1|Nfib|En2|Gbx2|Smad9|Ctnnb1	NA	NA	NA	NA	NA	NA	NA	NA	NA	NA
hippocampal mossy fiber to CA3 synapse	NA	NA	NA	NA	NA	33	-0.27877	0.70142	0.84227	Bsn|Ctnnd1|Tnr|Grik4|Shank2|Grin1|Nectin3|Grin2d|Grik5|Efnb3|Vamp7|Grik2|Slc6a9|Rapgef4|Bace1|Epha7|Syt12|Syt9|Lrrtm2|Akap7|Slc16a7|Adcy1|Mal2|Sh3gl2|Slc30a3|Capzb|Ywhaz|Ctnna2|Prkar1b|Syt1|Snap47|Sh3gl1|Adcy8	NA	NA	NA	NA	NA
hippocampus development	79	-0.33325	0.16226	0.45473	Gli3|Kirrel3|Kdm6b|Casp3|Ezh2|Hdac1|Eif2b3|Lrp8|Bbs2|Epha5|Lmx1a|Slc32a1|Phlpp2|Anxa3|Drd1|Tsc1|Srf|Dcx|Zeb2|Ncoa1|Kif5b|Gsk3b|Bbs1|Rara|Id4|Bbs4|Mdk|Bcan|Hsd3b1|Zbtb18|Cdk5r2|Mkks|Uba6|Ran|Xrn2|Trp73|Nkx2-1|Atp2b4|Pafah1b1|Kcna1|Kif14|Hsd3b2|Nf2|Gm4450|Fez1|Ppp1r9b	78	0.33015	0.079096	0.30619	Fgf13|Dlx1|Srd5a1|Crk|Mkks|Nf2|Uqcrq|Htr5a|Crkl|Cdk5r1|Bbs2|Cdk5r2|Dcx|Nme1|Drd1|Tent2|Pebp1|Ywhae|Dab1|Gsk3b|Pafah1b1|Id4|Cfl1|Cdk5|Eif2b5|Rara|Hdac1|Dlx2|Zbtb18|Atp2b4|Tsc1|Lmx1a|Uba6|Hsd3b5|Hsd3b1|Slc32a1|Kcna1|Nkx2-1|Bbs4|Gm4450|Xrcc1|Hsd3b6|Lef1|Kif14|Hsd3b3|Nr4a3|Hsd3b2|Casp3|Mas1|Mfsd2a|Mdk|Trp73|Nefl|Phlpp2|Ptprs|Ppp1r9b|Ncoa1|Bbs1|Ogdh|Srf|Ezh1|Plxna3|Ezh2|Dclk2|Kif5b|Epha5|Zeb2|Anxa3|Fe…	NA	NA	NA	NA	NA
histone acetylation	43	0.39172	0.16045	0.6363	Pcgf2|Msl3|Ing4|Hat1|Kat2a|Kat14|Mrgbp|Meaf6|Cdyl|Mbd3|Ruvbl2|Taf1|Mettl8|Atf2|Morf4l2|Trrap|Kat8|Kat6b|Sgf29|Kat7|Mecp2|Ncoa3	46	0.32082	0.24863	0.45425	Mbd3|Ing5|Morf4l2|Atf2|Hat1|Kat8|Msl3|Mecp2|Meaf6|Dpf3|Bmi1|Dpf1|Kat5|Naa50|Mrgbp|Kat2b|Sgf29|Clock|Ruvbl2|Dpf2|Ruvbl1|Kat7|Kat14|Gtf2b|Morf4l1|Epc2|Taf1|Pcgf2|Ncoa3|Kat2a|Cdyl|Med24|Kat6a|Gtf3c4|Oga|Ing4|Rsf1|Mettl8|Brd8|Crebbp|Msl3l2|Supt7l|Kat6b|Ep300|Mcm3ap|Trrap	NA	NA	NA	NA	NA
histone acetyltransferase activity	44	0.30153	0.5598	0.78278	Supt7l|Hat1|Taf5l|Dpf2|Kat2a|Kat14|Cdyl|Tada2a|Dpf1|Taf1|Mettl8|Naa60|Atf2|Taf9|Kat8|Kat6b|Tada1|Epc1|Dpf3|Kat7|Ncoa3	40	0.34347	0.21212	0.40022	Naa60|Tada3|Ak6|Atf2|Hat1|Kat8|Taf10|Dpf3|Dpf1|Kat5|Tada2a|Kat2b|Clock|Dpf2|Taf5l|Kat7|Kat14|Taf9|Epc1|Gtf2b|Ing3|Supt3|Taf12|Epc2|Taf1|Ncoa3|Kat2a|Cdyl|Med24|Kat6a|Gtf3c4|Ncoa1|Oga|Rsf1|Mettl8|Crebbp|Supt7l|Kat6b|Ep300|Mcm3ap	NA	NA	NA	NA	NA
histone acetyltransferase binding	34	-0.38399	0.21962	0.46715	Gli3|Bcas3|Hif1a|Kansl1l|Ets1|Pcna|Sp1|Sirt2|Apbb2|Trip4|Epas1|Taf7|Creb1|Stat1|Trp53|Pla2g4a|Taf7l|Kat2b|Cebpb|Egr1	32	-0.38192	0.24699	0.49918	Gli3|Epas1|Ets1|Kansl1l|Pla2g4a|Zbtb7a|Hif1a|Trim68|Nr4a3|Myocd|Bcas3|Cited2|Kansl1|Pax6|Creb1|Cebpb|Taf7|Apbb2|Sirt2|Stat1|Trp53|Ecd|Taf7l|Sp1|Kat2b|Mef2a|Egr1|Pcna|Eid1|Mtf1|Trip4|Apbb1	NA	NA	NA	NA	NA
histone acetyltransferase complex	31	0.34785	0.44025	0.73488	Msl3|Ing4|Dpf2|Kat2a|Wdr5|Phf20|Meaf6|Dpf1|Morf4l2|Mcrs1|Kansl1|Trrap|Kat8|Kat6b|Jade3|Dpf3|Kat7|Ogt	34	-0.29702	0.60452	0.76649	Trrap|Kansl1l|Hcfc1|Ogt|Ep300|Kat6b|Brpf3|Msl3l2|Crebbp|Rsf1|Ing4|Brpf1|Kansl3|Kat2a|Morf4l1|Kansl1|Phf20|Jade1|Kat7|Dpf2|Jade2|Wdr5|Kat2b|Kansl2|Jade3|Kat5|Dpf1|Dpf3|Meaf6|Msl3|Kat8|Mcrs1|Morf4l2|Ing5	NA	NA	NA	NA	NA
histone binding	115	-0.28039	0.32543	0.55896	Ctsl|Spty2d1|Anp32e|Pwwp2a|Anp32b|Kdm5b|Bcas3|Gm28043|Kat5|Mllt6|Pygo2|Ncapd2|Atad2|Brd1|Usp16|Grwd1|Kdm5a|Smarca4|Chd2|Ino80|Supt6|Wrap53|Noc2l|Anp32a|L3mbtl1|Atrx|Rnf20|Usp51|Kmt2d|Npm1|Prkcb|Stat1|Dek|Srcap|Hinfp|Daxx|Hpf1|Trp53bp1|Mllt3|Tnks|Rsf1|Baz2a|Npm2|Mllt10|Smarca2|Ncl|Hjurp|Ptma|Tbl1xr1|Parp9|Tonsl|Asf1a|Sart3|Kdm1b|Sirt1|Gk|Chd8|Rnf168|Pkn1|Nasp|Sfmbt1|Atad2b|Uhrf2|Phf6|Vps72	143	-0.24676	0.54339	0.70834	Srcap|Kmt2d|Dtx3l|Ino80|Mcm3ap|Usp49|Wdr5b|Atad2b|Kmt5c|Kat6b|Kdm5b|Rcc1|Atrx|Yeats2|Scml4|Baz1b|Sbno2|Noc2l|Kdm5a|Chd8|Brpf3|Atad2|Mllt10|Smarca2|Mllt6|L3mbtl1|Smarca4|Usp51|Supt6|Hira|Morc2a|Tnks|Rsf1|Ncl|Tonsl|Brpf1|Smarca5|Sart3|Parp9|Ipo7|Pkn1|Uimc1|Mllt3|Mcm2|Scml2|Mysm1|Smarcc2|Ssrp1|Anp32e|Chaf1b|Scmh1|Rnf20|Lef1|Rag1|Rnf168|Npm2|Kdm1b|Asf1b|Ncapd2|Sap30l|Tspyl2|Bcas3|Tbl1xr1|Chd2|Nap1l3|…	NA	NA	NA	NA	NA
histone deacetylase activity	21	-0.45223	0.18799	0.42717	Hdac1|Hdac2|Nacc2|Hdac4|Hdac6|Hdac7|Sirt2|Hdac5|Suds3|Hdac8|Mier2|Atxn3|Hdac9|Sirt1|Hdac10|Mier1	24	-0.4353	0.18284	0.41207	Hdac10|Hdac7|Sin3a|Hdac5|Mier1|Suds3|Hdac2|Hdac6|Hdac8|Sirt7|Mier2|Atxn3|Hdac4|Brms1|Mta2|Hdac3|Hdac11|Sirt2|Hdac1|Sirt6|Sirt1|Sin3b|Hdac9|Brms1l	NA	NA	NA	NA	NA
histone deacetylase binding	117	-0.39162	0.0068524	0.31086	Kctd21|Gli3|Top2a|Sik1|Sp2|Ccnd1|Hdac1|Uhrf1bp1|Hdac2|Nacc2|Traf6|Hdac4|Hif1a|Ddx20|Rbbp4|D7Ertd443e|Bcor|Hdac6|Mta3|Dnmt1|Hsp90ab1|Sp1|Hsp90aa1|Sirt2|Hist1h1b|Srf|Sfpq|Hdac5|Chd4|Kpna2|Bex4|Ncor2|Klf4|Insm1|Hnrnpd|Suds3|Nipbl|Rara|Mier3|Mier2|Dhx36|Ywhab|Cbx5|Six3|Hdac9|Mta1|Rac1|Trp53|Camta2|Bhlhe41|Runx2|Chd5|Mef2d|Akap8|Nudt21|Top2b|Zbtb7b|Rad9a|Parp1|Kat2b|Hdac10|Pkn1|Mier1|Nr2e1|Cebpb|Ankra…	110	-0.29665	0.25129	0.5527	Ccnd1|Gli3|Hdac10|Akap8l|Nacc2|Ncor2|Nkx3-1|Mta1|Hes1|Top2b|Akap8|Ddx20|Cebpa|Hdac5|Nipbl|Chd5|Mier1|Camta2|Dhx36|Suds3|Hdac2|Nrip1|Smg5|Prkn|Srf|Tal1|Pkn2|Hsp90aa1|D7Ertd443e|Rela|Hdac6|Kpna2|Nr2c1|Pkn1|Ncor1|Hif1a|Sp2|Parp1|Mta3|Hsp90ab1|Kat2a|Lef1|Hey2|Klf4|Hspa1a|Myocd|Insm1|Chd4|Sfpq|Znhit1|Dnmt3b|Rbbp4|Mier2|Dnmt1|Prdm1|Cdc20|Hdac4|Brms1|Wdtc1|H1f5|Top2a|Mta2|Traf6|Mier3|Runx2|Hdac3|Dact1|Z…	NA	NA	NA	NA	NA
histone deacetylase complex	32	0.30909	0.61385	0.82148	Sap30|Hint1|Mta2|Phf21a|Hdac3|Hdac11|Nrip1|Mecom|Cir1|Sap30l|Tal1|Tbl1x|Hr|Satb2|Mbd2|Ncor1	33	-0.32178	0.49906	0.70193	Hdac10|Hdac7|Ncor2|Sin3a|Hdac5|Nrip1|Elmsan1|Rere|Tal1|Hdac6|Zfp541|Ncor1|Hdac8|Dnttip1|Sap30|Phf21a|Sap30l|Tbl1xr1|Zfp217|Hdac4|Mta2|Hdac3|Mecom|Hdac11|Hdac1|Cbx5|Hr|Sin3b|Hint1|Mbd2|Hdac9|Tbl1x|Satb2	NA	NA	NA	NA	NA
histone deacetylation	38	-0.40548	0.1366	0.41274	Sin3a|Hdac1|Hdac2|Sin3b|Nacc2|Msl3l2|Hdac4|Morf4l1|Hdac6|Mta3|Hdac7|Sirt2|Hopx|Hdac5|Suds3|Hdac8|Mier2|Hdac9|Mta1|Tbl1xr1|Sirt1|Rbm14|Hdac10|Mier1|Prdm5	34	-0.30058	0.58448	0.75156	Hdac10|Hdac7|Mta1|Sin3a|Hdac5|Rbm14|Msl3l2|Mier1|Suds3|Hdac2|Hdac6|Hdac8|Mta3|Hopx|Tbl1xr1|Mier2|Morf4l1|Hdac4|Brms1|Mta2|Hdac3|Hdac11|Sirt2|Hdac1|Sirt1|Phb|Sin3b|Hdac9|Brms1l|Tbl1x|Msl3|Sirt3|Morf4l2|Prdm5	NA	NA	NA	NA	NA
histone H3 acetylation	44	0.4427	0.0546	0.49035	Pole4|Supt7l|Ing4|Yeats2|Per1|Tcf3|Taf5l|Brpf1|Kat2a|Kat14|Wdr5|Spi1|Lef1|Tada2a|Naa60|Taf9|Irf4|Dr1|Kat6b|Sgf29|Trim16|Tada1|Brca2|Jade3|Kat7	43	-0.29573	0.54335	0.72538	Mbip|Brca2|Mcm3ap|Ep300|Kat6b|Yeats2|Taf6l|Brpf3|Per1|Supt7l|Smarca4|Pole3|Ing4|Brpf1|Kat6a|Trim16|Spi1|Kat2a|Lef1|Taf12|Irf4|Supt3|Map3k7|Taf9|Kat14|Jade1|Kat7|Taf5l|Tcf3|Sgf29|Jade2|Wdr5|Kat2b|Tada2a|Brd1|Jade3|Taf10|Dr1|Ak6|Tada1|Ing5|Tada3|Naa60	NA	NA	NA	NA	NA
histone H3-K4 methylation	22	-0.33592	0.58104	0.72849	Cxxc1|Wdr82|Ash1l|Nsd3|Kmt2a|Paxip1|Setd1b|Kmt2d|Prdm9|Setd1a|Setd3|Kmt2e	22	-0.47679	0.12637	0.33734	Kmt2c|Kmt2d|Kmt2a|Wdr5b|Kmt2b|Ash1l|Setd1a|Rbbp5|Ash2l|Paxip1|Kmt2e|Cxxc1|Setd1b|Dydc2|Setmar|Gm42742|Nsd3|Setd3|Wdr5|Prdm9|Wdr82|Dpy30	NA	NA	NA	NA	NA
histone H4 acetylation	35	0.31733	0.54773	0.77825	Msl3|Hat1|Per1|Tcf3|Yeats4|Naa40|Lef1|Ruvbl2|Brd8|Naa60|Apbb1|Morf4l2|Trrap|Actl6a|Irf4|Kat6b|Trim16|Brca2|Ep400|Epc1	36	0.31703	0.35483	0.54821	Naa60|Tada3|Ing5|Apbb1|Morf4l2|Naa40|Hat1|Msl3|Yeats4|Kat5|Naa50|Tcf3|Usp22|Ruvbl2|Ruvbl1|Kat7|Epc1|Ing3|Morf4l1|Irf4|Lef1|Actl6b|Actl6a|Trim16|Dmap1|Ncoa1|Brd8|Msl3l2|Chd5|Per1|Kat6b|Ep300|Bend3|Brca2|Trrap|Ep400	NA	NA	NA	NA	NA
histone lysine methylation	20	0.29109	0.81717	0.92277	Smyd2|Suv39h1|Kmt2b|Men1|Ehmt2|Kmt5a|Nsd1|Setmar|Setd2	23	-0.3881	0.34133	0.57356	Kmt2b|Setd2|Setdb1|Ehmt2|Setd1a|Setd6|Ezh2|Men1|Setdb2|Ehmt1|N6amt1|Smyd3|Suv39h1|Smyd1|Nsd1|Setmar|Smyd2|Nsd3|Setd7|Prdm9|Kmt5a|Trmt112|Suv39h2	NA	NA	NA	NA	NA
histone methylation	20	0.28962	0.82244	0.92496	Smyd2|Kmt5c|Prmt6|Prmt2|Satb1|Men1|Prmt8|Ehmt2|Carm1|Mecp2	22	0.2519	0.85373	0.9309	Prmt2|Prmt6|Mecp2|Prdm9|Prmt1|Satb1|Carm1|Prmt8|Ntmt1|Nsd3|Smyd2|Prmt7|Ehmt1|Suz12|Prdm11|Kmt5b|Men1|Ezh2|Eed|Prdm4|Ehmt2|Kmt5c	NA	NA	NA	NA	NA
histone methyltransferase complex	30	-0.50877	0.030024	0.31149	Kdm4a|Kdm4d|Ncoa6|Cxxc1|Kdm5b|Kdm6a|Wdr82|Kdm5d|Kdm5a|Kmt2a|Paxip1|Jarid2|Setd1b|Kmt2d|Cbx5|Prmt5|Zfp335|Prdm4|Setd1a	30	-0.51477	0.026298	0.18541	Kmt2c|Kmt2d|Kmt2a|Ncoa6|Kmt2b|Kdm5b|Kdm5d|Kdm6a|Kdm5a|Prdm4|Kdm4b|Setd1a|Rbbp5|Men1|Kdm4d|Ash2l|Kdm4c|Paxip1|Zfp335|Kdm4a|Jarid2|Cxxc1|Setd1b|Gm42742|Kdm5c|Cbx5|Wdr5|Prmt5|Wdr82|Dpy30	NA	NA	NA	NA	NA
histone-lysine N-methyltransferase activity	31	-0.32017	0.53322	0.69204	Ezh2|Setdb1|Setdb2|Ehmt1|Dot1l|Ash1l|Nsd3|Kmt2a|Setd1b|Kmt2d|Setd7|Prdm9|Suv39h2|Setd1a|Setd3|Smyd3|Nsd2|Kmt5b|Smyd1	26	-0.44754	0.13621	0.36284	Dot1l|Setd2|Setdb1|Ehmt2|Ash1l|Setd1a|Ezh2|Ezh1|Men1|Kmt5b|Setdb2|Ehmt1|N6amt1|Smyd3|Suv39h1|Smyd1|Nsd1|Setd1b|Setmar|Smyd2|Nsd3|Setd7|Prdm9|Kmt5a|Suv39h2|Nsd2	NA	NA	NA	NA	NA
homeostasis of number of cells	27	0.32262	0.59602	0.81015	Bak1|Bax|Gcnt4|Emx1|Polb|Tet2|Wdr48|Zfpm1|Il7r|Mpl|Prdx2	26	-0.2612	0.8316	0.91668	Ap3b1|Zfpm1|Tet2|Cyld|Afdn|Rassf2|Cdh2|Sart3|Mpl|Tcirg1|Card11|Rrn3|Myb|Il7r|Pik3cd|Bax|Polb|Zfx|Zbtb18|Emx1|Wdr48|Bcr|Gcnt4|Bak1|Asxl1|Prdx2	NA	NA	NA	NA	NA
homeostasis of number of cells within a tissue	34	-0.34134	0.39318	0.57867	Sox9|F2r|Rac3|Notch1|Kmt2a|Vps54|Lipa|Kras|Csf1|Rpa1|Bcl2|Gata2|Col14a1|Rac1|Ccr2|Sash3|Nos3|Add1	32	-0.3375	0.42439	0.65127	Notch1|P2rx7|Kmt2a|Vps54|Flt3l|Gigyf2|Smo|Ptpn11|F2r|Cd7|Il20rb|Nos3|Rpa1|Col14a1|Gata2|Il7|Klhl10|Bax|Rac3|Vegfa|Rac1|Fh1|Add1|Ildr2|Tex15|Sox9|Csf1|Kras|Lipa|Coro1a|Bcl2|Akt3	NA	NA	NA	NA	NA
homophilic cell adhesion via plasma membrane adhesion molecules	158	-0.36167	0.0062878	0.35497	Ptprm|Pcdhgc5|Pcdhb12|Pcdhga11|Kirrel3|Pcdha3|Ret|Pecam1|Pcdhb10|Nectin1|Pcdha12|Igsf9b|Pcdha9|Pik3cb|Pcdhga6|Plxnb3|Cdh8|Pcdhb14|Cdh20|Esam|Ccdc141|Pcdhb9|Cdh22|Clstn3|Pcdhgb4|Pcdha2|Pcdhac2|Pcdhga2|Plxnb2|Pcdhb4|Clstn2|Cdh19|Cdh5|Fat3|Pcdhb16|Pcdh9|Pcdh18|Ptprt|Sdk2|Pcdhgb6|Pcdh7|Nectin3|Pcdhga7|Cdh11|Pcdhgb5|Cadm3|Dscam|Cdh2|Pcdh20|Pcdha5|Pcdha11|Cdh24|Cdh7|Pcdh10|Pcdhgb2|Ptprf|Pcdha4|Pcdhb2|C…	150	-0.59354	0.00014778	0	Celsr3|Igsf9b|Pcdhgb1|Fat3|Pcdhgc5|Cdh4|Pcdhb14|Pcdhga2|Nectin4|Ccdc141|Cdh10|Dscaml1|Pcdhga6|Robo1|Fat1|Pcdhac2|Cdh15|Pcdha8|Pcdhac1|Sdk2|Dchs1|Pcdh17|Dchs2|Pcdhb18|Pcdhgb5|Plxnb2|Pcdh11x|Pcdh8|Pcdhb4|Plxnb3|Pcdhgc4|Celsr2|Kirrel3|Pcdh9|Cdh24|Cdhr1|Nexn|Fat4|Ptprm|Pcdha11|Pcdh7|Pcdhgc3|Sdk1|Pcdhb17|Ptprf|Pcdhga7|Pcdh19|Pcdhb2|Cdh6|Clstn2|Pcdha12|Pcdhb8|Pcdh15|Pcdhb22|Cdh11|Hmcn1|Pcdhga5|Pcdhgb7|…	NA	NA	NA	NA	NA
hormone activity	64	0.3616	0.15588	0.64448	Stc1|Apln|Igf1|Ttr|Igf2|Nppc|Fndc5|Crhr2|Metrnl|Ghrl|Cort|Retnla|Vip|Tshb|Pthlh|Sst|Retnlg|Agt|Edn1|Retn|Stc2|Fbn1|Calca|Edn3|Adcyap1|Cck|Crh	47	0.27723	0.49077	0.64888	Cort|Inha|Metrnl|Inhbb|Igf1|Sst|Crhr2|Pthlh|Pomc|Enho|Stc1|Npy|Inhba|Cck|Calcb|Fndc5|Crh|Vip|Apln|Adcyap1|C1qtnf9|Igf2|Nppc|Ghrh|Ttr|Gh|Thpo|Edn3|Lep|Erfe|Trh|Uts2|Angptl8|Calca|Gal|Ghrl|Rln1|Fbn1|Stc2|Apela|C1qtnf12|Spx|Metrn|Tshb|Agt|Copa|Vgf	NA	NA	NA	NA	NA
hormone-mediated signaling pathway	32	0.40486	0.21682	0.68675	Crhbp|Adipor1|Jak2|Ppara|Thra|Crhr2|Crhr1|Rarg|Lgr5|Kdm3a|Ptpn11|Rxfp2|Nr1d2	26	0.5025	0.023911	0.10146	Adipor1|Adipor2|Nr1d2|Thrb|Thra|Jak2|Crhr2|Ghr|Lats1|Crhbp|Rara|Ppara|Lgr5|Nr1d1|Rarg|Rarb|Rxfp2|Trh|Ppard|Kdm3a|Ghsr|Ptpn11|Crhr1|Tshr|Lats2|Rxfp1	NA	NA	NA	NA	NA
host cell nucleus	NA	NA	NA	NA	NA	151	0.23782	0.39589	0.59633	Mbd3|H1f0|Maf|Rad23b|Mycn|Bmyc|Mafg|Gabpa|Ccne1|Nr1d2|Rad17|Zc3hc1|Nr2c2|Rad1|Pgr|Rxrb|Mecp2|Polr1e|Nr2f1|Thrb|Thra|Ccnk|Nr4a1|Rorb|Siah1b|Rad23a|Ccne2|Rora|Kpna1|Ar|Mbd2|Rxra|Mafb|Nfe2l1|H4c14|H1f4|Hp1bp3|Siah1a|Ccnd2|Esrra|Cnot2|Esrrg|Nr1h2|Fam120b|Etv6|Polr2e|Ccna2|Kpna6|H4c4|H1f1|Rara|Cenpb|Xpa|Ets2|Ppara|H4c1|Hsf2|Mbd1|Baz2a|Maff|Nr2e1|Nxf1|Ccnd3|Nr3c1|Mycl|Nr6a1|Cnot3|Nr2f6|Esrrb|Siah2|Ccnh…	NA	NA	NA	NA	NA
Hsp70 protein binding	42	-0.30061	0.5187	0.68128	Bag6|Ern1|Gpr37|Tsacc|Iqcg|Tfrc|Tsc1|Ficd|Dnajb14|Fgf1|Rnf207|Stip1|Creb1|Hdac8|Spn|Dmp1|St13|Dnajb9|Cdkn1b|Dnaja1|Cdk1|Fkbp1a|Dnajc8|Stau2|Dnajb1|Pacrg	45	0.33599	0.19441	0.39946	Mvd|Stub1|Dnajb1|Dnajb2|Cdkn1b|Ficd|Dnaja1|Dnaja3|St13|Rps3|Nup62|Stau2|Stip1|Hikeshi|Cd24a|Dnajc18|Pacrg|Dnajc2|Dnajb14|Dnajc8|Tsc1|Snca|Bax|Creb1|Dnajb9|Dmp1|Tsacc|Ppid|Cyp27a1|Ppef2|Cdk1|Mettl21a|Spn|Fkbp1a|Hdac8|Bag6|Dnajb12|Dnajc10|Prkn|Fgf1|Gpr37|Ern1|Iqcg|Tfrc|Rnf207	NA	NA	NA	NA	NA
Hsp90 protein binding	38	-0.41141	0.123	0.41098	Ern1|Nr3c1|Usp19|Hif1a|Telo2|Arntl|Npas2|Hdac6|Tsc1|Ppp5c|Tsc2|Stip1|Eif2ak3|Hdac8|Mapt|Erbb2|Ahsa1|Hsf1|Nos2|Nos3|Unc45a|Gucy1b1|Arhgdia|Pacrg	37	0.25597	0.72718	0.83304	Chordc1|Arhgdia|Stub1|Mapt|Unc45a|Cdk5|Ahsa1|Rps3|Nup62|Ppp5c|Stip1|Cd24a|Pacrg|Nr3c1|Tsc1|Arntl|Npas2|Cdc37|Ppid|Ppef2|Ptges3l|Ahsa2|Gucy1b1|Nos3|Ksr1|Eif2ak3|Hdac8|Hif1a|Ptges3|Hdac6|Hsf1|Ern1|Tsc2|Usp19|Telo2|Kpnb1|Slc12a2	NA	NA	NA	NA	NA
hyaluronic acid binding	20	-0.33566	0.60733	0.75027	Acan|Hapln2|Hmmr|Impg2|Hapln4|Bcan|Stab2|Cemip|Layn|Susd5|Hapln3	21	-0.37542	0.4098	0.63715	Bcan|Vcan|Stab1|Cemip|Tnfaip6|Impg2|Hapln3|Susd5|Lyve1|Kif15|Acan|Hapln2|Stab2|Hapln4|Ncan|Hmmr|C1qbp|Layn|Hapln1|Cd44|Hyal2	NA	NA	NA	NA	NA
hydrolase activity	NA	NA	NA	NA	NA	NA	NA	NA	NA	NA	225	-0.20413	0.59215	0.7893	ENDOD1|BLMH|EPHX1|PDE2A|SPCS1|ATP2B4|FASN|AGL|PGAM2|PTPRS|DDAH1|SACM1L|ACHE|PDE4D|PLCD1|PTPRD|ESD|ATP2A2|GLS|LACTB|PRDX6|ACOT2|UCHL1|PTPRN2|DDAH2|SYNJ1|ENOPH1|PTPN23|GANAB|AHCY|SIRT2|PLCL2|CNP|ABHD12|ATP6V1E1|USP5|PGP|PSMA4|ATP2B2|INPP1|ATIC|PLCXD3|ATP6V1B2|SMPD3|ASRGL1|FAAH|OCRL|PREP|ACOT11|DTD1|PSMC3|TPP2|PSMA1|DNAJC6|GARS|PTP4A1|HINT1|DPYSL4|NCEH1|LAP3|GDPD1|HSPD1|RNPEP|ATP2B3|HSPA5|CAPN5|CNDP…
hydrolase activity, acting on ester bonds	28	-0.25999	0.86227	0.92051	Tatdn3|Iah1|Exo1|Tatdn2|Aspa|Lipa|Fan1|Aoah|Nt5e|Faah|4931406C07Rik|Ethe1|Dbr1|Lipo3	25	-0.34041	0.49179	0.69919	Lipe|Aspa|Fasn|Nt5e|Tatdn1|Faah|Lipo3|Tatdn3|Dbr1|Pgap1|Esd|4931406C07Rik|Ercc5|Exo1|Lipm|Pgap3|Acy3|Pter|Plb1|Fan1|Fen1|Tatdn2|Lipa|Iah1|Ethe1	NA	NA	NA	NA	NA
hydrolase activity, acting on glycosyl bonds	74	-0.27569	0.51946	0.66905	Glb1|Parg|Man2a1|Man2b1|Manea|Hexdc|Ctbs|Neil2|Edem3|Nthl1|Gusb|Man1b1|Hpse|Glb1l|Hexa|Gaa|Dnph1|Man1c1|Glb1l2|Man2b2|Engase|Man1a|Fuca2|Cemip|Ganc|Glb1l3|Neu2|Smpd1|Man1a2|Chia1|Neil1|Gba2|Gba|Pgghg|Hyal1|Ogg1	69	0.23541	0.70082	0.77414	Ogg1|Ctbs|Hyal2|Maneal|Macrod1|Macrod2|Smpd1|Cemip2|Gba2|Fuca2|Neu1|Mogs|Kl|Ganc|Pgghg|Glb1l|Manba|Naga|Hexdc|Neil2|Hyal3|Cln5|Lct|Man1a2|Hpse|Man2c1|Man1b1|Mutyh|Gaa|Glb1l2|Lyz2|Hyal1|Edem1|Neil3|Neu2|Man2a2|Hexa|Man2a1|Edem3|Neil1|Chia1|Man2b1|Neu3|Hpse2|Gusb|Smpdl3b|Amy1|Idua|Parg|Man2b2|Man1c1|Galc|Glb1|Gla|Oga|Man1a|Gba|Engase|Manea|Dnph1|Nthl1|Cemip|Cd38|Ganab|Agl|Myorg|Hexb|Fuca1|Neu4	NA	NA	NA	NA	NA
hydrolase activity, hydrolyzing O-glycosyl compounds	30	-0.34589	0.42333	0.60579	Glb1|Gne|Idua|Hexdc|Ctbs|Gusb|Glb1l|Hexa|Gaa|Glb1l2|Ganc|Glb1l3|Manba|Chia1|Gba2	27	0.29837	0.55764	0.71925	Ctbs|Adprhl2|Gba2|Kl|Ganc|Pgghg|Glb1l|Manba|Naga|Abhd10|Hexdc|Lct|Gaa|Klb|Glb1l2|Hexa|Sis|Chia1|Gusb|Idua|Glb1|Gla|Gne|Ganab|Myorg|Hexb|Gbe1	NA	NA	NA	NA	NA
I band	21	0.48861	0.13585	0.54451	Ryr1|Casq1|Cfl2|Bin1|Hspb1|S100a1	NA	NA	NA	NA	NA	NA	NA	NA	NA	NA
I-kappaB kinase/NF-kappaB signaling	35	-0.35475	0.31652	0.52762	Tlr9|Nlrc3|Traf6|Relb|Map3k14|Tank|Tifa|Rock1|Malt1|Rock2|Hacd3|Ripk3|Rel|Akt1|Btk|Tlr7|Azi2|Nfkbil1|Tnip2|Chuk	34	-0.25358	0.82539	0.8966	Rock1|Relb|Tnip2|Rel|Rock2|Malt1|Tifa|Rela|Ikbkb|Nlrc3|Irak1bp1|Map3k14|Snip1|Tlr7|Tbkbp1|Card11|Ripk3|Card9|Irf1|Tlr9|Akt1|Nfkbil1|Traf6|Nkiras1|Chuk|Hacd3|Azi2|Irak2|Ripk2|Nfkbia|Bcl10|Tank|Faim|Nkiras2	NA	NA	NA	NA	NA
identical protein binding	NA	NA	NA	NA	NA	NA	NA	NA	NA	NA	194	-0.24894	0.17927	0.55626	HOMER3|SHANK1|HCN2|BLMH|CDH2|ACACA|GSTM5|YWHAQ|ABCG2|ALB|UBA3|FASN|PFKL|CCT7|PIP4K2C|CDC42BPA|HOOK3|GLUL|ESD|GLTP|HSBP1|LACTB|STIM1|CAMK2D|UBQLN1|ALDH4A1|ALDOA|HSP90AB1|EPRS|HTT|BRAF|PAICS|KIF5B|HIP1R|RAB11FIP2|CASKIN1|IDH1|PFKM|AHCY|CTNNA2|GSTA4|ALDH18A1|LDHB|DRG1|BAX|MTOR|CNTN2|NLGN2|ATXN10|YWHAZ|EPHA4|MYO5A|UGP2|TFRC|HPCA|MCU|CAMK2G|EHD1|PDIA3|CAT|PSMC3|CAMK2B|ST13|NCAM2|TPP2|BIN1|RYR2|GARS|CD…
immune response	189	-0.22037	0.82258	0.77776	H2-K1|H2-T24|Ccr5|Tlr9|H2-T22|Tgfbr3|Traf6|Ilf2|B2m|Ackr3|March1|Ackr4|H2-T23|Was|Cd36|Cebpg|Map3k14|Colec12|Eda|Susd2|Enpp3|Mr1|Myd88|Enpp2|H2-Aa|H2-M10.2|Thbs1|Tgtp1|Fas|Cd86|Il12a|Vtn|Nfil3|H2-M5|Ltbr|Ackr2|Tnfsf9|Fcgrt|Cblb|H2-DMb1|Tnfrsf1b|Ccl3|Lat|Plscr1|Tnfsfm13|Scap|Fyb|Ccr2|H2-Ab1|Lst1|Cd274|Gm13306|H2-Q4|Ifi44|Pf4|Cx3cl1|Tnfaip1|C8a|H2-T10|H2-Q7|Oprk1|Tnfsf18|Sbspon|Tnfsf10|Zfr2|Zap70|T…	97	0.19103	0.95372	0.92038	Marchf8|H2-DMa|Tnfaip1|Fth1|Ctsl|Tnfsf13b|Cxcl14|Marchf1|Tgfbr3|Ccl25|B2m|Oasl2|Ccr10|H2-Q2|Ccl27a|Cxcl12|Clnk|Oas1c|Cd24a|H2-D1|Colec12|Bmpr1a|Ackr2|Pdcd1lg2|Enpp2|Prg4|Nfil3|Cd80|Eda|Cebpg|Nrros|H2-K1|Smad6|Lax1|Il5|Igf1r|Traf6|Cst7|Cd274|C7|Ccl3|Oas2|Il7|Tnfrsf1b|Thbs1|Ptger4|Cd74|H2-Ab1|Ltbr|Tlr9|Ackr4|Il12a|Bmp6|Lst1|Cblb|Vav1|Lta|Ccl22|Mylpf|Ccl17|Chia1|Smad3|Ctsk|Ccl5|Ccr5|H2-Eb1|Tlr7|Irf8…	NA	NA	NA	NA	NA
immune system process	364	-0.289	0.023469	0.41521	Clec5a|Tfe3|Hmgb1|Xrcc5|H2-K1|Sema4a|Lgr4|Tfeb|Otud7b|Ddx58|Cd300c2|Polr3h|Bag6|Tlr9|Zbtb1|Dclre1c|Adar|Serping1|Mavs|Atm|Optn|Cfh|Wrnip1|Ppp6c|Adgrb1|Prkd1|Rnf135|Traf6|Tapbpl|Rnf19b|Masp1|Bcl6|Tnfaip8l2|Prkdc|Exo1|Lat2|C1qa|Il31ra|Gbp5|Ifih1|Pik3cg|B2m|Tmem173|Ticam1|March1|Tnfrsf21|Ido2|Tlr3|Inpp5d|Tbkbp1|C1qb|H2-T23|Tlr13|Hexim1|Prkce|Ankrd17|Ets1|Pml|Tnfrsf13c|Prr7|Sqstm1|Naip5|Fyn|Ptpn22|Ad…	295	-0.22978	0.55342	0.70141	Prkdc|Ets1|Cr1l|Sema4a|Csf1r|Dtx3l|Mcm3ap|Eif2ak4|Il1rap|Arhgef2|Pycard|Ankrd17|Cfp|Irf6|Tbk1|Ddx58|C4b|Tril|Setd2|Akap8|Adgrb1|Tfeb|Pla2g2f|Masp1|Dcaf15|Cfh|Cgas|Bcl6|Ttc4|Pml|Prkcq|Ddx17|Ifit1|Inppl1|Trim8|Trpm4|Cd55|Rbm14|Cyld|Tapbpl|Csk|H2-T23|Il34|Eif2ak2|Dhx36|Irf3|Atm|Hk1|C1qc|Otulin|Inpp5d|Nlrx1|Prkd2|Mif|Mr1|Erap1|Zap70|Pspc1|Tifa|Itk|Arg1|Myd88|Ptk2b|Iigp1|Parp9|Irf7|Klrg1|Gper1|Themis2…	32	-0.22958	0.83773	0.97411	CLU|DBNL|SIRT2|ADSS|SFPQ|PRKCB|CAMK4|PSMA1|ARHGEF2|PTK2B|CADM1|PRKCE|SARM1|FYN|JAGN1
immunoglobulin production	20	-0.3995	0.35216	0.54458	Atad5|Atm|Prkdc|Fas|Dnajb9|Vpreb3	NA	NA	NA	NA	NA	NA	NA	NA	NA	NA
immunological synapse	34	0.1999	0.98532	0.98902	Bcl10|Snx27|Coro1a|Ezr|Stoml2|Icam1|Stx7|Fyb2|Ptprj|Myh9|Lgals3|Itgal|Prkcq|Cd37|Skap1	31	-0.30508	0.60153	0.76221	Myh9|Scrib|Atp2b1|Fyb2|Prkcq|Vav3|Cd6|Zap70|Ezr|Dlg1|Pdcd6ip|Ptprj|Cd53|Card11|Skap1|Alcam|Cd37|Itgal|Nptn|Lck|Snx27|Prkar1a|Dusp3|Socs6|Stoml2|Havcr2|Cd81|Bcl10|Coro1a|Stx7|Arhgdia	NA	NA	NA	NA	NA
in utero embryonic development	232	0.26885	0.27537	0.72301	Zfp568|Pcgf2|Endog|Wdtc1|Myo1e|Ccm2|Bmpr1a|Ric8a|Resp18|Brk1|Nog|Slc39a3|Wdr19|N4bp2l2|Tctn1|Syf2|Hba-a1|Ada|Ednra|mt-Nd4|Kat2a|Atp7a|Sox8|Rdh10|Amd1|Mapk8ip3|Emx1|Igf2|Rxra|Pdgfra|Sec24c|Ube2b|Jag2|Xrcc2|Epn1|Coq7|Plcg1|Rxrb|Bcl2l1|Eif2s2|Inpp5b|Ell|Mbd3|Tie1|Cdk2ap1|Foxc1|Prkcsh|Maff|Ybx1|Kidins220|Flcn|Tmem231|Apba3|Angpt1|Cul3|Mgat1|Bysl|Pkd1|Hes1|Mecom|Cited2|Tab1|Prdm1|Nr2f2|Inpp5k|Mafg|Arn…	217	-0.34153	0.0094985	0.2561	Pdgfra|Slit2|Notch2|Notch1|Gli3|Pkd1|Myh9|Chd7|Ttn|Flvcr1|Kmt2d|Cr1l|mt-Nd4|Wdr19|Kidins220|Ctnnb1|Fgfr1|Speg|Myh10|Sox8|Tasor|Ncor2|Amot|Nckap1|Sox6|Plod3|Bysl|Hes1|Sin3a|N4bp2l2|Zmiz1|B9d1|Kdm6a|Xrcc2|Chd8|Tanc2|Plcg1|Sox10|Gja1|Smarca4|Msh2|Rpgrip1l|Nbn|Palb2|Arnt2|Heg1|Gli2|Myc|Srf|Nog|Hsf1|Lig4|Smo|Tgfbr2|Med1|Dll1|Pdgfrb|Ankrd11|Myo18b|Ptprr|Apba2|Rad51b|Gna12|Slc30a1|Zfp335|Srsf1|Nos3|Itgb…	21	0.32657	0.45263	0.69285	RIC8A|APBA2|EIF2S2|COPS3|BRK1|ADD1|TPM1|ITGB1|MYH9|EPN1|RTCB|SLC30A1|KIF3A|GPI|NMT1
inclusion body	NA	NA	NA	NA	NA	20	0.37707	0.34783	0.5004	Psmc6|Psmc4|Psmc5|Dnajb2|Sqstm1|Bag5|Prnp|Sncb|Snca|Gys1|Mt3|Hspa1a|Keap1|Hsp90ab1|Hdac6|Agl|Lrrk2|Hap1|Htt|Wdfy3	NA	NA	NA	NA	NA
inflammatory response	247	-0.26027	0.23616	0.54311	Ephx2|Parp4|Hmgb1|Ccr5|Kdm6b|Sphk1|Tnfaip3|Bmp2|Tlr9|F2r|Tnip1|Tnfrsf1a|Tgfb1|Tspan2|Nfe2l2|Prkd1|C3ar1|Sgms1|Bcl6|Ptgs2|Pla2g7|Plaa|Gbp5|Pik3cg|Cmklr1|Ticam1|Pja2|Tlr3|Tlr13|Relb|Cyp26b1|Scn9a|Kit|Hdac7|Adam8|Naip5|Camk1d|Chst2|Ndst1|Il1rap|Myd88|C5ar2|Thbs1|Tac1|C3|Naip6|Havcr2|Lipa|Plp1|Ly96|Csf1|Ptger1|Agtr2|Cspg4|Nfkbiz|Ggt5|Ackr2|Tnfrsf1b|Tlr1|Ccl3|Lat|Smad1|Ager|Ccr2|Ptgfr|Bmpr1b|Ido1|Nos2…	181	-0.29374	0.13744	0.47886	Nfe2l2|Cspg4|P2rx7|Csf1r|Ap3b1|Tspan2|Hdac7|Il1rap|Pla2g7|Pycard|S1pr3|Plp1|Itgav|Stat3|C4b|Tril|Relb|Cfh|Bcl6|Kdm6b|Tnip2|Tnfaip3|Ptgs1|Ptgs2|Kit|Prkcq|Il18|Rps6ka5|Bmpr1b|Il34|Loxl3|Adam8|Camk1d|Hk1|Ndst1|Agtr1a|Cela1|Mif|Rela|Myd88|Tnip1|Il17b|Gper1|Trp73|Themis2|Cd163|Dab2ip|Ly86|Serpinb1a|Ephx2|Aif1|Prkd1|Ticam1|Tlr3|Hck|Pla2g2d|Axl|Smpdl3b|Pja2|Gal|Pik3cg|F2r|Tbxa2r|Calca|Tcirg1|Lias|Cx3cl1…	NA	NA	NA	NA	NA
inhibitory synapse	22	0.29469	0.77636	0.89839	Igsf21|Gabra2|Igsf9|Pclo|Gad1|Nlgn3|Nlgn2|Gad2	22	-0.50899	0.077151	0.25479	Igsf9b|Bsn|Pclo|Cep112|Iqsec3|Nrxn1|Clcn3|Nlgn2|Rims2|Gabra2|Nlgn3|Igsf9|Igsf21|Lhfpl4|Gad1|Slc32a1|Syt11|Gabrb3|Gabrg2|Gad2|Gphn|Maf1	NA	NA	NA	NA	NA
innate immune response	285	0.26503	0.2454	0.73578	Eif2ak2|Polr3d|Oasl2|Ly86|Il34|Ifitm2|Adam15|Fadd|Tlr4|Dhx58|Irak1|Crcp|Cybb|Mfhas1|Polr3e|Cnpy3|Trim11|Arid5a|Ssc5d|Bcl10|Irf5|Zfp809|Cd180|Apobec3|Csf1r|Herc6|Samhd1|Mif|Ifit3|C1rl|Irf1|Ppp1r14b|C2|Traf3|Cd55|Fcer1g|Fcgr1|Ighm|Nod1|Cx3cr1|Hmgb2|Rsad2|Irak4|Cd24a|Tollip|Chid1|Arg2|Trim15|Iigp1|Card9|Trim12a|Otud4|Tbk1|Cd14|Dtx3l|Mx2|Trim27|Prdm1|Polr3g|Irgm2|C4bp|Akirin2|Sec14l1|Mid2|Polr3f|Trim…	259	-0.20465	0.86224	0.8322	Prkdc|Cr1l|Csf1r|Dtx3l|Il1rap|Arhgef2|Pycard|Ankrd17|Cfp|Fer|Tbk1|Ddx58|C4b|Tril|Setd2|Akap8|Relb|Adgrb1|Pla2g2f|Masp1|Cfh|Cgas|Ttc4|Pml|Ifit1|Trim8|Trim62|Cd55|Rbm14|Cyld|Malt1|Il34|Eif2ak2|Ptx3|Dhx36|Irf3|App|Polr3a|Hk1|Trim43a|Cx3cr1|C1qc|Otulin|Nlrx1|Mif|Trim59|Mr1|Zap70|Pspc1|Tifa|Rela|Arg1|Myd88|Trim21|Ptk2b|Iigp1|Parp9|Irf7|Ipo7|Klrg1|Gper1|Tnfaip8l2|Dab2ip|Zcchc3|Zc3hav1|Ly86|Ddx21|Inava|…	NA	NA	NA	NA	NA
inner ear development	55	-0.39962	0.062569	0.37538	Gli3|H2-K1|Bmper|Bmp2|Gjb2|Neurod1|Tgfb1|Anp32b|Dll1|Myo7a|Prox1|C1qb|H2-T23|Sox2|Pou3f4|Lin7a|Maf|Tgfb2|Bdnf|Shh|Cdkn1b|Adgrv1|Stox1|Gjb6|Kcnq1|Eya4	50	-0.24518	0.80448	0.87054	Sparc|Gli3|Cebpa|Stox1|Frem2|Jag1|Sox2|Adgrv1|H2-T23|Pcdh15|Atp2b2|Dll1|Pdgfrb|Lrp10|C1qb|Ptpn11|Gjb2|Myo7a|Cebpd|Tgfb2|Mpv17|Lhx3|Bmper|Hpca|Ror1|Duox2|Esrrb|Lgr5|Pou3f4|Cdh23|H2-K1|Tgfb1|Plppr4|Gjb6|Bmp2|Prox1|Tgfb3|Anp32b|Ccm2|Eya4|Mapkapk2|Shh|Cxcl14|Igf1|Neurod1|Bdnf|Slc25a27|Lin7a|Cdkn1b|Maf	NA	NA	NA	NA	NA
inner ear morphogenesis	55	0.24587	0.84953	0.89705	Celsr1|Cdh23|Zic1|Frzb|Tmie|Atp8a2|Spry2|Prrx1|Itga8|Six4|Wnt1|Fzd6|Wnt5a|Eya1|Insig2|Col2a1|Aldh1a3|Abr|Insig1|Ptprq|Atp2b2|Fgf10|Otop1|Nr4a3	44	-0.25875	0.75063	0.84669	Chd7|Col11a1|Fgfr1|Fgf10|Tmie|Abr|Eya1|Itga8|Celsr1|Ush1g|Six4|Atp2b2|Dll1|Ntn1|Nr4a3|Myo7a|Ror2|Slitrk6|Ptprq|Gata2|Fgf9|Frzb|Wnt5a|Prrx1|Atp8a2|Otx1|Myo15|Insig1|Ephb2|Cdh23|Aldh1a3|Wnt1|Fzd6|Zic1|Kcnq4|Sobp|Bcr|Foxg1|Mafb|Spry2|Dlx6|Insig2|Dlx5|Fzd3	NA	NA	NA	NA	NA
inner ear receptor cell stereocilium organization	21	0.36437	0.49418	0.76282	Hes5|Pcdh15|Cdh23|Ift20|Vangl2|Hes1|Ift27	22	-0.53421	0.051492	0.20303	Vangl2|Cecr2|Hes1|Fat4|Sdc4|Alms1|Adgrv1|Ttc8|Pcdh15|Ush1g|Tshr|Trip11|Myo7a|Grxcr2|Mks1|Kif3a|Ift27|Hes5|Whrn|Cdh23|Ift20|Cthrc1	NA	NA	NA	NA	NA
innervation	22	-0.31476	0.68005	0.80499	Ret|Serpine2|Lrig1|Unc13b|Fbxo45|Sulf2|Unc13a|Slitrk6|Gabrb3|Rnf165|Prkcg|Gabrb2|Chd7	NA	NA	NA	NA	NA	NA	NA	NA	NA	NA
inorganic anion transport	23	-0.36434	0.42222	0.60889	Slc4a3|Slc22a8|Slc4a7|Slc4a10|Slc4a8|Lrrc8d|Best3|Slc4a9|Vdac2|Slc4a11|Slc4a4|Slc26a4|Lrrc8b|Slc4a5	22	0.19126	0.98268	0.99848	Slc4a2|Vdac2|Slc4a5|Gpr89|Slc39a14|Vdac3|Lrrc8b|Vdac1|Slc22a6|Slc22a8|Slc4a3|Slc39a8|Best3|Slc4a11|Slc4a1|Lrrc8a|Lrrc8c|Slc4a4|Slc26a4|Lrrc8d|Slc4a10|Slc4a7	NA	NA	NA	NA	NA
insulin receptor binding	24	0.37075	0.42189	0.72804	Igf1|Src|Enpp1|Snx1|Igf2|Plcg1|Snx2|Lmbrd1|Grb10|Shc1|Ptpn11	26	-0.45243	0.12513	0.34644	Irs1|Phip|Sorbs1|Shc1|Irs4|Ccdc88a|Plcg1|Ptprf|Brwd1|Enpp1|App|Slc2a2|Ptpn11|Igf1r|Igf2|Irs2|Snx1|Lmbrd1|Snx2|Src|Pdpk1|Pik3r1|Igf1|Snx4|Ptpn1|Grb10	NA	NA	NA	NA	NA
insulin receptor signaling pathway	48	-0.26311	0.72607	0.80741	Irs2|Ptpn2|Stxbp4|Irs1|Slc2a8|Foxo1|Pik3r2|Grb14|Ptpn1|Gsk3b|Irs4|Eif4ebp1|Sh2b2|Smarcc1|Rhoq|Cav2|Pik3r3|Pik3r1|Igfbp1|Appl1|Foxo3|Ins2|Ptpra|Foxo6|Phip|Bcar1|Akt1|Dnaic1|Plcb1|Socs7	48	0.32244	0.22409	0.43944	Ndel1|Grb10|Foxo1|Srsf3|Socs7|Eif4ebp2|Ptpn1|Foxo3|Grb2|Gsk3b|Pik3r2|Pik3r1|Kl|Rhoq|Foxo6|Akt2|Slc39a14|Insr|Ptpra|Smarcc1|Foxo4|Slc2a8|Irs2|Stxbp4|Gsk3a|Pdk4|Bcar1|Cav2|Akt1|Plcb1|Rarres2|Ptpn2|Eif4ebp1|Grb14|Bcar3|Appl1|Sh2b2|Dnaic1|Pik3r3|Gpld1|Brwd1|Pdk2|Srebf1|Irs4|Apc|Shc1|Phip|Irs1	27	0.42626	0.070317	0.23082	NDEL1|GRB2|IDE|ATP6V1G2|ATP6V1H|ATP6AP1|GSK3A|ATP6V1G1|APPL1|ATP6V0A1|ATP6V1D|PTPRA|ATP6V1A
insulin secretion	33	-0.35542	0.34647	0.54725	Glp1r|Slc18a2|Stxbp3|Neurod1|Mc4r|Ptprn|Rims2|Park7|Cplx3|Dgat1	28	-0.31584	0.57367	0.75151	Vgf|Cacna1c|Snx19|Stxbp3|Pclo|Myo5a|Ptprn|Fkbp1b|Slc18a2|Mc4r|Rims2|Mafa|Rapgef4|Dgat1|Smad2|Anxa1|Cplx1|Lep|Glp1r|Adcyap1|Acvr2b|Ildr2|Neurod1|Cplx3|Hnf1b|Cyb5r4|Park7|Stx1a	NA	NA	NA	NA	NA
insulin-like growth factor binding	22	0.44563	0.22212	0.64915	Igfbp3|Igf2r|Igfbp6|Igf1r|Htra4|Igfbp5|Esm1|Igfbpl1|Htra3|Igfbp4|Igfbp7	NA	NA	NA	NA	NA	NA	NA	NA	NA	NA
integral component of endoplasmic reticulum membrane	89	0.33154	0.17776	0.68974	Rce1|Dgat2|Sgms2|Abcb9|Bscl2|Ankle2|Slc27a2|Tm7sf2|Stim1|Fitm2|Dnajb12|Elovl4|Zfyve27|Slc35b1|Tmco1|Xbp1|Sec63|Derl1|Emc6|Spcs1|Tex261|Itpr3|Slc37a4|Rrbp1|Amfr|Dpm2|Tmem33|Edem1|Dolk|Dhcr7|Tap1|Dcstamp|Fkbp8|March6|Rhbdd1|Samd8|Tram1|Xxylt1|Preb|Selenos|Slc35b2|Slc27a5|Elovl6|Hspa5|Tecr|Saraf|Tapt1|Slc37a2	94	0.35486	0.016253	0.17221	Hspa5|Hacd2|Ero1l|Xbp1|Tmco1|Arl6ip1|Slc35b1|Spcs1|Selenos|Dpm2|Sacm1l|Gpat4|Elovl6|Tmem33|Slc35b4|Ficd|Dhcr7|Tex261|Xxylt1|Preb|Dgat2|Zfyve27|Nfe2l1|Ergic1|Rtn4|Asph|Bscl2|Elovl2|Derl1|Saraf|Retreg1|Acer3|Ext1|Abcb9|Slc37a1|Elovl4|Esyt1|Tram1|Slc37a2|Tecr|Sgms1|Dolpp1|Tap2|Slc35b2|Hacd3|Rce1|Amfr|Sec62|Slc27a2|Lnpk|Slc37a4|Hsd11b1|Aup1|Elovl5|Fitm2|Dolk|Cln3|Fkbp8|Sgms2|Scd3|Slc27a5|Derl2|Alg3|E…	NA	NA	NA	NA	NA
integral component of Golgi membrane	48	0.41085	0.091941	0.54994	Acer2|Rfng|Lfng|Ier3ip1|Sgms2|Tbc1d20|Slc35b1|Mfng|Pomgnt1|Tex261|Bet1l|Slc35a4|Slc35a2|Tvp23b|Qsox2|Ubiad1|Tvp23a|Casd1|Gfy|Ndfip1|Samd8|Slc35b2|Steap2|Qsox1|Cux1	50	0.53382	0.00074571	0.0089679	Tvp23a|Fktn|B4galnt1|Slc35a4|Pcsk4|Bet1l|Slc35b1|Slc35a5|Cux1|Ier3ip1|Slc35b4|Ndfip1|Casd1|Rfng|Tex261|Zdhhc20|Zdhhc15|Slc35a2|Rer1|Ergic1|Pomgnt1|Slc35a1|Tbc1d20|Acer3|Sys1|Sgms1|Bet1|Slc35b2|Lfng|Qsox1|Steap2|Sgms2|Pcsk7|Furin|Yif1b|Ergic3|Tvp23b|Unc50|Mymk|Tpst1|Mfng|Samd8|Yif1a|Gfy|Qsox2|Acer2|Slc35a3|Ubiad1|Slc35b3|Pcsk5	NA	NA	NA	NA	NA
integral component of mitochondrial inner membrane	27	0.40588	0.2575	0.69519	Cox11|mt-Cytb|Uqcc3|Smdt1|Mpc2|Cox16|Tmem177|Slc25a19|Slc25a3|Ppox|Etfdh|Agk|Coa3|Mcub|Timm17a|Cox18|Tmem11|Apoo	34	0.55833	0.0016803	0.018373	Slc25a19|Mpc1|Sfxn3|Mcub|Smdt1|Timm17a|Cox16|Oxa1l|Etfdh|Tmem177|Mpc2|Mtln|Sfxn1|Pisd|Cox18|Sfxn5|Coa3|Coq2|mt-Cytb|Apoo|Mcur1|Pet100|Agk|Cox11|Timm17b|Ccdc51|Slc25a3|Tmem11|Mcu|Sfxn2|Uqcc3|Sco1|Sfxn4|Ppox	NA	NA	NA	NA	NA
integral component of mitochondrial outer membrane	23	0.5793	0.019634	0.26128	Bak1|Fis1|Synj2bp|Mul1|Mfn1|Gm20498|Bnip3|Fundc1|Armcx3|Gdap1|Tomm40|Dmpk|Rhot2|Abcb6|Tomm20l|Rhot1|Tomm20	24	0.48929	0.042894	0.13326	Tomm40|Gm20498|Mff|Bnip3|Gdap1|Synj2bp|Bak1|Armcx3|Fis1|Fundc2|Tomm20|Mul1|Tomm70a|Mfn1|Pigbos1|Rhot2|Tomm20l|Spire1|Rhot1|Fundc1|Dmpk|Abcb6|Pink1|Cpt1a	NA	NA	NA	NA	NA
integral component of plasma membrane	NA	NA	NA	NA	NA	NA	NA	NA	NA	NA	137	-0.3108	0.028086	0.31024	PCDH9|BMPR2|HCN2|GPR37|TRPV2|ADGRB2|GABRA2|GABRA5|SLC1A3|CNTNAP1|ATP2B4|CACNA1C|GRIN2A|NTRK3|PTPRS|PTPRD|SLC30A3|ATP2A2|STIM1|CD81|GRM3|NTRK2|GABRB2|PTPRN2|SLC6A11|THY1|PGRMC1|GABBR2|CD44|GRIA2|ADAM23|ADCYAP1R1|KIT|ATP2B2|NLGN2|TENM2|EPHA4|GRM2|TFRC|NRXN1|PLXNB1|SLC16A1|SLC1A4|LANCL1|KCNA3|GRIN1|SORL1|GABRB1|GJA1|RAPGEF2|SLC2A1|ATP2B3|CD200|KCNA2|LRP1|NRXN3|SLC25A3|PLXNA4|GRIN2B|NLGN3|CSPG4|TRHDE…
integral component of postsynaptic density membrane	46	0.32745	0.40168	0.73038	Chrm4|Gsg1l|Cnih2|Grin2d|Adrb1|Lrfn2|Lrrc4|Drd5|Lrfn1|Ptprs|Slc16a7|Gria4|Grin3a|Lrrc4b|Clstn1|Cacng4|Lrfn5|Atp2b2|Chrm1|Chrm3|Lrfn3|Lrfn4	59	-0.29384	0.45428	0.67584	Dcc|Grm1|Ptprz1|Sorcs3|Lrrc4b|Ptprf|Grin1|Ptpro|Slc16a3|Lrrtm4|Gria3|Grin2a|Clstn2|Grid2|Grin3a|Nectin3|Grin2d|Gria1|Ptprs|Atp2b2|Drd5|Lrfn2|Efnb3|Clstn3|Slc30a1|Chrm3|Lrfn5|Erbb4|Epha7|Clstn1|Lrfn4|Adra2c|Adam22|Cnih2|Cacng2|Oprd1|Lrrtm2|Ptprt|Plppr4|Grid1|Slitrk3|Slc16a7|Lrrc4|Neto1|Adcy1|Shisa9|Chrm4|Slitrk1|Lrfn1|Rtn4|Efnb2|Gria4|Adra2a|Chrm1|Cacng3|Lrfn3|Cacng7|Cacng4|Gsg1l	NA	NA	NA	NA	NA
integral component of postsynaptic membrane	58	-0.28664	0.52728	0.67568	Htr2a|Kcna3|Slc6a11|Gabrd|Slc8a1|Adgrb1|Canx|Kcna4|Grm1|Drd1|Ntrk3|Slc1a6|Htr7|Gria1|Kcnd2|Adra2c|Grik5|Slc6a1|Cdh9|Gria3|Kcnc1|Oprk1|Gabrb3|Kcna1|Grm5|Slc6a4|Chrna7|Clcn3|Adora2a	62	-0.31648	0.30436	0.57801	Ntrk3|Grik4|Adra1a|Cacna1c|Grm1|Dagla|Pcdh8|Slitrk2|Adgrb1|Grm5|Slc8a1|Slc1a6|Chrna7|Gria3|Kcna4|Clcn3|Flrt3|Slc8a3|Nlgn2|Gria1|Atp2b2|Canx|Htr2a|Nlgn3|Grik5|Adgrl2|Oprk1|Slc6a9|Cadm1|Prrt1|P2rx1|Itgb1|Slc8a2|Gabbr1|Slc6a3|Adra2c|Kcnd2|Kcna1|Chrm2|Gabbr2|Adora2a|Chrna6|Gabrb3|Slc6a8|Slitrk3|Kcna3|Lrrtm1|Gabra5|Oprm1|Cdh9|Kcnc1|Drd2|Slc6a1|Slc6a11|Adra2a|Adora1|Drd1|Grm2|Htr7|Cacng5|Gabrd|Kcnc4	NA	NA	NA	NA	NA
integral component of postsynaptic specialization membrane	25	0.32124	0.62667	0.82964	Htr5a|Gabra2|Chrna4|Gabra1|Lrrtm1|Nlgn3|Gabra5|Nlgn2|Lrfn3	29	-0.25357	0.84617	0.91574	Cdh10|Gabra3|Chrna1|Chrna7|Shisa7|Cdh2|Nlgn2|Gabra2|Nlgn1|Nlgn3|Glra3|Kcnd3|Chrne|Epha7|Gabra4|Chrna3|Gabrb3|Lrrtm2|P2rx6|Chrnb2|Slitrk3|Gabrb2|Gabrg2|Lrrtm1|Gabra5|Gabra1|Lrfn3|Htr5a|Chrna4	NA	NA	NA	NA	NA
integral component of presynaptic membrane	63	0.29952	0.44798	0.73809	Efnb2|Chrm4|Chrm2|Psenen|Chrna4|Drd2|Adra1a|Oprm1|Aph1a|Psen1|Htr1a|Efnb1|Adora1|Slc6a9|Cacna1c|Adgrl1|Ptprs|Gabbr2|Stx1b|Gabbr1|Scn1a|Gabra5|Slc6a3|Chrm1|Chrm3|Kcnc4|Htr3a	70	0.25771	0.49537	0.64736	Kcnc4|Stx1a|Adcy8|Chrna4|Htr7|Psen1|P2rx3|Drd1|Psenen|Stx1b|Kcnj9|Adora1|Chrm1|Slc6a11|Slc6a1|Efnb2|Drd2|Htr1a|Kcnc1|Kcna2|Cdh9|Htr1b|Oprm1|Gabra5|Kcnj3|Cadm3|Chrm4|Ncstn|Aph1a|Kcna3|Chrnb2|Efnb1|Chrna6|Oprd1|Adora2a|Gabbr2|Chrm2|Kcna1|Slc6a3|Gabbr1|Scn1a|Erbb4|Cadm1|Slc6a9|Chrm3|Oprk1|Efnb3|Grik5|Htr2a|Ptprs|Gria1|Kcnh1|Kcna4|Grin2a|Gria3|Atp1a3|Chrna7|Slc1a2|Adgrl1|Grin1|Slc1a6|Atp2b3|Grm7|Epha…	NA	NA	NA	NA	NA
integral component of synaptic vesicle membrane	39	-0.38509	0.17831	0.44324	Slc18a2|Atp8a1|Tmem163|Slc32a1|Sypl|Wfs1|Synpr|Stx6|Atp6v0a1|Vamp1|Slc17a8|Oprd1|Stx1a|Syt11|Stx12|Sv2c|Scamp5|Sv2b|Oprk1|Sv2a|Ptprn2|Clcn3	39	0.47806	0.010015	0.074776	Stx1a|Tmem163|Stx12|Syp|Sv2c|Slc17a8|Syt1|Scamp1|Scamp5|Slc17a7|Vamp3|Stx16|Stx6|Vamp4|Syngr1|Lamp1|Mal2|Oprd1|Syt9|Syt11|Vamp2|Sv2a|Slc32a1|Sypl|Ptprn2|Wfs1|Slc6a9|Slc6a17|Sv2b|Atp6v1g2|Oprk1|Vamp7|Ptprs|Gabra2|Clcn3|Synpr|Atp6v0a1|Slc18a2|Atp8a1	NA	NA	NA	NA	NA
integrin binding	107	-0.25489	0.57034	0.693	Lcp1|Egfr|Hmgb1|Thbs4|Pxn|Itga3|Ptk2|Kdr|Tln1|Mmp14|Lamb1|Ptpn2|Casr|Angptl3|Calr|Adam8|Fbln1|Itgb8|Cd81|Fgf1|Syk|Thbs1|Gsk3b|Fgf2|Col3a1|Cd151|Vtn|Tnr|P4hb|Nrg1|Vwf|Actn1|Dmd|Gpnmb|Ilk|Cx3cl1|Adam9|Edil3|Cd9|Adam18|Fn1|Sema7a|Tnn|Col16a1|Fermt3|Nf2|Nisch	113	-0.40362	0.005966	0.18165	Myh9|Thbs4|Lamb1|Tnr|Plpp3|Mfge8|Dmd|Pxn|Fn1|Gfap|Fgf2|Egfr|Ptprz1|Actn1|S1pr3|Itgav|Utrn|Nrg1|Jam2|Itgb3|Jam3|Gfra1|Vtn|Edil3|Itga3|Nisch|Itga2|Lama3|Col3a1|App|Adam8|Lamb2|Cd9|Fgf1|Angptl3|Itgb4|Lgals8|Casr|Icam5|Vwf|Fbln5|Itgbl1|Cxadr|Fbn1|F11r|Ptk2|Gpnmb|Lcp1|Comp|Cx3cl1|Il1b|Tnn|Itgb1|Ccn1|Fermt2|Itgb7|Lama5|Lyn|Emp2|Ptpn2|Cd226|Cib2|Itgb1bp2|Ibsp|Fermt3|Adam9|Col16a1|Isg15|Thbs1|P4hb|S1pr2|…	23	0.28073	0.64636	0.8097	GFAP|CX3CL1|ITGAV|ICAM5|ITGB1|MYH9|ACTN1|ACTN4|CALR|ANXA7|P4HB|SRC|CXADR|HMGB1
integrin complex	30	0.33185	0.52557	0.76812	Itgav|Itga1|Itgb2|Itgb4|Itga8|Itgb3|Itgad|Itga9|Itgb7|Itga2|Itgae|Itga6|Itga10|Myh9|Itgb1|Itga2b|Itga5|Itgal|Itgbl1|Itga7|Itgax	24	-0.67866	0.00086821	0.025633	Itga7|Itgam|Itga6|Itgav|Itgb3|Itga3|Itga2|Itgb2|Itgb5|Itga10|Itga8|Itgb4|Itga9|Itga2b|Itgb1|Itgb7|Itgae|Itgal|Itga11|Itgad|Itga4|Itga5|Itga1|Itgb8	NA	NA	NA	NA	NA
integrin-mediated signaling pathway	80	0.274	0.55804	0.77802	Adam15|Adam17|Plek|Tyrobp|Src|Itgav|Lama5|Itga1|Fcer1g|Vav3|Cib2|Itgb2|Itgb4|Itga8|Itgb3|Cul3|Itgad|Itga9|Vav1|Ilkap|Itgb7|Itga2|Itgae|Itgb1bp1|Adam33|Itga6|Thy1|Itga10|Abl1|Itgb1|Itga2b|Itga5|Itgal|Itgbl1|Itga7|Ptpn11|Fermt1|Pram1|Adam22|Nrp1|Itgax|Adamts14|Adam4	71	-0.43697	0.0087468	0.18123	Itga7|Itgam|Plpp3|Arhgap35|Itga6|Pxn|Fn1|Itgav|Nrp1|Itgb3|Fyb2|Itga3|Itga2|Itgb2|Lama3|Abl1|Vav3|Col3a1|Itgb5|Itga10|Adamts14|Itga8|Plek|Itgb4|Ptk2b|Fyb|Itgbl1|Itga9|Fut8|Ptk2|Ptpn11|Itga2b|Adam4|Itgb1|Fermt2|Itgb7|Lama5|Fcer1g|Tyrobp|Itgae|Vav1|Itgal|Fermt3|Cul3|Bcar1|Isg15|Itga11|Itgad|Madcam1|Rcc2|Itga4|Itga5|Adam22|Itga1|Itgb8|Syk|Zyx|Tln1|Nme2|Thy1|Tec|Fermt1|Adam15|Src|Rhoa|Cdc42|Itgb1bp1|I…	NA	NA	NA	NA	NA
intercalated disc	51	-0.43871	0.02993	0.35191	Pgm5|Ctnna1|Jup|Scn5a|Dsp|Slc2a1|Slc8a1|Anxa6|Ptk2|Des|Akap6|Fxyd1|Sptbn4|Cdh2|Slc9a1|Atp2a2|Kcnj11|Kcna5|Tmem65|Scn2a|Ank3|Tjp1|Atp1b1|Dsc2|Ank2|Scn4b|Ctnnb1|Gja1	48	-0.45278	0.026212	0.19851	Atp1a2|Vcl|Ctnnb1|Sptbn4|Dsp|Akap6|Tjp1|Pkp2|Slc9a1|Ank2|Slc8a1|Ank3|Atp2a2|Jup|Gja1|Anxa6|Cdh2|Cxadr|Dsg2|Ptk2|Itgb1|Slc4a1|Atp1a1|Dsc2|Myh1|Pgm5|Scn1a|Ctnna1|Kcnj11|Fxyd1|Cav3|Slc2a1|Scn2a|Atp1b1|Gja5|Anxa5|Scn1b|Pak1|Kcna5|Scn5a|Fhod1|Kcnj2|Scn4b|Ywhah|Tmem65|Obscn|Camk2d|Fgf13	21	-0.37273	0.30466	0.58106	CDH2|SCN1B|CTNNB1|ANK3|DLG1|GJA1|SLC2A1|PAK1|ANK2|CTNNA1
intercellular bridge	53	0.3656	0.19111	0.69126	Xpa|Kif20a|Ntng2|Fastkd2|Usb1|Cdc7|Pknox2|Gstm7|Gstm2|Pcif1|Haus3|Ninl|Ncaph2|Kif23|Eaf1|Rfxank|Trim45|Rab35|Tpx2|Sra1|Esrra|Unc119|Qsox1|Prkacb|Dusp11|Ppp1r13l	69	-0.25723	0.64786	0.77565	Gstm1|Mical3|Apc2|Cep131|Setx|Cdc7|Agbl5|Gstm7|Epb41|Kctd1|Olfm4|Ehd2|Gstm5|Haus3|Dusp11|Prc1|Ntng2|Septin2|Snrnp25|Trim45|Kif20a|Kif20b|Klhl22|Iqcb1|Hsd3b2|Hsd3b3|Fastkd2|Hsd3b6|Tex14|Gstm2|Kif23|Cep55|Mical1|Ppp1r13l|Rmdn3|Qsox1|Hsd3b1|Rab11fip3|Dctn1|Fam83d|Gstm4|Fan1|Dnajc8|Usb1|Msra|Ninl|Xpa|Nudcd2|Rfxank|Pcif1|Unc119|Esrra|Ngrn|Rab35|Prkci|Thap11|Klhdc8b|Cdca8|Krr1|Tpx2|Prkaca|Prkacb|Aamp|N…	NA	NA	NA	NA	NA
intermediate filament	70	-0.28824	0.44893	0.6217	Krt2|Krt9|Jup|Dsp|Krt10|Des|Nme2|Sync|Tlk2|Vim|Nefm|Mns1|Eif6|Nes|Lmntd1|Krt90|Hspa8|Bfsp1|Iffo2|Krt12|Synm|Gja1|Adora2a	54	-0.50669	0.0039683	0.1006	Gfap|Krt9|Dsp|Nefh|Mns1|Iffo1|Pkp2|Krt2|Myo5a|Jup|Vim|Dst|Gja1|Krt77|Plec|Synm|Krt5|Nefm|Nefl|Krt26|Krt73|Nes|Krt75|Bfsp2|Tlk2|Krt25|Lmntd1|Lmnb1|Krt80|Krt12|Krt79|Bfsp1|Krt8|Krt90|Krt87|Slc1a4|Lmna|Adora2a|Krt18|Krt10|Sync|Krt24|Krt1|Hspa8|Prph|Krt20|Nme2|Evpl|Ina|Krt222|Lmnb2|Eif6|Nme1|Iffo2	NA	NA	NA	NA	NA
intermediate filament cytoskeleton	44	-0.43937	0.046719	0.34222	Nol9|Mmp14|Carmil1|Bcas3|Zfp131|Des|Psmd10|Pja2|Stn1|Cct8|Ttbk2|Ino80|Phldb2|Smg7|Faap100|Adcy5|Slc1a6|Zfp715|Disc1|Syne2|Smarca2|Plec|Evpl|Nsfl1c	40	-0.4497	0.052835	0.24988	Mdn1|Gfap|Carmil1|Adcy5|Ndor1|Syne2|Vim|Slc1a6|Plec|Smarca2|Synm|Zfp715|Ing4|Pkn2|Smg7|Nes|Pja2|Disc1|Krt80|Bcas3|Ddx60|Sestd1|Krt8|Phldb2|Stn1|Nol9|Cct8|Pfdn5|Clk3|Psmd10|Ctns|Evpl|Ina|Mmp14|Nsfl1c|Carmil2|Sap30bp|Hsdl1|Zfp131|Exosc4	NA	NA	NA	NA	NA
intermembrane lipid transfer	NA	NA	NA	NA	NA	36	0.36539	0.17222	0.35977	Osbpl5|Cptp|C2cd2l|Pitpnb|Pitpna|Osbpl2|Col4a3bp|Triap1|Stard5|Pitpnc1|Mttp|Osbp|Plekha3|Prelid1|Prelid3b|Gramd1c|Gltp|Gramd1a|Ttpa|Osbpl8|Gramd1b|Tnfaip8l3|Pltp|Apoa2|Stard3|Plekha8|Stard4|Scp2|Npc2|Pitpnm1|Prelid3a|Abcg1|Pitpnm2|Star|Abca1|Apoe	NA	NA	NA	NA	NA
interstrand cross-link repair	24	-0.47816	0.098991	0.37652	Slx4|Xrcc3|Ercc6l2|Rad51ap1|Dclre1c|Fancf|Rad51d|Rad51|Faap100|Msh2|Msh6|Fan1|Nucks1|Fancc	28	-0.33845	0.47341	0.68663	Ercc6l2|Fancd2|Msh6|Fancm|Dclre1b|Xrcc3|Slx4|Poln|Faap24|Rad51|Nucks1|Rfwd3|Dclre1c|Fancc|Faap100|Fancg|Fancf|Fanca|Fancl|Rad51ap1|Fan1|Hrob|Rad51d|Faap20|Ercc1|Fancb|Fance|Exo5	NA	NA	NA	NA	NA
intra-Golgi vesicle-mediated transport	23	-0.39662	0.30533	0.51576	Copb1|Cog1|Cog5|Cog2|Copz2|Cog8|Copg1|Cog3|Rab33b|Copa|Copg2	24	0.40177	0.18595	0.35991	Gosr2|Trappc3|Cope|Copz1|Copz2|Cux1|Cog8|Rab6b|Gabarapl2|Rab6a|Vti1a|Cog6|Cog3|Nsf|Trappc3l|Rab33b|Copb1|Copg2|Cog5|Copb2|Cog2|Copg1|Copa|Cog1	NA	NA	NA	NA	NA
intracellular	NA	NA	NA	NA	NA	NA	NA	NA	NA	NA	181	0.195	0.70347	0.75535	FAU|TOM1L2|SNX1|SNTA1|MRAS|MAPK3|TRIM32|GRB2|GAD1|SNX2|MRPL12|RPL18|CDC42BPB|STMN1|RPL27A|RPL36|MTCH1|ABI1|RPL8|OXSR1|PITPNA|RRAS2|RPS23|NAPG|CLTC|DBN1|ARF6|RPL14|RPLP2|CFL1|ARHGEF7|GDI1|AKAP7|RPS21|ADCY9|RALA|RPS8|RPL35A|RPL22|CORO2A|RANBP1|EZR|SNX27|GSPT1|TRIM9|RPL27|ADCY5|GNAQ|ATP1B1|RAB14|RTN4|ARL8B|ATP6V1G1|GABARAPL2|RAP1B|RHOG|RPS20|NAPA|RPL13|ACTN1|ADCY1|DCLK1|ACTN4|RPL23A|CALR|SSR3|RPS6|A…
intracellular membrane-bounded organelle	NA	NA	NA	NA	NA	NA	NA	NA	NA	NA	115	-0.18704	0.89902	0.9487	CLU|EPHX1|CYP46A1|SLC7A5|SPCS1|HGS|OSBPL8|RABEP1|VAC14|GLUL|TECPR1|GAK|BRAF|PGRMC1|HIP1R|RAB11FIP2|IQSEC1|GANAB|VTI1B|ACSL6|DNAJC13|MTOR|ADCYAP1R1|OSBPL1A|PSMA4|ALDH1B1|HRAS|ATP6V1B2|WDR48|S1PR1|SLC16A1|PRKCSH|CAT|ABCD3|VTI1A|DNAJC6|XPO1|NCEH1|GJA1|FKBP1B|HSPD1|AGK|CYB5A|ANKS1B|DDOST|OSBPL6|ACSL1|POR|VTA1|NCS1|VAMP2|DNAJA1|CTNNA1|FYN|AP1B1|VPS51|TMED10|BSG|ACSBG1
intracellular protein transport	298	0.28299	0.11262	0.69408	Snx11|Rab7b|Tbc1d25|Arf5|Ap2s1|Rab24|Tgfbrap1|Ap1g2|Bcap29|Cttn|Ap3s2|Snx8|Arl1|Snx17|Tmed1|Ramp1|Syndig1|Scg5|Copz1|Tbc1d22b|Vti1b|Vipas39|Arf2|Rab1b|Sec61g|Sar1b|Timm23|Tbc1d22a|Sytl4|Rab3d|Vps26a|Snx27|Snx1|Hgs|Vps33b|Stam2|Sec24c|Tmed9|Ap4b1|Rffl|Snx13|Ric1|Tbc1d2|Arl4d|Rab28|Ap3s1|Vps18|Rab32|Tmed10|Ramp3|Sgsm1|Cdk5|Rabl2|Rab39|Vps29|Ap4s1|Tbc1d30|Tbc1d10b|Tbc1d17|Rab42|Ipo8|Rab18|Rab3a|Rund…	270	0.33536	0.00037509	0.10276	Tbc1d30|Ramp3|Stx1a|Napa|Tbc1d17|Pdcd6|Stx17|Cltb|Arf2|Arfip2|Copz1|Arl5b|Tmed7|Stx12|Vti1b|Timm44|Copz2|Vps26c|Stx5a|Tmed3|Ap1s3|Scamp3|Myrip|Arf4|Stam2|Selenos|Tom1l2|Clta|Rab18|Vipas39|Stx7|Timm17a|Klc1|Stx3|Drd1|Sgsm3|Arl1|Cttn|Rab1a|Rab5a|Chm|Chml|Sar1a|Rab10|Arl4c|Scg5|Arl4a|Snx10|Napg|Sar1b|Ap2m1|Rab4b|Stx1b|Sec61g|Tmed9|Trim23|Snx5|Rab21|Tmed2|Rab1b|Vps26b|Apba1|Vps18|Kcnip3|Snapin|Ap4s1|…	100	0.35481	0.0094808	0.12524	TOM1L2|SNX1|RAB23|HDAC6|ARFIP2|AP1S1|VPS29|RAB3B|SNX2|AP2A1|CTTN|TMED9|RAB33B|STX6|AP1G1|YWHAH|RABGAP1L|NAPG|AP2S1|CLTC|AP2M1|ARF6|RAB2B|TOMM20|CLTA|NSF|TOMM22|SNX27|VPS26B|USO1|RAB14|CSE1L|RAB4B|VPS35|RAB12|PDCD6|NAPA|PICK1|RAB3A|RAB10|AP3M2|AP2B1|AP1M1|STX12|RPH3A|RAB5C|MYO6|RAB18|AP3D1|STX1A|RAB6B|SNX6|RAB31|RAB2A|NAPB|AP2A2|RAB11B|RAB7A|VPS16
intracellular receptor signaling pathway	30	0.51116	0.038022	0.35283	Nr1h3|Ppara|Thra|Rxrb|Nr2f1|Nr2f6|Glmp|Vdr|Rorc|Pparg|Srebf1|Nr2f2|Rorb|Nr1d2|Nr4a3	22	0.44343	0.12497	0.27391	Nr1d2|Rxrb|Thrb|Thra|Nr4a1|Rorb|Rora|Ar|Nr1h2|Ppara|Arnt|Nr6a1|Nr1h3|Nr1d1|Ppard|Nr2f2|Nr4a2|Nr4a3|Rorc|Pparg|Srebf1|Stat3	NA	NA	NA	NA	NA
intracellular signal transduction	392	-0.2696	0.05625	0.46835	Egfr|Adcy3|Arhgap29|Mark1|Prkcd|Sik1|Prkch|Casp3|Sgk3|Brsk1|Psen2|Rasa3|Dapk1|Nlrc3|Mark3|Gm4922|Mapk12|Asb11|Tgfbr1|Rgs9|Stk32b|Rit2|Prkd1|Dcdc2b|Tgfbr3|Gucy2g|Tec|Mark2|Akap13|Wnk1|Cab39|Plcl1|Stk17b|Lats2|Plcg2|Stk32a|Lat2|Net1|Socs4|Kctd9|Rgs11|1810024B03Rik|Unc13c|Stk4|Tlk2|Dgkg|Rack1|Map4k4|Inpp5d|Spata13|Plcb3|Prex2|Cnksr2|Prkce|Plcd3|Clnk|Unc13b|Kit|Dgkb|Gpr155|Gna12|Arhgef11|Plcb4|Pdpk1|…	368	-0.25821	0.18071	0.55309	Tns3|Prex2|Mast4|Tns1|Npr2|Arhgef28|Cspg4|Rasal1|Prex1|Akap13|Dnmbp|Rock1|Shc1|Rgs11|Depdc5|Stk38|Acot11|Egfr|Rasgrf1|Myo9b|Arhgef2|Asb16|Unc13b|Blnk|Adcy5|Plch2|Dgkb|Wsb1|Rasa2|Lrrk2|Map3k4|Nrg1|Smpd2|Plce1|Adcy6|Stk32b|Rapgef3|Tfrc|Dclk3|Cnksr2|Plcb3|Arhgef11|Wnk1|Plcg1|Ppp1r1b|Kit|Prkcq|Dcdc2a|Rock2|Pikfyve|Rps6ka5|Rasgrp1|Abr|Prkd3|Mark3|Dgka|Pink1|Arhgef6|Lats2|Csk|Rassf5|Vav3|Adcy3|Smad7|Ma…	74	-0.22557	0.67547	0.81929	RASGRF1|MARK2|PRKAR2B|CDC42BPA|PLCD1|DGKG|ROCK2|ABR|RAC1|DGKB|UNC13A|BRAF|RAC3|PLCL2|RGS7|KIT|PRKCB|CAMK4|PLXNB1|KALRN|DGKE|DCLK2|PRKCSH|ACOT11|RAPGEF4|DGKI|RAPGEF2|RGS6|RASAL1|BCR|PLCH2|CSPG4|ARHGEF2|CAB39|PRKCE|FYN|DGKZ|WNK2
intracellular transport	NA	NA	NA	NA	NA	20	0.46711	0.10602	0.24636	Bloc1s6|Spire2|Nup50|Mkks|Tmem167|Ranbp3|Appbp2|Rassf9|Vps41|Stbd1|Aftph|Ranbp1|Bbs7|Spire1|Bbs5|Ranbp2|Ranbp3l|Fmn2|Clba1|1700123L14Rik	NA	NA	NA	NA	NA
intraciliary transport	25	0.37244	0.4088	0.72943	Ttc26|Hspb11|Ift140|Ift80|Ift20|Traf3ip1|Kif17|Mak|Ift81|Ssna1|Arl3|Ift27|Klc3|Ift22|Ift74|Ift52	29	0.34536	0.33107	0.49886	Ift74|Ift46|Hspb11|Ssna1|Arl3|Ift20|Ift81|Traf3ip1|Kif17|Cluap1|Ift22|Ttc26|Ift27|Ift140|Tub|Mak|Ift57|Ttc30a1|Ift52|Cilk1|Klc3|Ttc30b|Wdr60|Ift122|Ift80|Bbs12|Ift172|Wdr35|Cep131	NA	NA	NA	NA	NA
intraciliary transport particle B	22	0.35915	0.50124	0.76301	Ttc26|Hspb11|Ift80|Ift20|Traf3ip1|Rabl2|Kif17|Ift81|Ift27|Ift22|Ift74|Ift52	NA	NA	NA	NA	NA	NA	NA	NA	NA	NA
intrinsic apoptotic signaling pathway	21	0.38554	0.41023	0.72751	Eaf2|Bad|Bax|Mllt11|Htra2|Diablo|Bbc3|Bnip3	NA	NA	NA	NA	NA	NA	NA	NA	NA	NA
intrinsic apoptotic signaling pathway by p53 class mediator	24	0.4182	0.25912	0.69872	E2f1|Hint1|Bax|E2f2|Pdk2|Bbc3|Mybbp1a|Bok|Perp|Shisa5|Pou4f1|Pmaip1|Zfp385b|Eda2r	22	0.25484	0.84484	0.92679	Pmaip1|Fhit|Rrp8|Shisa5|Ppp1r13b|Hint1|Bok|Trp53|Zfp385b|Stk11|Bbc3|Bax|E2f1|Perp|Trp53bp2|E2f2|Ddx5|Wwox|Pdk2|Pml|Pycard|Mybbp1a	NA	NA	NA	NA	NA
intrinsic apoptotic signaling pathway in response to DNA damage	49	0.2816	0.65343	0.82352	Xpa|E2f1|Bak1|Ercc6|Bad|Bax|Polb|Bcl2l1|Htra2|Mlh1|Brca1|Bok|Casp9|Hmox1|Chek2|Pmaip1|Hic1|Bcl2l2|Brca2|Epha2|Sfn	44	-0.29128	0.5578	0.72866	Prkdc|Brca2|Chek2|Msh6|Ercc6|Casp2|Pml|Msh2|Atad5|Atm|Myc|Brca1|Sfn|Fnip2|Htra2|Nfatc4|Ikbke|E2f1|Sod2|Bcl2l11|Moap1|Crip1|Mael|Tnfrsf1a|Tnfrsf1b|Mlh1|Bax|Polb|Hic1|Xpa|Hmox1|Bok|Sirt1|Bcl2l2|Casp9|Pik3r1|Topors|Bcl2l1|Mcl1|Bad|Bak1|Bcl2|Ei24|Pmaip1	NA	NA	NA	NA	NA
intrinsic apoptotic signaling pathway in response to DNA damage by p53 class mediator	30	-0.36737	0.33262	0.5339	Atad5|Bag6|Hipk2|Ddit4|Aen|Pml|Topors|Phlda3|Ep300|Msh2|Trp53|Trp73|Sirt1|Pycard	28	-0.38022	0.31037	0.55273	Hipk2|Brca2|Ddit4|Ep300|Chek2|Pycard|Pml|Msh2|Atad5|Nupr1|Trp63|Trp73|Bag6|Aen|Rps27l|Hipk1|Tmem109|Bbc3|Dyrk2|Phlda3|Trp53|Usp28|Sirt1|Cdip1|Topors|Shisa5|Cdkn1a|Pmaip1	NA	NA	NA	NA	NA
intrinsic apoptotic signaling pathway in response to endoplasmic reticulum stress	36	0.30066	0.62827	0.82196	Bak1|Selenok|Bax|Aifm1|Tmem117|Tnfrsf10b|Xbp1|Bbc3|Chac1|Casp9|Dnajc10|Map3k5|Pmaip1|Atf4|Apaf1|Tmbim6	31	0.4955	0.016821	0.083583	Pmaip1|Selenok|Ero1l|Aifm1|Xbp1|Chac1|Bcl2|Ube2k|Bak1|Gsk3b|Brsk2|Apaf1|Atf4|Casp9|Tnfrsf10b|Trp53|Bbc3|Cebpb|Bax|Tmbim6|Map3k5|Atp2a3|Casp3|Bag6|Dab2ip|Dnajc10|Ern1|Ddit3|Pml|Tmem117|Itpr1	NA	NA	NA	NA	NA
intrinsic component of plasma membrane	29	0.36793	0.36833	0.73234	Unc5a|Tlr4|Adipor1|Pdgfra|Crhr1|Rab26|Pdgfrb|Slc24a1|Slc8a3|Hcn4	26	-0.32429	0.54621	0.73208	Pdgfra|Ptprz1|Unc5a|S1pr1|Slc10a7|Slc8a3|Cd6|Crhr1|Pdgfrb|Hcn4|Tgm2|Alcam|Trem2|Slc24a2|Kcnd2|Rab26|Xpr1|Oprd1|Scn2a|Slc24a1|Tnfrsf21|Scn4b|Ly96|Cd63|Adipor2|Adipor1	NA	NA	NA	NA	NA
ion channel activity	181	-0.27988	0.18369	0.51169	Cacna1d|Chrnb1|Scn5a|Cacna1a|Scn7a|Kcna3|Hcn3|Kcnv1|Kcng2|Grik3|Cnga4|Gabrd|Chrna1|Kcnb2|Kcna4|Kcns3|Gabra3|Chrnb2|Cacna1g|Scn3a|Cacna1i|Glra2|P2rx6|Tmc6|Gjc1|Kcnq5|Scn9a|Kcnh7|Grik4|Trpv2|Grin2b|Cacna1h|Chrnb4|Grid1|Grin2a|P2rx3|Glra3|Kcng4|Fxyd1|Glrb|Kcnq4|Kcna2|Kcnq2|Trpc5|Trpc4|Gria1|Kcnq3|Trpm4|Kcnd2|Kcna6|Hcn1|Scn8a|Grik5|Kcnd3|Trpc1|Kcnd1|Itpr1|Cacna1b|Kcna5|Nalcn|Grin3b|Gabrr2|Gabrb1|Kcnh…	150	-0.44536	0.00029555	0.087523	Ryr3|Ryr1|Cacna1h|Cacna1d|P2rx7|Trpm7|Itpr2|Cacna1b|Itpr1|Grik4|Hcn1|Cacna1c|Cacna1i|Grin2b|Cacna1a|Cacna1e|Ryr2|Trpv6|Htr3a|Gabra3|Trpc6|Chrna1|Asic2|Scn8a|Hcn3|Trpm2|Catsper2|Kcnh7|Nalcn|Kcnk3|Gria2|Trpm4|Grin1|Kcnh4|Cacna1g|Kcnq3|Gabrq|Chrna7|Trpc4|Gria3|Grin2a|Grid2|Kcng1|Tmem266|Kcna4|Trpv3|Chrna5|Kcnq2|Clcn3|Grin3a|Kcnh1|Kcnh2|Grin2d|Gabrb1|Gria1|Chrnb1|Kcnc3|Scnn1g|Kcnb2|Gabra2|Kcnq5|Grin2…	32	-0.55253	0.0012835	0.089904	HCN2|TRPV2|ITPR1|FXYD7|GABRA2|GABRA5|CACNA1C|GRIN2A|GABRB2|KCNMA1|FXYD6|GRIA2|GRIA1|KCNA3|GRIN1|RYR2|GABRB1|KCNA2|GRIN2B|GABRA1|GABRG2|GABRB3|KCNA4
ion channel binding	135	-0.26537	0.39368	0.60171	Fmr1|Pirt|Scn5a|Pde4b|Abcc8|Kcnb2|Flna|S100a10|Diaph1|Casr|Cdh5|Ppp1r9a|Hsp90ab1|Pde4d|Agrn|Herpud1|Dlg1|Fyn|Pacs2|Cherp|Kcne1l|Hsp90aa1|Akap6|Kcnip1|Nos1|Rnf207|Kcne2|Pacs1|Akap9|Phpt1|Kcng4|Fxyd1|Ppp2ca|Stx1a|Ank1|Kcnq3|Ankrd9|Actn4|Kcnab1|Cib1|Kcnd3|Homer1|Kcnj11|Tspo|Yes1|Snap25|Rims2|Htt|Kcnh1|Actn1|Hap1|Usp10|Nedd4l|Ank3|Abcc9|Kcne3|Scn3b|Trdn|Kcne4|Kcnc1|Calm1|Ywhaz|Fhl1|Id2|Ank2|Scn4b|Kcn…	134	-0.3553	0.028589	0.27955	Fmr1|Pkd1|Nos1|Akap9|Lrrc26|Ctnnb1|Itpr2|Itpr1|Abcc8|Cacna1c|Htt|Pycard|Akap6|Actn1|Actn4|Rnf207|Snta1|Diaph1|Hap1|Lrrk2|Tcap|Ank2|Kcnip1|Rapgef3|Ank3|Cntnap2|Atp2a2|Pde4b|Nedd4l|Ppp1r9a|Agrn|S100a10|Kcnq3|Fkbp1b|Tcaf1|Actn2|Flna|Kcnh1|Ppp1r9b|Rims2|Kcnb2|Hsp90aa1|Dlg1|Casr|Stac|Abcc9|Slc5a3|Tcaf2|Kcng4|Kcnd3|Iqschfp|Atp2a3|Fkbp1a|Cherp|Pirt|Hsp90ab1|Kcnab2|Kcne3|Pacs1|Pkd2|Lyn|Pacs2|Hrc|Yes1|Kcn…	45	-0.36029	0.10991	0.35717	NOS1|DPP10|SCN1B|YWHAQ|CTNNB1|PDE4D|CALM1|ANK3|CAMK2D|HSP90AB1|HTT|ARRB1|RIMS1|NEDD4L|GPD1L|DLG1|HOMER1|YWHAZ|PRKCSH|RYR2|FKBP1B|FKBP1A|MPP2|ANK2|ACTN2|FYN
ion transmembrane transport	169	-0.25935	0.36667	0.58919	Piezo2|Chrnb1|Clic4|Scn5a|Ano5|Ano10|Grik3|Cnga4|Gabrd|Chrna1|Anxa6|Kcnj14|Slc24a5|Kcnt2|Gabra3|Chrnb2|Scn3a|Clic5|Glra2|P2rx6|Tmc6|Gjc1|Scn9a|Sfxn2|Kcnh7|Grik4|Cacna1h|Chrnb4|Ano4|Clca3a2|Grid1|P2rx3|Glra3|Htr2b|Fxyd1|Glrb|Kcnj3|Gria1|Kcnq3|Trpm4|Clic6|Ano2|Kcnab1|Scn8a|Clcn2|Grik5|Kcnj5|Kcnj11|Kcnj13|Nalcn|Grin3b|Gabrr2|Cngb1|Gabrb1|Kcnh1|Kcnk3|Sfxn3|Grik1|Slc24a2|Clic1|Chrnb3|Gria2|Gria3|Lasp1…	143	-0.39006	0.004295	0.1801	Calhm5|Clcn2|Kcnj10|Cacna1h|Cacna1d|P2rx7|Trpm7|Grik4|Clic4|Tmem63c|Mlc1|Cacna1i|Cacna1a|Ryr2|Trpv6|Htr3a|Gabra3|Chrna1|Asic2|Scn8a|Kcnn2|Trpm2|Catsper2|Kcnh7|Nalcn|Gja1|Kcnk3|Gria2|Anxa6|Tmem63a|Tmem63b|Trpm4|Grin1|Kcnq3|Gabrq|Chrna7|Gria3|Grid2|Pex5l|Chrna5|Grin3a|Sfxn4|Kcnh1|Kcnh2|Gabrb1|Gria1|Chrnb1|Kcnc3|Kcnj6|Gabra2|Kcnq5|Kcnj4|Tmc7|Sfxn2|Kcnma1|Grik5|Glra3|Calhm2|Trpv4|Kcnj16|S100a6|Grik2|…	62	-0.38361	0.028161	0.28561	ITPR1|FXYD7|GABRA2|GABRA5|ATP2B4|CACNA1C|GRIN2A|ATP6V1C1|CALM1|ATP2A2|GABRB2|NCALD|TTYH1|FXYD6|GRIA2|NEDD4L|DLG1|ATP6V1E1|ATP2B2|ATP6V1B2|GRIA1|GRIN1|ATP6V0D1|RYR2|GABRB1|GJA1|FKBP1B|ATP2B3|ATP6V0C|GABRA1|ATP6V1F|SFXN5|GABRG2|GABRB3
ion transport	NA	NA	NA	NA	NA	497	-0.2534	0.15689	0.55055	Ryr3|Calhm5|Clcn2|Ryr1|Atp1a2|Kcnj10|Cacna1h|Cacna1d|P2rx7|Trpm7|Cacng8|Kcnt1|Lrrc26|Slc24a4|Itpr2|Cacna1b|Itpr1|Slc9a4|Grik4|Slc12a2|Kcnmb2|Slco1a4|Hcn1|Clic4|Cacna1c|Tmem63c|Atp6v0e|Mlc1|Cacna1i|Grin2b|Cacna1a|Cacna1e|Ryr2|Slc9a2|Trpv6|Htr3a|Slc12a9|Gabra3|Lhfpl5|Trpc6|Ttyh2|Cachd1|Slco2a1|Trf|Chrna1|Asic2|Scn8a|Kcnn2|Slc9a1|Slc4a7|Kcnip1|Atp2c1|Cacna2d3|Hcn3|Clcc1|Trpm2|Slc8a1|Catsper2|Atp2b1|…	111	-0.28937	0.11616	0.41838	HCN2|TRPV2|ITPR1|FXYD7|GABRA2|SCN1B|GABRA5|SLC1A3|CACNB1|ATP2B4|CACNA1C|GRIN2A|ATP1B2|ATP6V1C1|SLC30A3|ATP2A2|STIM1|GABRB2|TTYH1|CNNM1|KCNMA1|FXYD6|GRIA2|ATP6V1E1|ATP2B2|ATP6V1B2|MCU|GRIA1|KCNA3|GRIN1|ATP6V0D1|RYR2|GABRB1|ATP2B3|KCNA2|GRIN2B|SLC17A7|ATP6V0C|SLC32A1|GABRA1|SCN2B|LRRC8A|ATP6V1F|SLC1A2|KCNIP4|SFXN5|GABRG2|GABRB3|KCNA4
ionotropic glutamate receptor binding	38	-0.30066	0.57186	0.71235	Canx|Fus|Map1a|Shank1|Shisa6|Dlg1|Sqstm1|Ophn1|Neto2|Shank3|Nsf|Gsk3b|Dlg2|Dlg3|Scrib|Shisa7|Pten|Cacng2|Cacng3|Ctnnb1	34	-0.35117	0.3427	0.58989	Shank1|Map1a|Shank3|Ctnnb1|Ophn1|Shank2|Fus|Neto2|Shisa7|Igsf11|Dlg1|Canx|Flot1|Nedd4|Nsf|Rapsn|Shisa6|mt-Nd2|Dlg3|Cacng2|Snx27|Il1r1|Dlg4|Neto1|Pten|Drd2|Rab4a|Gsk3b|Cacng3|Sqstm1|Gnas|Cdk5r1|Cacng4|Flot2	NA	NA	NA	NA	NA
ionotropic glutamate receptor signaling pathway	25	-0.52123	0.042659	0.31402	Cln3|Grik3|App|Grik4|Grin2b|Grid1|Atp1a3|Grin2a|Ptk2b|Gria1|Cpeb4|Grik5|Grin3b|Grik1|Gria2|Gria3|Grid2|Grin1	24	-0.51375	0.047925	0.2176	Grik4|Grin2b|Gria2|Grin1|Atp1a3|Gria3|Grin2a|Grid2|App|Grin3a|Camk2a|Grin2d|Gria1|Ptk2b|Grin2c|Grik5|Grik2|Cln3|Cpeb4|Grid1|Grik3|Grik1|Gria4|Cdk5r1	NA	NA	NA	NA	NA
iron ion binding	125	-0.29546	0.19889	0.50318	Cyp20a1|Plod3|Phf8|Cyp2s1|Cyp4v3|P4ha1|Plod1|P3h1|Scd1|Alox12b|Scd2|Cyp7b1|Tet1|Cyp2j12|Plod2|Fbxl5|P4htm|Cyp2u1|Jmjd6|Calr|Cyp26b1|Cisd1|P3h3|Bbox1|Fa2h|Dpyd|Aox4|Cyp46a1|Sc5d|Cyp2r1|Tph1|Cyp27a1|Cyp51|Cyp4f14|Ptgis|Tet3|Aox3|Cygb|Cyp2d22|Cyp2j9|Kdm7a|Msmo1|Cyp2t4|Phf2|Ogfod3|P3h2|Agmo|P4ha2|Cyp11a1|Cyp4f13|Ethe1|Ogfod2|Alox8|Aco2|Cyp4f17|Fdx1|Ppef1	100	-0.22658	0.79679	0.84309	Alox8|Plod3|Fa2h|P3h3|Cdo1|Plod1|Scd2|Cyp1b1|Aox3|Tet2|Aox4|Aco2|Cyp2j9|P4ha2|Riox2|Alox12b|Cyp4f17|Cygb|Tet1|Cyp2d22|P3h2|Phf2|Kdm7a|P3h1|Cyp4f16|Bbox1|Cyp2r1|Jmjd6|Cyp19a1|Cyp11a1|Cyp51|Scd1|Tmlhe|Th|Cyp2s1|Alkbh8|Alox12e|Kdm3a|Cyp2b19|Aox1|Cyp46a1|Haao|Fdx1|Aloxe3|Phf8|Cyp4f14|Cyp26a1|Agmo|P4ha1|Cyp2t4|Cyp26c1|Ptgis|Ppef2|Nfu1|Scd3|Cyp4v3|Cyp2j12|Cyp27a1|Cyp4b1|Cyp4f18|Tph2|Cyp4x1|Cyp4f13|Dpyd…	NA	NA	NA	NA	NA
iron ion homeostasis	37	-0.27042	0.76486	0.84459	Slc25a28|Neo1|B2m|Fbxl5|Sfxn2|Steap1|Epas1|Scara5|Ank1|Slc25a37|Sod2|Sfxn3|Picalm|Slc22a17|Tmprss6|Trf|Tfr2	30	-0.25437	0.8429	0.91659	Epas1|Trf|Neo1|Slc40a1|Tfr2|Slc25a28|Ireb2|Bdh2|Picalm|Heph|Hfe|Cp|Tmprss6|Gm16867|Sod2|Slc22a17|Steap3|Steap2|Steap4|Scara5|Fbxl5|Steap1|Hmox1|Fxn|B2m|Eif2ak1|Slc25a37|Hmox2|Ank1|Slc11a2	NA	NA	NA	NA	NA
iron-sulfur cluster assembly	NA	NA	NA	NA	NA	21	0.41145	0.19587	0.36361	Ciao1|Nfs1|Ciao2a|Isca2|Ciao3|Nubpl|AK157302|Ciapin1|Fxn|Isca1|Nubp2|Iscu|Hspa9|Lyrm4|Nfu1|Nubp1|Iba57|Ciao2b|Hscb|Ndor1|Mms19	NA	NA	NA	NA	NA
iron-sulfur cluster binding	63	0.31684	0.35262	0.72735	Ndufv1|Aifm3|Rfesd|Rtel1|Ndufs1|Ireb2|Iscu|Isca2|Rsad1|Nfu1|Mutyh|Uqcrfs1|Glrx3|Rsad2|AK157302|Pold1|Nubp2|Cisd2|Ercc2|Ndufv2|Glrx2|Glrx5|Cisd3|Ndufs8|Exo5|Nubp1|Aox1|Etfdh|Pole|Ndufs7|Rev3l|Lias|Nubpl|Ddx11|Xdh	64	0.3701	0.03801	0.20759	Pold1|Tyw1|Ndufv2|Nfs1|Cisd2|Sdhb|Exo5|Ndufs2|Glrx5|Uqcrfs1|Ndufs7|Isca2|Etfdh|Ciao3|Nubpl|AK157302|Ciapin1|Ercc2|Prim2|Bola2|Cisd1|Cisd3|Pole|Isca1|Nubp2|Kif4|Ppat|Elp3|Iscu|Cmah|Ndufv1|Ndufs8|Xdh|Rtel1|Mutyh|Rsad2|Dpyd|Nfu1|Cdk5rap1|Dna2|Aifm3|Rfesd|Fdx1|Fdx2|Aox1|Nubp1|Glrx3|Lias|Sting1|Ddx11|Abat|Rsad1|Ireb2|Glrx2|Pola1|Rev3l|Cdkal1|Ndufs1|Nthl1|Aco2|Aox4|Aox3|Mocs1|Aco1	NA	NA	NA	NA	NA
isomerase activity	121	0.44514	0.0010541	0.20537	Pin4|Rpia|Ptgds|Gale|Fkbp5|Isyna1|Fkbp1b|Aloxe3|Fkbp2|Pmm1|Gstz1|Bpgm|Tsta3|Dsel|Fuom|Fkbp14|Glce|Ebp|Mcee|Tmx3|Top3b|Rpusd4|Pus7|Idi1|Txndc5|Ppib|Tbxas1|Mpi|Fkbp4|Mif|Eci1|Pusl1|Ppic|Dkc1|Top3a|Pmm2|Galm|Pus1|Pgam1|Pdia6|Ptpa|Ppia|Amacr|Renbp|Pin1|Ppil4|Ptges3|Rpusd3|Naxe|Ppih|Rpe|Itpk1|Idi2|Fkbp8|Pgm2|Hsd3b6|Hsd3b3|Ech1|Ppil1|Fkbp11|Ptges2|Trub1|Fkbp3|Dct|Top1mt|Dse|Ppid|Pdia5	124	0.35576	0.0060414	0.13502	Ppil1|Eci2|Pdia4|Pin1|Itpk1|Top1mt|Creld2|Pmm1|Cwc27|Dkc1|Isyna1|Mcee|Top3b|Bpgm|Srr|Katna1|Trub1|Ptpa|Ppia|Fkbp4|Rpusd3|Pgm2|Top1|Rpe|Spast|Creld1|Hyi|Acadm|Hspd1|Fkbp2|Ppil4|Pdia5|Thap4|Fkbp5|Tmx3|Ppwd1|Katnal1|Hsd17b4|Pgm1|Ppig|Tpi1|Ptges2|Fkbp3|Pgam2|Ech1|Pin4|Gstz1|Amacr|Fkbp14|Ppie|Eci1|Galm|Pusl1|Ppil3|Ppib|Ppih|Dsel|Cyp2j6|Rpusd4|Pdia3|Idi1|Lss|Gm12728|Hsd3b1|Renbp|Pgm2l1|Fkbp11|Pbld2|Pbl…	28	-0.20134	0.94199	0.97908	PGAM2|PDIA6|FKBP15|MCEE|PGM1|ECI1|PIN1|PDIA3|FKBP1B|FKBP1A|PGAM1|PPIA|PDIA4|TPI1|FKBP3|PPIB|TXNDC5
JAK-STAT cascade	20	0.43855	0.27038	0.6933	Il15ra|Jak2|Socs3|Ctr9|Pkd1|Cntf|Socs5|Pias4|Clcf1|Prlr	NA	NA	NA	NA	NA	NA	NA	NA	NA	NA
JNK cascade	26	0.29783	0.72872	0.88081	Map3k11|Irak1|Mapk8ip3|Map3k13|Stradb|Mapk9|Irak4|Map2k4|Wnt5a|Mapk8ip2|Map3k5|Cdc42ep5|Ptger4|Fgf12|Mapk8	27	0.2924	0.5881	0.7497	Stradb|Map2k4|Mapk9|Fgf12|Mapk10|Irak1|Mapk8|Hacd3|Trib1|Map3k13|Traf6|Cdc42ep5|Map2k7|Irak4|Wnt5a|Ptger4|Map3k7|Mapk8ip3|Map3k5|Ror2|Map3k12|Ptk2|Casr|Myd88|Nphs1|Mapk8ip2|Map3k11	NA	NA	NA	NA	NA
K63-linked polyubiquitin modification-dependent protein binding	22	-0.41813	0.27034	0.47875	Otud7b|Tnfaip3|Zbtb1|Rnf169|Optn|Otud7a|Sqstm1|Parp10|Mindy2|Rnf168|Tnip2|Atrip	22	0.28455	0.71098	0.83899	Sprtn|Mindy2|Optn|Ikbkg|Sqstm1|Faap20|Zranb1|Nploc4|Otud7b|Zbtb1|Tab2|Otud7a|Rnf168|Parp10|Rnf169|Uimc1|Wdr81|Atrip|Tnfaip3|Tnip2|Zranb3|Prpf8	NA	NA	NA	NA	NA
keratin filament	26	0.37774	0.37327	0.7308	Krt1|Tchp|Krt73|Fbf1|Krt18|Gper1|Krt8|Krt77	NA	NA	NA	NA	NA	NA	NA	NA	NA	NA
keratinocyte differentiation	39	-0.56714	0.0017354	0.27245	Txnip|Clic4|Casp3|Dsp|Krt10|Ubn1|Ptgs2|Lats2|Map2k1|Stk4|Notch1|Med1|Smarca4|Irf6|Rbpj|Sav1|Tsg101|Adam9|Scel|Lats1|Evpl|Yap1|Cers3	39	-0.43121	0.085816	0.30851	Notch1|Clic4|Dsp|Irf6|Yap1|Ptgs1|Ptgs2|Pou3f1|Txnip|Smarca4|Lats2|Trp63|Sfn|Med1|Opn3|Casp3|Scel|Intu|Anxa1|Ubn1|Rbpj|Adam9|Map2k1|Wnt5a|Madcam1|Tgm3|Pax6|Krt10|Asah1|Ugcg|Wnt16|Evpl|Abca12|Bcr|Cers3|Lats1|Sav1|Tsg101|Stk4	NA	NA	NA	NA	NA
kidney development	116	-0.31611	0.12058	0.44908	Gli3|Bcl2l11|Cat|Ppat|Bag6|Sgpl1|Hpgd|Bmp4|Anxa4|Tgfbr1|Wdpcp|Prox1|Gpc3|Mmp17|Pygo2|Cdkn1c|Wfs1|Nphp3|Timeless|Jmjd6|Sox11|Tsc1|Kif3a|Mpst|Tns2|Greb1l|Smad4|Ctnnd1|Rrm2b|Tgfb2|Tfap2a|Ass1|Gli2|Bcl2|Mme|Agtr2|Sulf2|Pygo1|Pou3f3|Shh|Lzts2|C1galt1|Rpgrip1l|Zfp354a|Nek1|Trp73|Car2|Has2|Robo2|Adamts1|Kcnj8|Arid5b|Nle1|Wnt11|Dchs1|Tfap2b|Fstl3|Pkd2|Fat4|Ctnnb1	129	-0.41254	0.00241	0.15835	Slit2|Gli3|Pkd1|Lrp4|Ctnnd1|Dync2h1|Cplane1|Cntrl|Ctnnb1|Pcsk5|Stra6|Dchs1|Nphp3|Wdpcp|Serpinf1|Cep290|Hpgd|Car2|Fat4|Sulf2|Cfh|Ptk7|Agt|Tet2|Frem2|Aldh1a2|Tiparp|Rida|Rpgrip1l|Ap1b1|Gli2|Ap2b1|Itga8|Sall1|Agtr1a|Dcn|Ass1|Mmp17|Lzts2|Lrp2|Jmjd6|Bmp4|Bmp7|Trp73|Fbn1|Pou3f3|Odc1|Pygo1|Pdgfrb|Bag6|Nle1|Cc2d2a|Zfp354a|Glis2|Tfap2b|Cat|Arid5b|Wnt4|Tgfb2|Lhx1|Greb1l|Wfs1|Lama5|Amer1|Pkd2|Cyp26a1|Anxa4|…	NA	NA	NA	NA	NA
kinase activity	NA	NA	NA	NA	NA	NA	NA	NA	NA	NA	117	-0.32418	0.025218	0.31126	BMPR2|MAGI2|COASY|MARK2|NTRK3|PFKL|PIP4K2C|CASK|PRKAR2B|CDC42BPA|CALM1|PTK2|CDK14|CAMK2D|GAK|CAMK1D|STK24|DGKG|NTRK2|ROCK2|DGKB|FN3KRP|BRAF|MAP2K1|PFKM|ALDH18A1|MTOR|KIT|YWHAZ|EPHA4|CSNK2A2|PDXK|PRKCB|CAMK4|AK2|KALRN|DGKE|DCLK2|CAMK2G|DGUOK|CKB|CAMK2B|CSNK1A1|DGKI|CMPK2|PDK1|PRKACA|PKM|TRIO|AGK|PI4KA|TAOK1|AAK1|PAK1|BCR|CSNK2A1|NADK2|SLK|PTK2B|PDK2|PRKCE|CDK5|PIP4K2B|FYN|DGKZ|PGK1|WNK2|AK1
kinase binding	103	0.27111	0.50683	0.75543	Laptm4b|Pde8a|Emp2|Sgo1|Parp16|Slc2a3|Per1|Src|Bcl10|Casp1|Cdc37|Strada|Stub1|Pip5k1a|Trip6|Cry2|Wwc1|Pfkm|Prdx3|Tollip|Hpca|Pebp1|Jakmip1|Rab3il1|Cav1|Rb1|Myom1|Dlg4|Tradd|Itgb1bp1|Rps3|Mob1b|Midn|Ldha|Itgb1|Rasgrp3|Cry1|Ppp2r5a|Opa1|Tax1bp1|Aurkb|Lrrc14|Gadd45a|Cnot9|Nap1l1|Myom2|Gfap|Jakmip2|Cebpa|Dusp12	104	0.26264	0.31107	0.52637	Mob1b|Stx1a|Stub1|Pip5k1a|Park7|Cry2|Mycn|Cnot9|Dgkh|Tollip|Nol3|Errfi1|Laptm4b|Cd160|Chp1|Slc2a3|Prkcd|Cav1|Pebp1|Nap1l1|Itgb1bp1|Rad23a|Casp1|Bcl10|Tiam1|Jakmip2|Src|Rps3|Eef1a1|Ppp2r5a|Cab39|Rasa1|Ldha|Mob4|Dlg4|Polr2a|Cry1|Cebpb|Ubqln1|Rb1|Slc2a1|Dlg3|Ceacam1|Pfkfb1|Prdx3|Parp16|Ptpn22|Lrrc14|Cdc37|Ap2a2|Midn|Opa1|Pfkm|Hpca|Tns2|Aurkb|Dgkd|Emp2|Bcar3|Chia1|Ceacam2|Akap5|Gadd45a|Tax1bp1|Jakmip…	27	-0.3115	0.46525	0.72725	CTNNB1|PFKL|UBQLN1|HSP90AB1|HTT|DLG2|PFKM|PPP2R5A|DLG1|CHP1|HPCA|CDC37|SLC2A1|CAB39|LDHA|OPA1
kinesin binding	44	0.23885	0.89892	0.93163	Rab29|Pifo|Mapk8ip3|Plekhm2|Prc1|Dcp1a|Snca|Fam83d|Jakmip1|Tor1a|Mapk8ip1|Mapk8ip2|Dlg4|Klc3|Kpnb1|Kifap3|Clstn1|Kif5a|Trak2|Ap1ar|Mapk8|Nek6	47	-0.25509	0.75715	0.85071	Lrp8|Crocc|Ktn1|Kpnb1|Arhgef10|Dcdc2a|Mapk8ip2|Kif5a|Ttbk2|Prc1|Magi2|Dlg1|Kifap3|Ap1g1|Trak2|Mapk8ip1|Klc3|Jakmip1|Kif18b|Disc1|Sptbn5|Mapk8ip3|Plekhm2|Clstn1|Spag9|Kif3a|Rab29|Kifbp|Sybu|Fam83d|Snca|Mapk8|Dlg4|Ap1ar|Shtn1|Stau2|Nup62|Kcna2|Pifo|Kcnc1|Kif3c|Nek6|Atcay|Tor1a|Actb|Tor1b|Dcp1a	NA	NA	NA	NA	NA
kinesin complex	46	-0.3584	0.22506	0.47461	Kif26b|Kif16b|Kif13b|Kif21a|Stard9|Kif2a|Kif4|Klc4|Kif3a|Kif20b|Kif5b|Disc1|Kif19a|Kif26a|Kifc5b|Kif3c|Klc1|Nde1|Kif1c|Pafah1b1|Kif1b|Kif14|Kif24|Kif18b|Kif2c	41	-0.30639	0.48894	0.69764	Kifc3|Klc4|Kif1c|Kif21a|Stard9|Kif5a|Kif1b|Kif13b|Kif5b|Kifap3|Kif20a|Kif20b|Kif16b|Kif15|Kif9|Klc3|Kif14|Kifc1|Kif18b|Disc1|Kif27|Kif26a|Kif23|Kif19a|Kif26b|Kifc5b|Kif3a|Kif2a|Nde1|Kif17|Kif5c|Klc2|Kif22|Kif3b|Kif18a|Kif3c|Pafah1b1|Kif6|Ywhae|Klc1|Ndel1	NA	NA	NA	NA	NA
kinetochore	117	-0.25147	0.58269	0.69742	Sin3a|Pinx1|Psen2|Lrwd1|Zfp276|Mad1l1|Cenpt|Dsn1|Mtbp|Bub1b|Cenpu|Nup43|Pbrm1|Cenpc1|Trappc12|Sept2|Ckap5|Spc24|Sept6|Smc1a|Nudcd2|Fbxo28|Ercc6l|Zfp207|Rangap1|Kntc1|Cenpe|Champ1|Nup160|Ppp1r12a|Spdl1|Nek2|Trp53bp1|Cenpi|Cbx5|Nup37|Tpr|Cenph|Rassf2|Spc25|Sec13|Hsf1|Phf2|Dctn6|Bub1|Cenps|Csnk1a1|Clasp1|Nde1|Xpo1|Pafah1b1|Tex14|Birc5|Zwint|Dctn4|Ahctf1|Kat2b|Zw10|Nup133|Cenpv|Dync1i1|Cenpw|Gpatch11…	118	0.28733	0.1137	0.38247	Ndel1|Spout1|Dctn6|Dctn2|Zfp207|Fbxo28|Dctn3|Dctn5|Cenpv|Dynll1|Bod1|Kat8|Ss18l1|Psen1|Cenps|Cfdp1|Cenpm|Ppp1cc|Meaf6|Psen2|Bub3|Anapc16|Pafah1b1|Sec13|Cdt1|Mad2l1|Phf6|Zwint|Kif18a|Dync1i1|Dync1li1|Cenpw|Kat2b|Gpatch11|Dsn1|Dynlt3|Fbxw11|Cenpx|Spc24|Spc25|Cenpt|Bub1b|Dync1li2|Cbx5|Ndc80|Pmf1|Cenpo|Cenpk|Cenph|Cenpu|Nudcd2|Ska3|Septin6|Nek2|Dctn1|Knstrn|Trappc12|Cenpq|Rangap1|Nde1|Incenp|Plk1|Nsl…	NA	NA	NA	NA	NA
labyrinthine layer blood vessel development	20	-0.4139	0.31038	0.51076	Junb|Vash2|Fbxw8|Llgl2|Plcd3|Wnt2|Ggnbp2|Hs6st1|Mapk1|Rbpj|Akt1	20	-0.32592	0.61884	0.78767	Nsdhl|Vash2|Hes1|Plcd3|Llgl2|Ccn1|Hey2|Vash1|Rbpj|Plcd1|Akt1|Ovol2|Hs6st1|Ggnbp2|Wnt2|Tmed2|Fzd5|Mapk1|Fbxw8|Junb	NA	NA	NA	NA	NA
lactation	40	-0.42247	0.081685	0.3722	Ppat|Mtx1|Ccnd1|Ddr1|Dhodh|Hif1a|Med1|Socs2|Neurl1a|Ncoa1|Kalrn|Ncor2|Creb1|Stat5b|Umps|Pam|Atp7b|Zbtb7b|Cad|Erbb4|Stat5a|Gpat4|Hk2	38	-0.25853	0.77523	0.86669	Ccnd1|Ncor2|Slc29a1|Cdo1|Mtx1|Cad|Ncoa1|Atp2b2|Med1|Hif1a|Ddr1|Hk2|Serpinc1|Erbb4|Slc6a3|Umps|Neurl1a|Prlr|Stat5a|Creb1|Xdh|Kalrn|Vegfa|Stat5b|Pam|Zbtb7b|Ppat|Got2|Uprt|Socs2|Atp7a|Atp7b|Dhodh|Aprt|Cav1|Nme1|Gpat4|Usf2	NA	NA	NA	NA	NA
lamellipodium	167	-0.26185	0.35424	0.58372	Ptprm|Ctnna1|Clrn1|Stx4a|Pxn|Ptk2|Rdx|Arhgap31|Rac3|Carmil1|Plekhh2|Fgd1|Abi1|Nme2|Arpin|Ptpn13|Notch1|Podxl|Ppp1r9a|Angptl3|Dysf|Phactr4|Sorbs2|Dbn1|Cdc42bpa|Rab13|Trpv2|Tsc1|Dgkz|Hax1|Klhl2|Ptprz1|Ccdc88a|Ctnnd1|Pik3ca|Ptk2b|Plxnd1|Rock1|Kcna2|Cdh2|Shtn1|Nckap1|Dpp4|Scrib|Cib1|Actr3|Snap25|Wasf1|Rac1|Dmd|Arap3|Myh10|Twf2|Stx2|Ilk|Apbb1ip|Srgap2|Plekhg5|Actr2|Coro1c|Capzb|Rufy3|Nradd|Tmod3|Amot|…	172	-0.33762	0.02532	0.30427	Gsn|Notch1|Dbn1|Stxbp2|Myo10|Cyfip1|Arhgap31|Ctnnd1|Fat1|Ctnnb1|Dmd|Rock1|Pxn|Dnm2|Myh10|Plekhg5|Carmil1|Amot|Nckap1|Ptprz1|Coro1b|Pld2|Fer|Sorbs2|Pabpc1|Plekhh2|Tmod3|Apc|Scrib|Ccdc88a|Plce1|Rapgef3|Ptprm|Pdlim4|Plcg1|Amotl1|Inppl1|Ppp1r9a|Unc5c|Arhgef6|Sh3bp1|Iqgap2|Dgkz|Rdx|Pkn2|Angptl3|Cdh2|Ptpn13|Sh3rf1|Ppp1r9b|Cdc42bpa|Ptk2b|Dysf|Srcin1|Dpysl3|Arap3|Cdc42bpb|Podxl|Mtss2|Flot1|Abi3|Aif1|Twf2…	59	0.3612	0.041938	0.22161	SNX1|SNX2|CTTN|SRGAP2|CDC42BPB|CORO1C|RUFY3|CTNND1|ABI1|WASF1|ABI2|BRK1|ARPC5|FLOT1|CFL1|PPP1R9A|ARHGEF7|WASL|IQGAP2|ARPC2|CAPZB|ITGB1|FLOT2|PDXP|CYFIP1|CORO1A|ITSN1|SRCIN1|RDX|ACTR2|DPYSL3|NCKAP1|ACTR3|APBB1|CORO1B
lamellipodium assembly	34	0.24635	0.90512	0.94524	Dmtn|Golph3|Sh2b1|Vav3|Cdh13|Ptpro|Ablim1|Wasf2|Ajuba|Rhod|P2ry12|Ablim3|Cyfip1|Itgb1|Fgd4|Arhgef4|Nup85|Wasf3|Vcl	33	-0.40149	0.18693	0.43855	Cyfip1|Vcl|Pxn|Carmil1|Nckap1|Whamm|Ccdc88a|Kit|Vav3|Ptpro|S1pr1|P2ry12|Vav2|Ablim1|Itgb1|Cdh13|Rhod|Nup85|Parvb|Ablim2|Arhgef4|Fgd4|Rac1|Ablim3|Wasf2|Wasf3|Capzb|Sh2b1|Golph3|Nck2|Arhgef7|Nck1|Dmtn	NA	NA	NA	NA	NA
lamellipodium membrane	21	-0.40389	0.31989	0.52163	Antxr1|Apc2|Fermt2|Plxnd1|Kcna2|Nckap1|Dpp4|Slc39a6|Cspg4|Syne2|Dock8	21	-0.45897	0.16916	0.39167	Apc2|Cspg4|Nckap1|Itgav|Itgb3|Syne2|Dock8|Fermt2|Dpp4|Pdpn|Fap|Plek2|Vasp|Antxr1|Kcna2|Plxnd1|Cfl1|Cdc42|Cd44|Pdxp|Slc39a6	NA	NA	NA	NA	NA
laminin binding	24	0.32539	0.61946	0.8257	Ache|Rpsa|Ssc5d|Nid1|Itga9|Bcam|Tinagl1|Ecm1|Itga2|Itga6|Lrrc15|Lgals1|Itgb1|Lgals3|Dag1	22	-0.43475	0.22046	0.44882	Itga6|Itga3|Itga2|Agrn|Ncl|Ctss|Gpc1|Ache|Itga9|Rpsa|Ssc5d|Itgb1|Ecm1|Lgals1|Adam9|Bcam|Nid1|Thbs1|Adgrg6|Tinagl1|Dag1|Plekha2	NA	NA	NA	NA	NA
large ribosomal subunit	20	0.37669	0.46903	0.7478	Rpl26|Rpl13a|Rpl10a|Rpl17|Rpl8|Mrpl1|Rpl27-ps3|Gm6133|Rpl27a|Mrpl15|Rbm3|Mrpl30|Rpl27	NA	NA	NA	NA	NA	NA	NA	NA	NA	NA
late endosome	133	-0.28713	0.23618	0.52259	Lgmn|Ankrd13a|Cln3|Exoc8|Micall1|Vps11|Rab9|Vps16|Ddit3|F2r|Stx8|Rab27a|Lamp5|Parm1|Rapgef2|Ttpa|Lamtor2|Map2k1|Nbr1|M6pr|Rab14|Dysf|Magi2|Lamtor3|Pik3r4|Unc13d|Sqstm1|Ifnar1|Map2k2|Cxcr4|Uvrag|Vps35|Slc38a9|Rap1a|Lamp2|Chmp2b|Pik3c3|Irgm1|Vps41|Mapk1|Htt|Atp7b|Hspa8|Osbpl1a|Tsg101|Stard3|Snx14|Atg9a|Vps33a|Vps36|Mtm1|Cd63|Derl2|Chmp3|Cd74|Slc31a2|Bst2|Bace1|Sppl2a|Kcnq1|Trf|Slc31a1|Ankrd13d|Clcn…	142	0.30254	0.038265	0.30083	Ankrd13a|Astn2|Slc11a2|Ap5m1|Washc1|Chmp2b|Rab9|Mapk1|Micall1|Mapk3|Mvb12b|Vipas39|Lamtor2|Chmp3|Stx7|Tmem9|Snx16|Mfsd12|Map2k2|Tsg101|Ifnar1|Atp7b|Vps4a|Nsg2|Sqstm1|Exoc8|Rilp|Slc30a2|Slc31a1|Rasgef1b|Slc30a4|Fyco1|Vps26b|Vps18|Cd63|Nmnat2|Atp7a|Ap5s1|Slc30a3|Psap|Chid1|Map1lc3a|Vps33b|Rab7|Dync1li1|Parm1|Src|Derl1|Insr|Lamp1|Lamp5|Tmem59|Wdr48|Grn|Ctns|Dync1li2|Rab9b|Vps41|Tmem230|Hspa8|Bst2|Uv…	31	0.33671	0.27132	0.58404	LAMP1|MAPK3|VPS29|LAMP2|TSG101|SLC9A6|MAP2K2|VPS26B|RAB14|VPS35|PIK3R4|SRC|HSPA8|RAB7A|MAPK1|VPS16|RAP1A
[truncated: 1,267 more rows]
