# Supplementary material for: Excess ribosomal protein production unbalances translation in a model of Fragile X Syndrome
Source: Nat Commun. 2022 Jun 10;13:3236. doi: 10.1038/s41467-022-30979-0 (PMC9187743; doi:10.1038/s41467-022-30979-0)
Supplement: Supplementary file 5 — Supplementary Data 3 [file 41467_2022_30979_MOESM5_ESM.xlsx]

## Sheet: WT vs Fmr1 TRAPSeq DESeq2
Supplementary Table 3. WT vs Fmr1-/y SNAP-TRAP DESeq2
ensembl_gene_id	external_gene_name	description	baseMean	log2FoldChange	lfcSE	stat	pvalue	padj
ENSMUSG00000000838	Fmr1	FMRP translational regulator 1 [Source:MGI Symbol;Acc:MGI:95564]	1671.82	-1.82557	0.0809342	-22.5465	1.45242e-112	2.61872e-108
ENSMUSG00000031137	Fgf13	fibroblast growth factor 13 [Source:MGI Symbol;Acc:MGI:109178]	14541.8	0.597619	0.068193	8.77545	1.70217e-18	1.53451e-14
ENSMUSG00000101609	Kcnq1ot1	KCNQ1 overlapping transcript 1 [Source:MGI Symbol;Acc:MGI:1926855]	1567.13	-0.700186	0.0839915	-8.01633	1.08953e-15	6.5481e-12
ENSMUSG00000021268	Meg3	maternally expressed 3 [Source:MGI Symbol;Acc:MGI:1202886]	14886.5	-0.641957	0.0809061	-7.7298	1.07714e-14	4.8552e-11
ENSMUSG00000109387	Gm45182	predicted gene 45182 [Source:MGI Symbol;Acc:MGI:5753758]	353.492	-0.553735	0.0844764	-7.28826	3.13973e-13	1.13219e-09
ENSMUSG00000102657	Gm37899	predicted gene, 37899 [Source:MGI Symbol;Acc:MGI:5611127]	763.726	-0.603795	0.0898446	-6.93203	4.14845e-12	1.24661e-08
ENSMUSG00000106320	Gm42992	predicted gene 42992 [Source:MGI Symbol;Acc:MGI:5663129]	282.74	-0.578575	0.0818525	-6.74479	1.53247e-11	3.9472e-08
ENSMUSG00000098202	B830012L14Rik	RIKEN cDNA B830012L14 gene [Source:MGI Symbol;Acc:MGI:2443332]	1085.09	-0.575793	0.0892956	-6.69257	2.19282e-11	4.94207e-08
ENSMUSG00000109157	Gm44829	predicted gene 44829 [Source:MGI Symbol;Acc:MGI:5753405]	305.96	-0.563327	0.0874654	-6.49013	8.576e-11	1.71806e-07
ENSMUSG00000105985	Gm42993	predicted gene 42993 [Source:MGI Symbol;Acc:MGI:5663130]	226.123	-0.491423	0.0829815	-6.09846	1.07098e-09	1.93097e-06
ENSMUSG00000020422	Tns3	tensin 3 [Source:MGI Symbol;Acc:MGI:2443012]	1085.99	-0.532594	0.0880019	-6.01135	1.83988e-09	3.01574e-06
ENSMUSG00000044349	Snhg11	small nucleolar RNA host gene 11 [Source:MGI Symbol;Acc:MGI:2441845]	7162.64	-0.525602	0.085382	-5.9588	2.54093e-09	3.54928e-06
ENSMUSG00000035545	Leng8	leukocyte receptor cluster (LRC) member 8 [Source:MGI Symbol;Acc:MGI:2142195]	1707.4	-0.488232	0.0808508	-5.95764	2.5591e-09	3.54928e-06
ENSMUSG00000108918	Gm44802	predicted gene 44802 [Source:MGI Symbol;Acc:MGI:5753378]	268.663	-0.47361	0.0863238	-5.78737	7.14956e-09	9.20761e-06
ENSMUSG00000104994	Gm42989	predicted gene 42989 [Source:MGI Symbol;Acc:MGI:5663126]	84.1836	-0.274625	0.0617805	-5.57086	2.5349e-08	3.04695e-05
ENSMUSG00000074024	4632427E13Rik	RIKEN cDNA 4632427E13 gene [Source:MGI Symbol;Acc:MGI:1915436]	262.884	-0.489591	0.0864269	-5.52601	3.27601e-08	3.69165e-05
ENSMUSG00000104655	Gm43317	predicted gene 43317 [Source:MGI Symbol;Acc:MGI:5663454]	229.297	-0.391843	0.0768548	-5.32341	1.01841e-07	0.000108012
ENSMUSG00000025571	Tnrc6c	trinucleotide repeat containing 6C [Source:MGI Symbol;Acc:MGI:2443265]	4943.4	-0.380953	0.072523	-5.26303	1.41699e-07	0.000141935
ENSMUSG00000108146	Gm43889	predicted gene, 43889 [Source:MGI Symbol;Acc:MGI:5690281]	144.577	-0.391497	0.0745974	-5.18054	2.21247e-07	0.000209952
ENSMUSG00000058006	Mdn1	midasin AAA ATPase 1 [Source:MGI Symbol;Acc:MGI:1926159]	2534.61	-0.463825	0.087842	-5.11655	3.11183e-07	0.000280531
ENSMUSG00000106612	Gm43750	predicted gene 43750 [Source:MGI Symbol;Acc:MGI:5663887]	274.319	-0.391151	0.0796051	-4.98181	6.2991e-07	0.000540823
ENSMUSG00000045776	Lrtm1	leucine-rich repeats and transmembrane domains 1 [Source:MGI Symbol;Acc:MGI:2442106]	203.637	-0.440423	0.084464	-4.94438	7.6387e-07	0.000626026
ENSMUSG00000097451	Rian	RNA imprinted and accumulated in nucleus [Source:MGI Symbol;Acc:MGI:1922995]	3896.74	-0.449842	0.0856825	-4.92102	8.60948e-07	0.000668756
ENSMUSG00000037270	4932438A13Rik	RIKEN cDNA 4932438A13 gene [Source:MGI Symbol;Acc:MGI:2444631]	7915.12	-0.36894	0.0740717	-4.91448	8.90192e-07	0.000668756
ENSMUSG00000115543	B230362B09Rik	RIKEN cDNA B230362B09 gene [Source:MGI Symbol;Acc:MGI:2442793]	43.4238	-0.199668	0.0506681	-4.89889	9.63785e-07	0.000695082
ENSMUSG00000106596	Gm42822	predicted gene 42822 [Source:MGI Symbol;Acc:MGI:5662959]	69.5952	-0.279808	0.0637449	-4.83324	1.34329e-06	0.000931517
ENSMUSG00000093383	Gm20642	predicted gene 20642 [Source:MGI Symbol;Acc:MGI:5313089]	115.571	-0.337558	0.0742892	-4.75089	2.02519e-06	0.00131451
ENSMUSG00000115632	Gm17922	predicted gene, 17922 [Source:MGI Symbol;Acc:MGI:5010107]	113.178	-0.308398	0.0723899	-4.74928	2.04139e-06	0.00131451
ENSMUSG00000107858	Gm43879	predicted gene, 43879 [Source:MGI Symbol;Acc:MGI:5690271]	83.325	-0.256032	0.0568309	-4.67172	2.98692e-06	0.00185704
ENSMUSG00000097156	Gm3764	predicted gene 3764 [Source:MGI Symbol;Acc:MGI:3781938]	875.904	-0.407471	0.0889569	-4.60316	4.16135e-06	0.00250097
ENSMUSG00000105700	Gm42772	predicted gene 42772 [Source:MGI Symbol;Acc:MGI:5662909]	97.6524	-0.239504	0.0650555	-4.55796	5.16533e-06	0.00300422
ENSMUSG00000090160	4930480K15Rik	RIKEN cDNA 4930480K15 gene [Source:MGI Symbol;Acc:MGI:1926050]	102.776	-0.303973	0.0704246	-4.54626	5.46075e-06	0.00307679
ENSMUSG00000105726	Gm42443	predicted gene 42443 [Source:MGI Symbol;Acc:MGI:5662580]	96.5949	-0.204927	0.0583538	-4.50873	6.52174e-06	0.00337758
ENSMUSG00000104106	Gm10848	predicted gene 10848 [Source:MGI Symbol;Acc:MGI:3641917]	49.4456	-0.160892	0.0489038	-4.50765	6.555e-06	0.00337758
ENSMUSG00000072878	1700123L14Rik	RIKEN cDNA 1700123L14 gene [Source:MGI Symbol;Acc:MGI:1925732]	34.7075	-0.182627	0.047832	-4.5076	6.55658e-06	0.00337758
ENSMUSG00000112556	Gm47339	predicted gene, 47339 [Source:MGI Symbol;Acc:MGI:6096231]	122.313	-0.343603	0.0729511	-4.47913	7.49466e-06	0.00375358
ENSMUSG00000102407	Gm37862	predicted gene, 37862 [Source:MGI Symbol;Acc:MGI:5611090]	141.251	-0.359958	0.0799038	-4.46635	7.9566e-06	0.00387723
ENSMUSG00000044471	Lncpint	long non-protein coding RNA, Trp53 induced transcript [Source:MGI Symbol;Acc:MGI:2673128]	227.682	-0.423622	0.0819816	-4.45737	8.29697e-06	0.00393669
ENSMUSG00000040249	Lrp1	low density lipoprotein receptor-related protein 1 [Source:MGI Symbol;Acc:MGI:96828]	8126.33	-0.38101	0.0833948	-4.44857	8.64433e-06	0.00399634
ENSMUSG00000111971	Gm48678	predicted gene, 48678 [Source:MGI Symbol;Acc:MGI:6098299]	85.1397	-0.266905	0.0673205	-4.41987	9.87595e-06	0.00434559
ENSMUSG00000031808	Slc27a1	solute carrier family 27 (fatty acid transporter), member 1 [Source:MGI Symbol;Acc:MGI:1347098]	869.294	-0.379634	0.0864676	-4.41974	9.88181e-06	0.00434559
ENSMUSG00000048279	Sacs	sacsin [Source:MGI Symbol;Acc:MGI:1354724]	9135.07	-0.334867	0.0757805	-4.40755	1.04546e-05	0.00447043
ENSMUSG00000102397	Gm37573	predicted gene, 37573 [Source:MGI Symbol;Acc:MGI:5610801]	101.558	-0.322529	0.0702294	-4.4033	1.06616e-05	0.00447043
ENSMUSG00000106043	Gm42968	predicted gene 42968 [Source:MGI Symbol;Acc:MGI:5663105]	53.5014	-0.194218	0.0550584	-4.36923	1.24686e-05	0.00500162
ENSMUSG00000105322	Gm43751	predicted gene 43751 [Source:MGI Symbol;Acc:MGI:5663888]	84.2188	-0.316289	0.0673925	-4.36854	1.25083e-05	0.00500162
ENSMUSG00000029231	Pdgfra	platelet derived growth factor receptor, alpha polypeptide [Source:MGI Symbol;Acc:MGI:97530]	519.142	-0.400204	0.0897288	-4.36417	1.27606e-05	0.00500162
ENSMUSG00000084947	Gm15594	predicted gene 15594 [Source:MGI Symbol;Acc:MGI:3783041]	110.086	-0.349431	0.0731266	-4.34991	1.36196e-05	0.00522473
ENSMUSG00000093528	Nrg3os	neuregulin 3, opposite strand [Source:MGI Symbol;Acc:MGI:1922420]	67.7559	-0.284407	0.0646852	-4.34182	1.41306e-05	0.00522651
ENSMUSG00000036634	Mag	myelin-associated glycoprotein [Source:MGI Symbol;Acc:MGI:96912]	689.583	-0.40635	0.0896565	-4.34068	1.4204e-05	0.00522651
ENSMUSG00000114153	Gm48692	predicted gene, 48692 [Source:MGI Symbol;Acc:MGI:6098321]	172.498	-0.298926	0.0711442	-4.31879	1.56889e-05	0.00558288
ENSMUSG00000108752	Gm45191	predicted gene 45191 [Source:MGI Symbol;Acc:MGI:5753767]	159.18	-0.356279	0.0767934	-4.31734	1.57922e-05	0.00558288
ENSMUSG00000038738	Shank1	SH3 and multiple ankyrin repeat domains 1 [Source:MGI Symbol;Acc:MGI:3613677]	26843.1	-0.290268	0.0672042	-4.31268	1.61285e-05	0.00558288
ENSMUSG00000103094	Gm37558	predicted gene, 37558 [Source:MGI Symbol;Acc:MGI:5610786]	31.9436	-0.151054	0.0454166	-4.30688	1.65572e-05	0.00558288
ENSMUSG00000104030	5330406M23Rik	RIKEN cDNA 5330406M23 gene [Source:MGI Symbol;Acc:MGI:1923921]	84.8692	-0.288694	0.0689572	-4.30471	1.67208e-05	0.00558288
ENSMUSG00000025348	Itga7	integrin alpha 7 [Source:MGI Symbol;Acc:MGI:102700]	188.233	-0.351682	0.0800456	-4.26478	2.00101e-05	0.00639335
ENSMUSG00000106024	A530083M17Rik	RIKEN cDNA A530083M17 gene [Source:MGI Symbol;Acc:MGI:2444172]	43.004	-0.10548	0.0447911	-4.26165	2.02928e-05	0.00639335
ENSMUSG00000109575	Gm44831	predicted gene 44831 [Source:MGI Symbol;Acc:MGI:5753407]	138.151	-0.307554	0.0748266	-4.261	2.03518e-05	0.00639335
ENSMUSG00000104284	Gm10862	predicted gene 10862 [Source:MGI Symbol;Acc:MGI:3641622]	96.6638	-0.298598	0.0694568	-4.25532	2.0875e-05	0.00639335
ENSMUSG00000096929	A330023F24Rik	RIKEN cDNA A330023F24 gene [Source:MGI Symbol;Acc:MGI:2443958]	275.584	-0.364918	0.0869672	-4.25366	2.10301e-05	0.00639335
ENSMUSG00000105445	Gm42972	predicted gene 42972 [Source:MGI Symbol;Acc:MGI:5663109]	168.653	-0.223619	0.0695607	-4.25106	2.12757e-05	0.00639335
ENSMUSG00000107097	Gm42584	predicted gene 42584 [Source:MGI Symbol;Acc:MGI:5662721]	93.4333	-0.217929	0.0609512	-4.24208	2.21454e-05	0.00650484
ENSMUSG00000004788	Eif2b2	eukaryotic translation initiation factor 2B, subunit 2 beta [Source:MGI Symbol;Acc:MGI:2145118]	1345.72	0.35177	0.0835172	4.23691	2.26615e-05	0.00650484
ENSMUSG00000100826	Snhg14	small nucleolar RNA host gene 14 [Source:MGI Symbol;Acc:MGI:1289201]	1343.69	-0.40451	0.0896637	-4.23624	2.2729e-05	0.00650484
ENSMUSG00000061589	Dot1l	DOT1-like, histone H3 methyltransferase (S. cerevisiae) [Source:MGI Symbol;Acc:MGI:2143886]	1233.87	-0.344236	0.0821936	-4.20406	2.6217e-05	0.00738583
ENSMUSG00000103831	Gm37608	predicted gene, 37608 [Source:MGI Symbol;Acc:MGI:5610836]	17.3162	-0.0849033	0.031522	-4.19819	2.69062e-05	0.0074145
ENSMUSG00000031558	Slit2	slit guidance ligand 2 [Source:MGI Symbol;Acc:MGI:1315205]	2673.19	-0.337836	0.0795502	-4.19621	2.71413e-05	0.0074145
ENSMUSG00000067889	Sptbn2	spectrin beta, non-erythrocytic 2 [Source:MGI Symbol;Acc:MGI:1313261]	10975.8	-0.359053	0.0839475	-4.17959	2.92033e-05	0.00785064
ENSMUSG00000078234	Klhdc7a	kelch domain containing 7A [Source:MGI Symbol;Acc:MGI:2444612]	18.86	-0.115962	0.0368885	-4.17646	2.96086e-05	0.00785064
ENSMUSG00000109849	Gm45645	predicted gene 45645 [Source:MGI Symbol;Acc:MGI:5791481]	25.2717	-0.147997	0.0438621	-4.17298	3.0064e-05	0.00785585
ENSMUSG00000102517	Gm38085	predicted gene, 38085 [Source:MGI Symbol;Acc:MGI:5611313]	87.1399	-0.292712	0.0683797	-4.15802	3.21023e-05	0.00826864
ENSMUSG00000026638	Irf6	interferon regulatory factor 6 [Source:MGI Symbol;Acc:MGI:1859211]	27.9127	-0.136724	0.0433786	-4.1451	3.39667e-05	0.00862563
ENSMUSG00000048572	Tmem252	transmembrane protein 252 [Source:MGI Symbol;Acc:MGI:3583948]	64.5215	-0.219921	0.0605789	-4.13562	3.53997e-05	0.00886467
ENSMUSG00000106048	Gm42444	predicted gene 42444 [Source:MGI Symbol;Acc:MGI:5662581]	73.205	-0.260129	0.0641541	-4.12651	3.68311e-05	0.00893883
ENSMUSG00000021303	Gng4	guanine nucleotide binding protein (G protein), gamma 4 [Source:MGI Symbol;Acc:MGI:102703]	2509.5	0.349013	0.0836876	4.12593	3.69239e-05	0.00893883
ENSMUSG00000112741	Gm47341	predicted gene, 47341 [Source:MGI Symbol;Acc:MGI:6096234]	38.7643	-0.198176	0.0534374	-4.12432	3.71832e-05	0.00893883
ENSMUSG00000106049	Gm43019	predicted gene 43019 [Source:MGI Symbol;Acc:MGI:5663156]	114.425	-0.195414	0.0627244	-4.10483	4.04614e-05	0.00959894
ENSMUSG00000112947	Gm47493	predicted gene, 47493 [Source:MGI Symbol;Acc:MGI:6096474]	82.0415	-0.295626	0.0681729	-4.10021	4.12779e-05	0.00966547
ENSMUSG00000102417	Gm36939	predicted gene, 36939 [Source:MGI Symbol;Acc:MGI:5610167]	89.543	-0.271943	0.0639424	-4.09633	4.19751e-05	0.0097027
ENSMUSG00000004892	Bcan	brevican [Source:MGI Symbol;Acc:MGI:1096385]	803.819	-0.357127	0.0872306	-4.07705	4.56101e-05	0.0101959
ENSMUSG00000104453	Gm37829	predicted gene, 37829 [Source:MGI Symbol;Acc:MGI:5611057]	44.5512	-0.179042	0.0498045	-4.07687	4.5646e-05	0.0101959
ENSMUSG00000111017	Gm48314	predicted gene, 48314 [Source:MGI Symbol;Acc:MGI:6097766]	68.102	-0.22549	0.0613282	-4.07577	4.58616e-05	0.0101959
ENSMUSG00000097545	Mir124a-1hg	Mir124-1 host gene (non-protein coding) [Source:MGI Symbol;Acc:MGI:2442197]	892.6	-0.39246	0.08981	-4.07267	4.64781e-05	0.0101959
ENSMUSG00000105894	Gm42710	predicted gene 42710 [Source:MGI Symbol;Acc:MGI:5662847]	47.8044	-0.153254	0.0500878	-4.06915	4.7184e-05	0.0101959
ENSMUSG00000027210	Meis2	Meis homeobox 2 [Source:MGI Symbol;Acc:MGI:108564]	2722.39	0.303362	0.0745133	4.06759	4.75018e-05	0.0101959
ENSMUSG00000084859	1700080N15Rik	RIKEN cDNA 1700080N15 gene [Source:MGI Symbol;Acc:MGI:1920739]	53.3931	-0.214917	0.0580109	-4.05485	5.01664e-05	0.0106412
ENSMUSG00000070348	Ccnd1	cyclin D1 [Source:MGI Symbol;Acc:MGI:88313]	976.057	-0.356114	0.0892406	-4.048	5.16574e-05	0.0107543
ENSMUSG00000049252	Lrp1b	low density lipoprotein-related protein 1B [Source:MGI Symbol;Acc:MGI:2151136]	3798.14	-0.365896	0.0871345	-4.04694	5.18926e-05	0.0107543
ENSMUSG00000040325	Dcaf1	DDB1 and CUL4 associated factor 1 [Source:MGI Symbol;Acc:MGI:2445220]	1952.67	-0.311954	0.0777746	-4.0305	5.56578e-05	0.0114035
ENSMUSG00000109353	Gm45183	predicted gene 45183 [Source:MGI Symbol;Acc:MGI:5753759]	122.418	-0.313899	0.0747252	-4.0226	5.756e-05	0.0116608
ENSMUSG00000097816	Gm26811	predicted gene, 26811 [Source:MGI Symbol;Acc:MGI:5477305]	47.5604	-0.1242	0.0442569	-4.00705	6.14808e-05	0.0121978
ENSMUSG00000042104	Uggt2	UDP-glucose glycoprotein glucosyltransferase 2 [Source:MGI Symbol;Acc:MGI:1913685]	920.612	-0.362104	0.0881323	-4.00224	6.27466e-05	0.0121978
ENSMUSG00000107570	Gm44207	predicted gene, 44207 [Source:MGI Symbol;Acc:MGI:5690599]	31.4997	-0.170087	0.0458172	-4.00182	6.2857e-05	0.0121978
ENSMUSG00000101599	Gm20342	predicted gene, 20342 [Source:MGI Symbol;Acc:MGI:5012527]	140.704	-0.213104	0.0680283	-4.00159	6.29173e-05	0.0121978
ENSMUSG00000116867	Gm49677	predicted gene, 49677 [Source:MGI Symbol;Acc:MGI:6215124]	116.04	-0.27287	0.0654632	-3.99839	6.37736e-05	0.0122323
ENSMUSG00000108155	Gm44443	predicted gene, 44443 [Source:MGI Symbol;Acc:MGI:5690835]	62.8787	-0.235009	0.0592504	-3.99251	6.53773e-05	0.0124079
ENSMUSG00000039087	Rreb1	ras responsive element binding protein 1 [Source:MGI Symbol;Acc:MGI:2443664]	425.431	-0.354799	0.0898139	-3.98923	6.62868e-05	0.0124495
ENSMUSG00000042035	Igsf3	immunoglobulin superfamily, member 3 [Source:MGI Symbol;Acc:MGI:1926158]	1150.58	-0.356532	0.0874414	-3.98526	6.74065e-05	0.0125293
ENSMUSG00000034751	Mast4	microtubule associated serine/threonine kinase family member 4 [Source:MGI Symbol;Acc:MGI:1918885]	3427.82	-0.315085	0.0793711	-3.98167	6.84331e-05	0.0125903
ENSMUSG00000109359	Gm44797	predicted gene 44797 [Source:MGI Symbol;Acc:MGI:5753373]	100.11	-0.238143	0.0670281	-3.97404	7.06639e-05	0.0128694
ENSMUSG00000113290	A530058O07Rik	RIKEN cDNA A530058O07 gene [Source:MGI Symbol;Acc:MGI:2145514]	63.9772	-0.227783	0.0615753	-3.96831	7.23848e-05	0.0129783
ENSMUSG00000002985	Apoe	apolipoprotein E [Source:MGI Symbol;Acc:MGI:88057]	938.427	-0.362693	0.089156	-3.96604	7.30769e-05	0.0129783
ENSMUSG00000049336	Tenm2	teneurin transmembrane protein 2 [Source:MGI Symbol;Acc:MGI:1345184]	11686.9	-0.289073	0.0722385	-3.96492	7.34215e-05	0.0129783
ENSMUSG00000106539	Gm43670	predicted gene 43670 [Source:MGI Symbol;Acc:MGI:5663807]	164.636	-0.257533	0.0738232	-3.95772	7.56698e-05	0.0132459
ENSMUSG00000006958	Chrd	chordin [Source:MGI Symbol;Acc:MGI:1313268]	561.929	-0.355557	0.089823	-3.91014	9.22441e-05	0.0159919
ENSMUSG00000109562	Gm45178	predicted gene 45178 [Source:MGI Symbol;Acc:MGI:5753754]	99.826	-0.293944	0.0656291	-3.90162	9.55524e-05	0.0164077
ENSMUSG00000028804	Csmd2	CUB and Sushi multiple domains 2 [Source:MGI Symbol;Acc:MGI:2386401]	1841.28	-0.335037	0.084136	-3.89411	9.85588e-05	0.0167643
ENSMUSG00000109551	4930435N07Rik	RIKEN cDNA 4930435N07 gene [Source:MGI Symbol;Acc:MGI:1923047]	93.6901	-0.230183	0.0658888	-3.88986	0.000100301	0.0169012
ENSMUSG00000014418	Hps5	HPS5, biogenesis of lysosomal organelles complex 2 subunit 2 [Source:MGI Symbol;Acc:MGI:2180307]	197.911	-0.33383	0.0855705	-3.88254	0.000103373	0.0171679
ENSMUSG00000034459	Ifit1	interferon-induced protein with tetratricopeptide repeats 1 [Source:MGI Symbol;Acc:MGI:99450]	17.8477	-0.0967424	0.0342486	-3.88077	0.000104128	0.0171679
ENSMUSG00000078851	H2aw	H2A.W histone [Source:MGI Symbol;Acc:MGI:2448458]	2113.19	0.319581	0.0841511	3.87934	0.00010474	0.0171679
ENSMUSG00000104132	Gm36952	predicted gene, 36952 [Source:MGI Symbol;Acc:MGI:5610180]	234.328	-0.328589	0.0845164	-3.87321	0.00010741	0.0174468
ENSMUSG00000030786	Itgam	integrin alpha M [Source:MGI Symbol;Acc:MGI:96607]	57.1921	-0.216381	0.058249	-3.86925	0.000109171	0.017476
ENSMUSG00000109418	Gm44800	predicted gene 44800 [Source:MGI Symbol;Acc:MGI:5753376]	175.356	-0.281483	0.0795187	-3.86845	0.000109528	0.017476
ENSMUSG00000027852	Nras	neuroblastoma ras oncogene [Source:MGI Symbol;Acc:MGI:97376]	7178.85	0.273751	0.0708989	3.86416	0.000111472	0.0176302
ENSMUSG00000046404	Yod1	YOD1 deubiquitinase [Source:MGI Symbol;Acc:MGI:2442596]	1860.49	0.315689	0.0817228	3.85974	0.00011351	0.0177963
ENSMUSG00000052852	Reep1	receptor accessory protein 1 [Source:MGI Symbol;Acc:MGI:1098827]	8974.34	0.253814	0.0661349	3.84076	0.000122653	0.0190641
ENSMUSG00000033396	Spg11	SPG11, spatacsin vesicle trafficking associated [Source:MGI Symbol;Acc:MGI:2444989]	669.298	-0.350494	0.0897442	-3.83421	0.000125966	0.0194117
ENSMUSG00000097767	Miat	myocardial infarction associated transcript (non-protein coding) [Source:MGI Symbol;Acc:MGI:2444886]	1184.68	-0.390246	0.0898059	-3.82229	0.000132217	0.0198473
ENSMUSG00000020220	Vps13d	vacuolar protein sorting 13D [Source:MGI Symbol;Acc:MGI:2448530]	6416.29	-0.275424	0.0718334	-3.82224	0.000132242	0.0198473
ENSMUSG00000058135	Gstm1	glutathione S-transferase, mu 1 [Source:MGI Symbol;Acc:MGI:95860]	1106.55	-0.325875	0.0850669	-3.82141	0.000132692	0.0198473
ENSMUSG00000086450	Macrod2os1	mono-ADP ribosylhydrolase 2, opposite strand 1 [Source:MGI Symbol;Acc:MGI:3650192]	35.9098	-0.162003	0.0489064	-3.81984	0.00013354	0.0198473
ENSMUSG00000104027	Gm37211	predicted gene, 37211 [Source:MGI Symbol;Acc:MGI:5610439]	163.934	-0.250706	0.0722737	-3.81659	0.000135311	0.0198473
ENSMUSG00000104925	Gm43061	predicted gene 43061 [Source:MGI Symbol;Acc:MGI:5663198]	28.6724	-0.14627	0.041898	-3.81601	0.000135625	0.0198473
ENSMUSG00000020679	Hnf1b	HNF1 homeobox B [Source:MGI Symbol;Acc:MGI:98505]	26.6359	0.139749	0.0448702	3.81443	0.000136499	0.0198473
ENSMUSG00000085471	4933423P22Rik	RIKEN cDNA 4933423P22 gene [Source:MGI Symbol;Acc:MGI:1918408]	61.5908	-0.153092	0.0542122	-3.80723	0.000140533	0.0202704
ENSMUSG00000037646	Vps13b	vacuolar protein sorting 13B [Source:MGI Symbol;Acc:MGI:1916380]	3233.19	-0.29814	0.0772636	-3.8027	0.000143129	0.0204811
ENSMUSG00000108077	6330415B21Rik	RIKEN cDNA 6330415B21 gene [Source:MGI Symbol;Acc:MGI:1918003]	111.196	-0.2949	0.0758741	-3.79909	0.000145226	0.0205848
ENSMUSG00000083606	Gm15916	predicted gene 15916 [Source:MGI Symbol;Acc:MGI:3801989]	31.7537	-0.137698	0.043782	-3.79737	0.000146238	0.0205848
ENSMUSG00000027254	Map1a	microtubule-associated protein 1 A [Source:MGI Symbol;Acc:MGI:1306776]	50271	-0.24611	0.0646958	-3.79561	0.000147279	0.0205848
ENSMUSG00000026034	Clk1	CDC-like kinase 1 [Source:MGI Symbol;Acc:MGI:107403]	1822.13	-0.333786	0.0854901	-3.79035	0.000150436	0.0208643
ENSMUSG00000102465	Gm38198	predicted gene, 38198 [Source:MGI Symbol;Acc:MGI:5611426]	147.876	-0.268602	0.0720469	-3.78385	0.000154419	0.0212532
ENSMUSG00000074219	Gm10644	predicted gene 10644 [Source:MGI Symbol;Acc:MGI:3704314]	54.8753	-0.157827	0.0512526	-3.77986	0.000156915	0.0214331
ENSMUSG00000110997	2610028D06Rik	RIKEN cDNA 2610028D06 gene [Source:MGI Symbol;Acc:MGI:1923609]	22.0098	-0.124354	0.0398512	-3.77792	0.000158143	0.0214384
ENSMUSG00000102659	Gm37077	predicted gene, 37077 [Source:MGI Symbol;Acc:MGI:5610305]	117.795	-0.269642	0.071664	-3.77444	0.000160369	0.0214787
ENSMUSG00000085028	Slc2a4rg-ps	Slc2a4 regulator, pseudogene [Source:MGI Symbol;Acc:MGI:3651388]	86.2606	-0.242815	0.0624226	-3.77373	0.000160822	0.0214787
ENSMUSG00000057378	Ryr3	ryanodine receptor 3 [Source:MGI Symbol;Acc:MGI:99684]	3094.31	-0.3593	0.0885567	-3.77107	0.000162551	0.02155
ENSMUSG00000087531	Gm15606	predicted gene 15606 [Source:MGI Symbol;Acc:MGI:3783053]	88.6705	-0.285303	0.0679239	-3.76477	0.0001667	0.0218299
ENSMUSG00000097589	Dleu2	deleted in lymphocytic leukemia, 2 [Source:MGI Symbol;Acc:MGI:1934030]	200.455	-0.324699	0.0845721	-3.7642	0.000167084	0.0218299
ENSMUSG00000046671	Mtfr1l	mitochondrial fission regulator 1-like [Source:MGI Symbol;Acc:MGI:1924074]	2778.33	0.292092	0.0784996	3.75358	0.000174326	0.0226123
ENSMUSG00000053007	Creb5	cAMP responsive element binding protein 5 [Source:MGI Symbol;Acc:MGI:2443973]	143.457	-0.184826	0.0633469	-3.74868	0.000177769	0.0228942
ENSMUSG00000090255	4921534H16Rik	RIKEN cDNA 4921534H16 gene [Source:MGI Symbol;Acc:MGI:1913987]	217.38	-0.324969	0.0823688	-3.73982	0.000184154	0.0235482
ENSMUSG00000059146	Ntrk3	neurotrophic tyrosine kinase, receptor, type 3 [Source:MGI Symbol;Acc:MGI:97385]	14123.8	-0.24688	0.0660291	-3.73385	0.000188572	0.0239433
ENSMUSG00000082879	Gm13525	predicted gene 13525 [Source:MGI Symbol;Acc:MGI:3650225]	19.9556	-0.0734141	0.0330352	-3.73093	0.000190773	0.0240535
ENSMUSG00000113338	A530046M15Rik	RIKEN cDNA A530046M15 gene [Source:MGI Symbol;Acc:MGI:5439406]	35.4478	-0.161751	0.0485316	-3.72786	0.000193116	0.0241798
ENSMUSG00000103857	Gm37249	predicted gene, 37249 [Source:MGI Symbol;Acc:MGI:5610477]	22.3022	-0.0574633	0.0332975	-3.71953	0.000199596	0.0248188
ENSMUSG00000021318	Gli3	GLI-Kruppel family member GLI3 [Source:MGI Symbol;Acc:MGI:95729]	103.77	-0.263023	0.0712728	-3.71755	0.000201166	0.0248427
ENSMUSG00000086370	Ftx	Ftx transcript, Xist regulator (non-protein coding) [Source:MGI Symbol;Acc:MGI:1926128]	265.484	-0.330067	0.0858792	-3.71028	0.000207026	0.0253924
ENSMUSG00000104891	2510017J16Rik	RIKEN cDNA 2510017J16 gene [Source:MGI Symbol;Acc:MGI:1913824]	21.1387	-0.117885	0.0385498	-3.70765	0.000209192	0.0254847
ENSMUSG00000103563	8030445P17Rik	RIKEN cDNA 8030445P17 gene [Source:MGI Symbol;Acc:MGI:2442299]	60.817	-0.209463	0.0610673	-3.70011	0.000215508	0.0257289
ENSMUSG00000103345	Gm10723	predicted gene 10723 [Source:MGI Symbol;Acc:MGI:3641783]	80.5489	-0.230115	0.0624839	-3.69987	0.000215713	0.0257289
ENSMUSG00000113379	Gm46436	predicted gene, 46436 [Source:MGI Symbol;Acc:MGI:5826073]	13.5409	-0.0742401	0.0287099	-3.69857	0.000216815	0.0257289
ENSMUSG00000107512	Gm44433	predicted gene, 44433 [Source:MGI Symbol;Acc:MGI:5690825]	88.0989	-0.212039	0.0669532	-3.69847	0.000216904	0.0257289
ENSMUSG00000111910	Gm47472	predicted gene, 47472 [Source:MGI Symbol;Acc:MGI:6096442]	238.777	-0.351141	0.0812678	-3.69336	0.000221313	0.0260802
ENSMUSG00000116145	5730521K06Rik	RIKEN cDNA 5730521K06 gene [Source:MGI Symbol;Acc:MGI:1917889]	20.1252	-0.118355	0.0369807	-3.68623	0.0002276	0.026647
ENSMUSG00000055370	Gm9968	predicted gene 9968 [Source:MGI Symbol;Acc:MGI:3642146]	61.7898	-0.221451	0.0609477	-3.68417	0.000229449	0.0266901
ENSMUSG00000022843	Clcn2	chloride channel, voltage-sensitive 2 [Source:MGI Symbol;Acc:MGI:105061]	1139.18	-0.303404	0.0841836	-3.6703	0.000242266	0.0280004
ENSMUSG00000082027	Gm11416	predicted gene 11416 [Source:MGI Symbol;Acc:MGI:3652028]	22.8129	-0.136433	0.040988	-3.66088	0.000251348	0.028865
ENSMUSG00000113650	Gm47826	predicted gene, 47826 [Source:MGI Symbol;Acc:MGI:6097020]	57.8692	-0.205866	0.0567997	-3.65914	0.000253066	0.0288784
ENSMUSG00000109536	9330162G02Rik	RIKEN cDNA 9330162G02 gene [Source:MGI Symbol;Acc:MGI:2442217]	1186.39	-0.341596	0.0879494	-3.64678	0.00026555	0.0301123
ENSMUSG00000112637	Gm48225	predicted gene, 48225 [Source:MGI Symbol;Acc:MGI:6097625]	38.7759	-0.1698	0.0493661	-3.63855	0.000274176	0.030697
ENSMUSG00000034275	Igsf9b	immunoglobulin superfamily, member 9B [Source:MGI Symbol;Acc:MGI:2685354]	1733.08	-0.293126	0.0805445	-3.63773	0.000275047	0.030697
ENSMUSG00000115471	C230086J09Rik	RIKEN cDNA C230086J09 gene [Source:MGI Symbol;Acc:MGI:2443423]	84.9947	-0.207001	0.064999	-3.63702	0.000275813	0.030697
ENSMUSG00000049892	Rasd1	RAS, dexamethasone-induced 1 [Source:MGI Symbol;Acc:MGI:1270848]	364.741	0.333634	0.0888355	3.63094	0.000282388	0.0310096
ENSMUSG00000037606	Osbpl5	oxysterol binding protein-like 5 [Source:MGI Symbol;Acc:MGI:1930265]	338.501	0.31823	0.0886306	3.62842	0.000285157	0.0310096
ENSMUSG00000025326	Ube3a	ubiquitin protein ligase E3A [Source:MGI Symbol;Acc:MGI:105098]	2069.87	-0.292635	0.0802227	-3.62702	0.000286716	0.0310096
ENSMUSG00000106472	Gm43111	predicted gene 43111 [Source:MGI Symbol;Acc:MGI:5663248]	40.8817	-0.107351	0.0422414	-3.6267	0.000287066	0.0310096
ENSMUSG00000004328	Hif3a	hypoxia inducible factor 3, alpha subunit [Source:MGI Symbol;Acc:MGI:1859778]	47.9437	-0.181374	0.0568447	-3.62656	0.000287222	0.0310096
ENSMUSG00000055670	Zzef1	zinc finger, ZZ-type with EF hand domain 1 [Source:MGI Symbol;Acc:MGI:2444286]	1867.15	-0.30331	0.0836621	-3.61558	0.000299677	0.0321618
ENSMUSG00000034206	Polq	polymerase (DNA directed), theta [Source:MGI Symbol;Acc:MGI:2155399]	185.6	-0.287221	0.0772303	-3.60982	0.000306405	0.0326892
ENSMUSG00000102498	Gm19445	predicted gene, 19445 [Source:MGI Symbol;Acc:MGI:5011630]	50.07	-0.212367	0.0566103	-3.6066	0.000310231	0.0329028
ENSMUSG00000025558	Dock9	dedicator of cytokinesis 9 [Source:MGI Symbol;Acc:MGI:106321]	11144.9	-0.254102	0.0707751	-3.59252	0.000327501	0.0345312
ENSMUSG00000110754	4930405J17Rik	RIKEN cDNA 4930405J17 gene [Source:MGI Symbol;Acc:MGI:1921061]	57.2873	-0.15488	0.0534725	-3.58209	0.000340856	0.0353963
ENSMUSG00000024598	Fbn2	fibrillin 2 [Source:MGI Symbol;Acc:MGI:95490]	206.265	-0.303013	0.0857397	-3.57996	0.000343643	0.0353963
ENSMUSG00000006019	Dhx34	DEAH (Asp-Glu-Ala-His) box polypeptide 34 [Source:MGI Symbol;Acc:MGI:1918973]	230.027	-0.310704	0.084558	-3.57875	0.000345242	0.0353963
ENSMUSG00000082784	Gm15957	predicted gene 15957 [Source:MGI Symbol;Acc:MGI:3802074]	26.1677	-0.124879	0.0415986	-3.57865	0.000345379	0.0353963
ENSMUSG00000102543	Pcdhgc5	protocadherin gamma subfamily C, 5 [Source:MGI Symbol;Acc:MGI:1935205]	4230.1	-0.259921	0.072539	-3.57854	0.000345521	0.0353963
ENSMUSG00000109122	A230103L15Rik	RIKEN cDNA A230103L15 gene [Source:MGI Symbol;Acc:MGI:1925005]	252.117	-0.231648	0.0775814	-3.57595	0.000348954	0.0354583
ENSMUSG00000045333	Zfp423	zinc finger protein 423 [Source:MGI Symbol;Acc:MGI:1891217]	868.433	-0.316546	0.089134	-3.57513	0.00035006	0.0354583
ENSMUSG00000024670	Cd6	CD6 antigen [Source:MGI Symbol;Acc:MGI:103566]	10.1365	-0.0601591	0.0254194	-3.574	0.00035157	NA
ENSMUSG00000104365	4930470B04Rik	RIKEN cDNA 4930470B04 gene [Source:MGI Symbol;Acc:MGI:1923057]	59.6315	-0.18665	0.0545388	-3.57002	0.00035695	0.0359542
ENSMUSG00000101481	1700123O21Rik	RIKEN cDNA 1700123O21 gene [Source:MGI Symbol;Acc:MGI:1915488]	84.0572	-0.268264	0.0678115	-3.56452	0.00036452	0.0364843
ENSMUSG00000034858	Fam214a	family with sequence similarity 214, member A [Source:MGI Symbol;Acc:MGI:2387648]	1332.91	-0.314517	0.0880976	-3.56327	0.00036626	0.0364843
ENSMUSG00000022311	Csmd3	CUB and Sushi multiple domains 3 [Source:MGI Symbol;Acc:MGI:2386403]	1509.76	-0.312846	0.0852361	-3.55911	0.000372116	0.036864
ENSMUSG00000110529	Gm45694	predicted gene 45694 [Source:MGI Symbol;Acc:MGI:5804809]	43.2379	0.165322	0.0538214	3.55742	0.000374515	0.0368989
ENSMUSG00000116769	8030451O07Rik	RIKEN cDNA 8030451O07 gene [Source:MGI Symbol;Acc:MGI:2442215]	12.5978	-0.0869572	0.0322196	-3.55525	0.000377627	0.0370033
ENSMUSG00000107595	Gm44441	predicted gene, 44441 [Source:MGI Symbol;Acc:MGI:5690833]	29.5695	-0.157625	0.0480213	-3.54793	0.000388266	0.0378402
ENSMUSG00000038368	Focad	focadhesin [Source:MGI Symbol;Acc:MGI:2676921]	1601.54	-0.283849	0.0800049	-3.54648	0.000390414	0.037845
ENSMUSG00000074652	Myh7b	myosin, heavy chain 7B, cardiac muscle, beta [Source:MGI Symbol;Acc:MGI:3710243]	289.822	0.291248	0.0869464	3.54344	0.000394938	0.0379976
ENSMUSG00000049872	Calhm5	calcium homeostasis modulator family member 5 [Source:MGI Symbol;Acc:MGI:2143897]	801.437	-0.30592	0.0865078	-3.54175	0.000397487	0.0379976
ENSMUSG00000114780	AI197445	expressed sequence AI197445 [Source:MGI Symbol;Acc:MGI:2145191]	128.363	-0.131586	0.0610188	-3.54094	0.00039871	0.0379976
ENSMUSG00000026504	Sdccag8	serologically defined colon cancer antigen 8 [Source:MGI Symbol;Acc:MGI:1924066]	2630.33	0.273262	0.0771816	3.53981	0.000400418	0.0379976
ENSMUSG00000070705	Eid2b	EP300 interacting inhibitor of differentiation 2B [Source:MGI Symbol;Acc:MGI:1924095]	1368.47	0.291364	0.083403	3.52924	0.000416758	0.0393411
ENSMUSG00000047884	Klk9	kallikrein related-peptidase 9 [Source:MGI Symbol;Acc:MGI:1921082]	14.6253	-0.0993217	0.0356775	-3.52764	0.00041928	0.039373
ENSMUSG00000106229	Gm19409	predicted gene, 19409 [Source:MGI Symbol;Acc:MGI:5011594]	79.9701	-0.221683	0.062276	-3.52333	0.000426153	0.0398111
ENSMUSG00000113941	Gm35755	predicted gene, 35755 [Source:MGI Symbol;Acc:MGI:5594914]	21.4914	-0.0924211	0.0355154	-3.51589	0.000438284	0.0407333
ENSMUSG00000113922	Gm48887	predicted gene, 48887 [Source:MGI Symbol;Acc:MGI:6098646]	80.8544	-0.211019	0.0645565	-3.51196	0.000444822	0.0411289
ENSMUSG00000092341	Malat1	metastasis associated lung adenocarcinoma transcript 1 (non-coding RNA) [Source:MGI Symbol;Acc:MGI:1919539]	70646.4	-0.359588	0.0863005	-3.50685	0.000453436	0.0417115
ENSMUSG00000112955	Gm48889	predicted gene, 48889 [Source:MGI Symbol;Acc:MGI:6098650]	46.3919	-0.144146	0.0485589	-3.5047	0.000457115	0.0418365
ENSMUSG00000074505	Fat3	FAT atypical cadherin 3 [Source:MGI Symbol;Acc:MGI:2444314]	5473.8	-0.272462	0.0757795	-3.49605	0.000472197	0.0429986
ENSMUSG00000073910	Mob3b	MOB kinase activator 3B [Source:MGI Symbol;Acc:MGI:2664539]	368.913	0.270256	0.0793561	3.48374	0.000494457	0.0447993
ENSMUSG00000103693	Gm37529	predicted gene, 37529 [Source:MGI Symbol;Acc:MGI:5610757]	58.974	-0.184047	0.0554054	-3.4796	0.000502172	0.0452596
ENSMUSG00000052727	Map1b	microtubule-associated protein 1B [Source:MGI Symbol;Acc:MGI:1306778]	114487	-0.271962	0.0769649	-3.47724	0.000506606	0.0452596
ENSMUSG00000102960	Gm37943	predicted gene, 37943 [Source:MGI Symbol;Acc:MGI:5611171]	18.4496	-0.072842	0.0336747	-3.47699	0.000507068	0.0452596
ENSMUSG00000112287	Gm47024	predicted gene, 47024 [Source:MGI Symbol;Acc:MGI:6095713]	86.844	-0.249506	0.0691371	-3.46932	0.000521769	0.0463423
ENSMUSG00000023473	Celsr3	cadherin, EGF LAG seven-pass G-type receptor 3 [Source:MGI Symbol;Acc:MGI:1858236]	2231.74	-0.343756	0.0888822	-3.46392	0.000532366	0.0470447
ENSMUSG00000103544	Gm10048	predicted gene 10048 [Source:MGI Symbol;Acc:MGI:3644560]	181.195	-0.2973	0.0766204	-3.46221	0.000535754	0.0470447
ENSMUSG00000111155	Gm47197	predicted gene, 47197 [Source:MGI Symbol;Acc:MGI:6095992]	48.2627	-0.147065	0.0521211	-3.46133	0.000537505	0.0470447
ENSMUSG00000048960	Prex2	phosphatidylinositol-3,4,5-trisphosphate-dependent Rac exchange factor 2 [Source:MGI Symbol;Acc:MGI:1923385]	1519.5	-0.322751	0.0898614	-3.45399	0.000552367	0.0481119
ENSMUSG00000020100	Slc29a3	solute carrier family 29 (nucleoside transporters), member 3 [Source:MGI Symbol;Acc:MGI:1918529]	325.738	-0.310378	0.0889686	-3.45178	0.000556903	0.0482738
ENSMUSG00000064080	Fbln2	fibulin 2 [Source:MGI Symbol;Acc:MGI:95488]	62.1131	-0.18383	0.0552945	-3.44506	0.000570929	0.0492529
ENSMUSG00000024521	Pmaip1	phorbol-12-myristate-13-acetate-induced protein 1 [Source:MGI Symbol;Acc:MGI:1930146]	88.6531	0.220503	0.0684344	3.43704	0.000588102	0.0502885
ENSMUSG00000063531	Sema3e	sema domain, immunoglobulin domain (Ig), short basic domain, secreted, (semaphorin) 3E [Source:MGI Symbol;Acc:MGI:1340034]	2207.36	-0.264997	0.0769002	-3.43685	0.000588512	0.0502885
ENSMUSG00000006154	Eps8l1	EPS8-like 1 [Source:MGI Symbol;Acc:MGI:1914675]	364.695	0.269114	0.0796496	3.43243	0.000598198	0.0508751
ENSMUSG00000020263	Appl2	adaptor protein, phosphotyrosine interaction, PH domain and leucine zipper containing 2 [Source:MGI Symbol;Acc:MGI:2384914]	404.01	-0.318665	0.0882191	-3.42869	0.000606491	0.0513382
ENSMUSG00000112822	A130012E19Rik	RIKEN cDNA A130012E19 gene [Source:MGI Symbol;Acc:MGI:2443640]	55.6833	-0.0956496	0.0443312	-3.42577	0.000613053	0.0516512
ENSMUSG00000105942	Gm43175	predicted gene 43175 [Source:MGI Symbol;Acc:MGI:5663312]	122.11	-0.209013	0.0684979	-3.41734	0.000632367	0.0522842
ENSMUSG00000104936	2610011E03Rik	RIKEN cDNA 2610011E03 gene [Source:MGI Symbol;Acc:MGI:1919710]	40.4088	-0.179232	0.0533926	-3.41647	0.000634396	0.0522842
ENSMUSG00000107227	Gm42559	predicted gene 42559 [Source:MGI Symbol;Acc:MGI:5662696]	21.4479	-0.0650714	0.0338216	-3.41502	0.000637778	0.0522842
ENSMUSG00000016493	Cd46	CD46 antigen, complement regulatory protein [Source:MGI Symbol;Acc:MGI:1203290]	79.7092	-0.20469	0.0647698	-3.41417	0.000639762	0.0522842
ENSMUSG00000108621	Gm33989	predicted gene, 33989 [Source:MGI Symbol;Acc:MGI:5593148]	667.633	-0.301426	0.0893507	-3.41318	0.000642104	0.0522842
ENSMUSG00000105958	Gm43319	predicted gene 43319 [Source:MGI Symbol;Acc:MGI:5663456]	45.9831	-0.153306	0.0526309	-3.41234	0.000644084	0.0522842
ENSMUSG00000025776	Crispld1	cysteine-rich secretory protein LCCL domain containing 1 [Source:MGI Symbol;Acc:MGI:1934666]	363.114	-0.307947	0.0891902	-3.41171	0.00064556	0.0522842
ENSMUSG00000081889	Gm13188	predicted gene 13188 [Source:MGI Symbol;Acc:MGI:3650857]	37.3024	-0.153043	0.0444911	-3.41138	0.000646341	0.0522842
ENSMUSG00000114931	Gm32256	predicted gene, 32256 [Source:MGI Symbol;Acc:MGI:5591415]	28.1492	-0.14218	0.0466675	-3.41125	0.000646666	0.0522842
ENSMUSG00000036718	Micall2	MICAL-like 2 [Source:MGI Symbol;Acc:MGI:2444818]	22.4827	-0.114037	0.0403907	-3.40531	0.000660886	0.0531954
ENSMUSG00000104525	Gm37334	predicted gene, 37334 [Source:MGI Symbol;Acc:MGI:5610562]	66.8918	-0.184882	0.0581241	-3.40224	0.00066835	0.0535571
ENSMUSG00000081208	Gm11400	predicted gene 11400 [Source:MGI Symbol;Acc:MGI:3705645]	21.1556	-0.109499	0.0401256	-3.398	0.000678792	0.0541532
ENSMUSG00000098143	Gm26937	predicted gene, 26937 [Source:MGI Symbol;Acc:MGI:5504052]	51.1491	-0.147492	0.0513561	-3.39458	0.000687348	0.0544908
ENSMUSG00000026991	Pkp4	plakophilin 4 [Source:MGI Symbol;Acc:MGI:109281]	10635.4	-0.232413	0.0684536	-3.39389	0.000689069	0.0544908
ENSMUSG00000085884	Gm15342	predicted gene 15342 [Source:MGI Symbol;Acc:MGI:3705188]	48.7311	-0.190025	0.0535458	-3.38736	0.000705674	0.0555603
ENSMUSG00000106565	Gm43582	predicted gene 43582 [Source:MGI Symbol;Acc:MGI:5663719]	14.2633	-0.0622064	0.0293233	-3.38248	0.000718353	0.0563126
ENSMUSG00000113680	Gm47405	predicted gene, 47405 [Source:MGI Symbol;Acc:MGI:6096336]	62.7715	-0.222146	0.0602081	-3.37884	0.000727914	0.0568151
ENSMUSG00000104661	Gm42768	predicted gene 42768 [Source:MGI Symbol;Acc:MGI:5662905]	75.9926	-0.163538	0.0601262	-3.37705	0.000732678	0.0569405
ENSMUSG00000104362	Gm37928	predicted gene, 37928 [Source:MGI Symbol;Acc:MGI:5611156]	219.404	-0.262142	0.0826412	-3.37377	0.000741463	0.0573759
ENSMUSG00000054134	Umodl1	uromodulin-like 1 [Source:MGI Symbol;Acc:MGI:1929785]	32.7066	-0.0889751	0.0385473	-3.36741	0.000758781	0.0584098
ENSMUSG00000027966	Col11a1	collagen, type XI, alpha 1 [Source:MGI Symbol;Acc:MGI:88446]	86.866	-0.200668	0.0674367	-3.36649	0.000761304	0.0584098
ENSMUSG00000107000	Gm43481	predicted gene 43481 [Source:MGI Symbol;Acc:MGI:5663618]	126.326	-0.267727	0.07231	-3.36503	0.000765344	0.058471
ENSMUSG00000046230	Vps13a	vacuolar protein sorting 13A [Source:MGI Symbol;Acc:MGI:2444304]	3835.27	-0.280241	0.0829977	-3.3594	0.000781108	0.0591812
ENSMUSG00000103785	Gm35025	predicted gene, 35025 [Source:MGI Symbol;Acc:MGI:5594184]	24.8781	0.113807	0.0416017	3.35937	0.000781205	0.0591812
ENSMUSG00000115745	Gm46448	predicted gene, 46448 [Source:MGI Symbol;Acc:MGI:5826085]	8.62789	-0.0451438	0.0221296	-3.35623	0.000790129	NA
ENSMUSG00000108832	Gm44832	predicted gene 44832 [Source:MGI Symbol;Acc:MGI:5753408]	49.1768	-0.122333	0.041768	-3.35558	0.000791976	0.0595283
ENSMUSG00000114902	Gm4118	predicted gene 4118 [Source:MGI Symbol;Acc:MGI:3782294]	19.2124	-0.0865926	0.0346421	-3.35544	0.00079239	0.0595283
ENSMUSG00000102816	Gm37814	predicted gene, 37814 [Source:MGI Symbol;Acc:MGI:5611042]	146.523	-0.298574	0.0777217	-3.35298	0.000799455	0.0596738
ENSMUSG00000097391	Mirg	miRNA containing gene [Source:MGI Symbol;Acc:MGI:3781106]	460.178	-0.336688	0.0882504	-3.35161	0.000803431	0.0596738
ENSMUSG00000103161	Gm38148	predicted gene, 38148 [Source:MGI Symbol;Acc:MGI:5611376]	80.272	-0.147069	0.0575276	-3.35133	0.000804256	0.0596738
ENSMUSG00000038481	Cdk19	cyclin-dependent kinase 19 [Source:MGI Symbol;Acc:MGI:1925584]	4361.63	0.240667	0.071941	3.35009	0.00080786	0.0596956
ENSMUSG00000036800	Fam135b	family with sequence similarity 135, member B [Source:MGI Symbol;Acc:MGI:1917613]	3593.57	-0.259623	0.0774877	-3.34664	0.000817968	0.0601958
ENSMUSG00000108869	Gm44532	predicted gene 44532 [Source:MGI Symbol;Acc:MGI:5753108]	8.60143	-0.045653	0.0222497	-3.34155	0.000833107	NA
ENSMUSG00000010290	AI597479	expressed sequence AI597479 [Source:MGI Symbol;Acc:MGI:2138299]	3551.23	0.248191	0.0748612	3.34028	0.000836941	0.0613417
ENSMUSG00000086585	Gm16126	predicted gene 16126 [Source:MGI Symbol;Acc:MGI:3802172]	11.2627	-0.066465	0.0279809	-3.33633	0.000848926	0.0619232
ENSMUSG00000041911	Dlx1	distal-less homeobox 1 [Source:MGI Symbol;Acc:MGI:94901]	1818.36	0.274867	0.0835121	3.33541	0.000851745	0.0619232
ENSMUSG00000034863	Ano8	anoctamin 8 [Source:MGI Symbol;Acc:MGI:2687327]	274.851	-0.297983	0.0881459	-3.33242	0.000860937	0.0623402
ENSMUSG00000022708	Zbtb20	zinc finger and BTB domain containing 20 [Source:MGI Symbol;Acc:MGI:1929213]	32510.9	-0.221009	0.0664961	-3.32917	0.000871038	0.0628193
ENSMUSG00000103914	Gm38073	predicted gene, 38073 [Source:MGI Symbol;Acc:MGI:5611301]	37.5609	-0.0508904	0.0364869	-3.31721	0.0009092	0.0653103
ENSMUSG00000108718	Gm44749	predicted gene 44749 [Source:MGI Symbol;Acc:MGI:5753325]	14.6629	-0.0698105	0.0287971	-3.31553	0.000914692	0.065444
ENSMUSG00000015839	Nfe2l2	nuclear factor, erythroid derived 2, like 2 [Source:MGI Symbol;Acc:MGI:108420]	159.186	-0.273073	0.0825826	-3.31338	0.000921741	0.0654717
ENSMUSG00000055322	Tns1	tensin 1 [Source:MGI Symbol;Acc:MGI:104552]	822.231	-0.296172	0.0888999	-3.31128	0.00092869	0.0654717
ENSMUSG00000004105	Angptl2	angiopoietin-like 2 [Source:MGI Symbol;Acc:MGI:1347002]	43.4113	-0.165118	0.0552319	-3.31104	0.000929496	0.0654717
ENSMUSG00000106385	Gm42943	predicted gene 42943 [Source:MGI Symbol;Acc:MGI:5663080]	77.1646	-0.188964	0.0629402	-3.31101	0.000929604	0.0654717
ENSMUSG00000108912	E230020D15Rik	RIKEN cDNA E230020D15 gene [Source:MGI Symbol;Acc:MGI:2442650]	25.2797	-0.0939433	0.0396492	-3.30544	0.000948265	0.0665261
ENSMUSG00000073528	Gm10530	predicted gene 10530 [Source:MGI Symbol;Acc:MGI:3641765]	30.5752	-0.104216	0.0414295	-3.30344	0.000955074	0.0667441
ENSMUSG00000110966	Gm47255	predicted gene, 47255 [Source:MGI Symbol;Acc:MGI:6096085]	9.62744	-0.0562019	0.0249251	-3.30329	0.000955585	NA
ENSMUSG00000090559	Gm17137	predicted gene 17137 [Source:MGI Symbol;Acc:MGI:4937964]	23.3898	-0.111349	0.0374522	-3.3004	0.000965473	0.0672053
ENSMUSG00000108081	Gm44026	predicted gene, 44026 [Source:MGI Symbol;Acc:MGI:5690418]	39.5415	-0.111776	0.0430356	-3.29934	0.000969128	0.0672053
ENSMUSG00000028034	Fubp1	far upstream element (FUSE) binding protein 1 [Source:MGI Symbol;Acc:MGI:1196294]	2681.85	-0.275756	0.0836715	-3.29361	0.0009891	0.0683275
ENSMUSG00000025510	Cd151	CD151 antigen [Source:MGI Symbol;Acc:MGI:1096360]	106.031	0.229888	0.0720269	3.2871	0.00101226	0.0696607
ENSMUSG00000071036	Gm10309	predicted gene 10309 [Source:MGI Symbol;Acc:MGI:3641941]	28.8364	-0.142051	0.0481242	-3.28362	0.00102484	0.0702581
ENSMUSG00000091049	Gm1979	predicted gene 1979 [Source:MGI Symbol;Acc:MGI:3780148]	11.8527	-0.0508956	0.0265671	-3.27851	0.00104357	0.0710325
ENSMUSG00000086728	Man2c1os	mannosidase, alpha, class 2C, member 1, opposite strand [Source:MGI Symbol;Acc:MGI:1924044]	60.9329	0.186854	0.0616734	3.27839	0.00104402	0.0710325
ENSMUSG00000025176	Hoga1	4-hydroxy-2-oxoglutarate aldolase 1 [Source:MGI Symbol;Acc:MGI:1914682]	19.3618	-0.080679	0.0354365	-3.27641	0.00105135	0.0711884
ENSMUSG00000097267	1700109K24Rik	RIKEN cDNA 1700109K24 gene [Source:MGI Symbol;Acc:MGI:1921553]	31.0125	-0.143738	0.0485484	-3.27458	0.0010582	0.0711884
ENSMUSG00000105584	Gm42588	predicted gene 42588 [Source:MGI Symbol;Acc:MGI:5662725]	35.6683	-0.10187	0.039156	-3.27447	0.0010586	0.0711884
ENSMUSG00000118330	Gm30042	predicted gene, 30042 [Source:MGI Symbol;Acc:MGI:5589201]	20.4132	-0.0692627	0.0322633	-3.27262	0.00106555	0.0711884
ENSMUSG00000092274	Neat1	nuclear paraspeckle assembly transcript 1 (non-protein coding) [Source:MGI Symbol;Acc:MGI:1914211]	262.623	-0.281732	0.0816328	-3.2719	0.00106829	0.0711884
ENSMUSG00000058153	Sez6l	seizure related 6 homolog like [Source:MGI Symbol;Acc:MGI:1935121]	8232.11	-0.228392	0.0696663	-3.27144	0.00107	0.0711884
ENSMUSG00000114696	Gm47479	predicted gene, 47479 [Source:MGI Symbol;Acc:MGI:6096452]	20.2442	-0.117371	0.0398146	-3.26865	0.00108062	0.0716308
ENSMUSG00000109385	Gm44518	predicted gene 44518 [Source:MGI Symbol;Acc:MGI:5753094]	111.686	-0.162337	0.0660642	-3.26426	0.0010975	0.0724835
ENSMUSG00000000339	Rtca	RNA 3'-terminal phosphate cyclase [Source:MGI Symbol;Acc:MGI:1913618]	5630.96	0.221328	0.0680596	3.26041	0.00111251	0.0732062
ENSMUSG00000053332	Gas5	growth arrest specific 5 [Source:MGI Symbol;Acc:MGI:95659]	940.023	-0.309556	0.0894729	-3.25851	0.00112001	0.0732638
ENSMUSG00000112295	Gm47017	predicted gene, 47017 [Source:MGI Symbol;Acc:MGI:6095701]	51.9304	-0.158305	0.0553241	-3.25813	0.00112151	0.0732638
ENSMUSG00000110233	Gm45427	predicted gene 45427 [Source:MGI Symbol;Acc:MGI:5791263]	8.31999	-0.0438051	0.0218086	-3.25705	0.00112575	NA
ENSMUSG00000031812	Map1lc3b	microtubule-associated protein 1 light chain 3 beta [Source:MGI Symbol;Acc:MGI:1914693]	12264.6	0.227902	0.0701665	3.25456	0.00113568	0.0739218
ENSMUSG00000106826	Gm42583	predicted gene 42583 [Source:MGI Symbol;Acc:MGI:5662720]	341.056	-0.350586	0.077285	-3.25309	0.00114158	0.0739563
ENSMUSG00000036062	Phf24	PHD finger protein 24 [Source:MGI Symbol;Acc:MGI:2140712]	7548.29	0.230796	0.0707395	3.25136	0.00114852	0.0739563
ENSMUSG00000084911	Gm16185	predicted gene 16185 [Source:MGI Symbol;Acc:MGI:3802169]	37.6726	-0.126455	0.0491262	-3.24983	0.00115474	0.0739563
ENSMUSG00000026473	Glul	glutamate-ammonia ligase (glutamine synthetase) [Source:MGI Symbol;Acc:MGI:95739]	2647.65	-0.287191	0.08697	-3.24889	0.00115857	0.0739563
ENSMUSG00000106710	Gm43166	predicted gene 43166 [Source:MGI Symbol;Acc:MGI:5663303]	46.8935	-0.106839	0.0444529	-3.24829	0.00116102	0.0739563
ENSMUSG00000100738	2010106C02Rik	RIKEN cDNA 2010106C02 gene [Source:MGI Symbol;Acc:MGI:1919354]	37.0476	-0.155847	0.0472565	-3.24779	0.00116305	0.0739563
ENSMUSG00000084390	Gm15425	predicted gene 15425 [Source:MGI Symbol;Acc:MGI:3705642]	64.4497	-0.131722	0.0544246	-3.24733	0.00116492	0.0739563
ENSMUSG00000053980	Gm9930	predicted gene 9930 [Source:MGI Symbol;Acc:MGI:3642400]	73.3615	-0.236672	0.0641874	-3.24304	0.0011826	0.0748149
ENSMUSG00000018846	Pank3	pantothenate kinase 3 [Source:MGI Symbol;Acc:MGI:2387464]	4547.05	0.222658	0.0686828	3.24168	0.00118829	0.074842
ENSMUSG00000030592	Ryr1	ryanodine receptor 1, skeletal muscle [Source:MGI Symbol;Acc:MGI:99659]	188.757	-0.285533	0.0790322	-3.24011	0.00119485	0.074842
ENSMUSG00000112201	4930532I03Rik	RIKEN cDNA 4930532I03 gene [Source:MGI Symbol;Acc:MGI:1923083]	57.9514	-0.20109	0.0590358	-3.23996	0.00119548	0.074842
ENSMUSG00000070423	Olfr558	olfactory receptor 558 [Source:MGI Symbol;Acc:MGI:3030392]	10.7965	-0.0637447	0.0281693	-3.23713	0.0012074	0.0753268
ENSMUSG00000022946	Dop1b	DOP1 leucine zipper like protein B [Source:MGI Symbol;Acc:MGI:1917278]	2854.94	-0.245862	0.075463	-3.23382	0.00122148	0.0759422
ENSMUSG00000104514	Gm37164	predicted gene, 37164 [Source:MGI Symbol;Acc:MGI:5610392]	9.18999	-0.060036	0.0263636	-3.2322	0.0012284	NA
ENSMUSG00000104427	Gm38368	predicted gene, 38368 [Source:MGI Symbol;Acc:MGI:5611596]	29.5961	-0.127378	0.0466697	-3.23006	0.00123762	0.0766816
ENSMUSG00000107414	6330419E04Rik	RIKEN cDNA 6330419E04 gene [Source:MGI Symbol;Acc:MGI:1918013]	22.2243	-0.122177	0.0431979	-3.22772	0.00124782	0.0769816
ENSMUSG00000107472	Gm44265	predicted gene, 44265 [Source:MGI Symbol;Acc:MGI:5690657]	8.88123	-0.0461972	0.0223785	-3.22772	0.00124782	NA
ENSMUSG00000047797	Gjb1	gap junction protein, beta 1 [Source:MGI Symbol;Acc:MGI:95719]	20.7791	-0.10235	0.0385152	-3.22699	0.001251	0.0769816
ENSMUSG00000105707	Gm43753	predicted gene 43753 [Source:MGI Symbol;Acc:MGI:5663890]	13.3708	-0.0865788	0.0314025	-3.22252	0.00127068	0.0776642
ENSMUSG00000005982	Naa60	N(alpha)-acetyltransferase 60, NatF catalytic subunit [Source:MGI Symbol;Acc:MGI:1922013]	2410.06	0.255487	0.0797888	3.22251	0.00127071	0.0776642
ENSMUSG00000032281	Acsbg1	acyl-CoA synthetase bubblegum family member 1 [Source:MGI Symbol;Acc:MGI:2385656]	234.952	-0.259459	0.0826888	-3.22145	0.00127545	0.0776902
ENSMUSG00000033253	Szt2	SZT2 subunit of KICSTOR complex [Source:MGI Symbol;Acc:MGI:3033336]	944.29	-0.305026	0.0898525	-3.21755	0.00129291	0.0784889
ENSMUSG00000038677	Scube3	signal peptide, CUB domain, EGF-like 3 [Source:MGI Symbol;Acc:MGI:3045253]	83.1423	-0.197781	0.0645118	-3.21588	0.00130044	0.0786812
ENSMUSG00000085438	Oip5os1	Opa interacting protein 5, opposite strand 1 [Source:MGI Symbol;Acc:MGI:1913852]	24722	0.219394	0.0683409	3.20729	0.00133992	0.0807986
ENSMUSG00000034687	Fras1	Fraser extracellular matrix complex subunit 1 [Source:MGI Symbol;Acc:MGI:2385368]	1200.1	-0.288284	0.0887613	-3.20336	0.00135834	0.081636
ENSMUSG00000079487	Med12	mediator complex subunit 12 [Source:MGI Symbol;Acc:MGI:1926212]	740.875	-0.306333	0.0894423	-3.19744	0.00138655	0.082995
ENSMUSG00000037679	Inf2	inverted formin, FH2 and WH2 domain containing [Source:MGI Symbol;Acc:MGI:1917685]	2165.02	-0.251173	0.0781784	-3.19669	0.00139016	0.082995
ENSMUSG00000091558	Gm17227	predicted gene 17227 [Source:MGI Symbol;Acc:MGI:4938054]	15.4613	-0.0860154	0.0326808	-3.195	0.00139831	0.0832062
ENSMUSG00000048897	Zfp710	zinc finger protein 710 [Source:MGI Symbol;Acc:MGI:1921747]	917.504	-0.275202	0.0860935	-3.18969	0.00142426	0.0844717
ENSMUSG00000027832	Ptx3	pentraxin related gene [Source:MGI Symbol;Acc:MGI:104641]	15.2002	-0.0777684	0.033755	-3.18787	0.00143327	0.0847275
ENSMUSG00000102523	Gm37783	predicted gene, 37783 [Source:MGI Symbol;Acc:MGI:5611011]	28.3424	-0.0963006	0.0415411	-3.18506	0.00144722	0.0852727
ENSMUSG00000027452	Acss1	acyl-CoA synthetase short-chain family member 1 [Source:MGI Symbol;Acc:MGI:1915988]	383.976	-0.286083	0.0894889	-3.18336	0.00145578	0.0854972
ENSMUSG00000054679	Srsf12	serine and arginine-rich splicing factor 12 [Source:MGI Symbol;Acc:MGI:2661424]	1754.09	0.266093	0.0844236	3.17986	0.00147347	0.0862553
ENSMUSG00000044447	Dock5	dedicator of cytokinesis 5 [Source:MGI Symbol;Acc:MGI:2652871]	138.865	-0.228008	0.0759842	-3.177	0.00148807	0.0863616
ENSMUSG00000046101	Mcmdc2	minichromosome maintenance domain containing 2 [Source:MGI Symbol;Acc:MGI:3045334]	60.6066	-0.1725	0.0566084	-3.17493	0.00149874	0.0863616
ENSMUSG00000049670	Morn4	MORN repeat containing 4 [Source:MGI Symbol;Acc:MGI:2449568]	6579.05	0.210261	0.0662672	3.17484	0.00149919	0.0863616
ENSMUSG00000107577	Gm44103	predicted gene, 44103 [Source:MGI Symbol;Acc:MGI:5690495]	34.2812	-0.149029	0.0483489	-3.17407	0.00150318	0.0863616
ENSMUSG00000034739	Mfrp	membrane frizzled-related protein [Source:MGI Symbol;Acc:MGI:2385957]	24.9303	0.0566889	0.0337436	3.17381	0.00150451	0.0863616
ENSMUSG00000113065	Gm48870	predicted gene, 48870 [Source:MGI Symbol;Acc:MGI:6098616]	108.405	-0.19378	0.0672549	-3.17317	0.00150786	0.0863616
ENSMUSG00000029521	Chek2	checkpoint kinase 2 [Source:MGI Symbol;Acc:MGI:1355321]	48.8204	-0.153121	0.0558414	-3.17298	0.00150881	0.0863616
ENSMUSG00000031661	Nkd1	naked cuticle 1 [Source:MGI Symbol;Acc:MGI:2135954]	140.755	-0.243609	0.0757373	-3.17118	0.00151821	0.0863879
ENSMUSG00000049690	Nckap5	NCK-associated protein 5 [Source:MGI Symbol;Acc:MGI:2686394]	171.051	-0.22469	0.0759407	-3.17106	0.00151886	0.0863879
ENSMUSG00000027677	Ttc14	tetratricopeptide repeat domain 14 [Source:MGI Symbol;Acc:MGI:1914370]	1375.35	-0.263935	0.0825754	-3.16772	0.00153642	0.0871121
ENSMUSG00000109505	Gm44677	predicted gene 44677 [Source:MGI Symbol;Acc:MGI:5753253]	110.279	-0.166634	0.058879	-3.16566	0.00154732	0.0874553
ENSMUSG00000100147	1700047M11Rik	RIKEN cDNA 1700047M11 gene [Source:MGI Symbol;Acc:MGI:1914580]	112.102	-0.216596	0.0729403	-3.16394	0.00155647	0.0876974
ENSMUSG00000091523	AU040972	expressed sequence AU040972 [Source:MGI Symbol;Acc:MGI:2144426]	31.9722	-0.141	0.046501	-3.1604	0.00157551	0.0883904
ENSMUSG00000102747	Gm37602	predicted gene, 37602 [Source:MGI Symbol;Acc:MGI:5610830]	53.855	-0.204121	0.0590483	-3.15984	0.00157858	0.0883904
ENSMUSG00000078161	Erich3	glutamate rich 3 [Source:MGI Symbol;Acc:MGI:1919095]	816.257	-0.274922	0.0880776	-3.14831	0.0016422	0.0916681
ENSMUSG00000032525	Nktr	natural killer tumor recognition sequence [Source:MGI Symbol;Acc:MGI:97346]	2311.52	-0.266863	0.0827911	-3.14724	0.0016482	0.0916899
ENSMUSG00000028469	Npr2	natriuretic peptide receptor 2 [Source:MGI Symbol;Acc:MGI:97372]	527.079	-0.278294	0.089841	-3.14643	0.00165276	0.0916899
ENSMUSG00000060924	Csmd1	CUB and Sushi multiple domains 1 [Source:MGI Symbol;Acc:MGI:2137383]	4061.7	-0.25691	0.0795986	-3.14143	0.00168124	0.0929839
ENSMUSG00000103800	Pcdha8	protocadherin alpha 8 [Source:MGI Symbol;Acc:MGI:2681879]	59.4268	-0.180656	0.0603595	-3.13931	0.00169348	0.0933744
ENSMUSG00000032035	Ets1	E26 avian leukemia oncogene 1, 5' domain [Source:MGI Symbol;Acc:MGI:95455]	135.083	-0.239543	0.0723914	-3.13684	0.00170778	0.093876
ENSMUSG00000041235	Chd7	chromodomain helicase DNA binding protein 7 [Source:MGI Symbol;Acc:MGI:2444748]	328.063	-0.251868	0.083786	-3.13298	0.00173041	0.0948308
ENSMUSG00000001774	Chordc1	cysteine and histidine-rich domain (CHORD)-containing, zinc-binding protein 1 [Source:MGI Symbol;Acc:MGI:1914167]	3003.12	0.231589	0.0741834	3.13201	0.00173613	0.0948558
ENSMUSG00000069804	Gm10277	predicted gene 10277 [Source:MGI Symbol;Acc:MGI:3641921]	29.2078	-0.104041	0.0356896	-3.12963	0.00175029	0.0953404
ENSMUSG00000021182	Ccdc88c	coiled-coil domain containing 88C [Source:MGI Symbol;Acc:MGI:1915589]	836.944	-0.277425	0.0876893	-3.12468	0.00178001	0.0961901
ENSMUSG00000053877	Srcap	Snf2-related CREBBP activator protein [Source:MGI Symbol;Acc:MGI:2444036]	1711.03	-0.251381	0.0806644	-3.12452	0.00178096	0.0961901
ENSMUSG00000048163	Selplg	selectin, platelet (p-selectin) ligand [Source:MGI Symbol;Acc:MGI:106689]	14.8166	-0.0932333	0.035293	-3.12437	0.00178189	0.0961901
ENSMUSG00000038555	Reep2	receptor accessory protein 2 [Source:MGI Symbol;Acc:MGI:2385070]	3907.41	0.233	0.074868	3.12164	0.00179849	0.0967962
ENSMUSG00000029468	P2rx7	purinergic receptor P2X, ligand-gated ion channel, 7 [Source:MGI Symbol;Acc:MGI:1339957]	89.2821	-0.222723	0.0715651	-3.12076	0.00180386	0.0967962
ENSMUSG00000022051	Bnip3l	BCL2/adenovirus E1B interacting protein 3-like [Source:MGI Symbol;Acc:MGI:1332659]	8410.59	0.208672	0.0669658	3.11905	0.00181438	0.0970718
ENSMUSG00000066129	Kndc1	kinase non-catalytic C-lobe domain (KIND) containing 1 [Source:MGI Symbol;Acc:MGI:1923734]	4019.82	-0.267862	0.0853016	-3.11446	0.0018428	0.0980652
ENSMUSG00000103037	Pcdhgb1	protocadherin gamma subfamily B, 1 [Source:MGI Symbol;Acc:MGI:1935169]	507.655	-0.274911	0.0897737	-3.1138	0.00184698	0.0980652
ENSMUSG00000002028	Kmt2a	lysine (K)-specific methyltransferase 2A [Source:MGI Symbol;Acc:MGI:96995]	7302.75	-0.219733	0.0701839	-3.11343	0.00184926	0.0980652
ENSMUSG00000015243	Abca1	ATP-binding cassette, sub-family A (ABC1), member 1 [Source:MGI Symbol;Acc:MGI:99607]	450.741	-0.276572	0.089681	-3.11097	0.00186471	0.0985945
ENSMUSG00000039929	Urb1	URB1 ribosome biogenesis 1 homolog (S. cerevisiae) [Source:MGI Symbol;Acc:MGI:2146468]	279.447	-0.263751	0.0843073	-3.10792	0.0018841	0.0991241
ENSMUSG00000107905	Gm44230	predicted gene, 44230 [Source:MGI Symbol;Acc:MGI:5690622]	63.1508	-0.191696	0.0624072	-3.10766	0.00188572	0.0991241
ENSMUSG00000029878	Dbpht2	DNA binding protein with his-thr domain [Source:MGI Symbol;Acc:MGI:2679513]	16501.6	0.20038	0.0645735	3.10634	0.00189418	0.0992794
ENSMUSG00000102136	Gm37107	predicted gene, 37107 [Source:MGI Symbol;Acc:MGI:5610335]	87.836	-0.205175	0.0651146	-3.10531	0.00190082	0.0993385
ENSMUSG00000042350	Arel1	apoptosis resistant E3 ubiquitin protein ligase 1 [Source:MGI Symbol;Acc:MGI:1915747]	9368.73	0.2169	0.0698916	3.10356	0.00191209	0.0994266
ENSMUSG00000021238	Aldh6a1	aldehyde dehydrogenase family 6, subfamily A1 [Source:MGI Symbol;Acc:MGI:1915077]	766.994	-0.291239	0.089399	-3.10273	0.00191746	0.0994266
ENSMUSG00000097546	Gm26749	predicted gene, 26749 [Source:MGI Symbol;Acc:MGI:5477243]	109.148	-0.223235	0.0687077	-3.10248	0.00191905	0.0994266
ENSMUSG00000107106	Gm43760	predicted gene 43760 [Source:MGI Symbol;Acc:MGI:5663897]	7.95046	-0.0538444	0.0251274	-3.1011	0.00192801	NA
ENSMUSG00000113140	Gm48624	predicted gene, 48624 [Source:MGI Symbol;Acc:MGI:6098222]	41.8257	-0.0984547	0.0410112	-3.1007	0.00193067	0.0994671
ENSMUSG00000105983	Gm42770	predicted gene 42770 [Source:MGI Symbol;Acc:MGI:5662907]	65.8835	-0.163518	0.060759	-3.10067	0.00193086	0.0994671
ENSMUSG00000029505	Ep400	E1A binding protein p400 [Source:MGI Symbol;Acc:MGI:1276124]	3314.39	-0.248183	0.0795015	-3.09903	0.00194154	0.0995313
ENSMUSG00000039218	Srrm2	serine/arginine repetitive matrix 2 [Source:MGI Symbol;Acc:MGI:1923206]	20295.1	-0.2486	0.0784908	-3.09879	0.00194315	0.0995313
ENSMUSG00000105332	Gm43316	predicted gene 43316 [Source:MGI Symbol;Acc:MGI:5663453]	16.5702	-0.0773331	0.0333653	-3.09669	0.00195696	0.0999547
ENSMUSG00000037542	Aldh8a1	aldehyde dehydrogenase 8 family, member A1 [Source:MGI Symbol;Acc:MGI:2653900]	8.01307	0.0568628	0.0256057	3.09622	0.00196004	NA
ENSMUSG00000110159	Gm45501	predicted gene 45501 [Source:MGI Symbol;Acc:MGI:5791337]	16.2569	-0.0969062	0.0350044	-3.09199	0.00198823	0.101086
ENSMUSG00000028466	Creb3	cAMP responsive element binding protein 3 [Source:MGI Symbol;Acc:MGI:99946]	864.281	0.266349	0.0859622	3.09167	0.00199033	0.101086
ENSMUSG00000066392	Nrxn3	neurexin III [Source:MGI Symbol;Acc:MGI:1096389]	12696	-0.202911	0.0655088	-3.08678	0.00202335	0.102475
ENSMUSG00000021662	Arhgef28	Rho guanine nucleotide exchange factor (GEF) 28 [Source:MGI Symbol;Acc:MGI:1346016]	2778.21	-0.239075	0.0776808	-3.08432	0.00204018	0.10302
ENSMUSG00000106963	Gm8675	predicted gene 8675 [Source:MGI Symbol;Acc:MGI:3646578]	9.18807	-0.0441697	0.0245082	-3.08359	0.00204519	NA
ENSMUSG00000090386	Mir99ahg	Mir99a and Mirlet7c-1 host gene (non-protein coding) [Source:MGI Symbol;Acc:MGI:1919929]	176.508	-0.231087	0.0779789	-3.08354	0.00204555	0.10302
ENSMUSG00000021750	Fam107a	family with sequence similarity 107, member A [Source:MGI Symbol;Acc:MGI:3041256]	4561.32	-0.247147	0.0800419	-3.0819	0.00205686	0.103301
ENSMUSG00000031327	Chic1	cysteine-rich hydrophobic domain 1 [Source:MGI Symbol;Acc:MGI:1344694]	3323.06	0.229326	0.0746479	3.07705	0.00209063	0.104706
ENSMUSG00000087086	Gm13269	predicted gene 13269 [Source:MGI Symbol;Acc:MGI:3651949]	49.5274	-0.178652	0.0573364	-3.07553	0.00210129	0.104911
ENSMUSG00000103183	Gm37090	predicted gene, 37090 [Source:MGI Symbol;Acc:MGI:5610318]	95.2701	0.206845	0.0710321	3.07416	0.00211093	0.104911
ENSMUSG00000115975	Gm49526	predicted gene, 49526 [Source:MGI Symbol;Acc:MGI:6155225]	39.693	-0.170611	0.0533648	-3.07399	0.00211218	0.104911
ENSMUSG00000048154	Kmt2d	lysine (K)-specific methyltransferase 2D [Source:MGI Symbol;Acc:MGI:2682319]	5934.51	-0.21978	0.071265	-3.07294	0.00211962	0.104991
ENSMUSG00000036333	Kidins220	kinase D-interacting substrate 220 [Source:MGI Symbol;Acc:MGI:1924730]	15111.1	-0.197512	0.0641032	-3.0719	0.00212699	0.105068
ENSMUSG00000109984	Gm38948	predicted gene, 38948 [Source:MGI Symbol;Acc:MGI:5621833]	18.4952	-0.0995813	0.0361916	-3.06807	0.00215449	0.106135
ENSMUSG00000083772	Gm15566	predicted gene 15566 [Source:MGI Symbol;Acc:MGI:3783015]	10.4214	-0.0618684	0.0268142	-3.06688	0.00216309	NA
ENSMUSG00000022949	Clic6	chloride intracellular channel 6 [Source:MGI Symbol;Acc:MGI:2146607]	230.561	0.237844	0.0757419	3.06623	0.00216776	0.10646
ENSMUSG00000039057	Myo16	myosin XVI [Source:MGI Symbol;Acc:MGI:2685951]	1493.27	-0.255475	0.0830569	-3.06552	0.00217289	0.10646
ENSMUSG00000108088	Gm44229	predicted gene, 44229 [Source:MGI Symbol;Acc:MGI:5690621]	54.177	-0.152232	0.0575972	-3.06321	0.00218978	0.106648
ENSMUSG00000020230	Prmt2	protein arginine N-methyltransferase 2 [Source:MGI Symbol;Acc:MGI:1316652]	4117.37	0.218507	0.0716615	3.06243	0.0021955	0.106648
ENSMUSG00000102581	Gm37443	predicted gene, 37443 [Source:MGI Symbol;Acc:MGI:5610671]	127.778	-0.150924	0.0691232	-3.06231	0.00219633	0.106648
ENSMUSG00000083744	Gm14824	predicted gene 14824 [Source:MGI Symbol;Acc:MGI:3802065]	41.6764	-0.162302	0.0558837	-3.06176	0.00220039	0.106648
ENSMUSG00000024087	Cyp1b1	cytochrome P450, family 1, subfamily b, polypeptide 1 [Source:MGI Symbol;Acc:MGI:88590]	21.6956	-0.100268	0.0393226	-3.05913	0.00221981	0.107301
ENSMUSG00000106010	Gm42616	predicted gene 42616 [Source:MGI Symbol;Acc:MGI:5662753]	125.655	-0.232415	0.0719563	-3.05772	0.00223026	0.107517
ENSMUSG00000001418	Glmp	glycosylated lysosomal membrane protein [Source:MGI Symbol;Acc:MGI:1913318]	964.628	0.270628	0.0883367	3.05688	0.00223651	0.107532
ENSMUSG00000022982	Sod1	superoxide dismutase 1, soluble [Source:MGI Symbol;Acc:MGI:98351]	10174	0.1952	0.0639722	3.05168	0.00227568	0.109124
ENSMUSG00000034675	Dbn1	drebrin 1 [Source:MGI Symbol;Acc:MGI:1931838]	3329.85	-0.261344	0.0830136	-3.04743	0.00230811	0.110385
ENSMUSG00000116185	Gm49411	predicted gene, 49411 [Source:MGI Symbol;Acc:MGI:6155037]	15.4381	-0.078276	0.0310955	-3.04579	0.00232069	0.110693
ENSMUSG00000046111	Cep295	centrosomal protein 295 [Source:MGI Symbol;Acc:MGI:2442521]	974.103	-0.271682	0.0894814	-3.04377	0.0023363	0.110864
ENSMUSG00000021832	Psmc6	proteasome (prosome, macropain) 26S subunit, ATPase, 6 [Source:MGI Symbol;Acc:MGI:1914339]	3375.84	0.222526	0.0731708	3.0434	0.00233925	0.110864
ENSMUSG00000029313	Aff1	AF4/FMR2 family, member 1 [Source:MGI Symbol;Acc:MGI:1100819]	607.51	-0.270129	0.0889491	-3.04264	0.00234516	0.110864
ENSMUSG00000041556	Fbxo2	F-box protein 2 [Source:MGI Symbol;Acc:MGI:2446216]	3098.2	0.239538	0.0792421	3.04216	0.00234887	0.110864
ENSMUSG00000112255	Gm47594	predicted gene, 47594 [Source:MGI Symbol;Acc:MGI:6096642]	11.1302	-0.0643946	0.0274763	-3.03977	0.0023676	0.111457
ENSMUSG00000102145	Gm38056	predicted gene, 38056 [Source:MGI Symbol;Acc:MGI:5611284]	52.9261	-0.188935	0.0572303	-3.03731	0.00238698	0.112076
ENSMUSG00000114213	A430090L17Rik	RIKEN cDNA A430090L17 gene [Source:MGI Symbol;Acc:MGI:2442754]	43.8191	-0.138423	0.0510921	-3.03456	0.00240887	0.11281
ENSMUSG00000106087	Gm43609	predicted gene 43609 [Source:MGI Symbol;Acc:MGI:5663746]	9.80883	-0.0544943	0.0247176	-3.03192	0.00243002	NA
ENSMUSG00000034235	Usp54	ubiquitin specific peptidase 54 [Source:MGI Symbol;Acc:MGI:1926037]	1125.52	-0.270802	0.0873531	-3.02922	0.00245189	0.114513
ENSMUSG00000035877	Zhx3	zinc fingers and homeoboxes 3 [Source:MGI Symbol;Acc:MGI:2444772]	6128.77	0.211593	0.0697179	3.02847	0.00245794	0.114513
ENSMUSG00000058567	Gm2531	predicted gene 2531 [Source:MGI Symbol;Acc:MGI:3780699]	27.0107	-0.126412	0.0426618	-3.02523	0.00248447	0.115451
ENSMUSG00000030882	Dnhd1	dynein heavy chain domain 1 [Source:MGI Symbol;Acc:MGI:1924755]	75.1816	-0.172297	0.0657366	-3.02356	0.00249821	0.115791
ENSMUSG00000000743	Chmp1a	charged multivesicular body protein 1A [Source:MGI Symbol;Acc:MGI:1920159]	2934.77	0.226392	0.0747681	3.02176	0.00251308	0.116072
ENSMUSG00000082823	Gm15828	predicted gene 15828 [Source:MGI Symbol;Acc:MGI:3802124]	68.7631	-0.147898	0.0612404	-3.02127	0.00251715	0.116072
ENSMUSG00000060284	Sp7	Sp7 transcription factor 7 [Source:MGI Symbol;Acc:MGI:2153568]	16.4849	-0.0581629	0.0315926	-3.02026	0.00252554	0.116162
ENSMUSG00000118234	Gm50115	predicted gene, 50115 [Source:MGI Symbol;Acc:MGI:6302854]	51.032	-0.144848	0.0549365	-3.01761	0.00254779	0.116887
ENSMUSG00000077176	Gm25759	predicted gene, 25759 [Source:MGI Symbol;Acc:MGI:5455536]	5.77977	-0.0369342	0.0200698	-3.01732	0.00255019	NA
ENSMUSG00000114704	Gm48003	predicted gene, 48003 [Source:MGI Symbol;Acc:MGI:6097304]	70.1885	-0.11362	0.0523415	-3.01506	0.00256929	0.117502
ENSMUSG00000058230	Arhgap35	Rho GTPase activating protein 35 [Source:MGI Symbol;Acc:MGI:1929494]	17110.8	-0.188493	0.0625395	-3.01433	0.00257546	0.117502
ENSMUSG00000068284	Usf3	upstream transcription factor family member 3 [Source:MGI Symbol;Acc:MGI:2685454]	4624.33	-0.216728	0.0716816	-3.01371	0.00258075	0.117502
ENSMUSG00000022769	Sdf2l1	stromal cell-derived factor 2-like 1 [Source:MGI Symbol;Acc:MGI:2149842]	394.527	0.269325	0.0894096	3.01222	0.00259341	0.117733
ENSMUSG00000042073	Abhd14b	abhydrolase domain containing 14b [Source:MGI Symbol;Acc:MGI:1923741]	186.887	-0.25257	0.0844169	-3.01121	0.00260206	0.117733
ENSMUSG00000099907	Gm10421	predicted gene 10421 [Source:MGI Symbol;Acc:MGI:3642601]	41.7682	-0.154118	0.0534972	-3.01054	0.00260783	0.117733
ENSMUSG00000116840	Gm21691	predicted gene, 21691 [Source:MGI Symbol;Acc:MGI:5435046]	26.0764	0.0879923	0.0410703	3.00974	0.00261469	0.117733
ENSMUSG00000024974	Smc3	structural maintenance of chromosomes 3 [Source:MGI Symbol;Acc:MGI:1339795]	5823.55	-0.253707	0.0859249	-3.0093	0.00261847	0.117733
ENSMUSG00000052748	Swt1	SWT1 RNA endoribonuclease homolog (S. cerevisiae) [Source:MGI Symbol;Acc:MGI:1914125]	390.569	-0.271965	0.0897965	-3.00792	0.00263046	0.117879
ENSMUSG00000024112	Cacna1h	calcium channel, voltage-dependent, T type, alpha 1H subunit [Source:MGI Symbol;Acc:MGI:1928842]	2192.72	-0.23472	0.0778421	-3.00742	0.00263478	0.117879
ENSMUSG00000109179	Gm35339	predicted gene, 35339 [Source:MGI Symbol;Acc:MGI:5594498]	104.484	-0.223355	0.0687116	-3.00391	0.00266533	0.11895
ENSMUSG00000113917	Gm48382	predicted gene, 48382 [Source:MGI Symbol;Acc:MGI:6097861]	41.9082	-0.158103	0.0529331	-3.00282	0.00267491	0.119001
ENSMUSG00000085819	Ube4bos1	ubiquitination factor E4B, opposite strand 1 [Source:MGI Symbol;Acc:MGI:1925072]	15.8876	-0.0883118	0.0346996	-3.00141	0.00268736	0.119001
ENSMUSG00000092470	Gm20518	predicted gene 20518 [Source:MGI Symbol;Acc:MGI:5141983]	58.6149	-0.172848	0.0609729	-3.00077	0.00269299	0.119001
ENSMUSG00000027878	Notch2	notch 2 [Source:MGI Symbol;Acc:MGI:97364]	568.109	-0.271015	0.0891206	-3.00067	0.00269391	0.119001
ENSMUSG00000038696	Mapkap1	mitogen-activated protein kinase associated protein 1 [Source:MGI Symbol;Acc:MGI:2444554]	3059.95	0.219028	0.0733416	2.99973	0.00270217	0.119001
ENSMUSG00000030237	Slco1a4	solute carrier organic anion transporter family, member 1a4 [Source:MGI Symbol;Acc:MGI:1351896]	67.5144	-0.170878	0.0605037	-2.99929	0.00270607	0.119001
ENSMUSG00000001508	Sgca	sarcoglycan, alpha (dystrophin-associated glycoprotein) [Source:MGI Symbol;Acc:MGI:894698]	10.1055	-0.0202249	0.0239437	-2.9991	0.00270781	NA
ENSMUSG00000037106	Fer1l6	fer-1-like 6 (C. elegans) [Source:MGI Symbol;Acc:MGI:3645398]	9.43749	-0.0495805	0.0260555	-2.99864	0.00271187	NA
ENSMUSG00000109239	Gm45176	predicted gene 45176 [Source:MGI Symbol;Acc:MGI:5753752]	253.98	-0.275643	0.075177	-2.99847	0.00271342	0.119034
ENSMUSG00000028601	Echdc2	enoyl Coenzyme A hydratase domain containing 2 [Source:MGI Symbol;Acc:MGI:1289238]	153.869	-0.24655	0.081532	-2.99597	0.0027357	0.119564
ENSMUSG00000106149	Gm43430	predicted gene 43430 [Source:MGI Symbol;Acc:MGI:5663567]	21.1742	-0.0858841	0.0382486	-2.99544	0.00274052	0.119564
ENSMUSG00000018593	Sparc	secreted acidic cysteine rich glycoprotein [Source:MGI Symbol;Acc:MGI:98373]	551.625	-0.287933	0.0898549	-2.9949	0.00274539	0.119564
ENSMUSG00000022672	Prkdc	protein kinase, DNA activated, catalytic polypeptide [Source:MGI Symbol;Acc:MGI:104779]	1355.2	-0.281058	0.0898147	-2.99278	0.00276449	0.119971
ENSMUSG00000103891	Gm37941	predicted gene, 37941 [Source:MGI Symbol;Acc:MGI:5611169]	28.9198	-0.106845	0.0450465	-2.99239	0.00276806	0.119971
ENSMUSG00000109625	3110080E11Rik	RIKEN cDNA 3110080E11 gene [Source:MGI Symbol;Acc:MGI:1920469]	150.274	-0.198205	0.0722291	-2.98712	0.00281619	0.121678
ENSMUSG00000030499	Kctd15	potassium channel tetramerisation domain containing 15 [Source:MGI Symbol;Acc:MGI:2385276]	262.124	-0.263148	0.0881374	-2.98606	0.00282597	0.121678
ENSMUSG00000032589	Bsn	bassoon [Source:MGI Symbol;Acc:MGI:1277955]	19888.1	-0.223316	0.0741264	-2.98588	0.00282768	0.121678
ENSMUSG00000038056	Kmt2c	lysine (K)-specific methyltransferase 2C [Source:MGI Symbol;Acc:MGI:2444959]	6452.38	-0.24396	0.0817411	-2.98411	0.00284405	0.122091
ENSMUSG00000041482	Piezo2	piezo-type mechanosensitive ion channel component 2 [Source:MGI Symbol;Acc:MGI:1918781]	32.9737	0.142366	0.0507242	2.98247	0.00285931	0.122455
ENSMUSG00000035284	Vps13c	vacuolar protein sorting 13C [Source:MGI Symbol;Acc:MGI:2444207]	6047.38	-0.244058	0.0804803	-2.98102	0.00287292	0.122746
ENSMUSG00000068151	A230006K03Rik	RIKEN cDNA A230006K03 gene [Source:MGI Symbol;Acc:MGI:3644205]	104.747	-0.223178	0.0753986	-2.97814	0.00290004	0.123522
ENSMUSG00000106395	Gm42439	predicted gene 42439 [Source:MGI Symbol;Acc:MGI:5662576]	64.2156	-0.187147	0.062061	-2.97764	0.0029048	0.123522
ENSMUSG00000006262	Mob1b	MOB kinase activator 1B [Source:MGI Symbol;Acc:MGI:1915723]	3783.52	0.221482	0.074778	2.97176	0.00296101	0.125617
ENSMUSG00000097111	Peak1os	pseudopodium-enriched atypical kinase 1, opposite strand [Source:MGI Symbol;Acc:MGI:5477083]	9.50758	-0.0639948	0.0280472	-2.97127	0.00296574	NA
ENSMUSG00000106696	Gm42729	predicted gene 42729 [Source:MGI Symbol;Acc:MGI:5662866]	11.5264	-0.0377934	0.025732	-2.96895	0.00298819	0.126246
ENSMUSG00000051256	Jagn1	jagunal homolog 1 [Source:MGI Symbol;Acc:MGI:1915017]	1866.1	0.242711	0.0814266	2.96827	0.0029948	0.126246
ENSMUSG00000022076	Klhl1	kelch-like 1 [Source:MGI Symbol;Acc:MGI:2136335]	109.415	-0.188241	0.0718159	-2.96806	0.00299686	0.126246
ENSMUSG00000010505	Myt1	myelin transcription factor 1 [Source:MGI Symbol;Acc:MGI:1100535]	400.551	-0.238948	0.0852758	-2.96629	0.00301416	0.126541
ENSMUSG00000022193	Psmb5	proteasome (prosome, macropain) subunit, beta type 5 [Source:MGI Symbol;Acc:MGI:1194513]	5034.04	0.205921	0.0692829	2.96554	0.00302152	0.126541
ENSMUSG00000029832	Nfe2l3	nuclear factor, erythroid derived 2, like 3 [Source:MGI Symbol;Acc:MGI:1339958]	82.8045	-0.19874	0.0691051	-2.96506	0.00302621	0.126541
ENSMUSG00000052942	Glis3	GLIS family zinc finger 3 [Source:MGI Symbol;Acc:MGI:2444289]	384.578	-0.250002	0.0885803	-2.96399	0.00303673	0.126541
ENSMUSG00000017692	Rhbdl3	rhomboid like 3 [Source:MGI Symbol;Acc:MGI:2179276]	1128.2	-0.25549	0.0864084	-2.96326	0.00304398	0.126541
ENSMUSG00000003123	Lipe	lipase, hormone sensitive [Source:MGI Symbol;Acc:MGI:96790]	140.26	-0.20387	0.0741283	-2.963	0.00304653	0.126541
ENSMUSG00000105290	Gm43528	predicted gene 43528 [Source:MGI Symbol;Acc:MGI:5663665]	93.1032	-0.144983	0.0639109	-2.96235	0.00305299	0.126541
ENSMUSG00000004626	Stxbp2	syntaxin binding protein 2 [Source:MGI Symbol;Acc:MGI:107370]	380.837	-0.257443	0.0886969	-2.96151	0.00306139	0.126598
ENSMUSG00000112307	Gm48751	predicted gene, 48751 [Source:MGI Symbol;Acc:MGI:6098427]	80.8978	-0.164679	0.0562811	-2.95772	0.00309923	0.12787
ENSMUSG00000042787	Exog	endo/exonuclease (5'-3'), endonuclease G-like [Source:MGI Symbol;Acc:MGI:2143333]	715.029	0.259608	0.0878719	2.9568	0.00310853	0.127961
ENSMUSG00000042607	Asb4	ankyrin repeat and SOCS box-containing 4 [Source:MGI Symbol;Acc:MGI:1929751]	36.1978	0.0136207	0.0402366	2.94914	0.00318662	0.130877
ENSMUSG00000103621	Gm38366	predicted gene, 38366 [Source:MGI Symbol;Acc:MGI:5611594]	9.8748	-0.0663499	0.02877	-2.94764	0.00320208	NA
ENSMUSG00000004100	Ppan	peter pan homolog [Source:MGI Symbol;Acc:MGI:2178445]	411.122	-0.258209	0.0889938	-2.94661	0.00321283	0.131653
ENSMUSG00000104828	Gm42898	predicted gene 42898 [Source:MGI Symbol;Acc:MGI:5663035]	15.523	-0.0838283	0.0332827	-2.94549	0.00322441	0.131811
ENSMUSG00000092035	Peg10	paternally expressed 10 [Source:MGI Symbol;Acc:MGI:2157785]	652.507	-0.273984	0.0898148	-2.94483	0.00323131	0.131811
ENSMUSG00000026879	Gsn	gelsolin [Source:MGI Symbol;Acc:MGI:95851]	913.388	-0.282366	0.088051	-2.94371	0.00324306	0.131901
ENSMUSG00000042831	Alkbh6	alkB homolog 6 [Source:MGI Symbol;Acc:MGI:2142037]	1710.54	0.230827	0.0783127	2.94262	0.0032545	0.131901
ENSMUSG00000039013	Siglecf	sialic acid binding Ig-like lectin F [Source:MGI Symbol;Acc:MGI:2681107]	13.1465	-0.0843262	0.0345627	-2.94175	0.0032636	0.131901
ENSMUSG00000064125	Prr36	proline rich 36 [Source:MGI Symbol;Acc:MGI:3605626]	4023.38	0.20668	0.0707873	2.94093	0.00327225	0.131901
ENSMUSG00000045005	Fzd5	frizzled class receptor 5 [Source:MGI Symbol;Acc:MGI:108571]	55.2194	0.110907	0.0522082	2.94052	0.00327664	0.131901
ENSMUSG00000022099	Dmtn	dematin actin binding protein [Source:MGI Symbol;Acc:MGI:99670]	7744.64	0.200684	0.0684546	2.94045	0.00327741	0.131901
ENSMUSG00000105861	Gm43508	predicted gene 43508 [Source:MGI Symbol;Acc:MGI:5663645]	63.7589	-0.116834	0.0567013	-2.93929	0.00328962	0.132098
ENSMUSG00000108738	Gm44777	predicted gene 44777 [Source:MGI Symbol;Acc:MGI:5753353]	34.8026	-0.13766	0.0502356	-2.93767	0.00330691	0.132497
ENSMUSG00000106021	NA	NA	37.9864	-0.157091	0.0496834	-2.9358	0.00332693	0.132806
ENSMUSG00000038150	Ormdl3	ORM1-like 3 (S. cerevisiae) [Source:MGI Symbol;Acc:MGI:1913862]	1666.11	0.248377	0.0841112	2.93557	0.00332935	0.132806
ENSMUSG00000040688	Tbl3	transducin (beta)-like 3 [Source:MGI Symbol;Acc:MGI:2384863]	685.192	-0.261776	0.0890497	-2.93431	0.00334295	0.133054
ENSMUSG00000005583	Mef2c	myocyte enhancer factor 2C [Source:MGI Symbol;Acc:MGI:99458]	10785.6	0.224798	0.0762901	2.93132	0.00337524	0.13371
ENSMUSG00000007656	Arpp19	cAMP-regulated phosphoprotein 19 [Source:MGI Symbol;Acc:MGI:1891691]	10892.2	0.197745	0.0675413	2.93114	0.0033772	0.13371
ENSMUSG00000029073	Cptp	ceramide-1-phosphate transfer protein [Source:MGI Symbol;Acc:MGI:1933107]	1212.35	0.253058	0.0875466	2.93073	0.00338168	0.13371
ENSMUSG00000085274	BC046401	cDNA sequence BC046401 [Source:MGI Symbol;Acc:MGI:2683561]	26.3204	-0.118608	0.044788	-2.92925	0.00339784	0.134055
ENSMUSG00000098041	Gm26981	predicted gene, 26981 [Source:MGI Symbol;Acc:MGI:5504096]	42.1338	-0.127981	0.0501133	-2.92781	0.00341358	0.134167
ENSMUSG00000037788	Vopp1	vesicular, overexpressed in cancer, prosurvival protein 1 [Source:MGI Symbol;Acc:MGI:2141658]	5683.31	0.204751	0.0698687	2.92763	0.00341556	0.134167
ENSMUSG00000115023	Gm48967	predicted gene, 48967 [Source:MGI Symbol;Acc:MGI:6118304]	119.993	-0.201281	0.0744231	-2.9256	0.00343791	0.134372
ENSMUSG00000029672	Fam3c	family with sequence similarity 3, member C [Source:MGI Symbol;Acc:MGI:107892]	5360.13	0.20916	0.0714675	2.92479	0.00344692	0.134372
ENSMUSG00000102194	Gm38169	predicted gene, 38169 [Source:MGI Symbol;Acc:MGI:5611397]	23.2475	-0.104731	0.0363041	-2.9242	0.00345346	0.134372
ENSMUSG00000028909	Ptpru	protein tyrosine phosphatase, receptor type, U [Source:MGI Symbol;Acc:MGI:1321151]	1059.7	-0.251154	0.0858455	-2.92417	0.00345379	0.134372
ENSMUSG00000113842	Gm48138	predicted gene, 48138 [Source:MGI Symbol;Acc:MGI:6097502]	28.7545	-0.0652558	0.033856	-2.92378	0.00345804	0.134372
ENSMUSG00000115607	Gm2803	predicted gene 2803 [Source:MGI Symbol;Acc:MGI:3780972]	9.19141	-0.0304002	0.019867	-2.92312	0.0034654	NA
ENSMUSG00000110945	Gm9856	predicted gene 9856 [Source:MGI Symbol;Acc:MGI:3704347]	53.1501	-0.145827	0.0566129	-2.92227	0.00347487	0.134735
ENSMUSG00000104586	4921539H07Rik	RIKEN cDNA 4921539H07 gene [Source:MGI Symbol;Acc:MGI:1925506]	920.407	-0.25753	0.0885364	-2.92101	0.00348899	0.134992
ENSMUSG00000115570	Gm48986	predicted gene, 48986 [Source:MGI Symbol;Acc:MGI:6118332]	25.3767	-0.124441	0.0417084	-2.91523	0.00355421	0.137222
ENSMUSG00000031740	Mmp2	matrix metallopeptidase 2 [Source:MGI Symbol;Acc:MGI:97009]	44.2856	-0.153764	0.0538187	-2.91393	0.00356912	0.137503
ENSMUSG00000112275	Gm47078	predicted gene, 47078 [Source:MGI Symbol;Acc:MGI:6095801]	8.58911	-0.0234767	0.02125	-2.91239	0.00358677	NA
ENSMUSG00000028036	Ptgfr	prostaglandin F receptor [Source:MGI Symbol;Acc:MGI:97796]	8.52695	0.0327672	0.0232973	2.9109	0.00360392	NA
ENSMUSG00000114970	Gm49069	predicted gene, 49069 [Source:MGI Symbol;Acc:MGI:6118452]	129.595	-0.239389	0.0719633	-2.90823	0.0036348	0.139542
ENSMUSG00000046798	Cldn12	claudin 12 [Source:MGI Symbol;Acc:MGI:1929288]	1807.54	0.233782	0.0806169	2.908	0.00363754	0.139542
ENSMUSG00000026923	Notch1	notch 1 [Source:MGI Symbol;Acc:MGI:97363]	316.091	-0.263217	0.0861243	-2.90666	0.00365305	0.139836
ENSMUSG00000079645	Gm17193	predicted gene 17193 [Source:MGI Symbol;Acc:MGI:4938020]	21.0837	-0.102328	0.0393427	-2.90601	0.0036607	0.139836
ENSMUSG00000005161	Prdx2	peroxiredoxin 2 [Source:MGI Symbol;Acc:MGI:109486]	6511.49	0.22975	0.0796635	2.90438	0.00367986	0.14027
ENSMUSG00000015944	Castor2	cytosolic arginine sensor for mTORC1 subunit 2 [Source:MGI Symbol;Acc:MGI:1933384]	6756.69	0.195145	0.0671987	2.90271	0.00369945	0.140674
ENSMUSG00000104210	Gm37984	predicted gene, 37984 [Source:MGI Symbol;Acc:MGI:5611212]	96.4744	-0.12948	0.0580778	-2.90216	0.00370605	0.140674
ENSMUSG00000089718	2310075C17Rik	RIKEN cDNA 2310075C17 gene [Source:MGI Symbol;Acc:MGI:1917444]	48.4528	-0.06949	0.0490795	-2.89987	0.00373315	0.141405
ENSMUSG00000093490	Gm19932	predicted gene, 19932 [Source:MGI Symbol;Acc:MGI:5012117]	41.7803	-0.102962	0.0378678	-2.89845	0.00375009	0.141749
ENSMUSG00000018736	Ndel1	nudE neurodevelopment protein 1 like 1 [Source:MGI Symbol;Acc:MGI:1932915]	3263.16	0.207037	0.0715443	2.89489	0.00379292	0.142663
ENSMUSG00000044033	Ccdc141	coiled-coil domain containing 141 [Source:MGI Symbol;Acc:MGI:1919735]	136.54	-0.223576	0.0737778	-2.89465	0.00379577	0.142663
ENSMUSG00000090017	Gm16213	predicted gene 16213 [Source:MGI Symbol;Acc:MGI:3801725]	77.9138	-0.191272	0.0668163	-2.89438	0.00379912	0.142663
ENSMUSG00000029484	Anxa3	annexin A3 [Source:MGI Symbol;Acc:MGI:1201378]	24.4749	-0.0961559	0.0416491	-2.89381	0.00380594	0.142663
ENSMUSG00000037965	Zc3h7a	zinc finger CCCH type containing 7 A [Source:MGI Symbol;Acc:MGI:2445044]	1201.39	-0.269336	0.0893373	-2.8927	0.00381949	0.142874
ENSMUSG00000097471	5830432E09Rik	RIKEN cDNA 5830432E09 gene [Source:MGI Symbol;Acc:MGI:1915015]	20.5355	-0.110452	0.0383945	-2.88967	0.00385645	0.143605
ENSMUSG00000085899	Gm15338	predicted gene 15338 [Source:MGI Symbol;Acc:MGI:3708108]	58.4018	-0.11519	0.0524134	-2.88922	0.00386195	0.143605
ENSMUSG00000108568	Olfr277-ps1	olfactory receptor 277, pseudogene 1 [Source:MGI Symbol;Acc:MGI:3030111]	44.349	-0.148621	0.0546562	-2.8884	0.00387212	0.143605
ENSMUSG00000114099	Gm48695	predicted gene, 48695 [Source:MGI Symbol;Acc:MGI:6098327]	32.5582	-0.139333	0.0509042	-2.88772	0.00388046	0.143605
ENSMUSG00000052407	Ccdc171	coiled-coil domain containing 171 [Source:MGI Symbol;Acc:MGI:1922152]	84.1972	-0.191069	0.0688244	-2.8877	0.00388067	0.143605
ENSMUSG00000023984	Gm20517	predicted gene 20517 [Source:MGI Symbol;Acc:MGI:5141982]	138.378	0.201899	0.0766792	2.88721	0.0038868	0.143605
ENSMUSG00000020620	Abca8b	ATP-binding cassette, sub-family A (ABC1), member 8b [Source:MGI Symbol;Acc:MGI:1351668]	654.065	-0.257648	0.0889881	-2.88548	0.00390811	0.143706
ENSMUSG00000086199	Bcas3os1	breast carcinoma amplified sequence 3, opposite strand 1 [Source:MGI Symbol;Acc:MGI:1918739]	26.4311	-0.0562496	0.0385917	-2.88515	0.00391223	0.143706
ENSMUSG00000108217	Gm43883	predicted gene, 43883 [Source:MGI Symbol;Acc:MGI:5690275]	12.7661	-0.0702127	0.028522	-2.88506	0.00391345	0.143706
ENSMUSG00000020669	Sh3yl1	Sh3 domain YSC-like 1 [Source:MGI Symbol;Acc:MGI:1346118]	1256.32	0.243593	0.08887	2.88143	0.00395872	0.145073
ENSMUSG00000116092	Gm49422	predicted gene, 49422 [Source:MGI Symbol;Acc:MGI:6155056]	34.3153	-0.083623	0.0411912	-2.8757	0.00403138	0.147436
ENSMUSG00000102623	Gm37673	predicted gene, 37673 [Source:MGI Symbol;Acc:MGI:5610901]	36.72	-0.0787427	0.0409511	-2.87444	0.0040474	0.147722
ENSMUSG00000025762	Larp1b	La ribonucleoprotein domain family, member 1B [Source:MGI Symbol;Acc:MGI:1914604]	925.786	0.249303	0.086791	2.87033	0.00410044	0.149356
ENSMUSG00000064254	Ethe1	ethylmalonic encephalopathy 1 [Source:MGI Symbol;Acc:MGI:1913321]	451.402	0.259247	0.0890683	2.8659	0.00415821	0.151154
ENSMUSG00000103291	Gm38235	predicted gene, 38235 [Source:MGI Symbol;Acc:MGI:5611463]	54.0995	-0.116229	0.0555271	-2.86381	0.00418578	0.15164
ENSMUSG00000062296	Trank1	tetratricopeptide repeat and ankyrin repeat containing 1 [Source:MGI Symbol;Acc:MGI:1341834]	2625.57	-0.214264	0.0748078	-2.86361	0.0041884	0.15164
ENSMUSG00000108503	Gm20949	predicted gene, 20949 [Source:MGI Symbol;Acc:MGI:5434304]	8.36859	-0.0409678	0.0243934	-2.86106	0.00422228	NA
ENSMUSG00000106815	Gm43658	predicted gene 43658 [Source:MGI Symbol;Acc:MGI:5663795]	52.6852	-0.141335	0.0523549	-2.86	0.0042364	0.153035
ENSMUSG00000021962	Dcp1a	decapping mRNA 1A [Source:MGI Symbol;Acc:MGI:1923151]	1676.75	0.235681	0.0821803	2.85944	0.00424391	0.153035
ENSMUSG00000039410	Prdm16	PR domain containing 16 [Source:MGI Symbol;Acc:MGI:1917923]	588.348	0.250533	0.0898592	2.85829	0.0042593	0.153284
ENSMUSG00000085282	Gm15663	predicted gene 15663 [Source:MGI Symbol;Acc:MGI:3783105]	449.714	-0.248714	0.0898449	-2.85699	0.00427674	0.153605
ENSMUSG00000022389	Tef	thyrotroph embryonic factor [Source:MGI Symbol;Acc:MGI:98663]	7030.11	0.204091	0.072021	2.85622	0.00428723	0.153676
ENSMUSG00000112303	Gm48759	predicted gene, 48759 [Source:MGI Symbol;Acc:MGI:6098440]	68.5973	-0.0918075	0.052811	-2.85346	0.00432459	0.154707
ENSMUSG00000019088	Dnase1l1	deoxyribonuclease 1-like 1 [Source:MGI Symbol;Acc:MGI:109628]	12.2204	-0.0536335	0.0258623	-2.85242	0.00433871	0.154905
ENSMUSG00000005804	Bloc1s6	biogenesis of lysosomal organelles complex-1, subunit 6, pallidin [Source:MGI Symbol;Acc:MGI:1927580]	2151.4	0.237995	0.0856406	2.84985	0.004374	0.155856
ENSMUSG00000050288	Fzd2	frizzled class receptor 2 [Source:MGI Symbol;Acc:MGI:1888513]	13.2729	-0.0767208	0.0336495	-2.84904	0.00438513	0.155945
ENSMUSG00000019961	Tmpo	thymopoietin [Source:MGI Symbol;Acc:MGI:106920]	768.427	0.247441	0.0869101	2.84809	0.00439819	0.156101
ENSMUSG00000025279	Dnase1l3	deoxyribonuclease 1-like 3 [Source:MGI Symbol;Acc:MGI:1314633]	13.6933	-0.0885119	0.0339458	-2.84733	0.00440879	0.15617
ENSMUSG00000103924	Gm37895	predicted gene, 37895 [Source:MGI Symbol;Acc:MGI:5611123]	124.071	-0.169019	0.0714792	-2.84558	0.00443302	0.15663
ENSMUSG00000103146	Gm37745	predicted gene, 37745 [Source:MGI Symbol;Acc:MGI:5610973]	40.0583	-0.1228	0.0500797	-2.84514	0.00443915	0.15663
ENSMUSG00000062980	Cped1	cadherin-like and PC-esterase domain containing 1 [Source:MGI Symbol;Acc:MGI:2444814]	43.8267	-0.142011	0.0500076	-2.84259	0.00447489	0.157583
ENSMUSG00000027346	Gpcpd1	glycerophosphocholine phosphodiesterase 1 [Source:MGI Symbol;Acc:MGI:104898]	4661.61	0.213902	0.075202	2.83979	0.00451436	0.158662
ENSMUSG00000043635	Adamts3	a disintegrin-like and metallopeptidase (reprolysin type) with thrombospondin type 1 motif, 3 [Source:MGI Symbol;Acc:MGI:3045353]	763.706	-0.25369	0.0888892	-2.83712	0.00455226	0.159683
ENSMUSG00000104888	1500005C15Rik	RIKEN cDNA 1500005C15 gene [Source:MGI Symbol;Acc:MGI:1919269]	7.00441	-0.0362365	0.0198854	-2.83394	0.00459785	NA
ENSMUSG00000000305	Cdh4	cadherin 4 [Source:MGI Symbol;Acc:MGI:99218]	384.382	-0.255464	0.0898077	-2.83367	0.00460167	0.161103
ENSMUSG00000032517	Mobp	myelin-associated oligodendrocytic basic protein [Source:MGI Symbol;Acc:MGI:108511]	3467.86	-0.241979	0.0881442	-2.82882	0.00467205	0.16325
ENSMUSG00000061742	Slc22a12	solute carrier family 22 (organic anion/cation transporter), member 12 [Source:MGI Symbol;Acc:MGI:1195269]	10.2018	0.056453	0.0280634	2.82842	0.00467787	NA
ENSMUSG00000102539	Gm37229	predicted gene, 37229 [Source:MGI Symbol;Acc:MGI:5610457]	6.25484	-0.0378247	0.0216338	-2.82742	0.00469241	NA
ENSMUSG00000056718	Gm13199	predicted gene 13199 [Source:MGI Symbol;Acc:MGI:3649231]	9.7688	-0.052423	0.0242668	-2.82737	0.00469324	NA
ENSMUSG00000106528	Gm42841	predicted gene 42841 [Source:MGI Symbol;Acc:MGI:5662978]	13.1506	-0.0762941	0.0330573	-2.82557	0.00471972	0.164314
ENSMUSG00000109125	Gm45159	predicted gene 45159 [Source:MGI Symbol;Acc:MGI:5753735]	280.644	-0.264767	0.07539	-2.82538	0.00472252	0.164314
ENSMUSG00000106254	Gm42907	predicted gene 42907 [Source:MGI Symbol;Acc:MGI:5663044]	16.0874	-0.0755025	0.0336234	-2.82473	0.00473204	0.164314
ENSMUSG00000052609	Plekhg3	pleckstrin homology domain containing, family G (with RhoGef domain) member 3 [Source:MGI Symbol;Acc:MGI:2388284]	176.932	-0.227191	0.0812185	-2.82426	0.00473895	0.164314
ENSMUSG00000027963	Extl2	exostosin-like glycosyltransferase 2 [Source:MGI Symbol;Acc:MGI:1889574]	3692.9	0.205312	0.0727743	2.82099	0.00478755	0.16568
ENSMUSG00000112595	Gm47340	predicted gene, 47340 [Source:MGI Symbol;Acc:MGI:6096233]	27.406	-0.088095	0.0411232	-2.81486	0.00487984	0.168394
ENSMUSG00000100130	Gm28379	predicted gene 28379 [Source:MGI Symbol;Acc:MGI:5579085]	55.7983	-0.113285	0.0530249	-2.81454	0.00488465	0.168394
ENSMUSG00000021366	Hivep1	human immunodeficiency virus type I enhancer binding protein 1 [Source:MGI Symbol;Acc:MGI:96100]	2190.02	-0.2202	0.0789735	-2.81041	0.00494778	0.169956
ENSMUSG00000024423	Impact	impact, RWD domain protein [Source:MGI Symbol;Acc:MGI:1098233]	12573.3	0.200802	0.0717221	2.81016	0.00495171	0.169956
ENSMUSG00000053094	Tmem248	transmembrane protein 248 [Source:MGI Symbol;Acc:MGI:1918917]	1728.06	0.221022	0.0788749	2.80973	0.00495824	0.169956
ENSMUSG00000025132	Arhgdia	Rho GDP dissociation inhibitor (GDI) alpha [Source:MGI Symbol;Acc:MGI:2178103]	12535.9	0.191516	0.0686906	2.8087	0.00497419	0.17018
ENSMUSG00000105449	Gm43379	predicted gene 43379 [Source:MGI Symbol;Acc:MGI:5663516]	211.619	-0.229642	0.0838684	-2.8061	0.00501448	0.171182
ENSMUSG00000114230	Gm48239	predicted gene, 48239 [Source:MGI Symbol;Acc:MGI:6097649]	132.017	-0.139178	0.0654435	-2.80533	0.00502658	0.171182
ENSMUSG00000001119	Col6a1	collagen, type VI, alpha 1 [Source:MGI Symbol;Acc:MGI:88459]	149.522	-0.212189	0.0645434	-2.80466	0.00503694	0.171182
ENSMUSG00000045251	Zfp688	zinc finger protein 688 [Source:MGI Symbol;Acc:MGI:1916484]	304.625	0.247584	0.0887421	2.80437	0.00504146	0.171182
ENSMUSG00000046598	Bdh1	3-hydroxybutyrate dehydrogenase, type 1 [Source:MGI Symbol;Acc:MGI:1919161]	977.294	0.24448	0.0869136	2.80292	0.00506429	0.171521
ENSMUSG00000109363	Gm44668	predicted gene 44668 [Source:MGI Symbol;Acc:MGI:5753244]	26.2972	-0.0895612	0.0403679	-2.80252	0.00507049	0.171521
ENSMUSG00000056342	Usp34	ubiquitin specific peptidase 34 [Source:MGI Symbol;Acc:MGI:109473]	8823.47	-0.19842	0.0705269	-2.79897	0.00512665	0.173096
ENSMUSG00000025102	3110040N11Rik	RIKEN cDNA 3110040N11 gene [Source:MGI Symbol;Acc:MGI:1914540]	830.819	0.243672	0.0874592	2.79764	0.00514773	0.173439
ENSMUSG00000109927	Gm45264	predicted gene 45264 [Source:MGI Symbol;Acc:MGI:5791100]	70.0011	-0.19163	0.0558215	-2.79712	0.00515604	0.173439
ENSMUSG00000015968	Cacna1d	calcium channel, voltage-dependent, L type, alpha 1D subunit [Source:MGI Symbol;Acc:MGI:88293]	1587.67	-0.226547	0.0815268	-2.79623	0.00517034	0.173596
ENSMUSG00000031119	Gpc4	glypican 4 [Source:MGI Symbol;Acc:MGI:104902]	1270.61	0.248404	0.088283	2.79494	0.00519095	0.173964
ENSMUSG00000103539	Gm37834	predicted gene, 37834 [Source:MGI Symbol;Acc:MGI:5611062]	12.3066	-0.0588609	0.0261395	-2.79409	0.00520463	0.174012
ENSMUSG00000102202	Gm33280	predicted gene, 33280 [Source:MGI Symbol;Acc:MGI:5592439]	52.1558	-0.135627	0.053391	-2.79297	0.00522271	0.174012
ENSMUSG00000025917	Cops5	COP9 signalosome subunit 5 [Source:MGI Symbol;Acc:MGI:1349415]	5054.89	0.202489	0.0723797	2.7927	0.00522709	0.174012
ENSMUSG00000085862	Gm13483	predicted gene 13483 [Source:MGI Symbol;Acc:MGI:3651423]	45.6918	-0.0878939	0.0413721	-2.79171	0.00524298	0.174012
ENSMUSG00000022623	Shank3	SH3 and multiple ankyrin repeat domains 3 [Source:MGI Symbol;Acc:MGI:1930016]	4957.14	-0.198171	0.0711797	-2.79161	0.00524463	0.174012
ENSMUSG00000025386	Pde6g	phosphodiesterase 6G, cGMP-specific, rod, gamma [Source:MGI Symbol;Acc:MGI:97526]	15.0651	0.0697734	0.0332472	2.79126	0.00525026	0.174012
ENSMUSG00000086006	Gm13293	predicted gene 13293 [Source:MGI Symbol;Acc:MGI:3649469]	16.6354	-0.0818137	0.0365816	-2.79024	0.00526698	0.174245
ENSMUSG00000051747	Ttn	titin [Source:MGI Symbol;Acc:MGI:98864]	975.698	-0.242538	0.088056	-2.78894	0.00528807	0.174622
ENSMUSG00000032558	Nphp3	nephronophthisis 3 (adolescent) [Source:MGI Symbol;Acc:MGI:1921275]	83.6606	-0.159082	0.065442	-2.78721	0.00531641	0.175215
ENSMUSG00000037708	Spag6	sperm associated antigen 6 [Source:MGI Symbol;Acc:MGI:3040687]	42.4101	-0.149245	0.0554451	-2.78666	0.00532544	0.175215
ENSMUSG00000111909	Gm18670	predicted gene, 18670 [Source:MGI Symbol;Acc:MGI:5010855]	49.3271	-0.12097	0.0554015	-2.78598	0.00533663	0.175263
ENSMUSG00000026955	Sapcd2	suppressor APC domain containing 2 [Source:MGI Symbol;Acc:MGI:1919330]	11.149	-0.0483691	0.0273432	-2.78471	0.00535759	0.175631
ENSMUSG00000045672	Col27a1	collagen, type XXVII, alpha 1 [Source:MGI Symbol;Acc:MGI:2672118]	17.5494	-0.0879267	0.033933	-2.7828	0.00538917	0.176032
ENSMUSG00000004558	Ndrg2	N-myc downstream regulated gene 2 [Source:MGI Symbol;Acc:MGI:1352498]	1217.61	-0.256034	0.0896383	-2.78255	0.00539327	0.176032
ENSMUSG00000109408	A930037H05Rik	RIKEN cDNA A930037H05 gene [Source:MGI Symbol;Acc:MGI:1925689]	103.675	-0.194257	0.0734906	-2.78221	0.00539908	0.176032
ENSMUSG00000109362	Gm44562	predicted gene 44562 [Source:MGI Symbol;Acc:MGI:5753138]	40.02	-0.139221	0.0477391	-2.78148	0.00541109	0.176105
ENSMUSG00000104262	Gm37747	predicted gene, 37747 [Source:MGI Symbol;Acc:MGI:5610975]	25.608	-0.0498665	0.0370152	-2.78057	0.00542634	0.176283
ENSMUSG00000013646	Sh3bp5l	SH3 binding domain protein 5 like [Source:MGI Symbol;Acc:MGI:1933124]	1175.69	0.238449	0.0862159	2.77964	0.00544184	0.176468
ENSMUSG00000104277	Gm38299	predicted gene, 38299 [Source:MGI Symbol;Acc:MGI:5611527]	15.8147	-0.0867743	0.0364449	-2.77888	0.00545462	0.176565
ENSMUSG00000041607	Mbp	myelin basic protein [Source:MGI Symbol;Acc:MGI:96925]	8468.81	-0.235746	0.0837175	-2.77829	0.00546457	0.17657
ENSMUSG00000018068	Ints2	integrator complex subunit 2 [Source:MGI Symbol;Acc:MGI:1917672]	704.963	-0.260611	0.08961	-2.77768	0.00547493	0.176588
ENSMUSG00000103375	Gm37181	predicted gene, 37181 [Source:MGI Symbol;Acc:MGI:5610409]	7.65154	-0.0562871	0.0258291	-2.77749	0.00547798	NA
ENSMUSG00000110558	Gm45779	predicted gene 45779 [Source:MGI Symbol;Acc:MGI:5804894]	40.6482	-0.136505	0.0475209	-2.77684	0.00548907	0.176728
ENSMUSG00000034098	Fstl5	follistatin-like 5 [Source:MGI Symbol;Acc:MGI:2442179]	1463.15	-0.227266	0.0817139	-2.77551	0.00551145	0.176748
ENSMUSG00000027751	Supt20	SPT20 SAGA complex component [Source:MGI Symbol;Acc:MGI:1929651]	1742.85	-0.224487	0.0804726	-2.77496	0.00552083	0.176748
ENSMUSG00000034000	Neu4	sialidase 4 [Source:MGI Symbol;Acc:MGI:2661364]	109.101	-0.213998	0.0716375	-2.7746	0.00552699	0.176748
ENSMUSG00000040857	Erf	Ets2 repressor factor [Source:MGI Symbol;Acc:MGI:109637]	633.291	0.245442	0.0888826	2.77391	0.00553872	0.176748
ENSMUSG00000046607	Hrk	harakiri, BCL2 interacting protein (contains only BH3 domain) [Source:MGI Symbol;Acc:MGI:1201608]	3387.42	-0.211708	0.0765326	-2.77351	0.00554558	0.176748
ENSMUSG00000026479	Lamc2	laminin, gamma 2 [Source:MGI Symbol;Acc:MGI:99913]	177.575	-0.224549	0.0804975	-2.77334	0.00554848	0.176748
ENSMUSG00000020135	Apc2	APC regulator of WNT signaling pathway 2 [Source:MGI Symbol;Acc:MGI:1346052]	2756.24	-0.228594	0.0819554	-2.77118	0.00558537	0.177471
ENSMUSG00000097251	5033417F24Rik	RIKEN cDNA 5033417F24 gene [Source:MGI Symbol;Acc:MGI:1923245]	50.9827	0.142057	0.0560259	2.77086	0.00559086	0.177471
ENSMUSG00000070271	Gm13268	predicted gene 13268 [Source:MGI Symbol;Acc:MGI:3651947]	29.563	-0.121096	0.046265	-2.76868	0.00562833	0.17811
ENSMUSG00000040731	Eif4h	eukaryotic translation initiation factor 4H [Source:MGI Symbol;Acc:MGI:1341822]	11886	0.175053	0.0632847	2.76828	0.00563532	0.17811
ENSMUSG00000102995	A330074H02Rik	RIKEN cDNA A330074H02 gene [Source:MGI Symbol;Acc:MGI:3028065]	37.2829	-0.0934824	0.0439646	-2.76793	0.0056413	0.17811
ENSMUSG00000057103	Nat8f1	N-acetyltransferase 8 (GCN5-related) family member 1 [Source:MGI Symbol;Acc:MGI:1913366]	115.672	0.208422	0.0754858	2.76695	0.00565829	0.17811
ENSMUSG00000026889	Rbm18	RNA binding motif protein 18 [Source:MGI Symbol;Acc:MGI:1915139]	4941.04	0.201925	0.0736472	2.76683	0.0056604	0.17811
ENSMUSG00000032641	Gpr19	G protein-coupled receptor 19 [Source:MGI Symbol;Acc:MGI:892973]	606.476	0.24297	0.0898442	2.76558	0.00568215	0.178483
ENSMUSG00000104010	Gm37366	predicted gene, 37366 [Source:MGI Symbol;Acc:MGI:5610594]	29.0622	-0.0995568	0.0444078	-2.76305	0.00572638	0.179297
ENSMUSG00000053835	H2-T24	histocompatibility 2, T region locus 24 [Source:MGI Symbol;Acc:MGI:95958]	415.211	-0.248343	0.0898527	-2.76296	0.00572795	0.179297
ENSMUSG00000029361	Nos1	nitric oxide synthase 1, neuronal [Source:MGI Symbol;Acc:MGI:97360]	2985.17	-0.233776	0.0861017	-2.76238	0.00573823	0.179307
ENSMUSG00000007877	Tcap	titin-cap [Source:MGI Symbol;Acc:MGI:1330233]	29.1627	-0.12054	0.0472877	-2.76145	0.00575446	0.179503
ENSMUSG00000102362	4930509J09Rik	RIKEN cDNA 4930509J09 gene [Source:MGI Symbol;Acc:MGI:1921943]	32.7179	-0.117789	0.0488835	-2.76014	0.00577774	0.179916
ENSMUSG00000010825	Grid2ip	glutamate receptor, ionotropic, delta 2 (Grid2) interacting protein 1 [Source:MGI Symbol;Acc:MGI:2176213]	50.9358	0.11241	0.0496001	2.75958	0.00578766	0.179916
ENSMUSG00000000290	Itgb2	integrin beta 2 [Source:MGI Symbol;Acc:MGI:96611]	17.3611	-0.0916689	0.038683	-2.75843	0.00580805	0.180239
ENSMUSG00000021764	Ndufs4	NADH:ubiquinone oxidoreductase core subunit S4 [Source:MGI Symbol;Acc:MGI:1343135]	2694.14	0.208942	0.076151	2.75594	0.00585237	0.181301
ENSMUSG00000090031	4732440D04Rik	RIKEN cDNA 4732440D04 gene [Source:MGI Symbol;Acc:MGI:3604103]	58.8199	-0.130677	0.0550998	-2.75509	0.00586754	0.181301
ENSMUSG00000034156	Tspoap1	TSPO associated protein 1 [Source:MGI Symbol;Acc:MGI:2450877]	1572.84	-0.241853	0.0847112	-2.75482	0.00587241	0.181301
ENSMUSG00000025269	Apex2	apurinic/apyrimidinic endonuclease 2 [Source:MGI Symbol;Acc:MGI:1924872]	217.867	-0.25485	0.081599	-2.7531	0.0059034	0.181946
ENSMUSG00000103332	Pcdhga2	protocadherin gamma subfamily A, 2 [Source:MGI Symbol;Acc:MGI:1935214]	202.189	-0.231792	0.0852896	-2.75159	0.00593061	0.182473
ENSMUSG00000049313	Sorl1	sortilin-related receptor, LDLR class A repeats-containing [Source:MGI Symbol;Acc:MGI:1202296]	21324.8	-0.209197	0.0745059	-2.75046	0.00595114	0.182651
ENSMUSG00000094840	Muc3a	mucin 3A, cell surface associated [Source:MGI Symbol;Acc:MGI:3588263]	106.173	-0.175926	0.0723388	-2.75016	0.00595668	0.182651
ENSMUSG00000029648	Flt1	FMS-like tyrosine kinase 1 [Source:MGI Symbol;Acc:MGI:95558]	93.8361	-0.112027	0.0559418	-2.74685	0.0060171	0.183151
ENSMUSG00000036381	P2ry14	purinergic receptor P2Y, G-protein coupled, 14 [Source:MGI Symbol;Acc:MGI:2155705]	188.394	-0.200578	0.0801493	-2.74663	0.00602114	0.183151
ENSMUSG00000044052	Ccr10	chemokine (C-C motif) receptor 10 [Source:MGI Symbol;Acc:MGI:1096320]	13.0817	0.0588569	0.0305502	2.74653	0.00602287	0.183151
ENSMUSG00000022206	Npr3	natriuretic peptide receptor 3 [Source:MGI Symbol;Acc:MGI:97373]	1379.67	-0.237425	0.0870604	-2.74652	0.00602306	0.183151
ENSMUSG00000035954	Dock4	dedicator of cytokinesis 4 [Source:MGI Symbol;Acc:MGI:1918006]	11883	-0.209012	0.0759655	-2.74648	0.00602378	0.183151
ENSMUSG00000026185	Igfbp5	insulin-like growth factor binding protein 5 [Source:MGI Symbol;Acc:MGI:96440]	3414.58	0.19901	0.0722188	2.74583	0.00603571	0.183205
ENSMUSG00000106456	Gm9678	predicted gene 9678 [Source:MGI Symbol;Acc:MGI:3780086]	7.1427	-0.0315042	0.0210818	-2.74195	0.00610758	NA
ENSMUSG00000000948	Gm38393	predicted gene, 38393 [Source:MGI Symbol;Acc:MGI:5613898]	1548.41	-0.23782	0.0844694	-2.74059	0.00613286	0.185841
ENSMUSG00000060206	Zfp462	zinc finger protein 462 [Source:MGI Symbol;Acc:MGI:107690]	2673.01	-0.210698	0.0765259	-2.74003	0.00614328	0.185845
ENSMUSG00000110442	Gm45804	predicted gene 45804 [Source:MGI Symbol;Acc:MGI:5804919]	42.6963	-0.124798	0.0527821	-2.73914	0.00615999	0.186038
ENSMUSG00000044043	Pcdhb14	protocadherin beta 14 [Source:MGI Symbol;Acc:MGI:2136749]	364.209	-0.254228	0.0885401	-2.73786	0.00618406	0.186415
ENSMUSG00000114431	Gm48601	predicted gene, 48601 [Source:MGI Symbol;Acc:MGI:6098180]	101.239	-0.13304	0.0660846	-2.73738	0.00619315	0.186415
ENSMUSG00000102559	Gm37570	predicted gene, 37570 [Source:MGI Symbol;Acc:MGI:5610798]	88.3056	-0.168021	0.0658211	-2.736	0.0062191	0.186884
ENSMUSG00000043410	Hfm1	HFM1, ATP-dependent DNA helicase homolog [Source:MGI Symbol;Acc:MGI:3036246]	126.961	-0.196285	0.0760104	-2.735	0.00623797	0.186962
ENSMUSG00000024007	Ppil1	peptidylprolyl isomerase (cyclophilin)-like 1 [Source:MGI Symbol;Acc:MGI:1916066]	774.3	0.231665	0.0891861	2.73477	0.00624245	0.186962
ENSMUSG00000097011	Gm4651	predicted gene 4651 [Source:MGI Symbol;Acc:MGI:3782833]	12.1695	-0.0663734	0.0302855	-2.73332	0.00626985	0.187472
ENSMUSG00000045482	Trrap	transformation/transcription domain-associated protein [Source:MGI Symbol;Acc:MGI:2153272]	5031.12	-0.22919	0.0818165	-2.73204	0.00629433	0.187892
ENSMUSG00000060187	Lrrc10	leucine rich repeat containing 10 [Source:MGI Symbol;Acc:MGI:2448063]	11.1273	0.0492131	0.0265873	2.73125	0.00630949	0.187908
ENSMUSG00000027663	Zmat3	zinc finger matrin type 3 [Source:MGI Symbol;Acc:MGI:1195270]	19793.9	0.170598	0.0625248	2.73092	0.0063157	0.187908
ENSMUSG00000021823	Vcl	vinculin [Source:MGI Symbol;Acc:MGI:98927]	302.653	-0.2152	0.0808316	-2.72321	0.00646501	0.192033
ENSMUSG00000112381	Gm8170	predicted gene 8170 [Source:MGI Symbol;Acc:MGI:3644928]	24.2118	-0.0458905	0.0323983	-2.72218	0.00648531	0.192319
ENSMUSG00000020448	Rnf185	ring finger protein 185 [Source:MGI Symbol;Acc:MGI:1922078]	1658.51	0.225663	0.0836208	2.72151	0.00649836	0.19239
ENSMUSG00000005674	Tomm40l	translocase of outer mitochondrial membrane 40-like [Source:MGI Symbol;Acc:MGI:3589112]	442.373	0.241342	0.0898309	2.72038	0.00652067	0.192734
ENSMUSG00000105148	Gm42700	predicted gene 42700 [Source:MGI Symbol;Acc:MGI:5662837]	7.95905	-0.038919	0.0205902	-2.71657	0.00659616	NA
ENSMUSG00000006411	Nectin4	nectin cell adhesion molecule 4 [Source:MGI Symbol;Acc:MGI:1918990]	247.753	-0.231257	0.0859746	-2.71393	0.00664906	0.195997
ENSMUSG00000111080	Gm20300	predicted gene, 20300 [Source:MGI Symbol;Acc:MGI:5012485]	8167.6	0.193698	0.0714436	2.71359	0.00665587	0.195997
ENSMUSG00000033585	Ndn	necdin, MAGE family member [Source:MGI Symbol;Acc:MGI:97290]	3552.22	0.194691	0.0717923	2.71288	0.00667014	0.195997
ENSMUSG00000083611	Gm8832	predicted gene 8832 [Source:MGI Symbol;Acc:MGI:3646854]	16.0451	-0.0874402	0.0339346	-2.71234	0.00668103	0.195997
ENSMUSG00000094483	Purb	purine rich element binding protein B [Source:MGI Symbol;Acc:MGI:1338779]	23002.6	0.18141	0.066948	2.71212	0.00668543	0.195997
ENSMUSG00000059203	Il1rapl2	interleukin 1 receptor accessory protein-like 2 [Source:MGI Symbol;Acc:MGI:1913106]	229.367	0.236283	0.0863091	2.71144	0.00669918	0.196082
ENSMUSG00000047466	8030462N17Rik	RIKEN cDNA 8030462N17 gene [Source:MGI Symbol;Acc:MGI:2444951]	2645.69	0.205746	0.0756451	2.7108	0.00671208	0.196141
ENSMUSG00000107576	Gm44093	predicted gene, 44093 [Source:MGI Symbol;Acc:MGI:5690485]	11.1549	-0.0558929	0.0286687	-2.70952	0.00673802	0.19615
ENSMUSG00000036834	Plch1	phospholipase C, eta 1 [Source:MGI Symbol;Acc:MGI:2683547]	366.34	0.246694	0.0897335	2.70884	0.00675184	0.19615
ENSMUSG00000026457	Adipor1	adiponectin receptor 1 [Source:MGI Symbol;Acc:MGI:1919924]	2569.33	0.218365	0.0826766	2.70847	0.00675943	0.19615
ENSMUSG00000023830	Igf2r	insulin-like growth factor 2 receptor [Source:MGI Symbol;Acc:MGI:96435]	1549.03	-0.226031	0.0820588	-2.70815	0.00676586	0.19615
ENSMUSG00000106045	Gm42996	predicted gene 42996 [Source:MGI Symbol;Acc:MGI:5663133]	82.3179	-0.191954	0.0623988	-2.70753	0.00677858	0.19615
ENSMUSG00000024829	Mrpl21	mitochondrial ribosomal protein L21 [Source:MGI Symbol;Acc:MGI:2660674]	1506.69	0.216725	0.0800777	2.70691	0.00679129	0.19615
ENSMUSG00000060679	Mrps9	mitochondrial ribosomal protein S9 [Source:MGI Symbol;Acc:MGI:1916777]	1023.14	-0.231595	0.085568	-2.70671	0.00679536	0.19615
ENSMUSG00000091931	Gon7	GON7 subunit of KEOPS complex [Source:MGI Symbol;Acc:MGI:4845848]	938.892	0.237721	0.0877133	2.70651	0.00679943	0.19615
ENSMUSG00000048832	Vps37c	vacuolar protein sorting 37C [Source:MGI Symbol;Acc:MGI:2147661]	1465.44	0.220961	0.0812325	2.70464	0.00683785	0.196943
ENSMUSG00000109245	Gm44860	predicted gene 44860 [Source:MGI Symbol;Acc:MGI:5753436]	10.4798	-0.0476017	0.0235844	-2.70334	0.0068646	NA
ENSMUSG00000107155	Gm43793	predicted gene 43793 [Source:MGI Symbol;Acc:MGI:5663930]	12.8282	-0.0793926	0.0307408	-2.70087	0.00691592	0.198816
ENSMUSG00000083569	Gm13666	predicted gene 13666 [Source:MGI Symbol;Acc:MGI:3651577]	8.60315	-0.0510717	0.0242215	-2.70064	0.00692057	NA
ENSMUSG00000027253	Lrp4	low density lipoprotein receptor-related protein 4 [Source:MGI Symbol;Acc:MGI:2442252]	290.163	-0.258729	0.0830956	-2.70035	0.00692656	0.198816
ENSMUSG00000044991	Shld1	shieldin complex subunit 1 [Source:MGI Symbol;Acc:MGI:1920997]	184.208	0.206922	0.0784009	2.6999	0.00693594	0.198816
ENSMUSG00000056413	Adap1	ArfGAP with dual PH domains 1 [Source:MGI Symbol;Acc:MGI:2442201]	4109.44	0.192301	0.0713226	2.69789	0.00697798	0.1994
ENSMUSG00000030077	Chl1	cell adhesion molecule L1-like [Source:MGI Symbol;Acc:MGI:1098266]	9210.26	-0.187741	0.0694637	-2.69763	0.00698353	0.1994
ENSMUSG00000106904	Gm43029	predicted gene 43029 [Source:MGI Symbol;Acc:MGI:5663166]	36.6394	-0.125148	0.0486861	-2.69682	0.00700041	0.1994
ENSMUSG00000113326	Gm47586	predicted gene, 47586 [Source:MGI Symbol;Acc:MGI:6096627]	42.1413	-0.118882	0.0482791	-2.69668	0.00700343	0.1994
ENSMUSG00000097090	Gm26724	predicted gene, 26724 [Source:MGI Symbol;Acc:MGI:5477218]	19.7463	-0.0157172	0.0309978	-2.69603	0.00701723	0.1994
ENSMUSG00000040407	Akap9	A kinase (PRKA) anchor protein (yotiao) 9 [Source:MGI Symbol;Acc:MGI:2178217]	4904.62	-0.216055	0.0783707	-2.69577	0.0070227	0.1994
ENSMUSG00000079177	Fam228a	family with sequence similarity 228, member A [Source:MGI Symbol;Acc:MGI:1922105]	28.9052	-0.102121	0.0407086	-2.69467	0.00704573	0.199452
ENSMUSG00000061436	Hipk2	homeodomain interacting protein kinase 2 [Source:MGI Symbol;Acc:MGI:1314872]	2060.44	-0.209346	0.0775809	-2.69463	0.00704664	0.199452
ENSMUSG00000042249	Grk3	G protein-coupled receptor kinase 3 [Source:MGI Symbol;Acc:MGI:87941]	2655.78	-0.207969	0.0779162	-2.6925	0.00709179	0.200415
ENSMUSG00000022309	Angpt1	angiopoietin 1 [Source:MGI Symbol;Acc:MGI:108448]	143.428	0.215334	0.0797386	2.6909	0.00712602	0.201068
ENSMUSG00000027895	Kcnc4	potassium voltage gated channel, Shaw-related subfamily, member 4 [Source:MGI Symbol;Acc:MGI:96670]	1314.7	0.235087	0.0873529	2.68857	0.00717595	0.20121
ENSMUSG00000038644	Pold1	polymerase (DNA directed), delta 1, catalytic subunit [Source:MGI Symbol;Acc:MGI:97741]	86.5147	0.198074	0.0700933	2.68841	0.00717931	0.20121
ENSMUSG00000103748	Gm38243	predicted gene, 38243 [Source:MGI Symbol;Acc:MGI:5611471]	37.0704	-0.124694	0.0513268	-2.68829	0.00718181	0.20121
ENSMUSG00000047230	Cldn2	claudin 2 [Source:MGI Symbol;Acc:MGI:1276110]	71.4121	0.0678012	0.0451608	2.68796	0.00718899	0.20121
ENSMUSG00000103715	4933431K14Rik	RIKEN cDNA 4933431K14 gene [Source:MGI Symbol;Acc:MGI:1918545]	61.0346	0.121668	0.0565467	2.68795	0.00718921	0.20121
ENSMUSG00000029552	Tes	testin LIM domain protein [Source:MGI Symbol;Acc:MGI:105081]	40.7633	-0.133672	0.0538829	-2.68754	0.00719802	0.20121
ENSMUSG00000102143	Gm38057	predicted gene, 38057 [Source:MGI Symbol;Acc:MGI:5611285]	21.8297	-0.059499	0.0295668	-2.68621	0.00722668	0.20151
ENSMUSG00000058881	Zfp516	zinc finger protein 516 [Source:MGI Symbol;Acc:MGI:2443957]	688.503	-0.240403	0.0894267	-2.68601	0.00723113	0.20151
ENSMUSG00000103009	Gm4430	predicted gene 4430 [Source:MGI Symbol;Acc:MGI:3782614]	120.777	0.177934	0.0701456	2.6848	0.00725732	0.201882
ENSMUSG00000083420	Gm15665	predicted gene 15665 [Source:MGI Symbol;Acc:MGI:3783107]	29.8946	-0.124687	0.0455391	-2.68436	0.00726685	0.201882
ENSMUSG00000117167	Gm6599	predicted gene 6599 [Source:MGI Symbol;Acc:MGI:3646311]	13.6492	-0.0815345	0.03057	-2.68327	0.00729051	0.202228
ENSMUSG00000102714	Gm37618	predicted gene, 37618 [Source:MGI Symbol;Acc:MGI:5610846]	6.71168	-0.0354479	0.0200986	-2.68186	0.00732131	NA
ENSMUSG00000005125	Ndrg1	N-myc downstream regulated gene 1 [Source:MGI Symbol;Acc:MGI:1341799]	1097.72	-0.239735	0.088478	-2.68109	0.00733836	0.20281
ENSMUSG00000030583	Sipa1l3	signal-induced proliferation-associated 1 like 3 [Source:MGI Symbol;Acc:MGI:1921456]	9901.77	-0.19866	0.074557	-2.68047	0.0073519	0.20281
ENSMUSG00000040938	Slc16a11	solute carrier family 16 (monocarboxylic acid transporters), member 11 [Source:MGI Symbol;Acc:MGI:2663709]	95.657	-0.167897	0.0697251	-2.68044	0.00735263	0.20281
ENSMUSG00000034673	Pbx2	pre B cell leukemia homeobox 2 [Source:MGI Symbol;Acc:MGI:1341793]	1862.91	0.224417	0.083746	2.67985	0.00736546	0.20281
ENSMUSG00000103391	Gm38302	predicted gene, 38302 [Source:MGI Symbol;Acc:MGI:5611530]	16.5059	-0.0753023	0.0329141	-2.67975	0.00736776	0.20281
ENSMUSG00000026961	Lrrc26	leucine rich repeat containing 26 [Source:MGI Symbol;Acc:MGI:2385129]	107.777	-0.194006	0.0703596	-2.67805	0.00740516	0.203189
ENSMUSG00000096169	Olfr1564	olfactory receptor 1564 [Source:MGI Symbol;Acc:MGI:3782645]	136.714	-0.207355	0.066068	-2.67776	0.00741155	0.203189
ENSMUSG00000032268	Tmprss5	transmembrane protease, serine 5 (spinesin) [Source:MGI Symbol;Acc:MGI:1933407]	7.0546	-0.0388439	0.0233033	-2.67763	0.00741452	NA
ENSMUSG00000109217	Gm44676	predicted gene 44676 [Source:MGI Symbol;Acc:MGI:5753252]	112.427	-0.19478	0.0644136	-2.67683	0.00743215	0.203189
ENSMUSG00000019433	Gipc1	GIPC PDZ domain containing family, member 1 [Source:MGI Symbol;Acc:MGI:1926252]	1640.67	0.219767	0.08268	2.67666	0.0074359	0.203189
ENSMUSG00000070643	Sox13	SRY (sex determining region Y)-box 13 [Source:MGI Symbol;Acc:MGI:98361]	76.3355	0.168006	0.0678337	2.67633	0.00744327	0.203189
ENSMUSG00000085067	Gm15631	predicted gene 15631 [Source:MGI Symbol;Acc:MGI:3783075]	170.788	-0.203321	0.0759015	-2.67535	0.00746514	0.203189
ENSMUSG00000108154	Gm44033	predicted gene, 44033 [Source:MGI Symbol;Acc:MGI:5690425]	239.929	-0.205659	0.081859	-2.67484	0.00747649	0.203189
ENSMUSG00000023092	Fhl1	four and a half LIM domains 1 [Source:MGI Symbol;Acc:MGI:1298387]	3427.12	0.200877	0.0755036	2.6746	0.00748186	0.203189
ENSMUSG00000117324	Gm32432	predicted gene, 32432 [Source:MGI Symbol;Acc:MGI:5591591]	17.2057	-0.094095	0.0375862	-2.67455	0.00748294	0.203189
ENSMUSG00000031962	Cdh15	cadherin 15 [Source:MGI Symbol;Acc:MGI:106672]	83.3358	-0.182107	0.0682394	-2.67389	0.00749765	0.203282
ENSMUSG00000040463	Mybbp1a	MYB binding protein (P160) 1a [Source:MGI Symbol;Acc:MGI:106181]	890.399	-0.237197	0.089043	-2.67295	0.00751882	0.203352
ENSMUSG00000105771	2900064K03Rik	RIKEN cDNA 2900064K03 gene [Source:MGI Symbol;Acc:MGI:1920226]	133.265	-0.231066	0.0710136	-2.67277	0.00752279	0.203352
ENSMUSG00000013974	Mcemp1	mast cell expressed membrane protein 1 [Source:MGI Symbol;Acc:MGI:1916439]	9.1682	-0.0366543	0.0245938	-2.67241	0.00753096	NA
ENSMUSG00000007097	Atp1a2	ATPase, Na+/K+ transporting, alpha 2 polypeptide [Source:MGI Symbol;Acc:MGI:88106]	2095.29	-0.274419	0.0894148	-2.67209	0.00753808	0.20346
ENSMUSG00000087064	Sap30bpos	SAP30 binding protein, opposite strand [Source:MGI Symbol;Acc:MGI:3650575]	6.7534	-0.0250838	0.0181733	-2.67183	0.00754379	NA
ENSMUSG00000082304	Gm11198	predicted gene 11198 [Source:MGI Symbol;Acc:MGI:3649956]	7.88962	-0.054829	0.0255385	-2.67158	0.00754943	NA
ENSMUSG00000022211	Carmil3	capping protein regulator and myosin 1 linker 3 [Source:MGI Symbol;Acc:MGI:2448573]	1084.64	-0.235825	0.0879694	-2.67112	0.00755984	0.203564
ENSMUSG00000112153	Gm47591	predicted gene, 47591 [Source:MGI Symbol;Acc:MGI:6096636]	168.174	-0.197176	0.0698208	-2.67091	0.00756449	0.203564
ENSMUSG00000020946	Gosr2	golgi SNAP receptor complex member 2 [Source:MGI Symbol;Acc:MGI:1927204]	4585.55	0.187354	0.0701693	2.67026	0.00757929	0.203658
ENSMUSG00000108521	Gm44639	predicted gene 44639 [Source:MGI Symbol;Acc:MGI:5753215]	12.2029	-0.0751402	0.0321528	-2.6683	0.00762359	0.204302
ENSMUSG00000007029	Vars	valyl-tRNA synthetase [Source:MGI Symbol;Acc:MGI:90675]	599.055	-0.238278	0.0895239	-2.6682	0.00762591	0.204302
ENSMUSG00000048878	Hexim1	hexamethylene bis-acetamide inducible 1 [Source:MGI Symbol;Acc:MGI:2385923]	1534.39	0.219132	0.0814621	2.66666	0.00766096	0.204936
ENSMUSG00000103343	Gm37052	predicted gene, 37052 [Source:MGI Symbol;Acc:MGI:5610280]	12.415	-0.0656104	0.0285172	-2.66478	0.00770378	0.20551
ENSMUSG00000053646	Plxnb1	plexin B1 [Source:MGI Symbol;Acc:MGI:2154238]	348.226	-0.203321	0.0848777	-2.66472	0.00770521	0.20551
ENSMUSG00000041415	Dicer1	dicer 1, ribonuclease type III [Source:MGI Symbol;Acc:MGI:2177178]	2805.91	-0.223245	0.0831949	-2.66356	0.00773175	0.205749
ENSMUSG00000031386	Hcfc1	host cell factor C1 [Source:MGI Symbol;Acc:MGI:105942]	5720.67	-0.186908	0.0699461	-2.66334	0.00773697	0.205749
ENSMUSG00000110710	C78859	expressed sequence C78859 [Source:MGI Symbol;Acc:MGI:2142856]	123.599	-0.208149	0.0727979	-2.66164	0.00777612	0.206165
ENSMUSG00000022272	Myo10	myosin X [Source:MGI Symbol;Acc:MGI:107716]	623.09	-0.250784	0.0889912	-2.66111	0.00778825	0.206165
ENSMUSG00000022757	Tfg	Trk-fused gene [Source:MGI Symbol;Acc:MGI:1338041]	3033.35	0.196389	0.0737417	2.66078	0.00779603	0.206165
ENSMUSG00000073664	Nbeal1	neurobeachin like 1 [Source:MGI Symbol;Acc:MGI:2444343]	783.041	-0.241008	0.0892475	-2.66068	0.00779835	0.206165
ENSMUSG00000086924	Gm11766	predicted gene 11766 [Source:MGI Symbol;Acc:MGI:3650673]	10.485	-0.0656003	0.0305027	-2.65993	0.00781574	NA
ENSMUSG00000103280	Gm37277	predicted gene, 37277 [Source:MGI Symbol;Acc:MGI:5610505]	37.7769	-0.101236	0.0482841	-2.65844	0.00785039	0.207203
ENSMUSG00000071550	Cfap44	cilia and flagella associated protein 44 [Source:MGI Symbol;Acc:MGI:1277238]	106.762	-0.169935	0.070554	-2.65772	0.00786711	0.207203
ENSMUSG00000020774	Aspa	aspartoacylase [Source:MGI Symbol;Acc:MGI:87914]	148.826	-0.192765	0.0754515	-2.65751	0.00787209	0.207203
ENSMUSG00000034055	Phka1	phosphorylase kinase alpha 1 [Source:MGI Symbol;Acc:MGI:97576]	304.558	-0.222077	0.0838486	-2.65417	0.00795035	0.208958
ENSMUSG00000105289	Gm43483	predicted gene 43483 [Source:MGI Symbol;Acc:MGI:5663620]	60.7647	-0.160724	0.0528869	-2.65317	0.00797391	0.209039
ENSMUSG00000044835	Ankrd45	ankyrin repeat domain 45 [Source:MGI Symbol;Acc:MGI:1921094]	3659.39	0.187945	0.0709558	2.65279	0.00798293	0.209039
ENSMUSG00000015478	Rnf5	ring finger protein 5 [Source:MGI Symbol;Acc:MGI:1860076]	6783.29	0.184428	0.0696067	2.65257	0.00798825	0.209039
ENSMUSG00000106536	Gm42508	predicted gene 42508 [Source:MGI Symbol;Acc:MGI:5662645]	29.4648	-0.125509	0.0444343	-2.65118	0.00802113	0.209461
ENSMUSG00000102331	Gm19938	predicted gene, 19938 [Source:MGI Symbol;Acc:MGI:5012123]	232.538	-0.284522	0.0758595	-2.65091	0.00802761	0.209461
ENSMUSG00000074283	Zfp109	zinc finger protein 109 [Source:MGI Symbol;Acc:MGI:1929099]	503.459	-0.237727	0.0894831	-2.65038	0.00804011	0.209484
ENSMUSG00000048930	Tada3	transcriptional adaptor 3 [Source:MGI Symbol;Acc:MGI:1915724]	1410.88	0.224467	0.0844306	2.64839	0.00808759	0.210417
ENSMUSG00000114830	Gm47400	predicted gene, 47400 [Source:MGI Symbol;Acc:MGI:6096328]	6.53814	-0.034012	0.020953	-2.64769	0.00810441	NA
ENSMUSG00000097063	Pantr2	POU domain, class 3, transcription factor 3 adjacent noncoding transcript 2 [Source:MGI Symbol;Acc:MGI:1913870]	12.8915	-0.0751173	0.0338763	-2.64478	0.0081743	0.212104
ENSMUSG00000036098	Myrf	myelin regulatory factor [Source:MGI Symbol;Acc:MGI:2684944]	556.363	-0.239148	0.087456	-2.64408	0.00819134	0.212104
ENSMUSG00000104929	Gm42766	predicted gene 42766 [Source:MGI Symbol;Acc:MGI:5662903]	46.2365	-0.10888	0.0484392	-2.64376	0.00819911	0.212104
ENSMUSG00000028514	Usp24	ubiquitin specific peptidase 24 [Source:MGI Symbol;Acc:MGI:1919936]	3436.68	-0.229328	0.085305	-2.64374	0.00819946	0.212104
ENSMUSG00000105304	Gm43696	predicted gene 43696 [Source:MGI Symbol;Acc:MGI:5663833]	74.0656	-0.152739	0.05777	-2.64307	0.00821589	0.212131
ENSMUSG00000055980	Irs1	insulin receptor substrate 1 [Source:MGI Symbol;Acc:MGI:99454]	1088.17	-0.226906	0.0848746	-2.64273	0.00822406	0.212131
ENSMUSG00000022426	Josd1	Josephin domain containing 1 [Source:MGI Symbol;Acc:MGI:1921408]	3586.58	0.195837	0.0739754	2.63935	0.00830662	0.21347
ENSMUSG00000102391	Gm37578	predicted gene, 37578 [Source:MGI Symbol;Acc:MGI:5610806]	17.4126	-0.0564297	0.0325155	-2.63921	0.00831002	0.21347
ENSMUSG00000023000	Dhh	desert hedgehog [Source:MGI Symbol;Acc:MGI:94891]	7.72315	0.0431766	0.024125	2.63909	0.00831288	NA
ENSMUSG00000103889	Gm37011	predicted gene, 37011 [Source:MGI Symbol;Acc:MGI:5610239]	27.0376	-0.100551	0.042425	-2.63855	0.00832603	0.21347
ENSMUSG00000046196	Ttc39d	tetratricopeptide repeat domain 39D [Source:MGI Symbol;Acc:MGI:1914987]	6.6583	-0.0279591	0.0194345	-2.63835	0.00833098	NA
ENSMUSG00000096014	Sox1	SRY (sex determining region Y)-box 1 [Source:MGI Symbol;Acc:MGI:98357]	798.186	0.235709	0.0895482	2.63827	0.00833313	0.21347
ENSMUSG00000053907	Mat2a	methionine adenosyltransferase II, alpha [Source:MGI Symbol;Acc:MGI:2443731]	3980.31	-0.216781	0.0821756	-2.63818	0.00833516	0.21347
ENSMUSG00000114524	Gm48357	predicted gene, 48357 [Source:MGI Symbol;Acc:MGI:6097824]	8.2925	-0.0195664	0.0186895	-2.63813	0.00833647	NA
ENSMUSG00000086353	Gm13481	predicted gene 13481 [Source:MGI Symbol;Acc:MGI:3651624]	6.72826	-0.0212626	0.0196572	-2.63755	0.00835082	NA
ENSMUSG00000022321	Cdh10	cadherin 10 [Source:MGI Symbol;Acc:MGI:107436]	1390.86	-0.220862	0.083976	-2.63609	0.00838678	0.214488
ENSMUSG00000029053	Prkcz	protein kinase C, zeta [Source:MGI Symbol;Acc:MGI:97602]	6616.01	0.191722	0.0728516	2.63448	0.00842668	0.2151
ENSMUSG00000047021	Cfap65	cilia and flagella associated protein 65 [Source:MGI Symbol;Acc:MGI:2444274]	81.3146	-0.19254	0.0680177	-2.63416	0.0084346	0.2151
ENSMUSG00000117294	Gm49839	predicted gene, 49839 [Source:MGI Symbol;Acc:MGI:6270508]	8.82584	-0.0596009	0.0271446	-2.63368	0.0084465	NA
ENSMUSG00000067279	Ppp1r3c	protein phosphatase 1, regulatory subunit 3C [Source:MGI Symbol;Acc:MGI:1858229]	223.36	-0.220324	0.0789813	-2.63328	0.00845653	0.215355
ENSMUSG00000034949	Zfr2	zinc finger RNA binding protein 2 [Source:MGI Symbol;Acc:MGI:2143792]	1142.99	-0.237717	0.0884125	-2.63207	0.00848654	0.215814
ENSMUSG00000108953	Gm45129	predicted gene 45129 [Source:MGI Symbol;Acc:MGI:5753705]	6.02693	-0.0412827	0.0224521	-2.63065	0.0085221	NA
ENSMUSG00000045176	Borcs6	BLOC-1 related complex subunit 6 [Source:MGI Symbol;Acc:MGI:1919173]	697.023	0.231594	0.0884212	2.63018	0.00853394	0.216315
ENSMUSG00000045288	Ush1g	USH1 protein network component sans [Source:MGI Symbol;Acc:MGI:2450757]	22.7819	-0.0599626	0.0370127	-2.63005	0.00853733	0.216315
ENSMUSG00000026395	Ptprc	protein tyrosine phosphatase, receptor type, C [Source:MGI Symbol;Acc:MGI:97810]	7.90192	-0.0541014	0.0266395	-2.62987	0.00854185	NA
ENSMUSG00000088001	Gm22883	predicted gene, 22883 [Source:MGI Symbol;Acc:MGI:5452660]	23.801	-0.0840533	0.039925	-2.62985	0.00854223	0.216315
ENSMUSG00000106414	Gm43320	predicted gene 43320 [Source:MGI Symbol;Acc:MGI:5663457]	63.573	-0.163266	0.0600852	-2.62852	0.00857572	0.216859
ENSMUSG00000105021	Gm8234	predicted gene 8234 [Source:MGI Symbol;Acc:MGI:3779790]	7.10939	-0.0317471	0.021042	-2.62713	0.00861097	NA
ENSMUSG00000022883	Robo1	roundabout guidance receptor 1 [Source:MGI Symbol;Acc:MGI:1274781]	4247.43	-0.197535	0.0751262	-2.62706	0.00861267	0.217488
ENSMUSG00000042554	Zp3r	zona pellucida 3 receptor [Source:MGI Symbol;Acc:MGI:104965]	15.4283	-0.0439302	0.0289271	-2.62521	0.00865954	0.218366
ENSMUSG00000042626	Shc1	src homology 2 domain-containing transforming protein C1 [Source:MGI Symbol;Acc:MGI:98296]	80.7732	-0.171246	0.0644865	-2.62469	0.00867279	0.218394
ENSMUSG00000035696	Rnf38	ring finger protein 38 [Source:MGI Symbol;Acc:MGI:1920719]	3797.37	0.188313	0.0716571	2.62288	0.00871894	0.21925
ENSMUSG00000021068	Nin	ninein [Source:MGI Symbol;Acc:MGI:105108]	2458.22	-0.219177	0.0823075	-2.62201	0.00874135	0.219508
ENSMUSG00000024621	Csf1r	colony stimulating factor 1 receptor [Source:MGI Symbol;Acc:MGI:1339758]	111.458	-0.191027	0.0708253	-2.62107	0.00876538	0.219755
ENSMUSG00000038048	Cntnap5c	contactin associated protein-like 5C [Source:MGI Symbol;Acc:MGI:3646013]	702.483	-0.234083	0.0896184	-2.62068	0.00877556	0.219755
ENSMUSG00000099893	Gm29245	predicted gene 29245 [Source:MGI Symbol;Acc:MGI:5579951]	29.1561	-0.122341	0.0462549	-2.62003	0.00879217	0.219865
ENSMUSG00000036450	Hif1an	hypoxia-inducible factor 1, alpha subunit inhibitor [Source:MGI Symbol;Acc:MGI:2442345]	588.958	0.231751	0.0898597	2.61871	0.00882631	0.220413
ENSMUSG00000109320	Gm44679	predicted gene 44679 [Source:MGI Symbol;Acc:MGI:5753255]	48.6016	-0.149946	0.054104	-2.61588	0.00889966	0.221635
ENSMUSG00000106847	Peg13	paternally expressed 13 [Source:MGI Symbol;Acc:MGI:2663476]	10680.5	0.199004	0.0764432	2.61588	0.0088998	0.221635
ENSMUSG00000025766	D3Ertd751e	DNA segment, Chr 3, ERATO Doi 751, expressed [Source:MGI Symbol;Acc:MGI:1289213]	685.068	-0.228636	0.0876843	-2.61524	0.0089165	0.221744
ENSMUSG00000113341	9430031K09Rik	RIKEN cDNA 9430031K09 gene [Source:MGI Symbol;Acc:MGI:1924503]	31.7019	-0.123528	0.0468685	-2.61394	0.00895039	0.22228
ENSMUSG00000109420	Gm44702	predicted gene 44702 [Source:MGI Symbol;Acc:MGI:5753278]	8.41808	-0.0226473	0.020025	-2.6138	0.00895409	NA
ENSMUSG00000026480	Ncf2	neutrophil cytosolic factor 2 [Source:MGI Symbol;Acc:MGI:97284]	57.5865	-0.132011	0.0522875	-2.61284	0.00897926	0.222691
ENSMUSG00000037363	Letm2	leucine zipper-EF-hand containing transmembrane protein 2 [Source:MGI Symbol;Acc:MGI:2444979]	261.225	-0.238	0.0841726	-2.61177	0.00900752	0.223085
ENSMUSG00000006403	Adamts4	a disintegrin-like and metallopeptidase (reprolysin type) with thrombospondin type 1 motif, 4 [Source:MGI Symbol;Acc:MGI:1339949]	675.121	-0.247207	0.0876712	-2.61096	0.00902876	0.223301
ENSMUSG00000105179	Gm42866	predicted gene 42866 [Source:MGI Symbol;Acc:MGI:5663003]	28.7487	-0.118655	0.0465827	-2.6105	0.00904102	0.223301
ENSMUSG00000108522	Gm44664	predicted gene 44664 [Source:MGI Symbol;Acc:MGI:5753240]	9.05306	-0.0374421	0.024431	-2.60996	0.0090553	NA
ENSMUSG00000028245	Nsmaf	neutral sphingomyelinase (N-SMase) activation associated factor [Source:MGI Symbol;Acc:MGI:1341864]	736.208	-0.246547	0.0898577	-2.60932	0.00907222	0.223527
ENSMUSG00000042700	Sipa1l1	signal-induced proliferation-associated 1 like 1 [Source:MGI Symbol;Acc:MGI:2443679]	16350.2	-0.19773	0.0753282	-2.60922	0.00907498	0.223527
ENSMUSG00000075538	Gm10855	predicted gene 10855 [Source:MGI Symbol;Acc:MGI:3641819]	133.274	-0.238386	0.0724043	-2.60861	0.00909117	0.22362
ENSMUSG00000107804	Gm44439	predicted gene, 44439 [Source:MGI Symbol;Acc:MGI:5690831]	15.4822	-0.0879761	0.0346593	-2.60795	0.00910866	0.223718
ENSMUSG00000029449	Rhof	ras homolog family member F (in filopodia) [Source:MGI Symbol;Acc:MGI:1345629]	1738.23	0.213608	0.0824999	2.60752	0.00912009	0.223718
ENSMUSG00000039891	Txlnb	taxilin beta [Source:MGI Symbol;Acc:MGI:2671945]	17.3505	-0.0715218	0.0333649	-2.60706	0.00913236	0.223718
ENSMUSG00000031145	Prickle3	prickle planar cell polarity protein 3 [Source:MGI Symbol;Acc:MGI:1859635]	10.2455	-0.0232355	0.0250203	-2.60542	0.0091762	NA
ENSMUSG00000112448	Gm48182	predicted gene, 48182 [Source:MGI Symbol;Acc:MGI:6097559]	9.44342	-0.0376894	0.0257268	-2.60534	0.00917833	NA
ENSMUSG00000024140	Epas1	endothelial PAS domain protein 1 [Source:MGI Symbol;Acc:MGI:109169]	797.683	-0.253832	0.0889577	-2.60462	0.00919773	0.224772
ENSMUSG00000015377	Dennd6b	DENN/MADD domain containing 6B [Source:MGI Symbol;Acc:MGI:1916690]	588.763	-0.228045	0.0897423	-2.60452	0.00920031	0.224772
ENSMUSG00000109868	Gm39244	predicted gene, 39244 [Source:MGI Symbol;Acc:MGI:5622129]	35.1371	0.0698192	0.0452861	2.60337	0.00923123	0.225222
ENSMUSG00000097884	Gm26543	predicted gene, 26543 [Source:MGI Symbol;Acc:MGI:5477037]	49.6875	-0.156811	0.0575576	-2.60208	0.00926595	0.225562
ENSMUSG00000042156	Dzip1	DAZ interacting protein 1 [Source:MGI Symbol;Acc:MGI:1914311]	893.241	-0.234489	0.0875942	-2.60181	0.00927336	0.225562
ENSMUSG00000033952	Aspm	abnormal spindle microtubule assembly [Source:MGI Symbol;Acc:MGI:1334448]	26.574	-0.10861	0.0439358	-2.60146	0.0092827	0.225562
ENSMUSG00000038375	Trp53inp2	transformation related protein 53 inducible nuclear protein 2 [Source:MGI Symbol;Acc:MGI:1915978]	10027.7	0.178245	0.0686763	2.6009	0.00929791	0.225628
ENSMUSG00000002428	Hltf	helicase-like transcription factor [Source:MGI Symbol;Acc:MGI:1196437]	773.916	-0.222766	0.0898335	-2.60003	0.00932165	0.2259
ENSMUSG00000017817	Jph2	junctophilin 2 [Source:MGI Symbol;Acc:MGI:1891496]	16.3575	0.0908482	0.0363375	2.59867	0.00935856	0.226291
ENSMUSG00000066595	Flvcr1	feline leukemia virus subgroup C cellular receptor 1 [Source:MGI Symbol;Acc:MGI:2444881]	257.752	-0.225186	0.0876258	-2.59811	0.00937395	0.226291
ENSMUSG00000110959	Gm47198	predicted gene, 47198 [Source:MGI Symbol;Acc:MGI:6095994]	22.8376	-0.0475871	0.0353505	-2.59805	0.00937543	0.226291
ENSMUSG00000082849	Gm14053	predicted gene 14053 [Source:MGI Symbol;Acc:MGI:3651943]	103.875	-0.155734	0.0687682	-2.59675	0.00941098	0.226845
ENSMUSG00000086012	Gm15902	predicted gene 15902 [Source:MGI Symbol;Acc:MGI:3802133]	20.6012	-0.0782586	0.0369505	-2.59544	0.00944696	0.227408
ENSMUSG00000025410	Dctn2	dynactin 2 [Source:MGI Symbol;Acc:MGI:107733]	6699.63	0.173062	0.0667721	2.59443	0.00947475	0.227773
ENSMUSG00000107567	4930480K02Rik	RIKEN cDNA 4930480K02 gene [Source:MGI Symbol;Acc:MGI:1922185]	33.7395	-0.121822	0.0508728	-2.59304	0.00951326	0.227978
ENSMUSG00000037032	Apbb1	amyloid beta (A4) precursor protein-binding, family B, member 1 [Source:MGI Symbol;Acc:MGI:107765]	6086.12	0.191261	0.0739271	2.59292	0.00951642	0.227978
ENSMUSG00000046961	Gpr156	G protein-coupled receptor 156 [Source:MGI Symbol;Acc:MGI:2653880]	12.0645	0.042719	0.0274224	2.59275	0.0095212	0.227978
ENSMUSG00000097311	Gm26871	predicted gene, 26871 [Source:MGI Symbol;Acc:MGI:5477365]	237.464	-0.248769	0.0841913	-2.59196	0.00954311	0.228088
ENSMUSG00000104871	Gm42639	predicted gene 42639 [Source:MGI Symbol;Acc:MGI:5662776]	16.7169	-0.0870715	0.0353542	-2.59167	0.00955109	0.228088
ENSMUSG00000108586	Gm44976	predicted gene 44976 [Source:MGI Symbol;Acc:MGI:5753552]	8.53677	-0.05133	0.0248601	-2.59088	0.00957311	NA
ENSMUSG00000035478	Mbd3	methyl-CpG binding domain protein 3 [Source:MGI Symbol;Acc:MGI:1333812]	1279.83	0.215816	0.0832899	2.5904	0.0095865	0.22863
ENSMUSG00000091318	Gm5415	predicted gene 5415 [Source:MGI Symbol;Acc:MGI:3644687]	16.1281	-0.0722071	0.0351731	-2.58973	0.00960513	0.228772
ENSMUSG00000001827	Folr1	folate receptor 1 (adult) [Source:MGI Symbol;Acc:MGI:95568]	26.4772	0.0701363	0.0369027	2.58919	0.00962012	0.228827
ENSMUSG00000113349	Gm48369	predicted gene, 48369 [Source:MGI Symbol;Acc:MGI:6097840]	7.12369	-0.0406804	0.0216159	-2.58673	0.00968906	NA
ENSMUSG00000106443	Gm42702	predicted gene 42702 [Source:MGI Symbol;Acc:MGI:5662839]	9.51133	-0.0144498	0.022389	-2.58665	0.00969133	NA
ENSMUSG00000097683	Gm26644	predicted gene, 26644 [Source:MGI Symbol;Acc:MGI:5477138]	1698	-0.220261	0.0848345	-2.58657	0.00969356	0.23027
ENSMUSG00000005803	Sqor	sulfide quinone oxidoreductase [Source:MGI Symbol;Acc:MGI:1929899]	35.8967	-0.115212	0.0438831	-2.58605	0.00970827	0.230316
ENSMUSG00000102800	Gm37479	predicted gene, 37479 [Source:MGI Symbol;Acc:MGI:5610707]	6.36847	-0.037395	0.0204985	-2.58453	0.00975107	NA
ENSMUSG00000018800	Abca5	ATP-binding cassette, sub-family A (ABC1), member 5 [Source:MGI Symbol;Acc:MGI:2386607]	2025.91	-0.223129	0.0841182	-2.58287	0.00979834	0.232074
ENSMUSG00000030271	Ogg1	8-oxoguanine DNA-glycosylase 1 [Source:MGI Symbol;Acc:MGI:1097693]	187.978	0.212306	0.0838203	2.58221	0.00981703	0.232074
ENSMUSG00000105572	Gm43300	predicted gene 43300 [Source:MGI Symbol;Acc:MGI:5663437]	44.0263	-0.129324	0.0545815	-2.58203	0.00982219	0.232074
ENSMUSG00000108394	Gm45477	predicted gene 45477 [Source:MGI Symbol;Acc:MGI:5791313]	29.4345	-0.103012	0.0443514	-2.58127	0.00984379	0.232074
ENSMUSG00000106408	Gm43321	predicted gene 43321 [Source:MGI Symbol;Acc:MGI:5663458]	35.6768	-0.0795224	0.0455291	-2.58117	0.00984674	0.232074
ENSMUSG00000021900	Btd	biotinidase [Source:MGI Symbol;Acc:MGI:1347001]	123.224	-0.201321	0.0777807	-2.57729	0.00995781	0.234275
ENSMUSG00000054555	Adam12	a disintegrin and metallopeptidase domain 12 (meltrin alpha) [Source:MGI Symbol;Acc:MGI:105378]	119.559	-0.168254	0.0712545	-2.577	0.00996612	0.234275
ENSMUSG00000102305	Gm38192	predicted gene, 38192 [Source:MGI Symbol;Acc:MGI:5611420]	27.1872	-0.0931829	0.0418264	-2.57621	0.00998891	0.234505
ENSMUSG00000108920	Gm44678	predicted gene 44678 [Source:MGI Symbol;Acc:MGI:5753254]	27.4363	-0.115909	0.0440256	-2.57564	0.0100056	0.234591
ENSMUSG00000006024	Napa	N-ethylmaleimide sensitive fusion protein attachment protein alpha [Source:MGI Symbol;Acc:MGI:104563]	7856.32	0.176486	0.0686627	2.57504	0.0100227	0.234688
ENSMUSG00000039347	Atp6v0e2	ATPase, H+ transporting, lysosomal V0 subunit E2 [Source:MGI Symbol;Acc:MGI:1923502]	12250.6	0.18046	0.0701542	2.5743	0.0100443	0.234887
ENSMUSG00000103867	9630010A21Rik	RIKEN cDNA 9630010A21 gene [Source:MGI Symbol;Acc:MGI:2442787]	54.8438	-0.0981528	0.0547502	-2.57281	0.0100878	0.23541
ENSMUSG00000019699	Akt3	thymoma viral proto-oncogene 3 [Source:MGI Symbol;Acc:MGI:1345147]	20590.3	0.161242	0.062658	2.57255	0.0100951	0.23541
ENSMUSG00000109051	Gm44913	predicted gene 44913 [Source:MGI Symbol;Acc:MGI:5753489]	16.6182	-0.0844319	0.0358331	-2.57202	0.0101108	0.23541
ENSMUSG00000029068	Ccnl2	cyclin L2 [Source:MGI Symbol;Acc:MGI:1927119]	1833.11	-0.203321	0.0785327	-2.57138	0.0101294	0.23541
ENSMUSG00000022449	Adamts20	a disintegrin-like and metallopeptidase (reprolysin type) with thrombospondin type 1 motif, 20 [Source:MGI Symbol;Acc:MGI:2660628]	244.813	-0.228116	0.08577	-2.57129	0.0101319	0.23541
ENSMUSG00000064293	Cntn4	contactin 4 [Source:MGI Symbol;Acc:MGI:1095737]	833.464	-0.225997	0.0868874	-2.57056	0.0101535	0.235594
ENSMUSG00000009030	Pdcl	phosducin-like [Source:MGI Symbol;Acc:MGI:1914716]	579.732	0.225226	0.0898591	2.56985	0.0101743	0.235594
ENSMUSG00000030411	Nova2	NOVA alternative splicing regulator 2 [Source:MGI Symbol;Acc:MGI:104296]	8123.93	0.173105	0.0674635	2.56919	0.0101937	0.235594
ENSMUSG00000038805	Six3	sine oculis-related homeobox 3 [Source:MGI Symbol;Acc:MGI:102764]	48.1297	0.0625808	0.0490471	2.56896	0.0102004	0.235594
ENSMUSG00000024330	Col11a2	collagen, type XI, alpha 2 [Source:MGI Symbol;Acc:MGI:88447]	45.0739	-0.149055	0.0508589	-2.5688	0.0102051	0.235594
ENSMUSG00000027259	Adal	adenosine deaminase-like [Source:MGI Symbol;Acc:MGI:1923144]	588.13	0.229615	0.0893963	2.56807	0.0102268	0.235638
ENSMUSG00000040260	Daam2	dishevelled associated activator of morphogenesis 2 [Source:MGI Symbol;Acc:MGI:1923691]	351.417	-0.228092	0.0882462	-2.56745	0.0102451	0.235638
ENSMUSG00000097736	9530059O14Rik	RIKEN cDNA 9530059O14 gene [Source:MGI Symbol;Acc:MGI:2442421]	239.715	-0.231962	0.0797145	-2.56712	0.0102547	0.235638
ENSMUSG00000104724	Gm43162	predicted gene 43162 [Source:MGI Symbol;Acc:MGI:5663299]	21.8844	-0.0709958	0.037638	-2.5669	0.0102612	0.235638
ENSMUSG00000028932	Psmc2	proteasome (prosome, macropain) 26S subunit, ATPase 2 [Source:MGI Symbol;Acc:MGI:109555]	3124.82	0.196653	0.0764272	2.56652	0.0102724	0.235638
ENSMUSG00000109725	Gm45265	predicted gene 45265 [Source:MGI Symbol;Acc:MGI:5791101]	11.0236	-0.0431088	0.027913	-2.56604	0.0102866	0.235664
ENSMUSG00000042744	Hectd4	HECT domain E3 ubiquitin protein ligase 4 [Source:MGI Symbol;Acc:MGI:3647820]	15875.4	-0.205056	0.0790092	-2.56399	0.0103478	0.236589
ENSMUSG00000058239	Usf2	upstream transcription factor 2 [Source:MGI Symbol;Acc:MGI:99961]	1272.98	0.213992	0.0833722	2.5638	0.0103533	0.236589
ENSMUSG00000104178	Gm9916	predicted gene 9916 [Source:MGI Symbol;Acc:MGI:3642633]	42.0855	-0.131503	0.0479498	-2.56286	0.0103814	0.236652
ENSMUSG00000115639	4930404K13Rik	RIKEN cDNA 4930404K13 gene [Source:MGI Symbol;Acc:MGI:1922095]	17.3827	-0.0716363	0.0362996	-2.5626	0.0103891	0.236652
ENSMUSG00000082315	Gm16523	predicted gene, 16523 [Source:MGI Symbol;Acc:MGI:4360990]	29.027	-0.114608	0.0434255	-2.56239	0.0103954	0.236652
ENSMUSG00000056752	Dnah9	dynein, axonemal, heavy chain 9 [Source:MGI Symbol;Acc:MGI:1289279]	663.828	-0.222579	0.0881584	-2.56142	0.0104246	0.236722
ENSMUSG00000021840	Mapk1ip1l	mitogen-activated protein kinase 1 interacting protein 1-like [Source:MGI Symbol;Acc:MGI:2444022]	3783.32	0.19085	0.0754405	2.56094	0.0104388	0.236722
ENSMUSG00000071691	Gm960	predicted gene 960 [Source:MGI Symbol;Acc:MGI:2685806]	99.1363	-0.168201	0.0717912	-2.56061	0.0104488	0.236722
ENSMUSG00000102854	C130023A14Rik	RIKEN cDNA C130023A14 gene [Source:MGI Symbol;Acc:MGI:2442654]	19.599	-0.10076	0.0384094	-2.56054	0.0104509	0.236722
ENSMUSG00000052302	Tbc1d30	TBC1 domain family, member 30 [Source:MGI Symbol;Acc:MGI:1921944]	3352.75	0.192696	0.0752755	2.55835	0.0105171	0.23792
ENSMUSG00000106214	Gm43426	predicted gene 43426 [Source:MGI Symbol;Acc:MGI:5663563]	8.1736	-0.0491047	0.0239956	-2.55809	0.0105248	NA
ENSMUSG00000085279	Gm15965	predicted gene 15965 [Source:MGI Symbol;Acc:MGI:3802002]	37.7262	-0.0789507	0.042599	-2.55759	0.0105399	0.238139
ENSMUSG00000102984	Gm34727	predicted gene, 34727 [Source:MGI Symbol;Acc:MGI:5593886]	15.3428	-0.071916	0.0312557	-2.55665	0.0105685	0.238317
ENSMUSG00000071014	Ndufb6	NADH:ubiquinone oxidoreductase subunit B6 [Source:MGI Symbol;Acc:MGI:2684983]	1663.65	0.200536	0.078516	2.55557	0.0106014	0.238317
ENSMUSG00000062184	Hs6st2	heparan sulfate 6-O-sulfotransferase 2 [Source:MGI Symbol;Acc:MGI:1354959]	863.398	0.220938	0.0871709	2.55551	0.0106033	0.238317
ENSMUSG00000103050	Gm38273	predicted gene, 38273 [Source:MGI Symbol;Acc:MGI:5611501]	86.3574	-0.199267	0.0680868	-2.55544	0.0106054	0.238317
ENSMUSG00000113812	Gm48699	predicted gene, 48699 [Source:MGI Symbol;Acc:MGI:6098334]	6.63619	-0.0266675	0.0210011	-2.55542	0.0106059	NA
ENSMUSG00000048387	Osr1	odd-skipped related transcription factor 1 [Source:MGI Symbol;Acc:MGI:1344424]	160.439	-0.202813	0.0783089	-2.55516	0.0106139	0.238317
ENSMUSG00000057457	Phex	phosphate regulating endopeptidase homolog, X-linked [Source:MGI Symbol;Acc:MGI:107489]	7.14466	0.0407707	0.0235026	2.55428	0.0106407	NA
ENSMUSG00000020571	Pdia6	protein disulfide isomerase associated 6 [Source:MGI Symbol;Acc:MGI:1919103]	1932.33	0.202731	0.0800287	2.55254	0.0106942	0.239404
ENSMUSG00000105946	Gm43776	predicted gene 43776 [Source:MGI Symbol;Acc:MGI:5663913]	37.1248	-0.11096	0.0483073	-2.55207	0.0107084	0.239404
ENSMUSG00000051586	Mical3	microtubule associated monooxygenase, calponin and LIM domain containing 3 [Source:MGI Symbol;Acc:MGI:2442733]	2656.84	-0.233875	0.0896363	-2.55188	0.0107145	0.239404
ENSMUSG00000042508	Dmtf1	cyclin D binding myb-like transcription factor 1 [Source:MGI Symbol;Acc:MGI:1344415]	2690.91	0.208592	0.0819771	2.55149	0.0107263	0.239404
ENSMUSG00000113195	Gm48586	predicted gene, 48586 [Source:MGI Symbol;Acc:MGI:6098157]	12.7986	0.0334826	0.0258551	2.5513	0.0107322	0.239404
ENSMUSG00000114511	0710001A04Rik	RIKEN cDNA 0710001A04 gene [Source:MGI Symbol;Acc:MGI:1915652]	18.0363	-0.0804233	0.0314815	-2.55092	0.0107437	0.239404
ENSMUSG00000034163	Zfc3h1	zinc finger, C3H1-type containing [Source:MGI Symbol;Acc:MGI:2446143]	2488.74	-0.214333	0.0826822	-2.5503	0.0107631	0.239404
ENSMUSG00000038806	Sde2	SDE2 telomere maintenance homolog (S. pombe) [Source:MGI Symbol;Acc:MGI:2384788]	1383.21	0.218629	0.0860392	2.55012	0.0107685	0.239404
ENSMUSG00000024049	Myom1	myomesin 1 [Source:MGI Symbol;Acc:MGI:1341430]	47.0683	-0.130588	0.0543689	-2.54784	0.0108393	0.240681
ENSMUSG00000112654	4930455C13Rik	RIKEN cDNA 4930455C13 gene [Source:MGI Symbol;Acc:MGI:1921240]	7.52239	-0.0570415	0.0270825	-2.54664	0.0108767	NA
ENSMUSG00000112273	Gm29783	predicted gene, 29783 [Source:MGI Symbol;Acc:MGI:5588942]	33.3806	-0.117066	0.0484451	-2.54607	0.0108944	0.241607
ENSMUSG00000102929	Gm37154	predicted gene, 37154 [Source:MGI Symbol;Acc:MGI:5610382]	16.2314	0.0636655	0.0326254	2.54458	0.0109408	0.242304
ENSMUSG00000085418	Grip1os1	glutamate receptor interacting protein 1, opposite strand 1 [Source:MGI Symbol;Acc:MGI:1922226]	35.8017	-0.039398	0.0372807	-2.54349	0.0109752	0.242304
ENSMUSG00000022269	Marchf11	membrane associated ring-CH-type finger 11 [Source:MGI Symbol;Acc:MGI:3608327]	135.398	0.196938	0.0784173	2.54311	0.0109871	0.242304
ENSMUSG00000026864	Hspa5	heat shock protein 5 [Source:MGI Symbol;Acc:MGI:95835]	7362.73	0.19766	0.0777308	2.54302	0.01099	0.242304
ENSMUSG00000111394	Gm49759	predicted gene, 49759 [Source:MGI Symbol;Acc:MGI:6215263]	41.7278	-0.0976165	0.0501805	-2.54292	0.010993	0.242304
ENSMUSG00000112075	Gm47700	predicted gene, 47700 [Source:MGI Symbol;Acc:MGI:6096813]	23.7503	-0.0667893	0.0376347	-2.54089	0.0110571	0.243208
ENSMUSG00000087625	4930419G24Rik	RIKEN cDNA 4930419G24 gene [Source:MGI Symbol;Acc:MGI:1921124]	92.2048	-0.192103	0.059666	-2.54055	0.0110677	0.243208
ENSMUSG00000033004	Mycbp2	MYC binding protein 2, E3 ubiquitin protein ligase [Source:MGI Symbol;Acc:MGI:2179432]	15836.8	-0.203699	0.0796756	-2.54003	0.0110844	0.243208
ENSMUSG00000031357	Syap1	synapse associated protein 1 [Source:MGI Symbol;Acc:MGI:1914293]	1256.99	0.209354	0.0843844	2.53921	0.0111102	0.243208
ENSMUSG00000108943	Gm44559	predicted gene 44559 [Source:MGI Symbol;Acc:MGI:5753135]	46.7645	-0.0862312	0.049873	-2.53912	0.011113	0.243208
ENSMUSG00000042425	Frmpd3	FERM and PDZ domain containing 3 [Source:MGI Symbol;Acc:MGI:3646547]	1695.64	-0.215535	0.0836392	-2.53906	0.011115	0.243208
ENSMUSG00000063730	Hsd3b2	hydroxy-delta-5-steroid dehydrogenase, 3 beta- and steroid delta-isomerase 2 [Source:MGI Symbol;Acc:MGI:96234]	5.11542	-0.0346508	0.0202127	-2.53813	0.0111445	NA
ENSMUSG00000037492	Zmat4	zinc finger, matrin type 4 [Source:MGI Symbol;Acc:MGI:2443497]	4029.62	0.18501	0.0730656	2.53691	0.0111835	0.244133
ENSMUSG00000074939	Chrm5	cholinergic receptor, muscarinic 5 [Source:MGI Symbol;Acc:MGI:109248]	170.517	-0.188851	0.0792051	-2.53689	0.0111843	0.244133
ENSMUSG00000061559	Wdr61	WD repeat domain 61 [Source:MGI Symbol;Acc:MGI:1917493]	2215.84	0.196538	0.0777372	2.53605	0.0112111	0.244421
ENSMUSG00000060671	Atp8b2	ATPase, class I, type 8B, member 2 [Source:MGI Symbol;Acc:MGI:1859660]	1245.41	-0.207682	0.0819837	-2.53355	0.0112914	0.245875
ENSMUSG00000027365	Trpm7	transient receptor potential cation channel, subfamily M, member 7 [Source:MGI Symbol;Acc:MGI:1929996]	1346.04	-0.20511	0.0811937	-2.53286	0.0113135	0.246058
ENSMUSG00000025270	Alas2	aminolevulinic acid synthase 2, erythroid [Source:MGI Symbol;Acc:MGI:87990]	80.4408	-0.145791	0.0648152	-2.53243	0.0113276	0.246068
ENSMUSG00000112891	Gm47391	predicted gene, 47391 [Source:MGI Symbol;Acc:MGI:6096314]	5.4891	0.0300328	0.0186822	2.53127	0.0113651	NA
ENSMUSG00000028613	Lrp8	low density lipoprotein receptor-related protein 8, apolipoprotein e receptor [Source:MGI Symbol;Acc:MGI:1340044]	3390.95	-0.19345	0.0758696	-2.53121	0.0113669	0.246504
ENSMUSG00000079048	4933413L06Rik	RIKEN cDNA 4933413L06 gene [Source:MGI Symbol;Acc:MGI:1918350]	30.0955	-0.0812878	0.0441173	-2.53068	0.011384	0.246504
ENSMUSG00000089924	Gm15689	predicted gene 15689 [Source:MGI Symbol;Acc:MGI:3783130]	13.8255	-0.0769347	0.034191	-2.53054	0.0113887	0.246504
ENSMUSG00000032855	Pkd1	polycystin 1, transient receptor poteintial channel interacting [Source:MGI Symbol;Acc:MGI:97603]	2048.51	-0.259184	0.0893068	-2.53009	0.0114033	0.246526
ENSMUSG00000104416	Gm37067	predicted gene, 37067 [Source:MGI Symbol;Acc:MGI:5610295]	12.6283	-0.0494609	0.0298707	-2.52915	0.0114339	0.246599
ENSMUSG00000063019	Manbal	mannosidase, beta A, lysosomal-like [Source:MGI Symbol;Acc:MGI:1916411]	839.921	0.223941	0.088837	2.52851	0.0114547	0.246599
ENSMUSG00000025195	Dnmbp	dynamin binding protein [Source:MGI Symbol;Acc:MGI:1917352]	221.453	-0.183332	0.0738903	-2.52845	0.0114568	0.246599
ENSMUSG00000054871	Tmem158	transmembrane protein 158 [Source:MGI Symbol;Acc:MGI:1919559]	667.196	0.229163	0.0897553	2.52831	0.0114614	0.246599
ENSMUSG00000039105	Atp6v1g1	ATPase, H+ transporting, lysosomal V1 subunit G1 [Source:MGI Symbol;Acc:MGI:1913540]	3227.98	0.192658	0.0759211	2.52735	0.0114928	0.246805
ENSMUSG00000032643	Fhl3	four and a half LIM domains 3 [Source:MGI Symbol;Acc:MGI:1341092]	30.0403	0.0809512	0.0393965	2.52718	0.0114984	0.246805
ENSMUSG00000021123	Rdh12	retinol dehydrogenase 12 [Source:MGI Symbol;Acc:MGI:1925224]	78.8171	-0.137499	0.0637622	-2.52622	0.0115299	0.247186
ENSMUSG00000006418	Rnf114	ring finger protein 114 [Source:MGI Symbol;Acc:MGI:1933159]	4608.23	0.191897	0.0762701	2.52541	0.0115565	0.247462
ENSMUSG00000035835	Plppr3	phospholipid phosphatase related 3 [Source:MGI Symbol;Acc:MGI:2388640]	461.825	-0.220097	0.0895188	-2.52447	0.0115874	0.247831
ENSMUSG00000087679	Tmem250-ps	transmembrane protein 250, pseudogene [Source:MGI Symbol;Acc:MGI:1924939]	3814.96	0.184788	0.0731418	2.52381	0.0116092	0.247843
ENSMUSG00000108226	Gm44063	predicted gene, 44063 [Source:MGI Symbol;Acc:MGI:5690455]	15.8409	-0.0742832	0.0352004	-2.52347	0.0116202	0.247843
ENSMUSG00000081605	Gm15953	predicted gene 15953 [Source:MGI Symbol;Acc:MGI:3802150]	18.0887	-0.0842267	0.0334826	-2.5232	0.0116292	0.247843
ENSMUSG00000086259	Tmem150cos	transmembrane protein 150C, opposite strand [Source:MGI Symbol;Acc:MGI:1923253]	22.0162	-0.0869315	0.0334554	-2.52111	0.0116986	0.248579
ENSMUSG00000004356	Utp20	UTP20 small subunit processome component [Source:MGI Symbol;Acc:MGI:1917933]	657.424	-0.230541	0.0887128	-2.52061	0.011715	0.248579
ENSMUSG00000116414	Gm4432	predicted gene 4432 [Source:MGI Symbol;Acc:MGI:3782616]	12.1387	-0.0637585	0.0301245	-2.52053	0.0117179	0.248579
ENSMUSG00000019853	Hebp2	heme binding protein 2 [Source:MGI Symbol;Acc:MGI:1860084]	120.216	0.158539	0.0705308	2.5205	0.0117189	0.248579
ENSMUSG00000039552	Rsph4a	radial spoke head 4 homolog A (Chlamydomonas) [Source:MGI Symbol;Acc:MGI:3027894]	201.496	-0.2097	0.0835997	-2.51911	0.0117653	0.24927
ENSMUSG00000064010	Dppa1	developmental pluripotency associated 1 [Source:MGI Symbol;Acc:MGI:2157522]	9.17412	-0.0501947	0.0243681	-2.51882	0.0117748	NA
ENSMUSG00000056763	Cspp1	centrosome and spindle pole associated protein 1 [Source:MGI Symbol;Acc:MGI:2681832]	509.243	-0.237788	0.0887407	-2.5175	0.0118191	0.249865
ENSMUSG00000036615	Rfxap	regulatory factor X-associated protein [Source:MGI Symbol;Acc:MGI:2180854]	2266.66	0.200507	0.0803374	2.51744	0.0118211	0.249865
ENSMUSG00000114504	Gm48321	predicted gene, 48321 [Source:MGI Symbol;Acc:MGI:6097774]	8.42852	-0.048666	0.0241722	-2.51541	0.0118893	NA
ENSMUSG00000004113	Cacna1b	calcium channel, voltage-dependent, N type, alpha 1B subunit [Source:MGI Symbol;Acc:MGI:88296]	9207.17	-0.185625	0.0738007	-2.51541	0.0118896	0.250775
ENSMUSG00000022443	Myh9	myosin, heavy polypeptide 9, non-muscle [Source:MGI Symbol;Acc:MGI:107717]	1417.39	-0.25489	0.0896907	-2.51533	0.011892	0.250775
ENSMUSG00000042682	Selenok	selenoprotein K [Source:MGI Symbol;Acc:MGI:1931466]	3276.18	0.184421	0.0734478	2.51268	0.0119817	0.252046
ENSMUSG00000007989	Fzd3	frizzled class receptor 3 [Source:MGI Symbol;Acc:MGI:108476]	11028.3	0.16697	0.0663479	2.51243	0.0119904	0.252046
ENSMUSG00000038250	Usp38	ubiquitin specific peptidase 38 [Source:MGI Symbol;Acc:MGI:1922091]	1236.56	-0.20662	0.0821337	-2.51231	0.0119942	0.252046
ENSMUSG00000024082	Ndufaf7	NADH:ubiquinone oxidoreductase complex assembly factor 7 [Source:MGI Symbol;Acc:MGI:1920944]	2363.85	0.206422	0.0830809	2.51154	0.0120204	0.252303
ENSMUSG00000039542	Ncam1	neural cell adhesion molecule 1 [Source:MGI Symbol;Acc:MGI:97281]	9715.87	-0.180159	0.071372	-2.509	0.0121072	0.25383
ENSMUSG00000089832	Shkbp1	Sh3kbp1 binding protein 1 [Source:MGI Symbol;Acc:MGI:2385803]	86.4875	-0.1395	0.0663626	-2.50767	0.0121531	0.254429
ENSMUSG00000027333	Smox	spermine oxidase [Source:MGI Symbol;Acc:MGI:2445356]	330.787	-0.2228	0.0893874	-2.50734	0.0121643	0.254429
ENSMUSG00000056579	Tug1	taurine upregulated gene 1 [Source:MGI Symbol;Acc:MGI:2144114]	11670.2	0.178177	0.0705903	2.50689	0.0121798	0.254429
ENSMUSG00000089715	Cbx6	chromobox 6 [Source:MGI Symbol;Acc:MGI:3512628]	9894.53	0.160601	0.0641064	2.50653	0.0121923	0.254429
ENSMUSG00000102591	Gm38383	predicted gene, 38383 [Source:MGI Symbol;Acc:MGI:5611611]	13.4579	-0.0758982	0.0335902	-2.50478	0.0122528	0.255397
ENSMUSG00000098630	Gm27198	predicted gene 27198 [Source:MGI Symbol;Acc:MGI:5521041]	5.06132	-0.0273244	0.0173185	-2.50471	0.012255	NA
ENSMUSG00000005465	Il27ra	interleukin 27 receptor, alpha [Source:MGI Symbol;Acc:MGI:1355318]	15.383	-0.0827203	0.0373262	-2.50402	0.012279	0.255648
ENSMUSG00000103713	Gm2136	predicted gene 2136 [Source:MGI Symbol;Acc:MGI:3780305]	169.205	-0.210056	0.0820626	-2.50282	0.0123207	0.256219
ENSMUSG00000040225	Prrc2c	proline-rich coiled-coil 2C [Source:MGI Symbol;Acc:MGI:1913754]	13110.6	-0.207417	0.0854464	-2.50143	0.0123693	0.256816
ENSMUSG00000109394	A230057D06Rik	RIKEN cDNA A230057D06 gene [Source:MGI Symbol;Acc:MGI:2442922]	351.329	-0.240751	0.0858948	-2.50118	0.0123779	0.256816
ENSMUSG00000036057	Ptpn23	protein tyrosine phosphatase, non-receptor type 23 [Source:MGI Symbol;Acc:MGI:2144837]	1191.51	-0.226262	0.0882794	-2.50069	0.0123951	0.256878
ENSMUSG00000115148	Gm49125	predicted gene, 49125 [Source:MGI Symbol;Acc:MGI:6118530]	12.0513	-0.0542517	0.0288425	-2.50013	0.0124148	0.25699
ENSMUSG00000026078	Pdcl3	phosducin-like 3 [Source:MGI Symbol;Acc:MGI:1916083]	938.778	0.219733	0.0887061	2.49953	0.0124359	0.257133
ENSMUSG00000019978	Epb41l2	erythrocyte membrane protein band 4.1 like 2 [Source:MGI Symbol;Acc:MGI:103009]	1136.97	-0.221729	0.0885435	-2.49864	0.0124672	0.257485
ENSMUSG00000083964	Gm14122	predicted gene 14122 [Source:MGI Symbol;Acc:MGI:3651998]	18.1594	-0.0621342	0.0324647	-2.4973	0.0125144	0.258163
ENSMUSG00000104041	Gm37562	predicted gene, 37562 [Source:MGI Symbol;Acc:MGI:5610790]	5.93731	-0.030837	0.018377	-2.49699	0.0125252	NA
ENSMUSG00000021730	Hcn1	hyperpolarization activated cyclic nucleotide gated potassium channel 1 [Source:MGI Symbol;Acc:MGI:1096392]	6480.05	-0.166591	0.0667688	-2.49686	0.0125298	0.258186
ENSMUSG00000106992	Gm43167	predicted gene 43167 [Source:MGI Symbol;Acc:MGI:5663304]	8.31226	-0.0502064	0.0256743	-2.49675	0.0125336	NA
ENSMUSG00000025025	Mxi1	MAX interactor 1, dimerization protein [Source:MGI Symbol;Acc:MGI:97245]	2379.48	0.19933	0.0797198	2.49559	0.0125749	0.258819
ENSMUSG00000078773	Rad54b	RAD54 homolog B (S. cerevisiae) [Source:MGI Symbol;Acc:MGI:3605986]	10.1478	-0.0517268	0.0283425	-2.49517	0.0125898	NA
ENSMUSG00000087530	Gm15533	predicted gene 15533 [Source:MGI Symbol;Acc:MGI:3782982]	17.5975	-0.0629141	0.0310311	-2.49421	0.0126237	0.258983
ENSMUSG00000017978	Cadps2	Ca2+-dependent activator protein for secretion 2 [Source:MGI Symbol;Acc:MGI:2443963]	6237.65	-0.174488	0.0701008	-2.49397	0.0126324	0.258983
ENSMUSG00000036362	P2ry13	purinergic receptor P2Y, G-protein coupled 13 [Source:MGI Symbol;Acc:MGI:1921441]	38.9284	-0.0754993	0.0376263	-2.49273	0.0126766	0.258983
ENSMUSG00000032977	Fam207a	family with sequence similarity 207, member A [Source:MGI Symbol;Acc:MGI:1916334]	1260.39	0.207097	0.0825777	2.49264	0.0126798	0.258983
ENSMUSG00000068794	Col28a1	collagen, type XXVIII, alpha 1 [Source:MGI Symbol;Acc:MGI:2685312]	7.6752	-0.0543023	0.0261685	-2.49263	0.0126802	NA
ENSMUSG00000054027	Nt5dc3	5'-nucleotidase domain containing 3 [Source:MGI Symbol;Acc:MGI:3513266]	9580.62	-0.180376	0.071982	-2.49257	0.0126823	0.258983
ENSMUSG00000041046	Ramp3	receptor (calcitonin) activity modifying protein 3 [Source:MGI Symbol;Acc:MGI:1860292]	163.13	0.192591	0.0769121	2.49241	0.0126881	0.258983
ENSMUSG00000032680	6820408C15Rik	RIKEN cDNA 6820408C15 gene [Source:MGI Symbol;Acc:MGI:3045333]	66.399	-0.146868	0.0633913	-2.4924	0.0126882	0.258983
ENSMUSG00000021091	Serpina3n	serine (or cysteine) peptidase inhibitor, clade A, member 3N [Source:MGI Symbol;Acc:MGI:105045]	2805.79	-0.189623	0.0759885	-2.49214	0.0126978	0.258983
ENSMUSG00000052921	Arhgef15	Rho guanine nucleotide exchange factor (GEF) 15 [Source:MGI Symbol;Acc:MGI:3045246]	522.541	-0.221492	0.0898555	-2.4917	0.0127134	0.259009
ENSMUSG00000067578	Cbln4	cerebellin 4 precursor protein [Source:MGI Symbol;Acc:MGI:2154433]	1200.65	0.211797	0.0850513	2.49086	0.0127434	0.259184
ENSMUSG00000045104	Ldhb-ps	lactate dehydrogenase B, pseudogene [Source:MGI Symbol;Acc:MGI:3645435]	357.073	0.145797	0.0773407	2.49066	0.0127508	0.259184
ENSMUSG00000097583	6430590A07Rik	RIKEN cDNA 6430590A07 gene [Source:MGI Symbol;Acc:MGI:3648839]	81.1323	-0.162555	0.0672811	-2.49022	0.0127663	0.259208
ENSMUSG00000102830	Gm37012	predicted gene, 37012 [Source:MGI Symbol;Acc:MGI:5610240]	9.80137	-0.0179257	0.0222912	-2.49003	0.0127734	NA
ENSMUSG00000083985	Gm12468	predicted gene 12468 [Source:MGI Symbol;Acc:MGI:3652115]	13.6701	-0.0671526	0.0296998	-2.48972	0.0127843	0.259281
ENSMUSG00000051956	Rnf133	ring finger protein 133 [Source:MGI Symbol;Acc:MGI:2677436]	7.31191	-0.0432574	0.024558	-2.48947	0.0127934	NA
ENSMUSG00000021245	Mlh3	mutL homolog 3 [Source:MGI Symbol;Acc:MGI:1353455]	2576.9	-0.200419	0.0814089	-2.4892	0.0128031	0.25937
ENSMUSG00000104374	Gm37517	predicted gene, 37517 [Source:MGI Symbol;Acc:MGI:5610745]	25.4813	-0.0666718	0.0394336	-2.48764	0.0128594	0.260109
ENSMUSG00000030209	Grin2b	glutamate receptor, ionotropic, NMDA2B (epsilon 2) [Source:MGI Symbol;Acc:MGI:95821]	80144.8	-0.154323	0.0618945	-2.48736	0.0128696	0.260109
ENSMUSG00000087335	4930526F13Rik	RIKEN cDNA 4930526F13 gene [Source:MGI Symbol;Acc:MGI:1922443]	18.6945	-0.0729553	0.0368412	-2.48699	0.0128828	0.260109
ENSMUSG00000044014	Npy5r	neuropeptide Y receptor Y5 [Source:MGI Symbol;Acc:MGI:108082]	243.686	-0.219304	0.0874341	-2.48581	0.0129258	0.260685
ENSMUSG00000072872	Rybp	RING1 and YY1 binding protein [Source:MGI Symbol;Acc:MGI:1929059]	1071.89	0.210698	0.0853988	2.48511	0.0129513	0.260907
ENSMUSG00000032575	Manf	mesencephalic astrocyte-derived neurotrophic factor [Source:MGI Symbol;Acc:MGI:1922090]	1029.69	0.210805	0.0849404	2.48401	0.0129913	0.261422
ENSMUSG00000024558	Mapk4	mitogen-activated protein kinase 4 [Source:MGI Symbol;Acc:MGI:2444559]	2303.52	0.194036	0.0786364	2.48293	0.0130307	0.261922
ENSMUSG00000051980	Casr	calcium-sensing receptor [Source:MGI Symbol;Acc:MGI:1351351]	17.729	-0.0500191	0.0307493	-2.4813	0.0130904	0.262828
ENSMUSG00000000365	Rnf17	ring finger protein 17 [Source:MGI Symbol;Acc:MGI:1353419]	23.9824	-0.07036	0.0363243	-2.47961	0.0131527	0.263726
ENSMUSG00000097563	Gm26638	predicted gene, 26638 [Source:MGI Symbol;Acc:MGI:5477132]	90.1253	-0.120244	0.0567609	-2.47896	0.0131767	0.263726
ENSMUSG00000025993	Slc40a1	solute carrier family 40 (iron-regulated transporter), member 1 [Source:MGI Symbol;Acc:MGI:1315204]	30.9437	-0.106437	0.0424518	-2.4789	0.013179	0.263726
ENSMUSG00000018339	Gpx3	glutathione peroxidase 3 [Source:MGI Symbol;Acc:MGI:105102]	162.933	-0.204811	0.0808068	-2.47783	0.0132185	0.264224
ENSMUSG00000027944	Hax1	HCLS1 associated X-1 [Source:MGI Symbol;Acc:MGI:1346319]	1164.43	0.207919	0.0847913	2.47713	0.0132444	0.264448
ENSMUSG00000096553	Gm10097	predicted gene 10097 [Source:MGI Symbol;Acc:MGI:3642295]	28.274	-0.10537	0.0451133	-2.47549	0.0133053	0.265196
ENSMUSG00000030428	Ttyh1	tweety family member 1 [Source:MGI Symbol;Acc:MGI:1889007]	4771.48	0.188021	0.075738	2.47533	0.0133113	0.265196
ENSMUSG00000015829	Tnr	tenascin R [Source:MGI Symbol;Acc:MGI:99516]	9512.31	-0.195661	0.078476	-2.47434	0.0133483	0.265323
ENSMUSG00000031802	Phxr4	per-hexamer repeat gene 4 [Source:MGI Symbol;Acc:MGI:104522]	105.582	-0.169199	0.0639731	-2.47405	0.013359	0.265323
ENSMUSG00000021598	Med10	mediator complex subunit 10 [Source:MGI Symbol;Acc:MGI:106331]	1296.77	0.210968	0.0856166	2.47385	0.0133665	0.265323
ENSMUSG00000007207	Stx1a	syntaxin 1A (brain) [Source:MGI Symbol;Acc:MGI:109355]	4287.42	0.18896	0.076061	2.4734	0.0133834	0.265323
ENSMUSG00000039737	Prkrip1	Prkr interacting protein 1 (IL11 inducible) [Source:MGI Symbol;Acc:MGI:1914051]	919.233	0.213255	0.0865978	2.47319	0.0133912	0.265323
ENSMUSG00000026283	Ing5	inhibitor of growth family, member 5 [Source:MGI Symbol;Acc:MGI:1922816]	741.954	0.214203	0.0897632	2.47269	0.0134099	0.265401
ENSMUSG00000048787	Dcun1d3	DCN1, defective in cullin neddylation 1, domain containing 3 (S. cerevisiae) [Source:MGI Symbol;Acc:MGI:2679003]	1434.03	0.198218	0.0804339	2.47004	0.0135098	0.266947
ENSMUSG00000028964	Park7	Parkinson disease (autosomal recessive, early onset) 7 [Source:MGI Symbol;Acc:MGI:2135637]	3677.6	0.177066	0.071474	2.46955	0.0135282	0.266947
ENSMUSG00000023266	Frs3	fibroblast growth factor receptor substrate 3 [Source:MGI Symbol;Acc:MGI:2135965]	309.653	0.216447	0.0886345	2.46914	0.013544	0.266947
ENSMUSG00000097282	5031415H12Rik	RIKEN cDNA 5031415H12 gene [Source:MGI Symbol;Acc:MGI:1923234]	57.8869	-0.125207	0.054787	-2.46868	0.0135613	0.266947
ENSMUSG00000052533	Nup188	nucleoporin 188 [Source:MGI Symbol;Acc:MGI:2446190]	577.3	-0.227649	0.0898493	-2.46866	0.0135621	0.266947
ENSMUSG00000109321	A330076H08Rik	RIKEN cDNA A330076H08 gene [Source:MGI Symbol;Acc:MGI:2443193]	291.596	-0.21554	0.0846782	-2.46782	0.0135938	0.26728
ENSMUSG00000087526	Gm15738	predicted gene 15738 [Source:MGI Symbol;Acc:MGI:3783180]	71.079	-0.174953	0.0655228	-2.46668	0.0136372	0.267614
ENSMUSG00000022684	Bfar	bifunctional apoptosis regulator [Source:MGI Symbol;Acc:MGI:1914368]	1369.29	0.210478	0.0851057	2.46539	0.0136863	0.267614
ENSMUSG00000109775	Gm45297	predicted gene 45297 [Source:MGI Symbol;Acc:MGI:5791133]	11.5604	-0.051702	0.027244	-2.4653	0.0136898	0.267614
ENSMUSG00000027799	Nbea	neurobeachin [Source:MGI Symbol;Acc:MGI:1347075]	22505.6	-0.199144	0.0795964	-2.46485	0.0137069	0.267614
ENSMUSG00000063681	Crb1	crumbs family member 1, photoreceptor morphogenesis associated [Source:MGI Symbol;Acc:MGI:2136343]	71.4583	-0.154058	0.0646658	-2.46478	0.0137098	0.267614
ENSMUSG00000079965	Gm14853	predicted gene 14853 [Source:MGI Symbol;Acc:MGI:3708095]	19.3961	-0.0970525	0.0392334	-2.46468	0.0137137	0.267614
ENSMUSG00000070342	Gm10287	predicted gene 10287 [Source:MGI Symbol;Acc:MGI:3642138]	32.1504	-0.0945642	0.043502	-2.46405	0.0137375	0.267614
ENSMUSG00000002984	Tomm40	translocase of outer mitochondrial membrane 40 [Source:MGI Symbol;Acc:MGI:1858259]	1603.12	0.196289	0.0800099	2.46389	0.0137439	0.267614
ENSMUSG00000025243	Slc6a20b	solute carrier family 6 (neurotransmitter transporter), member 20B [Source:MGI Symbol;Acc:MGI:1336891]	29.98	-0.0604608	0.0392427	-2.46388	0.0137444	0.267614
ENSMUSG00000102411	Gm36936	predicted gene, 36936 [Source:MGI Symbol;Acc:MGI:5610164]	23.5541	-0.0977326	0.0426005	-2.4625	0.0137971	0.268352
ENSMUSG00000106035	Gm43545	predicted gene 43545 [Source:MGI Symbol;Acc:MGI:5663682]	9.40475	-0.0587281	0.0265792	-2.46216	0.0138104	NA
ENSMUSG00000104104	Gm37877	predicted gene, 37877 [Source:MGI Symbol;Acc:MGI:5611105]	7.37773	-0.0265524	0.0220913	-2.46211	0.0138124	NA
ENSMUSG00000042567	Nek10	NIMA (never in mitosis gene a)- related kinase 10 [Source:MGI Symbol;Acc:MGI:2685128]	199.289	-0.202563	0.0842368	-2.46174	0.0138263	0.26863
ENSMUSG00000041560	Nop53	NOP53 ribosome biogenesis factor [Source:MGI Symbol;Acc:MGI:2154441]	2305.62	0.190673	0.0775065	2.46104	0.0138535	0.268869
ENSMUSG00000003228	Grk5	G protein-coupled receptor kinase 5 [Source:MGI Symbol;Acc:MGI:109161]	686.073	0.217391	0.0895727	2.45966	0.0139069	0.269614
ENSMUSG00000110827	Gm32281	predicted gene, 32281 [Source:MGI Symbol;Acc:MGI:5591440]	9.67512	-0.0436604	0.0259254	-2.45811	0.0139669	NA
ENSMUSG00000020273	Papolg	poly(A) polymerase gamma [Source:MGI Symbol;Acc:MGI:2442119]	1641.84	-0.200661	0.0820722	-2.45708	0.0140073	0.271268
ENSMUSG00000032714	Syde1	synapse defective 1, Rho GTPase, homolog 1 (C. elegans) [Source:MGI Symbol;Acc:MGI:1918959]	196.715	-0.19581	0.0808389	-2.45652	0.0140291	0.271399
ENSMUSG00000085178	Kdm6bos	KDM1 lysine (K)-specific demethylase 6B, opposite strand [Source:MGI Symbol;Acc:MGI:1921523]	7.49332	-0.0409479	0.0219469	-2.45591	0.0140527	NA
ENSMUSG00000018042	Cyb5r3	cytochrome b5 reductase 3 [Source:MGI Symbol;Acc:MGI:94893]	6608.64	0.17205	0.0708244	2.45569	0.0140615	0.271558
ENSMUSG00000024613	Tcof1	treacle ribosome biogenesis factor 1 [Source:MGI Symbol;Acc:MGI:892003]	474.224	-0.22323	0.0896733	-2.45545	0.0140708	0.271558
ENSMUSG00000112352	Gm40617	predicted gene, 40617 [Source:MGI Symbol;Acc:MGI:5623502]	6.38299	-0.0422965	0.02287	-2.45528	0.0140774	NA
ENSMUSG00000109286	Gm44541	predicted gene 44541 [Source:MGI Symbol;Acc:MGI:5753117]	80.7204	-0.134604	0.0632093	-2.45515	0.0140825	0.271558
ENSMUSG00000074829	2010315B03Rik	RIKEN cDNA 2010315B03 gene [Source:MGI Symbol;Acc:MGI:1919321]	570.275	-0.215367	0.0898475	-2.45454	0.0141067	0.271734
ENSMUSG00000021890	Eaf1	ELL associated factor 1 [Source:MGI Symbol;Acc:MGI:1921677]	695.541	0.214046	0.0896499	2.45275	0.014177	0.272797
ENSMUSG00000040424	Hipk4	homeodomain interacting protein kinase 4 [Source:MGI Symbol;Acc:MGI:2685008]	3256.09	-0.180941	0.0736385	-2.45222	0.0141979	0.272908
ENSMUSG00000104369	Gm38082	predicted gene, 38082 [Source:MGI Symbol;Acc:MGI:5611310]	19.8732	-0.069991	0.0339419	-2.45172	0.0142176	0.272996
ENSMUSG00000036885	Arhgef26	Rho guanine nucleotide exchange factor (GEF) 26 [Source:MGI Symbol;Acc:MGI:1918053]	1525	-0.205292	0.0845744	-2.45007	0.0142828	0.273728
ENSMUSG00000025574	Tk1	thymidine kinase 1 [Source:MGI Symbol;Acc:MGI:98763]	23.8852	-0.0653184	0.0363285	-2.44979	0.014294	0.273728
ENSMUSG00000050708	Ftl1	ferritin light polypeptide 1 [Source:MGI Symbol;Acc:MGI:95589]	1908.1	0.197715	0.0802142	2.44961	0.0143013	0.273728
ENSMUSG00000035270	Impg2	interphotoreceptor matrix proteoglycan 2 [Source:MGI Symbol;Acc:MGI:3044955]	15.2017	-0.0567479	0.0304523	-2.44892	0.0143285	0.273958
ENSMUSG00000047514	Tspyl1	testis-specific protein, Y-encoded-like 1 [Source:MGI Symbol;Acc:MGI:1298395]	8888.65	0.162443	0.0663447	2.44803	0.0143639	0.274344
ENSMUSG00000058656	Samd12	sterile alpha motif domain containing 12 [Source:MGI Symbol;Acc:MGI:2444518]	5242.36	0.168607	0.0688043	2.44697	0.0144064	0.274864
ENSMUSG00000084964	Gm15503	predicted gene 15503 [Source:MGI Symbol;Acc:MGI:3782950]	7.64726	-0.0356321	0.0216436	-2.44569	0.0144574	NA
ENSMUSG00000087355	Gm13187	predicted gene 13187 [Source:MGI Symbol;Acc:MGI:3649588]	68.6079	-0.169246	0.0630699	-2.4445	0.0145055	0.276463
ENSMUSG00000042761	Mrap2	melanocortin 2 receptor accessory protein 2 [Source:MGI Symbol;Acc:MGI:3609239]	236.976	-0.220372	0.0864577	-2.44344	0.0145481	0.276629
ENSMUSG00000113966	Gm47980	predicted gene, 47980 [Source:MGI Symbol;Acc:MGI:6097267]	12.9974	-0.049104	0.0291922	-2.44339	0.0145502	0.276629
ENSMUSG00000047369	Dnah14	dynein, axonemal, heavy chain 14 [Source:MGI Symbol;Acc:MGI:2444525]	17.6122	-0.0827138	0.0380632	-2.44314	0.0145602	0.276629
ENSMUSG00000110580	D830024N08Rik	RIKEN cDNA D830024N08 gene [Source:MGI Symbol;Acc:MGI:2442966]	50.7595	-0.160935	0.0552323	-2.44234	0.0145926	0.276952
ENSMUSG00000026004	Kansl1l	KAT8 regulatory NSL complex subunit 1-like [Source:MGI Symbol;Acc:MGI:1915941]	364.773	-0.217928	0.0884128	-2.44107	0.0146437	0.277631
ENSMUSG00000081865	Gm15484	predicted gene 15484 [Source:MGI Symbol;Acc:MGI:3705726]	7.29881	-0.048149	0.024142	-2.44105	0.0146446	NA
ENSMUSG00000031585	Gtf2e2	general transcription factor II E, polypeptide 2 (beta subunit) [Source:MGI Symbol;Acc:MGI:1915403]	756.188	0.214024	0.0877331	2.43981	0.0146952	0.278216
ENSMUSG00000031349	Nsdhl	NAD(P) dependent steroid dehydrogenase-like [Source:MGI Symbol;Acc:MGI:1099438]	639.195	-0.214656	0.0893703	-2.43955	0.0147055	0.278216
ENSMUSG00000048970	C1galt1c1	C1GALT1-specific chaperone 1 [Source:MGI Symbol;Acc:MGI:1913493]	1113.6	0.21429	0.0877163	2.4386	0.0147443	0.278578
ENSMUSG00000001380	Hars	histidyl-tRNA synthetase [Source:MGI Symbol;Acc:MGI:108087]	4185.27	0.175709	0.0722385	2.43832	0.0147555	0.278578
ENSMUSG00000009654	Oit3	oncoprotein induced transcript 3 [Source:MGI Symbol;Acc:MGI:1201782]	5.78119	-0.0302058	0.0181917	-2.43749	0.0147895	NA
ENSMUSG00000028957	Per3	period circadian clock 3 [Source:MGI Symbol;Acc:MGI:1277134]	1506.8	-0.197531	0.0810645	-2.43704	0.0148079	0.279274
ENSMUSG00000030447	Cyfip1	cytoplasmic FMR1 interacting protein 1 [Source:MGI Symbol;Acc:MGI:1338801]	2320.8	-0.22556	0.0875445	-2.43642	0.0148333	0.279461
ENSMUSG00000104339	C130089K02Rik	RIKEN cDNA C130089K02 gene [Source:MGI Symbol;Acc:MGI:2444420]	51.5796	-0.106964	0.0555463	-2.43567	0.0148643	0.279753
ENSMUSG00000087886	NA	NA	8.60945	-0.0489826	0.0233751	-2.43297	0.0149755	NA
ENSMUSG00000106310	Gm43523	predicted gene 43523 [Source:MGI Symbol;Acc:MGI:5663660]	8.09441	-0.0425141	0.0230598	-2.4325	0.0149951	NA
ENSMUSG00000004098	Col5a3	collagen, type V, alpha 3 [Source:MGI Symbol;Acc:MGI:1858212]	7.78265	-0.0474246	0.025171	-2.43221	0.0150071	NA
ENSMUSG00000066440	Zfyve26	zinc finger, FYVE domain containing 26 [Source:MGI Symbol;Acc:MGI:1924767]	641.864	-0.218046	0.0896804	-2.4321	0.0150117	0.282232
ENSMUSG00000044708	Kcnj10	potassium inwardly-rectifying channel, subfamily J, member 10 [Source:MGI Symbol;Acc:MGI:1194504]	510.803	-0.235562	0.0871934	-2.4316	0.0150322	0.282323
ENSMUSG00000049281	Scn3b	sodium channel, voltage-gated, type III, beta [Source:MGI Symbol;Acc:MGI:1918882]	9777.71	0.16181	0.0665462	2.43099	0.0150577	0.28236
ENSMUSG00000041684	Bivm	basic, immunoglobulin-like variable motif containing [Source:MGI Symbol;Acc:MGI:2179809]	1096.96	0.209884	0.0861014	2.4308	0.0150655	0.28236
ENSMUSG00000022098	Bmp1	bone morphogenetic protein 1 [Source:MGI Symbol;Acc:MGI:88176]	362.097	-0.23394	0.0881581	-2.42967	0.0151126	0.282949
ENSMUSG00000006784	Odad4	outer dynein arm complex subunit 4 [Source:MGI Symbol;Acc:MGI:1921657]	14.1128	-0.0772669	0.0342334	-2.4286	0.0151573	0.283245
ENSMUSG00000032911	Cspg4	chondroitin sulfate proteoglycan 4 [Source:MGI Symbol;Acc:MGI:2153093]	234.986	-0.226799	0.0843575	-2.42854	0.0151598	0.283245
ENSMUSG00000021209	Ppp4r4	protein phosphatase 4, regulatory subunit 4 [Source:MGI Symbol;Acc:MGI:1921771]	2634.4	-0.198931	0.0815237	-2.42611	0.0152617	0.284854
ENSMUSG00000023800	Tiam2	T cell lymphoma invasion and metastasis 2 [Source:MGI Symbol;Acc:MGI:1344338]	1213.26	0.216394	0.0885047	2.42511	0.0153039	0.285347
ENSMUSG00000064363	mt-Nd4	mitochondrially encoded NADH dehydrogenase 4 [Source:MGI Symbol;Acc:MGI:102498]	415.423	-0.207246	0.0887503	-2.42316	0.0153861	0.286223
ENSMUSG00000025261	Huwe1	HECT, UBA and WWE domain containing 1 [Source:MGI Symbol;Acc:MGI:1926884]	22948.2	-0.183753	0.0753429	-2.42293	0.015396	0.286223
ENSMUSG00000038722	Bud31	BUD31 homolog [Source:MGI Symbol;Acc:MGI:2141291]	1896.57	0.188857	0.0778884	2.42287	0.0153986	0.286223
ENSMUSG00000069910	Spdl1	spindle apparatus coiled-coil protein 1 [Source:MGI Symbol;Acc:MGI:1917635]	24.6284	-0.10701	0.0441726	-2.4223	0.0154227	0.286377
ENSMUSG00000029161	Cgref1	cell growth regulator with EF hand domain 1 [Source:MGI Symbol;Acc:MGI:1915817]	285.254	0.20991	0.0879402	2.42085	0.0154841	0.287209
ENSMUSG00000068323	Slc4a5	solute carrier family 4, sodium bicarbonate cotransporter, member 5 [Source:MGI Symbol;Acc:MGI:2443220]	67.5934	0.0704222	0.0473104	2.42049	0.0154994	0.287209
ENSMUSG00000047388	Atmin	ATM interactor [Source:MGI Symbol;Acc:MGI:2682328]	4013.21	-0.171138	0.070648	-2.41895	0.0155652	0.288132
ENSMUSG00000092182	Gm20407	predicted gene 20407 [Source:MGI Symbol;Acc:MGI:5141872]	32.5336	-0.129498	0.0476278	-2.41822	0.0155965	0.288415
ENSMUSG00000002055	Spag5	sperm associated antigen 5 [Source:MGI Symbol;Acc:MGI:1927470]	37.5564	-0.0815035	0.0460171	-2.41749	0.015628	0.288514
ENSMUSG00000020752	Recql5	RecQ protein-like 5 [Source:MGI Symbol;Acc:MGI:2156841]	327.319	-0.208645	0.0868432	-2.41731	0.0156358	0.288514
ENSMUSG00000000216	Scnn1g	sodium channel, nonvoltage-gated 1 gamma [Source:MGI Symbol;Acc:MGI:104695]	11.1283	-0.0538499	0.0287871	-2.41698	0.0156499	0.288514
ENSMUSG00000028080	Lrba	LPS-responsive beige-like anchor [Source:MGI Symbol;Acc:MGI:1933162]	1512.77	-0.216175	0.0867981	-2.41598	0.0156931	0.289015
ENSMUSG00000112039	Gm5136	predicted gene 5136 [Source:MGI Symbol;Acc:MGI:3647286]	21.6422	-0.0309941	0.029485	-2.41478	0.0157448	0.289672
ENSMUSG00000043257	Pigv	phosphatidylinositol glycan anchor biosynthesis, class V [Source:MGI Symbol;Acc:MGI:2442480]	137.839	0.164575	0.0734771	2.4131	0.0158174	0.290711
ENSMUSG00000019494	Cops6	COP9 signalosome subunit 6 [Source:MGI Symbol;Acc:MGI:1349439]	4411.5	0.168816	0.0699729	2.41093	0.015912	0.291728
ENSMUSG00000105395	Gm42672	predicted gene 42672 [Source:MGI Symbol;Acc:MGI:5662809]	36.3822	-0.121327	0.0407136	-2.41083	0.0159165	0.291728
ENSMUSG00000027286	Lrrc57	leucine rich repeat containing 57 [Source:MGI Symbol;Acc:MGI:1913856]	2029.95	0.197016	0.0824355	2.41072	0.0159213	0.291728
ENSMUSG00000083935	Gm12294	predicted gene 12294 [Source:MGI Symbol;Acc:MGI:3649526]	8.06401	-0.0529679	0.0267648	-2.40979	0.0159618	NA
ENSMUSG00000031295	Phka2	phosphorylase kinase alpha 2 [Source:MGI Symbol;Acc:MGI:97577]	1243.19	-0.223782	0.0883891	-2.40933	0.0159818	0.29254
ENSMUSG00000064225	Paqr9	progestin and adipoQ receptor family member IX [Source:MGI Symbol;Acc:MGI:1922802]	10449.5	0.162542	0.0674356	2.40888	0.0160016	0.292605
ENSMUSG00000102317	Gm37628	predicted gene, 37628 [Source:MGI Symbol;Acc:MGI:5610856]	151.827	-0.237897	0.0736299	-2.4082	0.0160314	0.292788
ENSMUSG00000072647	Adam1a	a disintegrin and metallopeptidase domain 1a [Source:MGI Symbol;Acc:MGI:2429504]	44.862	0.133355	0.057476	2.40751	0.0160617	0.292788
ENSMUSG00000103992	Gm38029	predicted gene, 38029 [Source:MGI Symbol;Acc:MGI:5611257]	53.4686	-0.146536	0.0597167	-2.40727	0.0160722	0.292788
ENSMUSG00000050945	Zfp438	zinc finger protein 438 [Source:MGI Symbol;Acc:MGI:2444919]	135.985	-0.182092	0.0752915	-2.40717	0.0160765	0.292788
ENSMUSG00000099488	Gm19774	predicted gene, 19774 [Source:MGI Symbol;Acc:MGI:5011959]	6.89369	-0.0467759	0.0246493	-2.40523	0.0161621	NA
ENSMUSG00000102357	Gm38348	predicted gene, 38348 [Source:MGI Symbol;Acc:MGI:5611576]	94.3743	-0.176143	0.0712636	-2.40513	0.0161667	0.294133
ENSMUSG00000042229	Rabif	RAB interacting factor [Source:MGI Symbol;Acc:MGI:2138605]	3499.11	0.189684	0.0799101	2.4043	0.0162035	0.294504
ENSMUSG00000059631	1500035N22Rik	RIKEN cDNA 1500035N22 gene [Source:MGI Symbol;Acc:MGI:1917508]	52.778	-0.133127	0.0569847	-2.40348	0.0162398	0.294573
ENSMUSG00000001741	Il16	interleukin 16 [Source:MGI Symbol;Acc:MGI:1270855]	1045.08	-0.205767	0.0883899	-2.40348	0.0162399	0.294573
ENSMUSG00000113250	Gm48585	predicted gene, 48585 [Source:MGI Symbol;Acc:MGI:6098155]	7.416	-0.0398183	0.0215779	-2.40336	0.0162452	NA
ENSMUSG00000022016	Akap11	A kinase (PRKA) anchor protein 11 [Source:MGI Symbol;Acc:MGI:2684060]	20904.8	-0.178114	0.0729474	-2.40265	0.0162769	0.294876
ENSMUSG00000073594	Gm10545	predicted gene 10545 [Source:MGI Symbol;Acc:MGI:3704485]	18.8925	-0.0846419	0.0397605	-2.40196	0.0163074	0.294876
ENSMUSG00000032875	Arhgef17	Rho guanine nucleotide exchange factor (GEF) 17 [Source:MGI Symbol;Acc:MGI:2673002]	7635.21	-0.193289	0.0795063	-2.40123	0.01634	0.294876
ENSMUSG00000032087	Dscaml1	DS cell adhesion molecule like 1 [Source:MGI Symbol;Acc:MGI:2150309]	2351.45	-0.209733	0.0854702	-2.40118	0.0163424	0.294876
ENSMUSG00000102259	Gm38230	predicted gene, 38230 [Source:MGI Symbol;Acc:MGI:5611458]	5.53135	-0.0321399	0.0192112	-2.40008	0.0163914	NA
ENSMUSG00000067860	Zic3	zinc finger protein of the cerebellum 3 [Source:MGI Symbol;Acc:MGI:106676]	51.9651	0.0696505	0.0443164	2.39978	0.0164047	0.294876
ENSMUSG00000027864	Ptgfrn	prostaglandin F2 receptor negative regulator [Source:MGI Symbol;Acc:MGI:1277114]	291.561	0.185159	0.0856125	2.39975	0.0164064	0.294876
ENSMUSG00000098188	Sowahc	sosondowah ankyrin repeat domain family member C [Source:MGI Symbol;Acc:MGI:3606051]	350.734	0.215253	0.0896386	2.39908	0.0164363	0.294876
ENSMUSG00000028047	Thbs3	thrombospondin 3 [Source:MGI Symbol;Acc:MGI:98739]	220.809	-0.2234	0.0849098	-2.39891	0.016444	0.294876
ENSMUSG00000025532	Crcp	calcitonin gene-related peptide-receptor component protein [Source:MGI Symbol;Acc:MGI:1100818]	1684.43	0.199766	0.0825645	2.39882	0.0164482	0.294876
ENSMUSG00000070997	1700055D18Rik	RIKEN cDNA 1700055D18 gene [Source:MGI Symbol;Acc:MGI:1920655]	50.8635	-0.10408	0.0478129	-2.39866	0.0164553	0.294876
ENSMUSG00000033805	Ephx4	epoxide hydrolase 4 [Source:MGI Symbol;Acc:MGI:2686228]	2805.13	0.180089	0.0744605	2.39864	0.016456	0.294876
ENSMUSG00000063911	Tdgf1-ps2	teratocarcinoma-derived growth factor, pseudogene 2 [Source:MGI Symbol;Acc:MGI:107366]	10.1401	-0.0530955	0.0257065	-2.39827	0.0164728	NA
ENSMUSG00000043279	Trim56	tripartite motif-containing 56 [Source:MGI Symbol;Acc:MGI:2685298]	74.542	-0.151451	0.0627033	-2.39823	0.0164743	0.294876
ENSMUSG00000029602	Rasal1	RAS protein activator like 1 (GAP1 like) [Source:MGI Symbol;Acc:MGI:1330842]	1701.37	-0.206467	0.0854051	-2.39809	0.016481	0.294876
ENSMUSG00000085802	Gm16059	predicted gene 16059 [Source:MGI Symbol;Acc:MGI:3802029]	23.8678	-0.0995197	0.0427464	-2.39788	0.0164903	0.294876
ENSMUSG00000004127	Trmt10a	tRNA methyltransferase 10A [Source:MGI Symbol;Acc:MGI:1920421]	263.091	0.204152	0.086801	2.39747	0.0165087	0.294876
ENSMUSG00000032540	Abhd5	abhydrolase domain containing 5 [Source:MGI Symbol;Acc:MGI:1914719]	753.607	0.209214	0.0874204	2.39726	0.0165183	0.294876
ENSMUSG00000022564	Grina	glutamate receptor, ionotropic, N-methyl D-aspartate-associated protein 1 (glutamate binding) [Source:MGI Symbol;Acc:MGI:1913418]	10758.4	0.161729	0.0676003	2.39673	0.0165422	0.29501
ENSMUSG00000028974	Dffa	DNA fragmentation factor, alpha subunit [Source:MGI Symbol;Acc:MGI:1196227]	1680.36	0.20021	0.0853058	2.39597	0.0165763	0.295259
ENSMUSG00000029131	Dnajb6	DnaJ heat shock protein family (Hsp40) member B6 [Source:MGI Symbol;Acc:MGI:1344381]	2662.4	0.177032	0.0741239	2.39556	0.016595	0.295259
ENSMUSG00000114282	5330431K02Rik	RIKEN cDNA 5330431K02 gene [Source:MGI Symbol;Acc:MGI:1915439]	54.3484	-0.153322	0.0547626	-2.39533	0.0166053	0.295259
ENSMUSG00000111067	Gm48714	predicted gene, 48714 [Source:MGI Symbol;Acc:MGI:6098361]	9.325	-0.0555593	0.0276529	-2.3925	0.016734	NA
ENSMUSG00000107996	Gm44228	predicted gene, 44228 [Source:MGI Symbol;Acc:MGI:5690620]	50.9219	-0.150165	0.0585152	-2.39155	0.0167775	0.298028
ENSMUSG00000106951	5930430L01Rik	RIKEN cDNA 5930430L01 gene [Source:MGI Symbol;Acc:MGI:2443110]	120.552	0.163093	0.0703204	2.39043	0.0168284	0.29863
ENSMUSG00000029913	Prdm5	PR domain containing 5 [Source:MGI Symbol;Acc:MGI:1918029]	228.555	0.197115	0.085845	2.39008	0.0168445	0.29863
ENSMUSG00000102452	Gm38344	predicted gene, 38344 [Source:MGI Symbol;Acc:MGI:5611572]	8.78357	-0.0135563	0.0224715	-2.38852	0.0169164	NA
ENSMUSG00000036882	Arhgap33	Rho GTPase activating protein 33 [Source:MGI Symbol;Acc:MGI:2673998]	2987.01	-0.177323	0.073969	-2.38835	0.0169241	0.299746
ENSMUSG00000086905	Gm13716	predicted gene 13716 [Source:MGI Symbol;Acc:MGI:3650432]	182.82	0.185491	0.0790348	2.38787	0.0169465	0.299849
ENSMUSG00000040385	Ppp1ca	protein phosphatase 1 catalytic subunit alpha [Source:MGI Symbol;Acc:MGI:103016]	13354.5	0.159315	0.0666943	2.38725	0.016975	0.300059
ENSMUSG00000010914	Pdhx	pyruvate dehydrogenase complex, component X [Source:MGI Symbol;Acc:MGI:1351627]	2708.38	0.179186	0.0748397	2.38678	0.0169964	0.300143
ENSMUSG00000083161	Gm11427	predicted gene 11427 [Source:MGI Symbol;Acc:MGI:3651774]	7.65226	0.0214568	0.0194333	2.38573	0.0170452	NA
ENSMUSG00000040035	Disp2	dispatched RND tramsporter family member 2 [Source:MGI Symbol;Acc:MGI:2388733]	15061.5	-0.163344	0.0679911	-2.38545	0.0170581	0.300937
ENSMUSG00000078307	AI593442	expressed sequence AI593442 [Source:MGI Symbol;Acc:MGI:2143099]	14326.1	0.16406	0.0688179	2.38423	0.0171151	0.301374
ENSMUSG00000102496	Gm36989	predicted gene, 36989 [Source:MGI Symbol;Acc:MGI:5610217]	19.4645	-0.0868883	0.0396819	-2.3842	0.0171163	0.301374
ENSMUSG00000091313	Fth-ps2	ferritin heavy chain, pseudogene 2 [Source:MGI Symbol;Acc:MGI:104594]	27.6868	-0.0544165	0.0382963	-2.38357	0.0171458	0.301598
ENSMUSG00000106244	Gm43046	predicted gene 43046 [Source:MGI Symbol;Acc:MGI:5663183]	57.5115	-0.142927	0.0533556	-2.38288	0.0171779	0.301869
ENSMUSG00000047419	Cmya5	cardiomyopathy associated 5 [Source:MGI Symbol;Acc:MGI:1923719]	164.64	-0.185451	0.0783582	-2.38203	0.0172176	0.302272
ENSMUSG00000049556	Lingo1	leucine rich repeat and Ig domain containing 1 [Source:MGI Symbol;Acc:MGI:1915522]	14422.5	-0.159808	0.0672683	-2.38075	0.0172774	0.302857
ENSMUSG00000021178	Psmc1	protease (prosome, macropain) 26S subunit, ATPase 1 [Source:MGI Symbol;Acc:MGI:106054]	5276.48	0.173245	0.0727443	2.3806	0.0172845	0.302857
ENSMUSG00000044864	Ankrd50	ankyrin repeat domain 50 [Source:MGI Symbol;Acc:MGI:2139777]	1906.03	-0.198644	0.0819915	-2.37995	0.017315	0.303096
ENSMUSG00000098204	Gm26984	predicted gene, 26984 [Source:MGI Symbol;Acc:MGI:5504099]	53.6573	-0.120342	0.0532703	-2.37959	0.0173321	0.303102
ENSMUSG00000116021	Gm49474	predicted gene, 49474 [Source:MGI Symbol;Acc:MGI:6155141]	12.8231	-0.0277209	0.0286016	-2.37919	0.0173505	0.30313
ENSMUSG00000113505	Gm48593	predicted gene, 48593 [Source:MGI Symbol;Acc:MGI:6098166]	9.57905	0.00697919	0.023625	2.37902	0.0173588	NA
ENSMUSG00000112056	Gm48181	predicted gene, 48181 [Source:MGI Symbol;Acc:MGI:6097557]	12.8644	-0.0522871	0.0285092	-2.37861	0.017378	0.303262
ENSMUSG00000084461	Gm22958	predicted gene, 22958 [Source:MGI Symbol;Acc:MGI:5452735]	14.6649	-0.0794021	0.035115	-2.37832	0.0173917	0.303262
ENSMUSG00000107102	Gm42726	predicted gene 42726 [Source:MGI Symbol;Acc:MGI:5662863]	14.0774	-0.0543344	0.0283687	-2.37698	0.0174548	0.304068
ENSMUSG00000041658	Rragb	Ras-related GTP binding B [Source:MGI Symbol;Acc:MGI:3038613]	2473.28	0.182716	0.077215	2.37648	0.0174785	0.304186
ENSMUSG00000038521	C1s1	complement component 1, s subcomponent 1 [Source:MGI Symbol;Acc:MGI:1355312]	8.93147	-0.0573577	0.0273355	-2.37617	0.0174935	NA
ENSMUSG00000042594	Sh2b3	SH2B adaptor protein 3 [Source:MGI Symbol;Acc:MGI:893598]	476.726	0.211858	0.0896055	2.37601	0.0175008	0.304281
ENSMUSG00000107947	Gm44438	predicted gene, 44438 [Source:MGI Symbol;Acc:MGI:5690830]	76.2051	-0.184835	0.0642394	-2.37492	0.0175527	0.30489
ENSMUSG00000117764	Gm50143	predicted gene, 50143 [Source:MGI Symbol;Acc:MGI:6302895]	7.72138	-0.0410773	0.0228719	-2.3741	0.0175918	NA
ENSMUSG00000103506	Gm38376	predicted gene, 38376 [Source:MGI Symbol;Acc:MGI:5611604]	11.6846	-0.0677542	0.0305924	-2.37371	0.0176103	0.305176
ENSMUSG00000005442	Cic	capicua transcriptional repressor [Source:MGI Symbol;Acc:MGI:1918972]	3498.43	-0.181121	0.076358	-2.37361	0.0176152	0.305176
ENSMUSG00000029312	Klhl8	kelch-like 8 [Source:MGI Symbol;Acc:MGI:2179430]	1401.21	0.197903	0.0828079	2.37351	0.01762	0.305176
ENSMUSG00000113076	Gm47088	predicted gene, 47088 [Source:MGI Symbol;Acc:MGI:6095816]	45.6456	-0.147993	0.0542903	-2.37217	0.0176839	0.30599
ENSMUSG00000059436	Max	Max protein [Source:MGI Symbol;Acc:MGI:96921]	3304.05	0.17233	0.0727328	2.37162	0.0177101	0.306149
ENSMUSG00000078350	Smim1	small integral membrane protein 1 [Source:MGI Symbol;Acc:MGI:1916109]	17.8934	-0.0607994	0.0347157	-2.37121	0.0177299	0.306197
ENSMUSG00000117789	Gm50388	predicted gene, 50388 [Source:MGI Symbol;Acc:MGI:6303291]	5.89835	0.0356171	0.0218253	2.37032	0.0177725	NA
ENSMUSG00000052299	Ltn1	listerin E3 ubiquitin protein ligase 1 [Source:MGI Symbol;Acc:MGI:1926163]	2593.2	-0.198606	0.0832479	-2.37004	0.0177862	0.306875
ENSMUSG00000073650	Catip	ciliogenesis associated TTC17 interacting protein [Source:MGI Symbol;Acc:MGI:2685062]	22.6932	-0.0767621	0.0404349	-2.3693	0.0178216	0.307193
ENSMUSG00000102555	6430511E19Rik	RIKEN cDNA 6430511E19 gene [Source:MGI Symbol;Acc:MGI:2443259]	44.9799	-0.100642	0.0497924	-2.3686	0.0178557	0.307391
ENSMUSG00000110419	AW046200	expressed sequence AW046200 [Source:MGI Symbol;Acc:MGI:2142745]	15.9342	-0.0402636	0.0310079	-2.36836	0.0178672	0.307391
ENSMUSG00000068917	Clk2	CDC-like kinase 2 [Source:MGI Symbol;Acc:MGI:1098669]	624.942	-0.213135	0.0894293	-2.3672	0.0179231	0.308059
ENSMUSG00000022034	Esco2	establishment of sister chromatid cohesion N-acetyltransferase 2 [Source:MGI Symbol;Acc:MGI:1919238]	6.00766	-0.0347075	0.0209688	-2.3651	0.0180253	NA
ENSMUSG00000020929	Eftud2	elongation factor Tu GTP binding domain containing 2 [Source:MGI Symbol;Acc:MGI:1336880]	1548.11	-0.208151	0.0871296	-2.36504	0.018028	0.30905
ENSMUSG00000111424	Gm48478	predicted gene, 48478 [Source:MGI Symbol;Acc:MGI:6097993]	15.5848	-0.0248945	0.0278246	-2.36499	0.0180304	0.30905
ENSMUSG00000052496	Pkdrej	polycystin (PKD) family receptor for egg jelly [Source:MGI Symbol;Acc:MGI:1338786]	55.4556	-0.0960924	0.0519992	-2.36496	0.0180322	0.30905
ENSMUSG00000104671	Gm43062	predicted gene 43062 [Source:MGI Symbol;Acc:MGI:5663199]	55.7442	0.127891	0.059749	2.36445	0.0180569	0.30918
ENSMUSG00000031148	Gpkow	G patch domain and KOW motifs [Source:MGI Symbol;Acc:MGI:1859610]	2816.63	0.175444	0.0741466	2.3638	0.0180886	0.309376
ENSMUSG00000031837	Necab2	N-terminal EF-hand calcium binding protein 2 [Source:MGI Symbol;Acc:MGI:2152211]	5604.72	0.185364	0.078612	2.36348	0.0181041	0.309376
ENSMUSG00000022799	Arhgap31	Rho GTPase activating protein 31 [Source:MGI Symbol;Acc:MGI:1333857]	458.962	-0.217063	0.0898614	-2.3626	0.0181474	0.309376
ENSMUSG00000110227	Gm45634	predicted gene 45634 [Source:MGI Symbol;Acc:MGI:5791470]	14.3427	-0.046831	0.0315782	-2.36252	0.0181509	0.309376
ENSMUSG00000050043	Tmx2	thioredoxin-related transmembrane protein 2 [Source:MGI Symbol;Acc:MGI:1914208]	3841.93	0.168984	0.0715849	2.36246	0.0181542	0.309376
ENSMUSG00000020114	Cand1	cullin associated and neddylation disassociated 1 [Source:MGI Symbol;Acc:MGI:1261820]	6800.07	-0.188895	0.0798052	-2.36202	0.0181758	0.309452
ENSMUSG00000044134	Pheta1	PH domain containing endocytic trafficking adaptor 1 [Source:MGI Symbol;Acc:MGI:2442708]	110.272	0.171263	0.074895	2.35912	0.0183186	0.31141
ENSMUSG00000097971	NA	NA	2010.3	-0.201014	0.0610607	-2.35898	0.0183253	0.31141
ENSMUSG00000030287	Itpr2	inositol 1,4,5-triphosphate receptor 2 [Source:MGI Symbol;Acc:MGI:99418]	447.446	-0.186036	0.0816901	-2.35835	0.0183565	0.311424
ENSMUSG00000024812	Tjp2	tight junction protein 2 [Source:MGI Symbol;Acc:MGI:1341872]	210.923	-0.17931	0.078674	-2.35826	0.0183607	0.311424
ENSMUSG00000080701	Gm12340	predicted gene 12340 [Source:MGI Symbol;Acc:MGI:3650320]	5.90246	-0.039443	0.0222085	-2.35782	0.0183828	NA
ENSMUSG00000033565	Rbfox2	RNA binding protein, fox-1 homolog (C. elegans) 2 [Source:MGI Symbol;Acc:MGI:1933973]	9284.97	0.153383	0.0649915	2.35777	0.0183852	0.311491
ENSMUSG00000109438	Gm45073	predicted gene 45073 [Source:MGI Symbol;Acc:MGI:5753649]	27.8213	-0.0907932	0.0378433	-2.35748	0.0183992	0.311491
ENSMUSG00000073535	Gm5532	predicted gene 5532 [Source:MGI Symbol;Acc:MGI:3646828]	8.7023	-0.0290394	0.0249979	-2.35741	0.0184028	NA
ENSMUSG00000026942	Traf2	TNF receptor-associated factor 2 [Source:MGI Symbol;Acc:MGI:101835]	194.547	0.190923	0.0829377	2.3563	0.0184578	0.31219
ENSMUSG00000036545	Adamts2	a disintegrin-like and metallopeptidase (reprolysin type) with thrombospondin type 1 motif, 2 [Source:MGI Symbol;Acc:MGI:1347356]	275.2	-0.19369	0.0870566	-2.35563	0.0184915	0.312363
ENSMUSG00000104034	2900092N22Rik	RIKEN cDNA 2900092N22 gene [Source:MGI Symbol;Acc:MGI:1920357]	31.7136	-0.0941754	0.0427613	-2.35513	0.0185162	0.312363
ENSMUSG00000061451	Tmem151a	transmembrane protein 151A [Source:MGI Symbol;Acc:MGI:2147713]	5453.17	0.167964	0.0716692	2.35464	0.0185406	0.312363
ENSMUSG00000033439	Trmt13	tRNA methyltransferase 13 [Source:MGI Symbol;Acc:MGI:1925219]	164.7	-0.191458	0.079459	-2.35449	0.018548	0.312363
ENSMUSG00000020003	Pex7	peroxisomal biogenesis factor 7 [Source:MGI Symbol;Acc:MGI:1321392]	1812.17	0.194803	0.0819098	2.35432	0.0185566	0.312363
ENSMUSG00000085669	Gm14817	predicted gene 14817 [Source:MGI Symbol;Acc:MGI:3705159]	32.5396	-0.128254	0.0451539	-2.35401	0.018572	0.312363
ENSMUSG00000102698	Gm37777	predicted gene, 37777 [Source:MGI Symbol;Acc:MGI:5611005]	20.3424	-0.0754454	0.039643	-2.35336	0.0186047	0.312621
ENSMUSG00000085207	Gm11767	predicted gene 11767 [Source:MGI Symbol;Acc:MGI:3650674]	49.3198	-0.104796	0.0500888	-2.35139	0.0187034	0.313731
ENSMUSG00000028399	Ptprd	protein tyrosine phosphatase, receptor type, D [Source:MGI Symbol;Acc:MGI:97812]	9069.79	-0.180665	0.0752583	-2.35135	0.0187055	0.313731
ENSMUSG00000058325	Dock1	dedicator of cytokinesis 1 [Source:MGI Symbol;Acc:MGI:2429765]	210.732	-0.196576	0.0807123	-2.35016	0.0187656	0.314424
ENSMUSG00000086894	Gm15708	predicted gene 15708 [Source:MGI Symbol;Acc:MGI:3783149]	8.18159	-0.0457042	0.0263919	-2.34981	0.018783	NA
ENSMUSG00000028689	Ccdc163	coiled-coil domain containing 163 [Source:MGI Symbol;Acc:MGI:1915644]	14.1684	-0.0381171	0.0299057	-2.34956	0.0187954	0.314424
ENSMUSG00000019210	Atp6v1e1	ATPase, H+ transporting, lysosomal V1 subunit E1 [Source:MGI Symbol;Acc:MGI:894326]	10779.4	0.156617	0.0667073	2.34898	0.018825	0.314424
ENSMUSG00000036972	Zic4	zinc finger protein of the cerebellum 4 [Source:MGI Symbol;Acc:MGI:107201]	130.193	0.117536	0.0621974	2.34882	0.018833	0.314424
ENSMUSG00000041653	Pnpla3	patatin-like phospholipase domain containing 3 [Source:MGI Symbol;Acc:MGI:2151796]	31.1129	-0.101501	0.0490321	-2.34857	0.0188455	0.314424
ENSMUSG00000057561	Eif1a	eukaryotic translation initiation factor 1A [Source:MGI Symbol;Acc:MGI:95298]	7665.53	0.153932	0.065628	2.34798	0.0188754	0.314424
ENSMUSG00000081894	Gm14212	predicted gene 14212 [Source:MGI Symbol;Acc:MGI:3652281]	12.2278	-0.0596429	0.0273781	-2.34779	0.0188854	0.314424
ENSMUSG00000046805	Mpeg1	macrophage expressed gene 1 [Source:MGI Symbol;Acc:MGI:1333743]	83.2976	-0.1521	0.0655379	-2.34762	0.0188937	0.314424
ENSMUSG00000033781	Asb13	ankyrin repeat and SOCS box-containing 13 [Source:MGI Symbol;Acc:MGI:2145525]	1675.87	0.194531	0.0832107	2.34742	0.0189038	0.314424
ENSMUSG00000021027	Ralgapa1	Ral GTPase activating protein, alpha subunit 1 [Source:MGI Symbol;Acc:MGI:1931050]	7690.11	-0.188684	0.0794112	-2.34485	0.0190345	0.316306
ENSMUSG00000107835	Gm43999	predicted gene, 43999 [Source:MGI Symbol;Acc:MGI:5690391]	6.0921	-0.0309182	0.0184008	-2.34474	0.0190404	NA
ENSMUSG00000025272	Tro	trophinin [Source:MGI Symbol;Acc:MGI:1928994]	3698	-0.195594	0.0819143	-2.34284	0.0191378	0.317693
ENSMUSG00000070733	Fryl	FRY like transcription coactivator [Source:MGI Symbol;Acc:MGI:1919563]	2597.37	-0.208658	0.0849236	-2.34247	0.0191566	0.317693
ENSMUSG00000026197	Zfand2b	zinc finger, AN1 type domain 2B [Source:MGI Symbol;Acc:MGI:1916068]	703.31	0.211294	0.0898425	2.3419	0.0191856	0.317693
ENSMUSG00000106166	Gm43484	predicted gene 43484 [Source:MGI Symbol;Acc:MGI:5663621]	20.9246	-0.0720151	0.0392896	-2.34156	0.0192031	0.317693
ENSMUSG00000026207	Speg	SPEG complex locus [Source:MGI Symbol;Acc:MGI:109282]	2835.55	-0.17974	0.0762495	-2.34111	0.0192263	0.317693
ENSMUSG00000051037	Zfp455	zinc finger protein 455 [Source:MGI Symbol;Acc:MGI:3040708]	61.0025	-0.124844	0.0582455	-2.34095	0.0192348	0.317693
ENSMUSG00000013523	Bcas1	breast carcinoma amplified sequence 1 [Source:MGI Symbol;Acc:MGI:1924210]	595.681	-0.1975	0.0852	-2.34082	0.0192413	0.317693
ENSMUSG00000081249	Gm11517	predicted gene 11517 [Source:MGI Symbol;Acc:MGI:3650064]	10.0098	-0.046511	0.0261629	-2.34041	0.0192624	NA
ENSMUSG00000030699	Tbx6	T-box 6 [Source:MGI Symbol;Acc:MGI:102539]	5.48537	-0.0356882	0.0206959	-2.34024	0.0192712	NA
ENSMUSG00000029999	Tgfa	transforming growth factor alpha [Source:MGI Symbol;Acc:MGI:98724]	1213.45	-0.192206	0.0824955	-2.33973	0.0192979	0.318202
ENSMUSG00000030536	Iqgap1	IQ motif containing GTPase activating protein 1 [Source:MGI Symbol;Acc:MGI:1352757]	341.939	-0.207141	0.0861398	-2.33954	0.0193074	0.318202
ENSMUSG00000032221	Mns1	meiosis-specific nuclear structural protein 1 [Source:MGI Symbol;Acc:MGI:107933]	64.0715	-0.138416	0.063708	-2.3385	0.0193614	0.318801
ENSMUSG00000063015	Ccni	cyclin I [Source:MGI Symbol;Acc:MGI:1341077]	7172.96	0.166756	0.0713611	2.33781	0.0193971	0.319097
ENSMUSG00000024677	Ms4a6b	membrane-spanning 4-domains, subfamily A, member 6B [Source:MGI Symbol;Acc:MGI:1917024]	7.50688	0.0510571	0.0257887	2.33649	0.0194657	NA
ENSMUSG00000051149	Adnp	activity-dependent neuroprotective protein [Source:MGI Symbol;Acc:MGI:1338758]	27.5922	-0.106847	0.0473	-2.33614	0.0194841	0.319429
ENSMUSG00000024593	Megf10	multiple EGF-like-domains 10 [Source:MGI Symbol;Acc:MGI:2685177]	240.338	-0.206725	0.078461	-2.33606	0.0194882	0.319429
ENSMUSG00000072694	1500011B03Rik	RIKEN cDNA 1500011B03 gene [Source:MGI Symbol;Acc:MGI:1913486]	6003.29	0.175019	0.0754121	2.33599	0.0194917	0.319429
ENSMUSG00000051518	Rps19bp1	ribosomal protein S19 binding protein 1 [Source:MGI Symbol;Acc:MGI:1913788]	693.18	0.205229	0.0877618	2.33564	0.0195098	0.319429
ENSMUSG00000049241	Hcar1	hydrocarboxylic acid receptor 1 [Source:MGI Symbol;Acc:MGI:2441671]	25.7519	0.0216462	0.0336391	2.33564	0.0195101	0.319429
ENSMUSG00000043940	Wdfy3	WD repeat and FYVE domain containing 3 [Source:MGI Symbol;Acc:MGI:1096875]	10316.7	-0.165138	0.0702338	-2.33538	0.0195237	0.319429
ENSMUSG00000074415	Mir100hg	Mir100 Mirlet7a-2 Mir125b-1 cluster host gene [Source:MGI Symbol;Acc:MGI:1920394]	1027.92	-0.201837	0.0853185	-2.33483	0.0195524	0.319429
ENSMUSG00000110689	Gm45731	predicted gene 45731 [Source:MGI Symbol;Acc:MGI:5804846]	15.2397	-0.0583669	0.0338104	-2.33453	0.0195679	0.319429
ENSMUSG00000030126	Tmcc1	transmembrane and coiled coil domains 1 [Source:MGI Symbol;Acc:MGI:2442368]	8934.04	0.158413	0.0674533	2.33436	0.0195768	0.319429
ENSMUSG00000030189	Ybx3	Y box protein 3 [Source:MGI Symbol;Acc:MGI:2137670]	871.09	0.197847	0.0876188	2.33395	0.0195986	0.319496
ENSMUSG00000027071	P2rx3	purinergic receptor P2X, ligand-gated ion channel, 3 [Source:MGI Symbol;Acc:MGI:1097160]	87.5749	0.108412	0.0571976	2.33215	0.0196927	0.32074
ENSMUSG00000034101	Ctnnd1	catenin (cadherin associated protein), delta 1 [Source:MGI Symbol;Acc:MGI:105100]	348.242	-0.206314	0.0879642	-2.33164	0.0197194	0.320885
ENSMUSG00000031516	Dctn6	dynactin 6 [Source:MGI Symbol;Acc:MGI:1343154]	4869.93	0.175869	0.075464	2.33121	0.0197422	0.320966
ENSMUSG00000048078	Tenm4	teneurin transmembrane protein 4 [Source:MGI Symbol;Acc:MGI:2447063]	6016.25	-0.16743	0.0717107	-2.32999	0.0198066	0.321723
ENSMUSG00000042286	Stab1	stabilin 1 [Source:MGI Symbol;Acc:MGI:2178742]	48.0456	-0.112075	0.0487064	-2.32892	0.0198632	0.322352
ENSMUSG00000034300	Fam53c	family with sequence similarity 53, member C [Source:MGI Symbol;Acc:MGI:1913556]	7557.33	0.165775	0.0717762	2.32744	0.0199417	0.323336
ENSMUSG00000032089	Il10ra	interleukin 10 receptor, alpha [Source:MGI Symbol;Acc:MGI:96538]	17.3052	-0.0643317	0.0339293	-2.32707	0.0199616	0.323367
ENSMUSG00000104221	Gm37051	predicted gene, 37051 [Source:MGI Symbol;Acc:MGI:5610279]	58.9012	-0.0958573	0.0572072	-2.32669	0.0199818	0.323404
ENSMUSG00000021557	Agtpbp1	ATP/GTP binding protein 1 [Source:MGI Symbol;Acc:MGI:2159437]	20570.1	-0.155515	0.0673255	-2.32607	0.020015	0.323651
ENSMUSG00000005625	Psmd4	proteasome (prosome, macropain) 26S subunit, non-ATPase, 4 [Source:MGI Symbol;Acc:MGI:1201670]	3021.97	0.17207	0.0739173	2.32557	0.0200416	0.32379
ENSMUSG00000030603	Psmc4	proteasome (prosome, macropain) 26S subunit, ATPase, 4 [Source:MGI Symbol;Acc:MGI:1346093]	3206.26	0.17012	0.0733641	2.3247	0.020088	0.324007
ENSMUSG00000103597	Gm19777	predicted gene, 19777 [Source:MGI Symbol;Acc:MGI:5011962]	8.32323	-0.0539801	0.0281043	-2.32429	0.02011	NA
ENSMUSG00000021028	Mbip	MAP3K12 binding inhibitory protein 1 [Source:MGI Symbol;Acc:MGI:1918320]	385.539	-0.208205	0.089684	-2.32395	0.0201284	0.324007
ENSMUSG00000044533	Rps2	ribosomal protein S2 [Source:MGI Symbol;Acc:MGI:105110]	3696.28	0.167876	0.0724234	2.32352	0.0201514	0.324007
ENSMUSG00000054648	Zfp869	zinc finger protein 869 [Source:MGI Symbol;Acc:MGI:1914119]	762.664	-0.202672	0.087015	-2.32352	0.0201514	0.324007
ENSMUSG00000035168	Tanc1	tetratricopeptide repeat, ankyrin repeat and coiled-coil containing 1 [Source:MGI Symbol;Acc:MGI:1914110]	4235.5	-0.19903	0.084438	-2.32326	0.0201654	0.324007
ENSMUSG00000110928	Gm48114	predicted gene, 48114 [Source:MGI Symbol;Acc:MGI:6097467]	28.0142	-0.100214	0.0434603	-2.32311	0.020173	0.324007
ENSMUSG00000032356	Rasgrf1	RAS protein-specific guanine nucleotide-releasing factor 1 [Source:MGI Symbol;Acc:MGI:99694]	27103.6	-0.149313	0.064345	-2.32268	0.0201966	0.324007
ENSMUSG00000020534	Shmt1	serine hydroxymethyltransferase 1 (soluble) [Source:MGI Symbol;Acc:MGI:98299]	87.6025	-0.15179	0.0652214	-2.32264	0.0201988	0.324007
ENSMUSG00000112112	Gm48508	predicted gene, 48508 [Source:MGI Symbol;Acc:MGI:6098039]	5.46248	-0.0325457	0.0210277	-2.32218	0.0202235	NA
ENSMUSG00000025857	Dnaaf5	dynein, axonemal assembly factor 5 [Source:MGI Symbol;Acc:MGI:3616079]	271.149	-0.192111	0.0865463	-2.32073	0.0203012	0.325361
ENSMUSG00000085971	Gm15411	predicted gene 15411 [Source:MGI Symbol;Acc:MGI:3705213]	47.9911	0.113733	0.0521186	2.31982	0.0203504	0.325693
ENSMUSG00000037890	Wdr19	WD repeat domain 19 [Source:MGI Symbol;Acc:MGI:2443231]	847.353	-0.200223	0.0871551	-2.3194	0.0203734	0.325693
ENSMUSG00000029198	Grpel1	GrpE-like 1, mitochondrial [Source:MGI Symbol;Acc:MGI:1334417]	1988.77	0.189601	0.0825258	2.31891	0.0203997	0.325693
ENSMUSG00000085925	Rtl1	retrotransposon Gaglike 1 [Source:MGI Symbol;Acc:MGI:2656842]	84.6788	-0.168344	0.0683607	-2.31891	0.0204001	0.325693
ENSMUSG00000102664	Gm38380	predicted gene, 38380 [Source:MGI Symbol;Acc:MGI:5611608]	24.5788	-0.0930593	0.0395952	-2.31851	0.0204215	0.325693
ENSMUSG00000031788	Kifc3	kinesin family member C3 [Source:MGI Symbol;Acc:MGI:109202]	330.281	-0.207417	0.0887714	-2.31835	0.0204303	0.325693
ENSMUSG00000031565	Fgfr1	fibroblast growth factor receptor 1 [Source:MGI Symbol;Acc:MGI:95522]	2262.9	-0.181738	0.078216	-2.31782	0.0204591	0.325815
ENSMUSG00000028414	Fktn	fukutin [Source:MGI Symbol;Acc:MGI:2179507]	3560.5	0.171614	0.0743703	2.31754	0.0204741	0.325815
ENSMUSG00000106356	Gm42438	predicted gene 42438 [Source:MGI Symbol;Acc:MGI:5662575]	35.1833	-0.0925164	0.0449003	-2.31635	0.0205389	0.326196
ENSMUSG00000028927	Padi2	peptidyl arginine deiminase, type II [Source:MGI Symbol;Acc:MGI:1338892]	214.325	-0.201659	0.0822028	-2.31632	0.0205408	0.326196
ENSMUSG00000020744	Slc25a19	solute carrier family 25 (mitochondrial thiamine pyrophosphate carrier), member 19 [Source:MGI Symbol;Acc:MGI:1914533]	1559.99	0.191731	0.0826452	2.31603	0.0205564	0.326196
ENSMUSG00000105324	Gm42705	predicted gene 42705 [Source:MGI Symbol;Acc:MGI:5662842]	14.5364	-0.0517963	0.0313315	-2.31578	0.0205704	0.326196
ENSMUSG00000045767	B230219D22Rik	RIKEN cDNA B230219D22 gene [Source:MGI Symbol;Acc:MGI:1925771]	13996.9	0.152702	0.0660504	2.31521	0.0206016	0.326403
ENSMUSG00000038545	Cul7	cullin 7 [Source:MGI Symbol;Acc:MGI:1913765]	486.4	-0.207442	0.0897034	-2.31451	0.0206399	0.326633
ENSMUSG00000060716	Plekhh1	pleckstrin homology domain containing, family H (with MyTH4 domain) member 1 [Source:MGI Symbol;Acc:MGI:2144989]	605.276	-0.209335	0.0848674	-2.31428	0.0206523	0.326633
ENSMUSG00000020516	Rps6kb1	ribosomal protein S6 kinase, polypeptide 1 [Source:MGI Symbol;Acc:MGI:1270849]	4662.43	0.16293	0.0703004	2.31377	0.0206801	0.326786
ENSMUSG00000021537	Cetn3	centrin 3 [Source:MGI Symbol;Acc:MGI:1097706]	4841.35	0.173174	0.0750609	2.31259	0.0207454	0.327481
ENSMUSG00000045813	Gm9801	predicted gene 9801 [Source:MGI Symbol;Acc:MGI:3647139]	225.067	-0.239943	0.0754239	-2.31231	0.0207605	0.327481
ENSMUSG00000024197	Plin3	perilipin 3 [Source:MGI Symbol;Acc:MGI:1914155]	14.9316	-0.0762172	0.0362068	-2.3105	0.0208603	0.328769
ENSMUSG00000031391	L1cam	L1 cell adhesion molecule [Source:MGI Symbol;Acc:MGI:96721]	7494.27	-0.161388	0.0697529	-2.31012	0.0208815	0.328815
ENSMUSG00000105980	Gm42597	predicted gene 42597 [Source:MGI Symbol;Acc:MGI:5662734]	7.83124	-0.0340009	0.0232113	-2.30976	0.0209013	NA
ENSMUSG00000102697	Pcdhac2	protocadherin alpha subfamily C, 2 [Source:MGI Symbol;Acc:MGI:1891443]	1646.45	-0.183206	0.0794516	-2.30943	0.02092	0.329082
ENSMUSG00000116809	A630036G19Rik	RIKEN cDNA A630036G19 gene [Source:MGI Symbol;Acc:MGI:2442979]	49.4135	-0.0804005	0.0526327	-2.30916	0.0209349	0.329082
ENSMUSG00000096210	H1f0	H1.0 linker histone [Source:MGI Symbol;Acc:MGI:95893]	3895.83	0.177324	0.0770753	2.30811	0.0209929	0.329699
ENSMUSG00000103793	Pcdhga6	protocadherin gamma subfamily A, 6 [Source:MGI Symbol;Acc:MGI:1935218]	233.181	-0.197968	0.0867425	-2.30747	0.0210284	0.329699
ENSMUSG00000030317	Timp4	tissue inhibitor of metalloproteinase 4 [Source:MGI Symbol;Acc:MGI:109125]	165.56	-0.154509	0.0781037	-2.30746	0.0210291	0.329699
ENSMUSG00000051331	Cacna1c	calcium channel, voltage-dependent, L type, alpha 1C subunit [Source:MGI Symbol;Acc:MGI:103013]	6067.67	-0.16327	0.0707599	-2.30644	0.0210858	0.33022
ENSMUSG00000021476	Habp4	hyaluronic acid binding protein 4 [Source:MGI Symbol;Acc:MGI:1891713]	10736.2	0.157322	0.0684629	2.30621	0.0210989	0.33022
ENSMUSG00000097287	D130017N08Rik	RIKEN cDNA D130017N08 gene [Source:MGI Symbol;Acc:MGI:2443273]	1732.41	0.193007	0.0845107	2.30569	0.0211277	0.330227
ENSMUSG00000026755	Arpc5l	actin related protein 2/3 complex, subunit 5-like [Source:MGI Symbol;Acc:MGI:1921442]	3171.14	0.168019	0.072918	2.30537	0.0211457	0.330227
ENSMUSG00000087331	1810021B22Rik	RIKEN cDNA 1810021B22 gene [Source:MGI Symbol;Acc:MGI:1916370]	63.2721	0.128704	0.061379	2.30498	0.0211677	0.330227
ENSMUSG00000028419	Chmp5	charged multivesicular body protein 5 [Source:MGI Symbol;Acc:MGI:1924209]	5187.42	0.173042	0.0754619	2.30489	0.0211727	0.330227
ENSMUSG00000074766	Ism1	isthmin 1, angiogenesis inhibitor [Source:MGI Symbol;Acc:MGI:2442963]	124.814	0.179008	0.0757924	2.30352	0.0212495	0.331071
ENSMUSG00000017167	Cntnap1	contactin associated protein-like 1 [Source:MGI Symbol;Acc:MGI:1858201]	6897.82	-0.178107	0.0776344	-2.30285	0.0212872	0.331071
ENSMUSG00000109130	Gm45187	predicted gene 45187 [Source:MGI Symbol;Acc:MGI:5753763]	90.6821	0.1608	0.0700907	2.30271	0.021295	0.331071
ENSMUSG00000082705	Gm15616	predicted gene 15616 [Source:MGI Symbol;Acc:MGI:3783061]	21.4075	-0.0788904	0.0404577	-2.30256	0.0213037	0.331071
ENSMUSG00000074625	Arhgap40	Rho GTPase activating protein 40 [Source:MGI Symbol;Acc:MGI:3649852]	6.02611	0.0366357	0.022133	2.30232	0.0213169	NA
ENSMUSG00000103856	Gm2474	predicted gene 2474 [Source:MGI Symbol;Acc:MGI:3780641]	13.4686	-0.0611482	0.0305538	-2.30229	0.0213186	0.331071
ENSMUSG00000028600	Podn	podocan [Source:MGI Symbol;Acc:MGI:2674939]	73.0477	-0.102322	0.0587567	-2.30182	0.0213455	0.331132
ENSMUSG00000053581	Zfand2a	zinc finger, AN1-type domain 2A [Source:MGI Symbol;Acc:MGI:2140729]	12113.7	0.176276	0.0781592	2.30157	0.0213592	0.331132
ENSMUSG00000064141	Zfp69	zinc finger protein 69 [Source:MGI Symbol;Acc:MGI:107794]	11.5064	-0.0651644	0.0325058	-2.30008	0.0214434	0.332152
ENSMUSG00000025781	Atp5c1	ATP synthase, H+ transporting, mitochondrial F1 complex, gamma polypeptide 1 [Source:MGI Symbol;Acc:MGI:1261437]	11819.2	0.145565	0.0633065	2.29885	0.0215134	0.332949
ENSMUSG00000042707	Dnali1	dynein, axonemal, light intermediate polypeptide 1 [Source:MGI Symbol;Acc:MGI:1922813]	7.1196	-0.0379039	0.0234044	-2.29878	0.0215173	NA
ENSMUSG00000113808	Gm47988	predicted gene, 47988 [Source:MGI Symbol;Acc:MGI:6097280]	9.61592	-0.0478481	0.0240742	-2.29849	0.0215341	NA
ENSMUSG00000003531	Dgcr6	DiGeorge syndrome critical region gene 6 [Source:MGI Symbol;Acc:MGI:1202877]	1524.53	0.202239	0.0879732	2.2976	0.0215843	0.333761
ENSMUSG00000031422	Morf4l2	mortality factor 4 like 2 [Source:MGI Symbol;Acc:MGI:1927167]	13323.1	0.154397	0.0673677	2.29688	0.0216257	0.334115
ENSMUSG00000104568	Gm43255	predicted gene 43255 [Source:MGI Symbol;Acc:MGI:5663392]	12.8717	0.0561727	0.0306834	2.29617	0.0216661	0.334168
ENSMUSG00000085129	5031425F14Rik	RIKEN cDNA 5031425F14 gene [Source:MGI Symbol;Acc:MGI:2442533]	26.3555	0.093286	0.0423567	2.29617	0.0216662	0.334168
ENSMUSG00000099051	Gm27241	predicted gene 27241 [Source:MGI Symbol;Acc:MGI:5521084]	9.34503	-0.00889352	0.0201284	-2.29615	0.021667	NA
ENSMUSG00000046204	Pnma2	paraneoplastic antigen MA2 [Source:MGI Symbol;Acc:MGI:2444129]	5231.87	0.155408	0.0677701	2.29553	0.021703	0.334449
ENSMUSG00000027859	Ngf	nerve growth factor [Source:MGI Symbol;Acc:MGI:97321]	206.614	0.200488	0.085984	2.29508	0.0217284	0.334554
ENSMUSG00000018565	Elp5	elongator acetyltransferase complex subunit 5 [Source:MGI Symbol;Acc:MGI:1859017]	3442.62	0.164171	0.0715926	2.29471	0.02175	0.334602
ENSMUSG00000108060	4921529L05Rik	RIKEN cDNA 4921529L05 gene [Source:MGI Symbol;Acc:MGI:2443531]	7.68233	-0.0167324	0.0210042	-2.29388	0.0217972	NA
ENSMUSG00000114271	Gm32224	predicted gene, 32224 [Source:MGI Symbol;Acc:MGI:5591383]	34.8548	0.0580805	0.0366985	2.29388	0.0217974	0.334618
ENSMUSG00000102963	Gm37945	predicted gene, 37945 [Source:MGI Symbol;Acc:MGI:5611173]	20.9875	-0.0438071	0.0362629	-2.29374	0.0218054	0.334618
ENSMUSG00000024076	Vit	vitrin [Source:MGI Symbol;Acc:MGI:1921449]	348.117	-0.172101	0.0853084	-2.29372	0.0218068	0.334618
ENSMUSG00000101301	Gm29214	predicted gene 29214 [Source:MGI Symbol;Acc:MGI:5579920]	32.2892	-0.086899	0.038638	-2.29323	0.0218346	0.33476
ENSMUSG00000020788	Atp2a3	ATPase, Ca++ transporting, ubiquitous [Source:MGI Symbol;Acc:MGI:1194503]	5.22703	-0.0324206	0.0208708	-2.29228	0.0218898	NA
ENSMUSG00000050244	Heatr1	HEAT repeat containing 1 [Source:MGI Symbol;Acc:MGI:2442524]	898.186	-0.215929	0.089819	-2.29122	0.0219509	0.336257
ENSMUSG00000031774	Psme3ip1	proteasome activator subunit 3 interacting protein 1 [Source:MGI Symbol;Acc:MGI:1919637]	1832.61	0.190243	0.0823145	2.29064	0.0219843	0.336484
ENSMUSG00000027131	Emc4	ER membrane protein complex subunit 4 [Source:MGI Symbol;Acc:MGI:1915282]	4076.82	0.162604	0.0710486	2.29009	0.0220163	0.336686
ENSMUSG00000053395	Cacng8	calcium channel, voltage-dependent, gamma subunit 8 [Source:MGI Symbol;Acc:MGI:1932376]	1136.32	-0.201948	0.0897682	-2.28947	0.0220519	0.336808
ENSMUSG00000103225	Gm37731	predicted gene, 37731 [Source:MGI Symbol;Acc:MGI:5610959]	32.859	-0.123721	0.0485079	-2.28931	0.0220616	0.336808
ENSMUSG00000097330	Gm26672	predicted gene, 26672 [Source:MGI Symbol;Acc:MGI:5477166]	53.5366	-0.122808	0.0579902	-2.28865	0.0220997	0.337104
ENSMUSG00000021831	Ero1a	endoplasmic reticulum oxidoreductase 1 alpha [Source:MGI Symbol;Acc:MGI:1354385]	1779.3	0.182369	0.0793956	2.28653	0.0222235	0.33841
ENSMUSG00000040289	Hey1	hairy/enhancer-of-split related with YRPW motif 1 [Source:MGI Symbol;Acc:MGI:1341800]	4456.35	0.161131	0.0702999	2.28633	0.0222352	0.33841
ENSMUSG00000079470	Utp14b	UTP14B small subunit processome component [Source:MGI Symbol;Acc:MGI:2445092]	696.898	-0.200093	0.0898121	-2.28622	0.0222416	0.33841
ENSMUSG00000115505	Gm9247	predicted gene 9247 [Source:MGI Symbol;Acc:MGI:3648323]	30.3599	-0.0829782	0.0451831	-2.28538	0.0222907	0.338872
ENSMUSG00000034973	Dop1a	DOP1 leucine zipper like protein A [Source:MGI Symbol;Acc:MGI:1289294]	2312.68	-0.210677	0.0871405	-2.28479	0.0223254	0.339113
ENSMUSG00000103046	Gm37309	predicted gene, 37309 [Source:MGI Symbol;Acc:MGI:5610537]	11.2339	-0.0161938	0.0231079	-2.28219	0.0224782	0.341012
ENSMUSG00000085026	Srrm3os	serine/arginine repetitive matrix 3, opposite strand [Source:MGI Symbol;Acc:MGI:1918907]	31.6138	-0.0567945	0.0389652	-2.28202	0.0224882	0.341012
ENSMUSG00000100274	1700006F04Rik	RIKEN cDNA 1700006F04 gene [Source:MGI Symbol;Acc:MGI:1922682]	23.4511	-0.103717	0.0411076	-2.28149	0.0225194	0.341198
ENSMUSG00000031756	Cenpn	centromere protein N [Source:MGI Symbol;Acc:MGI:1919405]	47.6465	-0.0866206	0.0519102	-2.2809	0.0225546	0.341444
ENSMUSG00000059540	Tcea2	transcription elongation factor A (SII), 2 [Source:MGI Symbol;Acc:MGI:107368]	892.439	0.195366	0.0872969	2.28025	0.0225931	0.34162
ENSMUSG00000008307	1700109H08Rik	RIKEN cDNA 1700109H08 gene [Source:MGI Symbol;Acc:MGI:1924286]	42.3634	-0.11454	0.0519109	-2.28006	0.0226041	0.34162
ENSMUSG00000110673	Gm45833	predicted gene 45833 [Source:MGI Symbol;Acc:MGI:5804948]	6.83798	-0.0391211	0.0231302	-2.27935	0.0226465	NA
ENSMUSG00000030102	Itpr1	inositol 1,4,5-trisphosphate receptor 1 [Source:MGI Symbol;Acc:MGI:96623]	14564.1	-0.181258	0.0782621	-2.27923	0.0226534	0.3418
ENSMUSG00000112266	Gm48843	predicted gene, 48843 [Source:MGI Symbol;Acc:MGI:6098576]	13.6504	0.0240928	0.0298869	2.27902	0.0226661	0.3418
ENSMUSG00000040836	Gpr161	G protein-coupled receptor 161 [Source:MGI Symbol;Acc:MGI:2685054]	3174.51	-0.186211	0.0812851	-2.2789	0.0226729	0.3418
ENSMUSG00000109907	Gm45321	predicted gene 45321 [Source:MGI Symbol;Acc:MGI:5791157]	7.1815	-0.0395222	0.0234849	-2.27882	0.022678	NA
ENSMUSG00000020703	5530401A14Rik	RIKEN cDNA 5530401A14 gene [Source:MGI Symbol;Acc:MGI:1918638]	55.4464	-0.152639	0.0575466	-2.27791	0.0227322	0.342407
ENSMUSG00000102383	Gm38142	predicted gene, 38142 [Source:MGI Symbol;Acc:MGI:5611370]	11.1976	-0.0665178	0.0302097	-2.27731	0.0227676	0.342586
ENSMUSG00000011034	Slc5a1	solute carrier family 5 (sodium/glucose cotransporter), member 1 [Source:MGI Symbol;Acc:MGI:107678]	20.9891	-0.062099	0.0366237	-2.27707	0.0227821	0.342586
ENSMUSG00000022679	Mpv17l	Mpv17 transgene, kidney disease mutant-like [Source:MGI Symbol;Acc:MGI:2135951]	3682.75	0.164441	0.0727125	2.276	0.0228462	0.343064
ENSMUSG00000048148	Nwd1	NACHT and WD repeat domain containing 1 [Source:MGI Symbol;Acc:MGI:2442268]	554.078	-0.208675	0.0898603	-2.27586	0.0228545	0.343064
ENSMUSG00000024218	Taf11	TATA-box binding protein associated factor 11 [Source:MGI Symbol;Acc:MGI:1916026]	1858.94	0.184332	0.0814085	2.27558	0.0228709	0.343064
ENSMUSG00000036281	Snapc4	small nuclear RNA activating complex, polypeptide 4 [Source:MGI Symbol;Acc:MGI:2443935]	826.495	-0.206691	0.0896723	-2.27526	0.0228902	0.343067
ENSMUSG00000112824	Gm47917	predicted gene, 47917 [Source:MGI Symbol;Acc:MGI:6097168]	8.20028	-0.0340494	0.0209783	-2.27491	0.0229114	NA
ENSMUSG00000051844	B230319C09Rik	RIKEN cDNA B230319C09 gene [Source:MGI Symbol;Acc:MGI:2444713]	9.99906	-0.0566041	0.0294636	-2.27438	0.0229432	NA
ENSMUSG00000055720	Ubl7	ubiquitin-like 7 (bone marrow stromal cell-derived) [Source:MGI Symbol;Acc:MGI:1916709]	4832.91	0.165364	0.0725937	2.27436	0.0229446	0.343597
ENSMUSG00000102786	Gm38252	predicted gene, 38252 [Source:MGI Symbol;Acc:MGI:5611480]	7.46861	-0.0417729	0.0225184	-2.27402	0.0229648	NA
ENSMUSG00000118437	Gm50467	predicted gene, 50467 [Source:MGI Symbol;Acc:MGI:6324735]	9.79026	-0.0476947	0.0283174	-2.27376	0.0229805	NA
ENSMUSG00000026781	Acbd5	acyl-Coenzyme A binding domain containing 5 [Source:MGI Symbol;Acc:MGI:1921409]	7707.23	0.15221	0.0668712	2.27301	0.0230254	0.344506
ENSMUSG00000079227	Ccr5	chemokine (C-C motif) receptor 5 [Source:MGI Symbol;Acc:MGI:107182]	17.1814	-0.0230077	0.0302135	-2.27271	0.0230435	0.344506
ENSMUSG00000022842	Ece2	endothelin converting enzyme 2 [Source:MGI Symbol;Acc:MGI:1101356]	60.3781	-0.124324	0.0576415	-2.27168	0.0231058	0.345151
ENSMUSG00000032274	Cyp19a1	cytochrome P450, family 19, subfamily a, polypeptide 1 [Source:MGI Symbol;Acc:MGI:88587]	8.67794	-0.0448266	0.0261266	-2.27127	0.0231306	NA
ENSMUSG00000103780	Gm37524	predicted gene, 37524 [Source:MGI Symbol;Acc:MGI:5610752]	82.6374	-0.177505	0.066403	-2.27107	0.0231428	0.345418
ENSMUSG00000095789	Nupr1l	nuclear protein transcriptional regulator 1 like [Source:MGI Symbol;Acc:MGI:1923099]	16.6393	-0.0629316	0.0310596	-2.26974	0.0232233	0.346259
ENSMUSG00000050876	Spata31d1a	spermatogenesis associated 31 subfamily D, member 1A [Source:MGI Symbol;Acc:MGI:1919469]	5.61867	-0.01051	0.0167705	-2.2695	0.0232382	NA
ENSMUSG00000109370	Gm44675	predicted gene 44675 [Source:MGI Symbol;Acc:MGI:5753251]	57.3327	-0.110535	0.0584661	-2.26927	0.0232516	0.346259
ENSMUSG00000024299	Adamts10	a disintegrin-like and metallopeptidase (reprolysin type) with thrombospondin type 1 motif, 10 [Source:MGI Symbol;Acc:MGI:2449112]	163.804	-0.157629	0.0801138	-2.26919	0.0232568	0.346259
ENSMUSG00000027002	Nckap1	NCK-associated protein 1 [Source:MGI Symbol;Acc:MGI:1355333]	52192.6	-0.150698	0.0664806	-2.26845	0.0233016	0.346494
ENSMUSG00000097926	Gm26575	predicted gene, 26575 [Source:MGI Symbol;Acc:MGI:5477069]	7.66408	-0.0482031	0.0266416	-2.26826	0.0233136	NA
ENSMUSG00000035376	Hacd2	3-hydroxyacyl-CoA dehydratase 2 [Source:MGI Symbol;Acc:MGI:1918007]	1655.83	0.183478	0.0814072	2.26783	0.0233397	0.346494
ENSMUSG00000105993	Tex13c2	TEX13 family member C2 [Source:MGI Symbol;Acc:MGI:5663474]	36.6384	-0.128838	0.0501773	-2.26781	0.0233409	0.346494
ENSMUSG00000036916	Zfp280c	zinc finger protein 280C [Source:MGI Symbol;Acc:MGI:2387585]	882.97	-0.19985	0.0896986	-2.26743	0.0233637	0.346494
ENSMUSG00000087589	D430040D24Rik	RIKEN cDNA D430040D24 gene [Source:MGI Symbol;Acc:MGI:2442526]	6.23193	-0.0382382	0.0230539	-2.26725	0.0233748	NA
ENSMUSG00000073686	Gm10564	predicted gene 10564 [Source:MGI Symbol;Acc:MGI:3704240]	14.3189	0.0576748	0.0309569	2.26718	0.023379	0.346494
ENSMUSG00000020674	Pxdn	peroxidasin [Source:MGI Symbol;Acc:MGI:1916925]	870.878	-0.210599	0.0896715	-2.26701	0.0233898	0.346494
ENSMUSG00000026944	Abca2	ATP-binding cassette, sub-family A (ABC1), member 2 [Source:MGI Symbol;Acc:MGI:99606]	4022.96	-0.168292	0.0737139	-2.26672	0.0234071	0.346494
ENSMUSG00000039801	Cplane1	ciliogenesis and planar polarity effector 1 [Source:MGI Symbol;Acc:MGI:1920942]	1618.05	-0.202089	0.0866275	-2.26633	0.0234309	0.346562
ENSMUSG00000110206	Flt3l	FMS-like tyrosine kinase 3 ligand [Source:MGI Symbol;Acc:MGI:95560]	24.3725	-0.0766241	0.0400381	-2.26479	0.0235255	0.347676
ENSMUSG00000057110	Cntrl	centriolin [Source:MGI Symbol;Acc:MGI:1889576]	232.304	-0.196925	0.0872737	-2.26219	0.0236854	0.34961
ENSMUSG00000023075	Akirin1	akirin 1 [Source:MGI Symbol;Acc:MGI:1915300]	3470.24	0.169009	0.07474	2.26204	0.0236951	0.34961
ENSMUSG00000039323	Igfbp2	insulin-like growth factor binding protein 2 [Source:MGI Symbol;Acc:MGI:96437]	95.9264	0.110147	0.0667912	2.26031	0.0238018	0.350896
ENSMUSG00000023068	Nus1	NUS1 dehydrodolichyl diphosphate synthase subunit [Source:MGI Symbol;Acc:MGI:1196365]	6255.37	0.162718	0.0716855	2.25988	0.0238289	0.35091
ENSMUSG00000106337	Gm42478	predicted gene 42478 [Source:MGI Symbol;Acc:MGI:5662615]	13.6181	-0.0680026	0.0329365	-2.25967	0.0238417	0.35091
ENSMUSG00000106627	Gm21680	predicted gene, 21680 [Source:MGI Symbol;Acc:MGI:5435035]	9.43591	-0.0471381	0.0268824	-2.25963	0.023844	NA
ENSMUSG00000079699	Gm6592	predicted gene 6592 [Source:MGI Symbol;Acc:MGI:3647394]	9.89344	-0.0209959	0.024141	-2.25944	0.0238563	NA
ENSMUSG00000080555	NA	NA	5.091	-0.0277372	0.0193308	-2.25911	0.0238768	NA
ENSMUSG00000027858	Tspan2	tetraspanin 2 [Source:MGI Symbol;Acc:MGI:1917997]	2474.63	-0.183818	0.0811432	-2.25832	0.0239255	0.351461
ENSMUSG00000020116	Pno1	partner of NOB1 homolog [Source:MGI Symbol;Acc:MGI:1913499]	1146.66	0.189414	0.0839622	2.25827	0.0239288	0.351461
ENSMUSG00000028847	Trappc3	trafficking protein particle complex 3 [Source:MGI Symbol;Acc:MGI:1351486]	6009.71	0.165384	0.0732015	2.25813	0.0239375	0.351461
ENSMUSG00000107909	2610017A05Rik	RIKEN cDNA 2610017A05 gene [Source:MGI Symbol;Acc:MGI:1919056]	34.2308	0.0284914	0.0324176	2.25645	0.0240426	0.352022
ENSMUSG00000002885	Adgre5	adhesion G protein-coupled receptor E5 [Source:MGI Symbol;Acc:MGI:1347095]	11.7102	-0.0616591	0.0309009	-2.25632	0.0240507	0.352022
ENSMUSG00000026309	Ilkap	integrin-linked kinase-associated serine/threonine phosphatase 2C [Source:MGI Symbol;Acc:MGI:1914694]	1626.46	0.186244	0.0831364	2.25586	0.0240795	0.352022
ENSMUSG00000032171	Pin1	protein (peptidyl-prolyl cis/trans isomerase) NIMA-interacting 1 [Source:MGI Symbol;Acc:MGI:1346036]	3785.44	0.164396	0.0729814	2.25576	0.0240856	0.352022
ENSMUSG00000063754	Gm10136	predicted pseudogene 10136 [Source:MGI Symbol;Acc:MGI:3704242]	20.9885	-0.0847354	0.0419297	-2.25554	0.0240995	0.352022
ENSMUSG00000106579	Gm42771	predicted gene 42771 [Source:MGI Symbol;Acc:MGI:5662908]	95.7493	-0.163712	0.0677404	-2.25486	0.024142	0.352022
ENSMUSG00000114596	Gm47523	predicted gene, 47523 [Source:MGI Symbol;Acc:MGI:6096522]	7.28318	-0.043423	0.0234082	-2.2548	0.0241457	NA
ENSMUSG00000039615	Stub1	STIP1 homology and U-Box containing protein 1 [Source:MGI Symbol;Acc:MGI:1891731]	1657.25	0.179963	0.0800784	2.25472	0.0241508	0.352022
ENSMUSG00000022037	Clu	clusterin [Source:MGI Symbol;Acc:MGI:88423]	3272.27	-0.186952	0.0813285	-2.25437	0.0241729	0.352022
ENSMUSG00000033799	Tasor2	transcription activation suppressor family member 2 [Source:MGI Symbol;Acc:MGI:2145274]	1365.08	-0.198587	0.0867147	-2.25406	0.0241926	0.352022
ENSMUSG00000039621	Prex1	phosphatidylinositol-3,4,5-trisphosphate-dependent Rac exchange factor 1 [Source:MGI Symbol;Acc:MGI:3040696]	1300.81	-0.197148	0.0887043	-2.25385	0.0242055	0.352022
ENSMUSG00000071324	Armc2	armadillo repeat containing 2 [Source:MGI Symbol;Acc:MGI:1916449]	199.345	-0.192363	0.0843065	-2.25337	0.024236	0.352022
ENSMUSG00000046818	Ddit4l	DNA-damage-inducible transcript 4-like [Source:MGI Symbol;Acc:MGI:1920534]	1060.12	0.200934	0.0896529	2.25335	0.0242373	0.352022
ENSMUSG00000026301	Iqca	IQ motif containing with AAA domain [Source:MGI Symbol;Acc:MGI:1922168]	37.0356	-0.0579998	0.0443359	-2.25331	0.0242395	0.352022
ENSMUSG00000031711	Zfp330	zinc finger protein 330 [Source:MGI Symbol;Acc:MGI:1353574]	2670.24	0.171937	0.0764039	2.25316	0.0242491	0.352022
ENSMUSG00000111147	Gm33699	predicted gene, 33699 [Source:MGI Symbol;Acc:MGI:5592858]	6.77823	-0.0463299	0.0252821	-2.25285	0.0242687	NA
ENSMUSG00000016995	Matn4	matrilin 4 [Source:MGI Symbol;Acc:MGI:1328314]	17.2585	-0.0557847	0.030819	-2.25238	0.0242983	0.352452
ENSMUSG00000117943	Gm50403	predicted gene, 50403 [Source:MGI Symbol;Acc:MGI:6303316]	156.886	-0.226514	0.0731721	-2.25167	0.0243429	0.352653
ENSMUSG00000108076	9530086O07Rik	RIKEN cDNA 9530086O07 gene [Source:MGI Symbol;Acc:MGI:1925991]	22.8946	0.0323416	0.0352401	2.25154	0.0243513	0.352653
ENSMUSG00000040488	Ltbp4	latent transforming growth factor beta binding protein 4 [Source:MGI Symbol;Acc:MGI:1321395]	650.316	-0.21056	0.0897483	-2.25099	0.0243859	0.352872
ENSMUSG00000036499	Eea1	early endosome antigen 1 [Source:MGI Symbol;Acc:MGI:2442192]	1889.99	-0.180012	0.0808262	-2.25006	0.0244454	0.3534
ENSMUSG00000106384	Gm43188	predicted gene 43188 [Source:MGI Symbol;Acc:MGI:5663325]	84.5816	-0.170877	0.0640164	-2.2498	0.0244616	0.3534
ENSMUSG00000097967	Gm27002	predicted gene, 27002 [Source:MGI Symbol;Acc:MGI:5504117]	21.5862	0.0522007	0.0371595	2.24922	0.0244983	0.353646
ENSMUSG00000032322	Pstpip1	proline-serine-threonine phosphatase-interacting protein 1 [Source:MGI Symbol;Acc:MGI:1321396]	31.2149	-0.0962976	0.0444669	-2.24829	0.0245577	0.353973
ENSMUSG00000032300	1700017B05Rik	RIKEN cDNA 1700017B05 gene [Source:MGI Symbol;Acc:MGI:1921461]	545.526	-0.200141	0.0898612	-2.24825	0.0245602	0.353973
ENSMUSG00000109529	Gm44801	predicted gene 44801 [Source:MGI Symbol;Acc:MGI:5753377]	46.2866	-0.104333	0.0554436	-2.24756	0.0246044	0.354327
ENSMUSG00000112015	Gm47592	predicted gene, 47592 [Source:MGI Symbol;Acc:MGI:6096638]	80.8687	-0.126665	0.0609892	-2.24721	0.0246266	0.354363
ENSMUSG00000048696	Mex3d	mex3 RNA binding family member D [Source:MGI Symbol;Acc:MGI:2681847]	613.186	0.198381	0.0892358	2.24681	0.0246523	0.35445
ENSMUSG00000103937	Gm37186	predicted gene, 37186 [Source:MGI Symbol;Acc:MGI:5610414]	57.6376	-0.122484	0.0558789	-2.24637	0.0246802	0.354569
ENSMUSG00000115062	4930544F09Rik	RIKEN cDNA 4930544F09 gene [Source:MGI Symbol;Acc:MGI:1922448]	8.64358	-0.0329365	0.0238408	-2.24568	0.0247248	NA
ENSMUSG00000066406	Akap13	A kinase (PRKA) anchor protein 13 [Source:MGI Symbol;Acc:MGI:2676556]	1920.92	-0.184434	0.0823359	-2.24487	0.0247764	0.355667
ENSMUSG00000024900	Cpt1a	carnitine palmitoyltransferase 1a, liver [Source:MGI Symbol;Acc:MGI:1098296]	128.806	-0.170071	0.0725075	-2.24314	0.0248878	0.356648
ENSMUSG00000032253	Phip	pleckstrin homology domain interacting protein [Source:MGI Symbol;Acc:MGI:1932404]	3325.27	-0.188847	0.0850046	-2.24305	0.0248933	0.356648
ENSMUSG00000108238	Gm43984	predicted gene, 43984 [Source:MGI Symbol;Acc:MGI:5690376]	14.6681	-0.0598371	0.0310482	-2.24283	0.0249079	0.356648
ENSMUSG00000095041	AC149090.1		1889.28	-0.18792	0.0809212	-2.24258	0.0249238	0.356648
ENSMUSG00000104585	4921511C10Rik	RIKEN cDNA 4921511C10 gene [Source:MGI Symbol;Acc:MGI:1918174]	13.1652	-0.0614163	0.0335109	-2.24202	0.0249599	0.356869
ENSMUSG00000038011	Dnah10	dynein, axonemal, heavy chain 10 [Source:MGI Symbol;Acc:MGI:1860299]	55.0957	-0.114417	0.0555971	-2.24163	0.024985	0.356869
ENSMUSG00000074113	Gm10629	predicted gene 10629 [Source:MGI Symbol;Acc:MGI:3642307]	7.48215	-0.0500844	0.0259183	-2.24158	0.0249886	NA
ENSMUSG00000030685	Kctd13	potassium channel tetramerisation domain containing 13 [Source:MGI Symbol;Acc:MGI:1923739]	8724.33	0.149835	0.0673725	2.24142	0.0249986	0.356869
ENSMUSG00000056148	Rdh9	retinol dehydrogenase 9 [Source:MGI Symbol;Acc:MGI:2143528]	7.85445	-0.0325941	0.0188835	-2.2402	0.025078	NA
ENSMUSG00000025159	Mms19	MMS19 cytosolic iron-sulfur assembly component [Source:MGI Symbol;Acc:MGI:1919449]	538.149	-0.213891	0.0894946	-2.23968	0.025112	0.357902
ENSMUSG00000029782	Tmem209	transmembrane protein 209 [Source:MGI Symbol;Acc:MGI:1919899]	488.288	-0.199045	0.0898587	-2.23924	0.0251406	0.357902
ENSMUSG00000057367	Birc2	baculoviral IAP repeat-containing 2 [Source:MGI Symbol;Acc:MGI:1197009]	1220.5	0.189622	0.084953	2.23915	0.0251462	0.357902
ENSMUSG00000085334	Gm12940	predicted gene 12940 [Source:MGI Symbol;Acc:MGI:3702626]	95.8283	-0.17659	0.0727808	-2.23889	0.0251629	0.357902
ENSMUSG00000037966	Ninj1	ninjurin 1 [Source:MGI Symbol;Acc:MGI:1196617]	225.584	-0.192715	0.0863225	-2.23824	0.0252052	0.357902
ENSMUSG00000015714	Cers2	ceramide synthase 2 [Source:MGI Symbol;Acc:MGI:1924143]	440.938	-0.204527	0.0898548	-2.23748	0.025255	0.357902
ENSMUSG00000068394	Cep152	centrosomal protein 152 [Source:MGI Symbol;Acc:MGI:2139083]	72.3023	-0.0888731	0.0540968	-2.23709	0.0252804	0.357902
ENSMUSG00000028832	Stmn1	stathmin 1 [Source:MGI Symbol;Acc:MGI:96739]	5604.44	0.178177	0.0779668	2.23708	0.0252811	0.357902
ENSMUSG00000019984	Med23	mediator complex subunit 23 [Source:MGI Symbol;Acc:MGI:1917458]	717.053	-0.202006	0.0892545	-2.23706	0.0252827	0.357902
ENSMUSG00000112433	Gm30122	predicted gene, 30122 [Source:MGI Symbol;Acc:MGI:5589281]	7.49647	-0.0299903	0.0234203	-2.23692	0.0252915	NA
ENSMUSG00000017421	Zfp207	zinc finger protein 207 [Source:MGI Symbol;Acc:MGI:1340045]	6486.12	0.153979	0.0686487	2.23687	0.0252951	0.357902
ENSMUSG00000028541	B4galt2	UDP-Gal:betaGlcNAc beta 1,4- galactosyltransferase, polypeptide 2 [Source:MGI Symbol;Acc:MGI:1858493]	1020.25	0.195524	0.0871116	2.23614	0.0253428	0.357902
ENSMUSG00000030654	Arl6ip1	ADP-ribosylation factor-like 6 interacting protein 1 [Source:MGI Symbol;Acc:MGI:1858943]	14418.8	0.140363	0.0628302	2.23596	0.0253547	0.357902
ENSMUSG00000054091	1810037I17Rik	RIKEN cDNA 1810037I17 gene [Source:MGI Symbol;Acc:MGI:1914954]	936.929	0.189961	0.0858046	2.23551	0.0253836	0.357902
ENSMUSG00000023990	Tfeb	transcription factor EB [Source:MGI Symbol;Acc:MGI:103270]	36.5811	-0.114767	0.0534926	-2.23524	0.0254013	0.357902
ENSMUSG00000021576	Pdcd6	programmed cell death 6 [Source:MGI Symbol;Acc:MGI:109283]	3099.61	0.165694	0.074103	2.23495	0.0254208	0.357902
ENSMUSG00000085109	Gm15356	predicted gene 15356 [Source:MGI Symbol;Acc:MGI:3705102]	15.7995	-0.0565697	0.0329764	-2.23474	0.0254344	0.357902
ENSMUSG00000006932	Ctnnb1	catenin (cadherin associated protein), beta 1 [Source:MGI Symbol;Acc:MGI:88276]	9959.99	-0.189655	0.0826561	-2.23444	0.0254541	0.357902
ENSMUSG00000028064	Sema4a	sema domain, immunoglobulin domain (Ig), transmembrane domain (TM) and short cytoplasmic domain, (semaphorin) 4A [Source:MGI Symbol;Acc:MGI:107560]	442.215	-0.202985	0.0898613	-2.23433	0.0254616	0.357902
ENSMUSG00000031431	Tsc22d3	TSC22 domain family, member 3 [Source:MGI Symbol;Acc:MGI:1196284]	1214.25	0.188609	0.0847734	2.23409	0.0254772	0.357902
ENSMUSG00000018572	Phf23	PHD finger protein 23 [Source:MGI Symbol;Acc:MGI:1925496]	702.279	0.203513	0.0897081	2.23397	0.0254853	0.357902
ENSMUSG00000112391	Gm48230	predicted gene, 48230 [Source:MGI Symbol;Acc:MGI:6097634]	28.0292	-0.101626	0.0449569	-2.23393	0.0254879	0.357902
ENSMUSG00000096225	Lhx8	LIM homeobox protein 8 [Source:MGI Symbol;Acc:MGI:1096343]	8.23404	0.0456532	0.0234177	2.23381	0.0254956	NA
ENSMUSG00000024099	Ndufv2	NADH:ubiquinone oxidoreductase core subunit V2 [Source:MGI Symbol;Acc:MGI:1920150]	3649.56	0.162753	0.0729174	2.23329	0.0255296	0.358209
ENSMUSG00000039103	Nexn	nexilin [Source:MGI Symbol;Acc:MGI:1916060]	62.6606	-0.11979	0.0599524	-2.23295	0.0255522	0.358214
ENSMUSG00000028426	Rad23b	RAD23 homolog B, nucleotide excision repair protein [Source:MGI Symbol;Acc:MGI:105128]	6976.86	0.160872	0.0717539	2.23269	0.0255697	0.358214
ENSMUSG00000106648	Gm43176	predicted gene 43176 [Source:MGI Symbol;Acc:MGI:5663313]	7.03762	-0.0382182	0.0238182	-2.23181	0.0256272	NA
ENSMUSG00000050908	Tvp23a	trans-golgi network vesicle protein 23A [Source:MGI Symbol;Acc:MGI:3665441]	1804.57	0.174569	0.0782561	2.23173	0.0256325	0.358816
ENSMUSG00000113102	A930040O22Rik	RIKEN cDNA A930040O22 gene [Source:MGI Symbol;Acc:MGI:1925223]	19.0351	-0.0777657	0.0387189	-2.23128	0.0256627	0.358908
ENSMUSG00000020905	Usp43	ubiquitin specific peptidase 43 [Source:MGI Symbol;Acc:MGI:2444541]	45.3026	0.10647	0.0531364	2.23093	0.0256858	0.358908
ENSMUSG00000023067	Cdkn1a	cyclin-dependent kinase inhibitor 1A (P21) [Source:MGI Symbol;Acc:MGI:104556]	951.917	0.195579	0.0890636	2.23073	0.0256988	0.358908
ENSMUSG00000021482	Prxl2c	peroxiredoxin like 2C [Source:MGI Symbol;Acc:MGI:1913379]	580.036	0.200782	0.0897838	2.23001	0.0257466	0.359085
ENSMUSG00000016481	Cr1l	complement component (3b/4b) receptor 1-like [Source:MGI Symbol;Acc:MGI:88513]	843.997	-0.207487	0.0887621	-2.22994	0.0257514	0.359085
ENSMUSG00000103435	Gm36992	predicted gene, 36992 [Source:MGI Symbol;Acc:MGI:5610220]	18.8053	0.0208636	0.0294259	2.22885	0.025824	0.359225
ENSMUSG00000032443	Zcwpw2	zinc finger, CW type with PWWP domain 2 [Source:MGI Symbol;Acc:MGI:1921888]	35.1974	-0.0690833	0.0433131	-2.22877	0.0258289	0.359225
ENSMUSG00000024413	Npc1	NPC intracellular cholesterol transporter 1 [Source:MGI Symbol;Acc:MGI:1097712]	889.173	-0.203808	0.0890385	-2.22875	0.0258306	0.359225
ENSMUSG00000000439	Mkrn2	makorin, ring finger protein, 2 [Source:MGI Symbol;Acc:MGI:1914277]	1304.61	0.187526	0.0842095	2.22859	0.0258411	0.359225
ENSMUSG00000022372	Sla	src-like adaptor [Source:MGI Symbol;Acc:MGI:104295]	365.889	0.198913	0.0895753	2.22789	0.0258878	0.359598
ENSMUSG00000032816	Igdcc4	immunoglobulin superfamily, DCC subclass, member 4 [Source:MGI Symbol;Acc:MGI:1858497]	431.938	-0.217369	0.0894629	-2.22713	0.0259384	0.359841
ENSMUSG00000114218	Gm47423	predicted gene, 47423 [Source:MGI Symbol;Acc:MGI:6096364]	34.2536	-0.039602	0.0401968	-2.22703	0.0259453	0.359841
ENSMUSG00000102556	Gm37569	predicted gene, 37569 [Source:MGI Symbol;Acc:MGI:5610797]	10.3834	-0.0407706	0.0253856	-2.22617	0.0260028	NA
ENSMUSG00000029512	Ulk1	unc-51 like kinase 1 [Source:MGI Symbol;Acc:MGI:1270126]	5076.49	-0.154335	0.0695417	-2.22572	0.0260328	0.360778
ENSMUSG00000073418	C4b	complement component 4B (Chido blood group) [Source:MGI Symbol;Acc:MGI:88228]	53.5828	-0.127478	0.0588547	-2.22426	0.026131	0.36186
ENSMUSG00000047828	A730018C14Rik	RIKEN cDNA A730018C14 gene [Source:MGI Symbol;Acc:MGI:2442339]	11.9184	-0.0247857	0.0232263	2.2239	0.026155	0.361914
ENSMUSG00000019986	Ahi1	Abelson helper integration site 1 [Source:MGI Symbol;Acc:MGI:87971]	4816.03	-0.186582	0.0822531	-2.22311	0.0262083	0.361993
ENSMUSG00000031075	Ano1	anoctamin 1, calcium activated chloride channel [Source:MGI Symbol;Acc:MGI:2142149]	49.6312	0.0137649	0.0183466	2.22299	0.0262165	0.361993
ENSMUSG00000105804	Gm43654	predicted gene 43654 [Source:MGI Symbol;Acc:MGI:5663791]	17.0358	-0.0545438	0.0351704	-2.22292	0.0262209	0.361993
ENSMUSG00000022787	Wdr53	WD repeat domain 53 [Source:MGI Symbol;Acc:MGI:1916230]	418.453	0.198729	0.0894172	2.22218	0.0262713	0.362203
ENSMUSG00000055323	Gm9967	predicted gene 9967 [Source:MGI Symbol;Acc:MGI:3704300]	19.8638	-0.0840261	0.041071	-2.2221	0.0262763	0.362203
ENSMUSG00000097275	Gm26648	predicted gene, 26648 [Source:MGI Symbol;Acc:MGI:5477142]	37.8862	-0.0743993	0.046917	-2.22173	0.0263016	0.362275
ENSMUSG00000110830	Gm46218	predicted gene, 46218 [Source:MGI Symbol;Acc:MGI:5825855]	9.69897	-0.0321623	0.0248625	-2.22106	0.0263471	NA
ENSMUSG00000030663	1110004F10Rik	RIKEN cDNA 1110004F10 gene [Source:MGI Symbol;Acc:MGI:1929274]	9533.57	0.148201	0.0667714	2.22097	0.026353	0.362569
ENSMUSG00000107041	Gm42735	predicted gene 42735 [Source:MGI Symbol;Acc:MGI:5662872]	11.6361	-0.0413542	0.0289991	-2.22082	0.0263632	0.362569
ENSMUSG00000033196	Myh2	myosin, heavy polypeptide 2, skeletal muscle, adult [Source:MGI Symbol;Acc:MGI:1339710]	26.2027	0.0788578	0.0401576	2.21926	0.0264692	0.363593
ENSMUSG00000117413	Gm50044	predicted gene, 50044 [Source:MGI Symbol;Acc:MGI:6275352]	6.6791	-0.034089	0.0193008	-2.21916	0.026476	NA
ENSMUSG00000036815	Dpp10	dipeptidylpeptidase 10 [Source:MGI Symbol;Acc:MGI:2442409]	2956.88	0.171593	0.0765154	2.21901	0.026486	0.363593
ENSMUSG00000020992	4930512B01Rik	RIKEN cDNA 4930512B01 gene [Source:MGI Symbol;Acc:MGI:1921974]	53.121	-0.135952	0.0572093	-2.21883	0.0264981	0.363593
ENSMUSG00000029104	Htt	huntingtin [Source:MGI Symbol;Acc:MGI:96067]	5665.22	-0.1624	0.0724636	-2.21829	0.0265352	0.363824
ENSMUSG00000103255	Pcdhac1	protocadherin alpha subfamily C, 1 [Source:MGI Symbol;Acc:MGI:1891442]	134.063	-0.173374	0.0793465	-2.21753	0.0265867	0.364171
ENSMUSG00000085830	Grin1os	glutamate receptor, ionotropic, NMDA1 (zeta 1), opposite strand [Source:MGI Symbol;Acc:MGI:2443867]	108.837	-0.180857	0.0660306	-2.21733	0.0266009	0.364171
ENSMUSG00000117778	Gm50384	predicted gene, 50384 [Source:MGI Symbol;Acc:MGI:6303284]	23.7503	-0.0989884	0.0430292	-2.21599	0.0266923	0.365146
ENSMUSG00000005483	Dnajb1	DnaJ heat shock protein family (Hsp40) member B1 [Source:MGI Symbol;Acc:MGI:1931874]	1496.07	0.178962	0.0808563	2.2153	0.0267394	0.365391
ENSMUSG00000031189	Aff2	AF4/FMR2 family, member 2 [Source:MGI Symbol;Acc:MGI:1202294]	868.849	-0.195038	0.0895142	-2.21514	0.0267508	0.365391
ENSMUSG00000000056	Narf	nuclear prelamin A recognition factor [Source:MGI Symbol;Acc:MGI:1914858]	3916.23	0.16535	0.0748305	2.21424	0.0268125	0.365957
ENSMUSG00000107108	Gm9936	predicted gene 9936 [Source:MGI Symbol;Acc:MGI:3641854]	17.2296	-0.0565738	0.0339612	-2.21358	0.0268578	0.366299
ENSMUSG00000029438	Bcl7a	B cell CLL/lymphoma 7A [Source:MGI Symbol;Acc:MGI:1924295]	3875.56	0.161203	0.0722023	2.21286	0.0269075	0.366454
ENSMUSG00000113502	Gm47411	predicted gene, 47411 [Source:MGI Symbol;Acc:MGI:6096346]	21.2669	-0.0866454	0.0397747	-2.21282	0.0269099	0.366454
ENSMUSG00000020381	Mrnip	MRN complex interacting protein [Source:MGI Symbol;Acc:MGI:1915317]	485.55	0.201998	0.0897724	2.2125	0.0269318	0.366476
ENSMUSG00000074282	Zfp94	zinc finger protein 94 [Source:MGI Symbol;Acc:MGI:107610]	628.019	0.200561	0.0893637	2.21196	0.0269692	0.366708
ENSMUSG00000027896	Slc16a4	solute carrier family 16 (monocarboxylic acid transporters), member 4 [Source:MGI Symbol;Acc:MGI:2385183]	29.5692	-0.0527734	0.0405085	-2.21123	0.02702	0.367013
ENSMUSG00000030451	Herc2	HECT and RLD domain containing E3 ubiquitin protein ligase 2 [Source:MGI Symbol;Acc:MGI:103234]	9581.44	-0.185051	0.0814838	-2.211	0.0270361	0.367013
ENSMUSG00000021097	Clmn	calmin [Source:MGI Symbol;Acc:MGI:2136957]	3558.38	-0.166002	0.0748661	-2.21076	0.0270527	0.367013
ENSMUSG00000047678	Gpr82	G protein-coupled receptor 82 [Source:MGI Symbol;Acc:MGI:2441734]	6.41336	-0.0393828	0.0226916	-2.21027	0.0270863	NA
ENSMUSG00000025860	Xiap	X-linked inhibitor of apoptosis [Source:MGI Symbol;Acc:MGI:107572]	2354.87	0.165791	0.0751523	2.21017	0.027093	0.36704
ENSMUSG00000037348	Paqr7	progestin and adipoQ receptor family member VII [Source:MGI Symbol;Acc:MGI:1919154]	1000.51	0.188472	0.0870633	2.21014	0.0270954	0.36704
ENSMUSG00000030068	Gm20696	predicted gene 20696 [Source:MGI Symbol;Acc:MGI:5313143]	75.8982	-0.143515	0.068446	-2.20944	0.0271439	0.367421
ENSMUSG00000027555	Car13	carbonic anhydrase 13 [Source:MGI Symbol;Acc:MGI:1931322]	9.13708	-0.0227936	0.0194036	-2.20935	0.02715	NA
ENSMUSG00000030022	Adamts9	a disintegrin-like and metallopeptidase (reprolysin type) with thrombospondin type 1 motif, 9 [Source:MGI Symbol;Acc:MGI:1916320]	313.13	-0.199819	0.0881109	-2.20915	0.0271645	0.367424
ENSMUSG00000027716	Trpc3	transient receptor potential cation channel, subfamily C, member 3 [Source:MGI Symbol;Acc:MGI:109526]	232.922	0.204099	0.085469	2.20848	0.0272108	0.367773
ENSMUSG00000109244	Gm44751	predicted gene 44751 [Source:MGI Symbol;Acc:MGI:5753327]	9.58918	0.0402065	0.025821	2.20829	0.0272244	NA
ENSMUSG00000026664	Phyh	phytanoyl-CoA hydroxylase [Source:MGI Symbol;Acc:MGI:891978]	2063.33	-0.172692	0.0792264	-2.20796	0.0272471	0.367989
ENSMUSG00000039660	Spout1	SPOUT domain containing methyltransferase 1 [Source:MGI Symbol;Acc:MGI:106544]	1155.43	0.188367	0.0861218	2.20641	0.0273553	0.369121
ENSMUSG00000085936	2610307P16Rik	RIKEN cDNA 2610307P16 gene [Source:MGI Symbol;Acc:MGI:1919768]	6.33514	-0.0361107	0.0207945	-2.20619	0.0273709	NA
ENSMUSG00000002900	Lamb1	laminin B1 [Source:MGI Symbol;Acc:MGI:96743]	968.383	-0.196576	0.087914	-2.20617	0.0273719	0.369121
ENSMUSG00000087968	Gm25395	predicted gene, 25395 [Source:MGI Symbol;Acc:MGI:5455172]	9.71917	-0.0312426	0.0231887	-2.20605	0.0273804	NA
ENSMUSG00000049246	Hspe1-ps2	heat shock protein 1 (chaperonin 10), pseudogene 2 [Source:MGI Symbol;Acc:MGI:1935162]	33.4439	-0.09925	0.0458855	-2.2058	0.0273979	0.369196
ENSMUSG00000041891	Lman1	lectin, mannose-binding, 1 [Source:MGI Symbol;Acc:MGI:1917611]	1133.09	-0.187473	0.0857111	-2.20534	0.0274301	0.369315
ENSMUSG00000038759	Nup205	nucleoporin 205 [Source:MGI Symbol;Acc:MGI:2141625]	426.55	-0.198254	0.0893204	-2.20509	0.0274477	0.369315
ENSMUSG00000114687	Gm5452	predicted gene 5452 [Source:MGI Symbol;Acc:MGI:3645281]	18.8919	-0.0820038	0.0336673	-2.2042	0.0275101	0.369603
ENSMUSG00000041278	Ttc1	tetratricopeptide repeat domain 1 [Source:MGI Symbol;Acc:MGI:1914077]	2410.34	0.172453	0.0787957	2.20416	0.027513	0.369603
ENSMUSG00000102553	D930036K23Rik	RIKEN cDNA D930036K23 gene [Source:MGI Symbol;Acc:MGI:2442341]	30.0569	-0.0989789	0.044945	-2.20391	0.0275306	0.369603
ENSMUSG00000020133	2310011J03Rik	RIKEN cDNA 2310011J03 gene [Source:MGI Symbol;Acc:MGI:1913624]	618.018	0.195934	0.089373	2.20248	0.0276313	0.370521
ENSMUSG00000048406	B330016D10Rik	RIKEN cDNA B330016D10 gene [Source:MGI Symbol;Acc:MGI:2444063]	16.8333	0.0694191	0.0374232	2.20236	0.0276401	0.370521
ENSMUSG00000047193	Dync2h1	dynein cytoplasmic 2 heavy chain 1 [Source:MGI Symbol;Acc:MGI:107736]	2168.03	-0.202335	0.0894197	-2.20117	0.0277239	0.371368
ENSMUSG00000049744	Arhgap15	Rho GTPase activating protein 15 [Source:MGI Symbol;Acc:MGI:1923367]	1005.48	-0.188979	0.0857236	-2.20038	0.0277799	0.371679
ENSMUSG00000074305	Peak1	pseudopodium-enriched atypical kinase 1 [Source:MGI Symbol;Acc:MGI:2442366]	4903.18	-0.185832	0.086858	-2.20026	0.0277883	0.371679
ENSMUSG00000033788	Dysf	dysferlin [Source:MGI Symbol;Acc:MGI:1349385]	24.2241	-0.0491777	0.0378411	-2.19945	0.0278458	0.372068
ENSMUSG00000062859	Tcp11	t-complex protein 11 [Source:MGI Symbol;Acc:MGI:98544]	28.8443	-0.0739099	0.0395003	-2.19927	0.0278587	0.372068
ENSMUSG00000105218	Gm38413	predicted gene, 38413 [Source:MGI Symbol;Acc:MGI:5621298]	47.4702	-0.113496	0.0508657	-2.19865	0.0279028	0.372381
ENSMUSG00000007338	Mrpl49	mitochondrial ribosomal protein L49 [Source:MGI Symbol;Acc:MGI:108180]	3384.16	0.162272	0.0733952	2.19782	0.0279617	0.372891
ENSMUSG00000036580	Spg20	spastic paraplegia 20, spartin (Troyer syndrome) homolog (human) [Source:MGI Symbol;Acc:MGI:2139806]	749.61	0.193049	0.0886537	2.19635	0.0280668	0.374017
ENSMUSG00000027395	Polr1b	polymerase (RNA) I polypeptide B [Source:MGI Symbol;Acc:MGI:108014]	238.814	-0.18383	0.0816007	-2.19606	0.0280879	0.374021
ENSMUSG00000102808	5430420F09Rik	RIKEN cDNA 5430420F09 gene [Source:MGI Symbol;Acc:MGI:1921741]	9.46277	-0.0361908	0.0227964	-2.19575	0.02811	NA
ENSMUSG00000031262	Cenpi	centromere protein I [Source:MGI Symbol;Acc:MGI:2147897]	12.3284	-0.0554063	0.0276903	-2.19535	0.0281388	0.374423
ENSMUSG00000024845	Tmem134	transmembrane protein 134 [Source:MGI Symbol;Acc:MGI:1914240]	264.176	0.190485	0.0878328	2.19486	0.0281739	0.374602
ENSMUSG00000020827	Mink1	misshapen-like kinase 1 (zebrafish) [Source:MGI Symbol;Acc:MGI:1355329]	7493.24	-0.148022	0.0675621	-2.19452	0.0281978	0.374602
ENSMUSG00000117254	Gm34567	predicted gene, 34567 [Source:MGI Symbol;Acc:MGI:5593726]	235.845	-0.188604	0.0855503	-2.19408	0.0282294	0.374602
ENSMUSG00000049502	Dtx3l	deltex 3-like, E3 ubiquitin ligase [Source:MGI Symbol;Acc:MGI:2656973]	255.557	-0.19004	0.0866246	-2.19373	0.028255	0.374602
ENSMUSG00000086675	Plxna4os2	plexin A4, opposite strand 2 [Source:MGI Symbol;Acc:MGI:3045237]	94.8262	-0.156514	0.0634069	-2.19355	0.0282677	0.374602
ENSMUSG00000019804	Snx3	sorting nexin 3 [Source:MGI Symbol;Acc:MGI:1860188]	7566.38	0.154088	0.070488	2.19342	0.0282769	0.374602
ENSMUSG00000098702	1500015A07Rik	RIKEN cDNA 1500015A07 gene [Source:MGI Symbol;Acc:MGI:1916232]	285.764	0.177389	0.0839305	2.19299	0.028308	0.374738
ENSMUSG00000015766	Eps8	epidermal growth factor receptor pathway substrate 8 [Source:MGI Symbol;Acc:MGI:104684]	862.942	-0.189071	0.0879957	-2.1925	0.0283433	0.374929
ENSMUSG00000026592	Tex35	testis expressed 35 [Source:MGI Symbol;Acc:MGI:1920685]	5.34707	-0.0174982	0.0188876	-2.19215	0.0283685	NA
ENSMUSG00000032482	Cspg5	chondroitin sulfate proteoglycan 5 [Source:MGI Symbol;Acc:MGI:1352747]	934.865	0.188952	0.0889557	2.19165	0.0284045	0.375465
ENSMUSG00000112150	9530018F02Rik	RIKEN cDNA 9530018F02 gene [Source:MGI Symbol;Acc:MGI:1924652]	40.9241	-0.116847	0.0530333	-2.19066	0.0284767	0.375768
ENSMUSG00000003161	Sri	sorcin [Source:MGI Symbol;Acc:MGI:98419]	2891.57	0.164782	0.0752509	2.19043	0.0284928	0.375768
ENSMUSG00000027199	Gatm	glycine amidinotransferase (L-arginine:glycine amidinotransferase) [Source:MGI Symbol;Acc:MGI:1914342]	880.928	-0.191161	0.0876781	-2.19037	0.0284971	0.375768
ENSMUSG00000111443	Gm46123	predicted gene, 46123 [Source:MGI Symbol;Acc:MGI:5825760]	68.1878	-0.147164	0.0540708	-2.19007	0.0285193	0.375768
ENSMUSG00000029173	Sepsecs	Sep (O-phosphoserine) tRNA:Sec (selenocysteine) tRNA synthase [Source:MGI Symbol;Acc:MGI:1098791]	522.45	0.197275	0.0897988	2.1899	0.0285317	0.375768
ENSMUSG00000021594	Srd5a1	steroid 5 alpha-reductase 1 [Source:MGI Symbol;Acc:MGI:98400]	457.146	0.198023	0.0898242	2.18891	0.0286033	0.376227
ENSMUSG00000107433	Gm43882	predicted gene, 43882 [Source:MGI Symbol;Acc:MGI:5690274]	34.1029	-0.0893107	0.047313	-2.18884	0.0286082	0.376227
ENSMUSG00000109917	Gm45671	predicted gene 45671 [Source:MGI Symbol;Acc:MGI:5791507]	9.64039	0.0476719	0.0260266	2.18805	0.0286658	NA
ENSMUSG00000040842	Szrd1	SUZ RNA binding domain containing 1 [Source:MGI Symbol;Acc:MGI:1098672]	779.183	0.181412	0.0895904	2.18726	0.0287233	0.37735
ENSMUSG00000047547	Cltb	clathrin, light polypeptide (Lcb) [Source:MGI Symbol;Acc:MGI:1921575]	5541.49	0.152423	0.069737	2.1871	0.0287355	0.37735
ENSMUSG00000074743	Thbd	thrombomodulin [Source:MGI Symbol;Acc:MGI:98736]	347.024	-0.200085	0.0892728	-2.18673	0.028762	0.377422
ENSMUSG00000099428	Gm28155	predicted gene 28155 [Source:MGI Symbol;Acc:MGI:5578861]	8.67127	-0.0453017	0.0243738	-2.18669	0.0287655	NA
ENSMUSG00000042129	Rassf4	Ras association (RalGDS/AF-6) domain family member 4 [Source:MGI Symbol;Acc:MGI:2386853]	98.019	-0.14321	0.0649774	-2.18584	0.0288271	0.378002
ENSMUSG00000104295	Gm6197	predicted gene 6197 [Source:MGI Symbol;Acc:MGI:3647151]	36.1814	-0.103874	0.0522005	-2.18495	0.0288922	0.37858
ENSMUSG00000061360	Phf5a	PHD finger protein 5A [Source:MGI Symbol;Acc:MGI:2156864]	2071.8	0.179145	0.0817718	2.18451	0.0289251	0.378736
ENSMUSG00000106670	NA	NA	27.4541	-0.0564584	0.0413048	-2.18403	0.0289599	0.378917
ENSMUSG00000109606	Gm45537	predicted gene 45537 [Source:MGI Symbol;Acc:MGI:5791373]	20.8733	-0.0913211	0.0393029	-2.183	0.0290359	0.37949
ENSMUSG00000022765	Snap29	synaptosomal-associated protein 29 [Source:MGI Symbol;Acc:MGI:1914724]	899.608	0.185107	0.0855708	2.18286	0.0290458	0.37949
ENSMUSG00000104398	Gm37964	predicted gene, 37964 [Source:MGI Symbol;Acc:MGI:5611192]	34.2338	-0.0773252	0.0428901	-2.18042	0.0292264	0.381572
ENSMUSG00000020936	Nmt1	N-myristoyltransferase 1 [Source:MGI Symbol;Acc:MGI:102579]	4825.14	0.150756	0.0689713	2.17972	0.0292785	0.381834
ENSMUSG00000032017	Grik4	glutamate receptor, ionotropic, kainate 4 [Source:MGI Symbol;Acc:MGI:95817]	1533.17	-0.177665	0.0824237	-2.17958	0.0292888	0.381834
ENSMUSG00000090628	Gm17083	predicted gene 17083 [Source:MGI Symbol;Acc:MGI:4937910]	6.76409	-0.0404858	0.022497	-2.17817	0.0293933	NA
ENSMUSG00000086602	Gm15609	predicted gene 15609 [Source:MGI Symbol;Acc:MGI:3783055]	33.4199	-0.0911928	0.0452274	-2.17797	0.0294079	0.382847
ENSMUSG00000044528	Tram1l1	translocation associated membrane protein 1-like 1 [Source:MGI Symbol;Acc:MGI:2443503]	1719.76	0.17089	0.0786019	2.17768	0.0294295	0.382847
ENSMUSG00000112512	Gm48203	predicted gene, 48203 [Source:MGI Symbol;Acc:MGI:6097591]	5.70767	-0.0170566	0.0181929	-2.17757	0.0294383	NA
ENSMUSG00000059920	4930453N24Rik	RIKEN cDNA 4930453N24 gene [Source:MGI Symbol;Acc:MGI:1914859]	1092.17	0.184726	0.0838761	2.17742	0.0294489	0.382847
ENSMUSG00000026452	Syt2	synaptotagmin II [Source:MGI Symbol;Acc:MGI:99666]	1006.13	-0.188074	0.0866344	-2.17722	0.0294643	0.382847
ENSMUSG00000062906	Hdac10	histone deacetylase 10 [Source:MGI Symbol;Acc:MGI:2158340]	154.052	-0.164335	0.076538	-2.17711	0.0294726	0.382847
ENSMUSG00000095276	Gfy	golgi-associated olfactory signaling regulator [Source:MGI Symbol;Acc:MGI:2685427]	5.91306	-0.0254657	0.0206379	-2.17686	0.0294912	NA
ENSMUSG00000038304	Cd160	CD160 antigen [Source:MGI Symbol;Acc:MGI:1860383]	58.6148	0.113737	0.0579857	2.17491	0.0296366	0.384585
ENSMUSG00000108726	Gm30684	predicted gene, 30684 [Source:MGI Symbol;Acc:MGI:5589843]	28.2936	-0.0611533	0.0416139	-2.17475	0.0296491	0.384585
ENSMUSG00000021578	Ccdc127	coiled-coil domain containing 127 [Source:MGI Symbol;Acc:MGI:1914683]	4733.7	0.149644	0.0687912	2.17399	0.029706	0.384811
ENSMUSG00000113835	Gm19554	predicted gene, 19554 [Source:MGI Symbol;Acc:MGI:5011739]	25.8792	0.0721927	0.0425055	2.17395	0.0297092	0.384811
ENSMUSG00000025212	Sfxn3	sideroflexin 3 [Source:MGI Symbol;Acc:MGI:2137679]	6898.37	0.155359	0.072263	2.17315	0.0297689	0.385308
ENSMUSG00000005220	Corin	corin, serine peptidase [Source:MGI Symbol;Acc:MGI:1349451]	9.12833	-0.047013	0.028007	-2.17253	0.0298161	NA
ENSMUSG00000114501	Gm48582	predicted gene, 48582 [Source:MGI Symbol;Acc:MGI:6098150]	64.6009	-0.13826	0.052419	-2.17156	0.0298892	0.386144
ENSMUSG00000049300	Prmt6	protein arginine N-methyltransferase 6 [Source:MGI Symbol;Acc:MGI:2139971]	553.156	0.193402	0.089793	2.17133	0.0299062	0.386144
ENSMUSG00000085499	Gm15713	predicted gene 15713 [Source:MGI Symbol;Acc:MGI:3783155]	49.224	-0.0824271	0.0446495	-2.17125	0.0299125	0.386144
ENSMUSG00000021458	Aopep	aminopeptidase O [Source:MGI Symbol;Acc:MGI:1919311]	1474.72	-0.174828	0.0804623	-2.17116	0.0299192	0.386144
ENSMUSG00000041596	Nlrp5-ps	NLR family, pyrin domain containing 5, pseudogene [Source:MGI Symbol;Acc:MGI:5010941]	10.1535	0.0293449	0.0256169	2.17094	0.0299358	NA
ENSMUSG00000110147	Gm45324	predicted gene 45324 [Source:MGI Symbol;Acc:MGI:5791160]	9.03064	-0.050094	0.0261291	-2.17091	0.0299377	NA
ENSMUSG00000113775	Gm48027	predicted gene, 48027 [Source:MGI Symbol;Acc:MGI:6097341]	24.1866	-0.0554198	0.0378447	-2.17069	0.0299545	0.386323
ENSMUSG00000007880	Arid1a	AT rich interactive domain 1A (SWI-like) [Source:MGI Symbol;Acc:MGI:1935147]	6112.14	-0.166647	0.07641	-2.16989	0.0300153	0.386609
ENSMUSG00000083465	Gm11652	predicted gene 11652 [Source:MGI Symbol;Acc:MGI:3651204]	24.1031	-0.088394	0.0358528	-2.16963	0.0300348	0.386609
ENSMUSG00000103082	Gm38124	predicted gene, 38124 [Source:MGI Symbol;Acc:MGI:5611352]	15.7533	0.0405574	0.0296186	2.16955	0.030041	0.386609
ENSMUSG00000041771	Slc24a4	solute carrier family 24 (sodium/potassium/calcium exchanger), member 4 [Source:MGI Symbol;Acc:MGI:2447362]	786.792	-0.19313	0.0880691	-2.16913	0.030073	0.386744
ENSMUSG00000037568	Vash2	vasohibin 2 [Source:MGI Symbol;Acc:MGI:2444826]	221.94	-0.185973	0.0861858	-2.16753	0.0301948	0.387805
ENSMUSG00000005501	Usp40	ubiquitin specific peptidase 40 [Source:MGI Symbol;Acc:MGI:2443184]	499.677	-0.19697	0.0898585	-2.16748	0.0301985	0.387805
ENSMUSG00000006373	Pgrmc1	progesterone receptor membrane component 1 [Source:MGI Symbol;Acc:MGI:1858305]	5778.47	0.161478	0.0743542	2.16713	0.0302249	0.387868
ENSMUSG00000073209	Klf14	Kruppel-like factor 14 [Source:MGI Symbol;Acc:MGI:3577024]	41.5552	0.110983	0.0546718	2.16545	0.0303536	0.389081
ENSMUSG00000103331	Gm37995	predicted gene, 37995 [Source:MGI Symbol;Acc:MGI:5611223]	47.1131	-0.137211	0.0570609	-2.16531	0.0303641	0.389081
ENSMUSG00000017837	Nkiras2	NFKB inhibitor interacting Ras-like protein 2 [Source:MGI Symbol;Acc:MGI:1919216]	210.3	0.184922	0.084247	2.16505	0.0303842	0.389081
ENSMUSG00000034154	Ino80	INO80 complex subunit [Source:MGI Symbol;Acc:MGI:1915392]	1077.13	-0.188889	0.0880793	-2.16464	0.0304152	0.389089
ENSMUSG00000028873	Cdca8	cell division cycle associated 8 [Source:MGI Symbol;Acc:MGI:1196274]	90.4068	0.0932997	0.0579388	2.16424	0.0304457	0.389089
ENSMUSG00000043969	Emx2	empty spiracles homeobox 2 [Source:MGI Symbol;Acc:MGI:95388]	230.424	0.185792	0.0863117	2.164	0.0304644	0.389089
ENSMUSG00000046269	Usp27x	ubiquitin specific peptidase 27, X chromosome [Source:MGI Symbol;Acc:MGI:1859645]	987.578	-0.18771	0.0859253	-2.16391	0.0304711	0.389089
ENSMUSG00000024410	Rmc1	regulator of MON1-CCZ1 [Source:MGI Symbol;Acc:MGI:1916528]	747.26	-0.195798	0.0897716	-2.16323	0.0305237	0.389263
ENSMUSG00000021686	Ap3b1	adaptor-related protein complex 3, beta 1 subunit [Source:MGI Symbol;Acc:MGI:1333879]	2128.2	-0.189141	0.0883079	-2.16317	0.0305279	0.389263
ENSMUSG00000021661	Ankra2	ankyrin repeat, family A (RFXANK-like), 2 [Source:MGI Symbol;Acc:MGI:1915808]	1081.62	0.181804	0.0845136	2.16283	0.0305545	0.389327
ENSMUSG00000116617	Gm49767	predicted gene, 49767 [Source:MGI Symbol;Acc:MGI:6215277]	6.30785	-0.0325685	0.0206657	-2.16116	0.0306831	NA
ENSMUSG00000112258	Gm10165	predicted gene 10165 [Source:MGI Symbol;Acc:MGI:3642736]	17.556	0.0441638	0.0341588	2.16108	0.0306891	0.390766
ENSMUSG00000115976	Gm31462	predicted gene, 31462 [Source:MGI Symbol;Acc:MGI:5590621]	9.52754	-0.049596	0.0279857	-2.16104	0.0306921	NA
ENSMUSG00000021981	Cab39l	calcium binding protein 39-like [Source:MGI Symbol;Acc:MGI:1914081]	1262.21	0.184404	0.0863177	2.16011	0.0307642	0.391287
ENSMUSG00000007950	Abhd8	abhydrolase domain containing 8 [Source:MGI Symbol;Acc:MGI:1918946]	5524.61	0.153492	0.0718686	2.15999	0.0307734	0.391287
ENSMUSG00000029178	Klf3	Kruppel-like factor 3 (basic) [Source:MGI Symbol;Acc:MGI:1342773]	1704.5	0.181266	0.0843409	2.15954	0.0308086	0.391458
ENSMUSG00000019845	Tube1	tubulin, epsilon 1 [Source:MGI Symbol;Acc:MGI:1919174]	110.072	-0.165076	0.0735318	-2.15923	0.0308321	0.391477
ENSMUSG00000107295	Gm42896	predicted gene 42896 [Source:MGI Symbol;Acc:MGI:5663033]	22.4382	-0.0915388	0.0421523	-2.15896	0.0308535	0.391477
ENSMUSG00000070520	Nsmce3	NSE3 homolog, SMC5-SMC6 complex component [Source:MGI Symbol;Acc:MGI:1913897]	1777.25	-0.173703	0.0799695	-2.15844	0.0308935	0.391709
ENSMUSG00000069769	Msi2	musashi RNA-binding protein 2 [Source:MGI Symbol;Acc:MGI:1923876]	3870.43	0.173007	0.0802705	2.15803	0.0309252	0.391835
ENSMUSG00000028763	Hspg2	perlecan (heparan sulfate proteoglycan 2) [Source:MGI Symbol;Acc:MGI:96257]	207.553	-0.114511	0.0743013	-2.15756	0.0309617	0.392023
ENSMUSG00000019102	Aldh3a1	aldehyde dehydrogenase family 3, subfamily A1 [Source:MGI Symbol;Acc:MGI:1353451]	48.9898	-0.12408	0.0586449	-2.15694	0.0310107	0.392367
ENSMUSG00000021848	Otx2	orthodenticle homeobox 2 [Source:MGI Symbol;Acc:MGI:97451]	74.0946	0.131341	0.05837	2.15664	0.0310338	0.392374
ENSMUSG00000109413	Gm45165	predicted gene 45165 [Source:MGI Symbol;Acc:MGI:5753741]	27.904	-0.106137	0.0440307	-2.15637	0.0310548	0.392374
ENSMUSG00000108556	Gm17987	predicted gene, 17987 [Source:MGI Symbol;Acc:MGI:5010172]	6.73257	-0.0301322	0.0222175	-2.1552	0.0311466	NA
ENSMUSG00000035566	Pcdh17	protocadherin 17 [Source:MGI Symbol;Acc:MGI:2684924]	3781.35	-0.164972	0.0765394	-2.15495	0.0311654	0.392915
ENSMUSG00000028248	Pnisr	PNN interacting serine/arginine-rich [Source:MGI Symbol;Acc:MGI:1913875]	3003.54	-0.186031	0.083891	-2.15492	0.0311678	0.392915
ENSMUSG00000104272	Gm38297	predicted gene, 38297 [Source:MGI Symbol;Acc:MGI:5611525]	22.6677	-0.0484968	0.0340894	-2.15459	0.0311942	0.392915
ENSMUSG00000030120	Mlf2	myeloid leukemia factor 2 [Source:MGI Symbol;Acc:MGI:1353554]	15105.3	0.143945	0.0669478	2.15449	0.0312018	0.392915
ENSMUSG00000020708	Psmc5	protease (prosome, macropain) 26S subunit, ATPase 5 [Source:MGI Symbol;Acc:MGI:105047]	10559.6	0.159767	0.0743673	2.15416	0.0312278	0.392915
ENSMUSG00000048939	Atp13a5	ATPase type 13A5 [Source:MGI Symbol;Acc:MGI:2444068]	16.3999	-0.0647167	0.0339696	-2.15415	0.0312284	0.392915
ENSMUSG00000028264	Spaca1	sperm acrosome associated 1 [Source:MGI Symbol;Acc:MGI:1914902]	5.94043	0.0369646	0.0209732	2.15308	0.0313125	NA
ENSMUSG00000105431	Gm42640	predicted gene 42640 [Source:MGI Symbol;Acc:MGI:5662777]	14.4525	-0.0652027	0.0356025	-2.15259	0.0313506	0.393955
ENSMUSG00000050854	Tmem125	transmembrane protein 125 [Source:MGI Symbol;Acc:MGI:1923409]	61.4174	-0.109849	0.0589859	-2.15247	0.0313605	0.393955
ENSMUSG00000031517	Gpm6a	glycoprotein m6a [Source:MGI Symbol;Acc:MGI:107671]	51153.2	0.13435	0.0625266	2.15226	0.0313766	0.393955
ENSMUSG00000103614	Gm37949	predicted gene, 37949 [Source:MGI Symbol;Acc:MGI:5611177]	37.8402	-0.0547457	0.0397882	-2.15076	0.0314952	0.395169
ENSMUSG00000055681	Cope	coatomer protein complex, subunit epsilon [Source:MGI Symbol;Acc:MGI:1891702]	3900.5	0.155404	0.0723171	2.14967	0.0315815	0.395976
ENSMUSG00000074763	Macrod2os2	mono-ADP ribosylhydrolase 2, opposite strand 2 [Source:MGI Symbol;Acc:MGI:3651295]	42.0355	-0.049366	0.0416213	-2.14847	0.0316768	0.396597
ENSMUSG00000028718	Stil	Scl/Tal1 interrupting locus [Source:MGI Symbol;Acc:MGI:107477]	24.759	-0.0957123	0.0440597	-2.14826	0.0316931	0.396597
ENSMUSG00000026437	Cdk18	cyclin-dependent kinase 18 [Source:MGI Symbol;Acc:MGI:97518]	703.609	-0.189046	0.088898	-2.14821	0.031697	0.396597
ENSMUSG00000015652	Steap1	six transmembrane epithelial antigen of the prostate 1 [Source:MGI Symbol;Acc:MGI:1917608]	6.28306	0.0282282	0.021738	2.14818	0.0316998	NA
ENSMUSG00000108573	Gm44986	predicted gene 44986 [Source:MGI Symbol;Acc:MGI:5753562]	12.3939	-0.0567859	0.0321919	-2.14734	0.0317663	0.397189
ENSMUSG00000111918	Gm47624	predicted gene, 47624 [Source:MGI Symbol;Acc:MGI:6096690]	21.4073	-0.0706826	0.0367466	-2.14644	0.0318379	0.397794
ENSMUSG00000025461	Scart1	scavenger receptor family member expressed on T cells 1 [Source:MGI Symbol;Acc:MGI:2443796]	10.1049	0.000257751	0.0229263	2.14577	0.0318912	NA
ENSMUSG00000042688	Mapk6	mitogen-activated protein kinase 6 [Source:MGI Symbol;Acc:MGI:1354946]	3918.39	0.159501	0.0747178	2.14534	0.0319255	0.397794
ENSMUSG00000036941	Elac1	elaC ribonuclease Z 1 [Source:MGI Symbol;Acc:MGI:1890495]	1376.54	0.180227	0.0871959	2.1453	0.031929	0.397794
ENSMUSG00000036299	BC031181	cDNA sequence BC031181 [Source:MGI Symbol;Acc:MGI:3039614]	5930.9	0.162634	0.0762164	2.14528	0.0319305	0.397794
ENSMUSG00000039349	C130074G19Rik	RIKEN cDNA C130074G19 gene [Source:MGI Symbol;Acc:MGI:2444831]	585.984	0.0900556	0.0495674	2.14517	0.0319395	0.397794
ENSMUSG00000002233	Rhoc	ras homolog family member C [Source:MGI Symbol;Acc:MGI:106028]	21.4117	-0.0605022	0.039317	-2.14507	0.0319471	0.397794
ENSMUSG00000020792	Exoc7	exocyst complex component 7 [Source:MGI Symbol;Acc:MGI:1859270]	1389.59	-0.182834	0.0853221	-2.14438	0.0320022	0.398078
ENSMUSG00000031503	Col4a2	collagen, type IV, alpha 2 [Source:MGI Symbol;Acc:MGI:88455]	420.607	-0.182658	0.0846168	-2.14419	0.0320173	0.398078
ENSMUSG00000024899	Papss2	3'-phosphoadenosine 5'-phosphosulfate synthase 2 [Source:MGI Symbol;Acc:MGI:1330223]	111.4	-0.159853	0.0712873	-2.14392	0.032039	0.398078
ENSMUSG00000047789	Slc38a9	solute carrier family 38, member 9 [Source:MGI Symbol;Acc:MGI:1918839]	1007.66	-0.188821	0.08831	-2.14368	0.0320582	0.398078
ENSMUSG00000068742	Cry2	cryptochrome 2 (photolyase-like) [Source:MGI Symbol;Acc:MGI:1270859]	8413.09	0.159436	0.0741982	2.14264	0.0321418	0.398104
ENSMUSG00000107205	Gm42576	predicted gene 42576 [Source:MGI Symbol;Acc:MGI:5662713]	10.4634	-0.0529633	0.0274245	-2.1426	0.0321451	NA
ENSMUSG00000026750	Psmb7	proteasome (prosome, macropain) subunit, beta type 7 [Source:MGI Symbol;Acc:MGI:107637]	4460.5	0.161298	0.0761117	2.14256	0.0321481	0.398104
ENSMUSG00000107320	Gm42549	predicted gene 42549 [Source:MGI Symbol;Acc:MGI:5662686]	52.3818	-0.0532967	0.0474962	-2.14254	0.03215	0.398104
ENSMUSG00000020457	Drg1	developmentally regulated GTP binding protein 1 [Source:MGI Symbol;Acc:MGI:1343297]	4053.71	0.157824	0.0737172	2.14248	0.0321552	0.398104
ENSMUSG00000046546	Fam43a	family with sequence similarity 43, member A [Source:MGI Symbol;Acc:MGI:2676309]	571.327	0.193351	0.0897455	2.14228	0.0321707	0.398104
ENSMUSG00000015533	Itga2	integrin alpha 2 [Source:MGI Symbol;Acc:MGI:96600]	27.7819	-0.0970659	0.0471761	-2.14182	0.0322078	0.398289
ENSMUSG00000040428	Plekha4	pleckstrin homology domain containing, family A (phosphoinositide binding specific) member 4 [Source:MGI Symbol;Acc:MGI:1916467]	15.938	-0.0346498	0.0287152	-2.14119	0.0322587	0.398444
ENSMUSG00000028657	Ppt1	palmitoyl-protein thioesterase 1 [Source:MGI Symbol;Acc:MGI:1298204]	4151.08	0.163611	0.0765719	2.141	0.0322742	0.398444
ENSMUSG00000097042	Gm17491	predicted gene, 17491 [Source:MGI Symbol;Acc:MGI:4937125]	18.1571	-0.0578263	0.0365207	-2.14085	0.0322865	0.398444
ENSMUSG00000069540	Gm4925	predicted gene 4925 [Source:MGI Symbol;Acc:MGI:3643371]	18.0051	-0.0613602	0.0337477	-2.14047	0.0323167	0.398543
ENSMUSG00000108624	Gm45091	predicted gene 45091 [Source:MGI Symbol;Acc:MGI:5753667]	7.11673	0.0320966	0.02348	2.14039	0.0323232	NA
ENSMUSG00000025265	Fgd1	FYVE, RhoGEF and PH domain containing 1 [Source:MGI Symbol;Acc:MGI:104566]	484.295	0.189471	0.089762	2.14007	0.0323488	0.398623
ENSMUSG00000036478	Btg1	BTG anti-proliferation factor 1 [Source:MGI Symbol;Acc:MGI:88215]	1277.12	0.177164	0.0830078	2.13956	0.0323906	0.398623
ENSMUSG00000098284	A330093E20Rik	RIKEN cDNA A330093E20 gene [Source:MGI Symbol;Acc:MGI:2147325]	30.0619	-0.105221	0.0469663	-2.13947	0.0323977	0.398623
ENSMUSG00000090222	Ifi203-ps	interferon activated gene 203, pseudogene [Source:MGI Symbol;Acc:MGI:3840117]	12.3924	-0.0618601	0.0333019	-2.13872	0.0324585	0.398623
ENSMUSG00000035735	Dagla	diacylglycerol lipase, alpha [Source:MGI Symbol;Acc:MGI:2677061]	6620.49	-0.153069	0.0716769	-2.13867	0.032462	0.398623
ENSMUSG00000037762	Slc16a9	solute carrier family 16 (monocarboxylic acid transporters), member 9 [Source:MGI Symbol;Acc:MGI:1914109]	41.4141	0.0930229	0.053541	2.13779	0.0325342	0.398623
ENSMUSG00000118449	Gm3625	predicted gene 3625 [Source:MGI Symbol;Acc:MGI:3781801]	44.2742	0.108387	0.0550326	2.13733	0.0325711	0.398623
ENSMUSG00000022718	Dgcr8	DGCR8, microprocessor complex subunit [Source:MGI Symbol;Acc:MGI:2151114]	909.162	0.190068	0.0880547	2.13724	0.0325784	0.398623
ENSMUSG00000073139	Tmem185a	transmembrane protein 185A [Source:MGI Symbol;Acc:MGI:2448555]	1281.69	0.176997	0.0822339	2.13721	0.0325812	0.398623
ENSMUSG00000039428	Tmem135	transmembrane protein 135 [Source:MGI Symbol;Acc:MGI:1920009]	2488.85	0.161528	0.075558	2.13715	0.0325856	0.398623
ENSMUSG00000102632	Gm37786	predicted gene, 37786 [Source:MGI Symbol;Acc:MGI:5611014]	13.8586	-0.0683868	0.0330844	-2.13715	0.0325858	0.398623
ENSMUSG00000019370	Calm3	calmodulin 3 [Source:MGI Symbol;Acc:MGI:103249]	37515	0.131679	0.0617433	2.13699	0.0325987	0.398623
ENSMUSG00000028126	Pip5k1a	phosphatidylinositol-4-phosphate 5-kinase, type 1 alpha [Source:MGI Symbol;Acc:MGI:107929]	1458.97	0.177328	0.0828506	2.13679	0.0326152	0.398623
ENSMUSG00000037138	Aff3	AF4/FMR2 family, member 3 [Source:MGI Symbol;Acc:MGI:106927]	4178.49	-0.157078	0.0739048	-2.13657	0.0326327	0.398623
ENSMUSG00000028128	F3	coagulation factor III [Source:MGI Symbol;Acc:MGI:88381]	72.9533	-0.144806	0.0668937	-2.13607	0.0326738	0.398855
ENSMUSG00000098609	Anxa11os	annexin A11, opposite strand [Source:MGI Symbol;Acc:MGI:3642737]	18.3185	-0.0789217	0.0372971	-2.13548	0.0327217	0.398962
ENSMUSG00000112759	Gm47615	predicted gene, 47615 [Source:MGI Symbol;Acc:MGI:6096677]	6.679	-0.0370918	0.0205068	-2.13546	0.0327235	NA
ENSMUSG00000018669	Cdk5rap3	CDK5 regulatory subunit associated protein 3 [Source:MGI Symbol;Acc:MGI:1933126]	986.634	0.179675	0.0891737	2.13542	0.0327269	0.398962
ENSMUSG00000116888	7120432I05Rik	RIKEN cDNA 7120432I05 gene [Source:MGI Symbol;Acc:MGI:3641947]	22.1595	-0.0541809	0.0358962	-2.13295	0.0329286	0.401151
ENSMUSG00000027784	Ppm1l	protein phosphatase 1 (formerly 2C)-like [Source:MGI Symbol;Acc:MGI:2139740]	5204.45	0.146282	0.0687272	2.13238	0.0329758	0.401222
ENSMUSG00000021719	Rgs7bp	regulator of G-protein signalling 7 binding protein [Source:MGI Symbol;Acc:MGI:106334]	19564.1	0.140536	0.0658597	2.13192	0.0330138	0.401222
ENSMUSG00000047894	Ang2	angiogenin, ribonuclease A family, member 2 [Source:MGI Symbol;Acc:MGI:104984]	5.51564	0.0142227	0.0191511	2.13189	0.0330157	NA
ENSMUSG00000035614	Togaram1	TOG array regulator of axonemal microtubules 1 [Source:MGI Symbol;Acc:MGI:2684313]	3972.42	-0.155565	0.0728075	-2.13188	0.0330167	0.401222
ENSMUSG00000070047	Fat1	FAT atypical cadherin 1 [Source:MGI Symbol;Acc:MGI:109168]	1288.69	-0.192138	0.0879585	-2.1318	0.0330235	0.401222
ENSMUSG00000053684	BC048403	cDNA sequence BC048403 [Source:MGI Symbol;Acc:MGI:2670984]	881.645	0.18283	0.0864057	2.13034	0.0331434	0.402025
ENSMUSG00000114797	Gm49336	predicted gene, 49336 [Source:MGI Symbol;Acc:MGI:6121524]	3924.39	0.159743	0.0754428	2.13016	0.033158	0.402025
ENSMUSG00000097441	Gm26633	predicted gene, 26633 [Source:MGI Symbol;Acc:MGI:5477127]	14.5203	0.0464638	0.0323969	2.13003	0.033169	0.402025
ENSMUSG00000085838	Chn1os1	chimerin 1, opposite strand 1 [Source:MGI Symbol;Acc:MGI:3702041]	14.0203	-0.0674822	0.0339598	-2.12948	0.0332149	0.402025
ENSMUSG00000103085	Gm38120	predicted gene, 38120 [Source:MGI Symbol;Acc:MGI:5611348]	28.4566	-0.0898044	0.0424761	-2.12944	0.0332175	0.402025
ENSMUSG00000033557	Fam20b	FAM20B, glycosaminoglycan xylosylkinase [Source:MGI Symbol;Acc:MGI:2443990]	2733.62	0.165179	0.0776032	2.12913	0.0332439	0.402025
ENSMUSG00000026311	Asb1	ankyrin repeat and SOCS box-containing 1 [Source:MGI Symbol;Acc:MGI:1929735]	1909.75	0.166264	0.0781277	2.12891	0.0332618	0.402025
ENSMUSG00000020891	Alox8	arachidonate 8-lipoxygenase [Source:MGI Symbol;Acc:MGI:1098228]	176.712	-0.162256	0.0792355	-2.12881	0.03327	0.402025
ENSMUSG00000103906	Tigd5	tigger transposable element derived 5 [Source:MGI Symbol;Acc:MGI:2145902]	159.152	0.135517	0.0741074	2.12834	0.0333093	0.402025
ENSMUSG00000038704	Aspdh	aspartate dehydrogenase domain containing [Source:MGI Symbol;Acc:MGI:1915602]	102.682	-0.149278	0.0658242	-2.1283	0.0333126	0.402025
ENSMUSG00000080558	NA	NA	6.01606	-0.0315268	0.0199065	-2.12762	0.0333689	NA
ENSMUSG00000030966	Trim21	tripartite motif-containing 21 [Source:MGI Symbol;Acc:MGI:106657]	36.3663	-0.0511258	0.0466509	-2.12743	0.0333844	0.402318
ENSMUSG00000015092	Edf1	endothelial differentiation-related factor 1 [Source:MGI Symbol;Acc:MGI:1891227]	5426.34	0.148422	0.0704094	2.12725	0.0333991	0.402318
ENSMUSG00000097098	9330111N05Rik	RIKEN cDNA 9330111N05 gene [Source:MGI Symbol;Acc:MGI:2443112]	14.722	-0.0713176	0.0367845	-2.1272	0.0334038	0.402318
ENSMUSG00000006731	B4galnt1	beta-1,4-N-acetyl-galactosaminyl transferase 1 [Source:MGI Symbol;Acc:MGI:1342057]	4033.89	0.162516	0.0762068	2.12684	0.033433	0.402401
ENSMUSG00000088250	NA	NA	9.44281	-0.0483116	0.0285817	-2.12681	0.0334358	NA
ENSMUSG00000108341	Gm44746	predicted gene 44746 [Source:MGI Symbol;Acc:MGI:5753322]	6.68071	-0.0412458	0.0227161	-2.12631	0.0334777	NA
ENSMUSG00000061882	Ccdc62	coiled-coil domain containing 62 [Source:MGI Symbol;Acc:MGI:2684996]	31.6362	-0.0960647	0.0497724	-2.12575	0.0335239	0.403207
ENSMUSG00000074981	Dcdc5	doublecortin domain containing 5 [Source:MGI Symbol;Acc:MGI:3045363]	24.5648	-0.0612037	0.035471	-2.1255	0.0335446	0.403207
ENSMUSG00000068740	Celsr2	cadherin, EGF LAG seven-pass G-type receptor 2 [Source:MGI Symbol;Acc:MGI:1858235]	10478	-0.142017	0.0669882	-2.12452	0.0336266	0.40389
ENSMUSG00000032368	Zic1	zinc finger protein of the cerebellum 1 [Source:MGI Symbol;Acc:MGI:106683]	996.111	0.0563368	0.038146	2.12425	0.0336495	0.40389
ENSMUSG00000035299	Mid1	midline 1 [Source:MGI Symbol;Acc:MGI:1100537]	108.871	-0.152115	0.0747547	-2.12376	0.03369	0.40389
ENSMUSG00000109095	Gm44799	predicted gene 44799 [Source:MGI Symbol;Acc:MGI:5753375]	54.5191	-0.115607	0.0574676	-2.12375	0.0336911	0.40389
ENSMUSG00000087026	A230103J11Rik	RIKEN cDNA A230103J11 gene [Source:MGI Symbol;Acc:MGI:2444082]	104.775	0.161914	0.0718074	2.12314	0.0337423	0.404235
ENSMUSG00000108886	Gm44830	predicted gene 44830 [Source:MGI Symbol;Acc:MGI:5753406]	119.862	-0.147818	0.070851	-2.12264	0.0337839	0.404465
ENSMUSG00000082597	Gm12645	predicted gene 12645 [Source:MGI Symbol;Acc:MGI:3649678]	5.44155	-0.031799	0.0190985	-2.12258	0.0337894	NA
ENSMUSG00000104324	Gm37320	predicted gene, 37320 [Source:MGI Symbol;Acc:MGI:5610548]	5.96675	-0.0359641	0.0210612	-2.12115	0.0339094	NA
ENSMUSG00000031654	Cbln1	cerebellin 1 precursor protein [Source:MGI Symbol;Acc:MGI:88281]	363.433	0.170515	0.0866523	2.1208	0.0339385	0.406046
ENSMUSG00000071655	Ubxn1	UBX domain protein 1 [Source:MGI Symbol;Acc:MGI:1289301]	1370.92	0.180992	0.0872232	2.12044	0.0339693	0.406065
ENSMUSG00000037426	Depdc5	DEP domain containing 5 [Source:MGI Symbol;Acc:MGI:2141101]	2197.23	-0.162639	0.0766962	-2.1202	0.0339888	0.406065
ENSMUSG00000028639	Ybx1	Y box protein 1 [Source:MGI Symbol;Acc:MGI:99146]	3796.79	0.15889	0.0745421	2.11975	0.0340268	0.406065
ENSMUSG00000022061	Nkx3-1	NK3 homeobox 1 [Source:MGI Symbol;Acc:MGI:97352]	149.747	-0.146819	0.0663003	-2.11948	0.0340495	0.406065
ENSMUSG00000023977	Ubr2	ubiquitin protein ligase E3 component n-recognin 2 [Source:MGI Symbol;Acc:MGI:1861099]	2634.27	-0.184426	0.0854098	-2.11945	0.0340527	0.406065
ENSMUSG00000027177	Hipk3	homeodomain interacting protein kinase 3 [Source:MGI Symbol;Acc:MGI:1314882]	5090.7	0.149384	0.0707454	2.11886	0.0341023	0.406075
ENSMUSG00000003363	Pld3	phospholipase D family, member 3 [Source:MGI Symbol;Acc:MGI:1333782]	13188.9	0.14241	0.0674999	2.11886	0.0341025	0.406075
ENSMUSG00000104097	Gm37313	predicted gene, 37313 [Source:MGI Symbol;Acc:MGI:5610541]	168.13	0.182359	0.0805148	2.11864	0.0341211	0.406075
ENSMUSG00000030556	Lrrc28	leucine rich repeat containing 28 [Source:MGI Symbol;Acc:MGI:1915689]	1892.2	0.171726	0.081041	2.11739	0.0342268	0.407064
ENSMUSG00000004885	Crabp2	cellular retinoic acid binding protein II [Source:MGI Symbol;Acc:MGI:88491]	6.79518	0.03092	0.0233586	2.11728	0.0342362	NA
ENSMUSG00000098112	Bin2	bridging integrator 2 [Source:MGI Symbol;Acc:MGI:3611448]	20.8272	-0.0667607	0.0311866	-2.11616	0.0343308	0.408032
ENSMUSG00000105454	Gm43830	predicted gene 43830 [Source:MGI Symbol;Acc:MGI:5663967]	6.26079	-0.0356894	0.0227757	-2.11569	0.0343713	NA
ENSMUSG00000016382	Pls3	plastin 3 (T-isoform) [Source:MGI Symbol;Acc:MGI:104807]	11483.7	-0.173786	0.0832013	-2.11488	0.0344404	0.409065
ENSMUSG00000019828	Grm1	glutamate receptor, metabotropic 1 [Source:MGI Symbol;Acc:MGI:1351338]	2928.24	-0.161712	0.0765966	-2.11347	0.0345607	0.41022
ENSMUSG00000113456	Gm30738	predicted gene, 30738 [Source:MGI Symbol;Acc:MGI:5589897]	39.2341	-0.0903155	0.0459073	-2.11321	0.0345832	0.41022
ENSMUSG00000039157	Fam102a	family with sequence similarity 102, member A [Source:MGI Symbol;Acc:MGI:2138935]	4072.2	0.155062	0.073733	2.1123	0.0346608	0.410772
ENSMUSG00000025869	Nop16	NOP16 nucleolar protein [Source:MGI Symbol;Acc:MGI:107862]	1562.93	0.18072	0.0850747	2.112	0.0346864	0.410772
ENSMUSG00000108983	Gm44926	predicted gene 44926 [Source:MGI Symbol;Acc:MGI:5753502]	48.9285	-0.0788124	0.0503798	-2.11186	0.034698	0.410772
ENSMUSG00000108880	Gm44560	predicted gene 44560 [Source:MGI Symbol;Acc:MGI:5753136]	25.4038	-0.0876799	0.0427538	-2.1115	0.0347291	0.410869
ENSMUSG00000019432	Ddx39b	DEAD box helicase 39b [Source:MGI Symbol;Acc:MGI:99240]	2428.93	0.174569	0.082536	2.11097	0.0347748	0.411141
ENSMUSG00000002741	Ykt6	YKT6 v-SNARE homolog (S. cerevisiae) [Source:MGI Symbol;Acc:MGI:1927550]	4561.76	0.159109	0.0756884	2.11009	0.0348507	0.411769
ENSMUSG00000037206	Islr	immunoglobulin superfamily containing leucine-rich repeat [Source:MGI Symbol;Acc:MGI:1349645]	203.378	-0.175811	0.0846844	-2.10947	0.0349037	0.412
ENSMUSG00000036357	Gpr101	G protein-coupled receptor 101 [Source:MGI Symbol;Acc:MGI:2685211]	597.361	-0.194888	0.0897826	-2.10933	0.034916	0.412
ENSMUSG00000031250	Tnmd	tenomodulin [Source:MGI Symbol;Acc:MGI:1929885]	8.56569	-0.0294669	0.0202423	-2.10882	0.0349599	NA
ENSMUSG00000015290	Ubl4a	ubiquitin-like 4A [Source:MGI Symbol;Acc:MGI:95049]	4872	0.155407	0.0743258	2.10844	0.0349929	0.412492
ENSMUSG00000002778	Kdelr1	KDEL (Lys-Asp-Glu-Leu) endoplasmic reticulum protein retention receptor 1 [Source:MGI Symbol;Acc:MGI:1915387]	520.351	0.187004	0.0898143	2.10832	0.0350034	0.412492
ENSMUSG00000092765	Gm23363	predicted gene, 23363 [Source:MGI Symbol;Acc:MGI:5453140]	8.29804	-0.0399685	0.0247001	-2.10774	0.0350532	NA
ENSMUSG00000024713	Pcsk5	proprotein convertase subtilisin/kexin type 5 [Source:MGI Symbol;Acc:MGI:97515]	584.604	-0.188784	0.0898241	-2.10752	0.0350728	0.413039
ENSMUSG00000030231	Plekha5	pleckstrin homology domain containing, family A member 5 [Source:MGI Symbol;Acc:MGI:1923802]	1633.11	-0.181406	0.0847863	-2.1064	0.0351698	0.413351
ENSMUSG00000007021	Syngr3	synaptogyrin 3 [Source:MGI Symbol;Acc:MGI:1341881]	3935.16	0.162288	0.0775531	2.10631	0.0351775	0.413351
ENSMUSG00000038267	Slc22a23	solute carrier family 22, member 23 [Source:MGI Symbol;Acc:MGI:1920352]	1984.72	0.172175	0.0845192	2.10616	0.0351905	0.413351
ENSMUSG00000022070	Bora	bora, aurora kinase A activator [Source:MGI Symbol;Acc:MGI:1924994]	87.6903	0.15184	0.0720359	2.10615	0.035191	0.413351
ENSMUSG00000063568	Jazf1	JAZF zinc finger 1 [Source:MGI Symbol;Acc:MGI:2141450]	3291.75	0.152777	0.0724313	2.10515	0.0352783	0.414106
ENSMUSG00000056220	Pla2g4a	phospholipase A2, group IVA (cytosolic, calcium-dependent) [Source:MGI Symbol;Acc:MGI:1195256]	29.3038	-0.0940758	0.0468615	-2.10411	0.035369	0.414901
ENSMUSG00000093502	Gm20700	predicted gene 20700 [Source:MGI Symbol;Acc:MGI:5313147]	17.9745	-0.0572813	0.0357524	-2.10332	0.0354377	0.415437
ENSMUSG00000021556	Golm1	golgi membrane protein 1 [Source:MGI Symbol;Acc:MGI:1917329]	1382.19	0.173551	0.0819509	2.10176	0.0355741	0.416765
ENSMUSG00000083728	Gm13854	predicted gene 13854 [Source:MGI Symbol;Acc:MGI:3651023]	12.6136	-0.0449726	0.0284528	-2.10007	0.0357231	0.418115
ENSMUSG00000010721	Lmbr1	limb region 1 [Source:MGI Symbol;Acc:MGI:1861746]	2480.4	0.156599	0.0746134	2.09968	0.0357574	0.418115
ENSMUSG00000027984	Hadh	hydroxyacyl-Coenzyme A dehydrogenase [Source:MGI Symbol;Acc:MGI:96009]	115.763	-0.161855	0.0767518	-2.09966	0.035759	0.418115
ENSMUSG00000110377	Gm45363	predicted gene 45363 [Source:MGI Symbol;Acc:MGI:5791199]	5.25998	-0.00903349	0.0163859	-2.09955	0.0357688	NA
ENSMUSG00000033187	BC016579	cDNA sequence, BC016579 [Source:MGI Symbol;Acc:MGI:2384848]	9.98779	0.0443065	0.0270168	2.09943	0.0357787	NA
ENSMUSG00000046182	Gsg1l	GSG1-like [Source:MGI Symbol;Acc:MGI:2685483]	1665.99	0.173719	0.0815859	2.09936	0.0357855	0.418155
ENSMUSG00000112730	4930567K20Rik	RIKEN cDNA 4930567K20 gene [Source:MGI Symbol;Acc:MGI:1925306]	5.73223	-0.0171028	0.0205324	-2.09853	0.0358588	NA
ENSMUSG00000021702	Thbs4	thrombospondin 4 [Source:MGI Symbol;Acc:MGI:1101779]	191.663	-0.21112	0.0712523	-2.09845	0.0358656	0.41882
ENSMUSG00000114448	C630044B11Rik	RIKEN cDNA C630044B11 gene [Source:MGI Symbol;Acc:MGI:1925962]	25.9344	-0.0758492	0.041204	-2.09773	0.0359292	0.418947
ENSMUSG00000052144	Ppp4r2	protein phosphatase 4, regulatory subunit 2 [Source:MGI Symbol;Acc:MGI:3027896]	4963.93	0.146377	0.0700345	2.09742	0.0359568	0.418947
ENSMUSG00000028977	Casz1	castor zinc finger 1 [Source:MGI Symbol;Acc:MGI:1196251]	271.304	0.178038	0.0873049	2.09734	0.0359637	0.418947
ENSMUSG00000112106	Gm47026	predicted gene, 47026 [Source:MGI Symbol;Acc:MGI:6095717]	33.8303	-0.0535235	0.04008	-2.09727	0.0359695	0.418947
ENSMUSG00000117977	Gm50106	predicted gene, 50106 [Source:MGI Symbol;Acc:MGI:6302839]	25.0669	-0.0481514	0.0360283	-2.09688	0.0360045	0.419084
ENSMUSG00000102250	Gm38260	predicted gene, 38260 [Source:MGI Symbol;Acc:MGI:5611488]	72.5179	-0.116783	0.053125	-2.09628	0.0360578	0.419434
ENSMUSG00000109133	Gm45098	predicted gene 45098 [Source:MGI Symbol;Acc:MGI:5753674]	9.68507	0.019663	0.0244051	2.09565	0.0361131	NA
ENSMUSG00000054889	Dsp	desmoplakin [Source:MGI Symbol;Acc:MGI:109611]	1957.42	-0.149806	0.0742079	-2.0955	0.0361266	0.41972
ENSMUSG00000034681	Rnps1	RNA binding protein with serine rich domain 1 [Source:MGI Symbol;Acc:MGI:97960]	4544.32	0.145386	0.0697261	2.09545	0.0361306	0.41972
ENSMUSG00000029571	Tmem106b	transmembrane protein 106B [Source:MGI Symbol;Acc:MGI:1919150]	8228.86	0.143949	0.0688636	2.0942	0.0362417	0.41972
ENSMUSG00000044505	Lingo4	leucine rich repeat and Ig domain containing 4 [Source:MGI Symbol;Acc:MGI:2444651]	23.266	-0.0849974	0.0435148	-2.09406	0.0362545	0.41972
ENSMUSG00000097401	Gm26744	predicted gene, 26744 [Source:MGI Symbol;Acc:MGI:5477238]	55.0142	-0.0682687	0.0489854	-2.09397	0.0362626	0.41972
ENSMUSG00000109874	Gm9911	predicted gene 9911 [Source:MGI Symbol;Acc:MGI:3708772]	64.515	-0.0597282	0.0506485	-2.0938	0.0362782	0.41972
ENSMUSG00000104647	Gm43485	predicted gene 43485 [Source:MGI Symbol;Acc:MGI:5663622]	259.215	-0.254217	0.0786944	-2.09376	0.036281	0.41972
ENSMUSG00000026478	Lamc1	laminin, gamma 1 [Source:MGI Symbol;Acc:MGI:99914]	848.038	-0.191234	0.0898073	-2.09372	0.036285	0.41972
ENSMUSG00000052271	Bhlha15	basic helix-loop-helix family, member a15 [Source:MGI Symbol;Acc:MGI:891976]	6.52461	0.0341685	0.0230937	2.09349	0.0363057	NA
ENSMUSG00000114491	A230103O09Rik	RIKEN cDNA A230103O09 gene [Source:MGI Symbol;Acc:MGI:1925003]	9.06756	-0.0521435	0.0294934	-2.09339	0.0363146	NA
ENSMUSG00000091669	Gm17117	predicted gene 17117 [Source:MGI Symbol;Acc:MGI:4937944]	13.793	-0.0299863	0.0282686	-2.09302	0.0363473	0.41972
ENSMUSG00000085440	Sorbs2os	sorbin and SH3 domain containing 2, opposite strand [Source:MGI Symbol;Acc:MGI:2443013]	30.2828	-0.0891324	0.0440791	-2.09295	0.0363538	0.41972
ENSMUSG00000032503	Arpp21	cyclic AMP-regulated phosphoprotein, 21 [Source:MGI Symbol;Acc:MGI:107562]	16970.7	0.149284	0.0710595	2.09276	0.0363707	0.41972
ENSMUSG00000056310	Tyw1	tRNA-yW synthesizing protein 1 homolog (S. cerevisiae) [Source:MGI Symbol;Acc:MGI:2141161]	274.269	0.176688	0.0875938	2.09266	0.0363792	0.41972
ENSMUSG00000022537	Tmem44	transmembrane protein 44 [Source:MGI Symbol;Acc:MGI:1924489]	974.34	0.180513	0.0857502	2.0926	0.036385	0.41972
ENSMUSG00000109679	Gm45342	predicted gene 45342 [Source:MGI Symbol;Acc:MGI:5791178]	18.9114	-0.0917783	0.037534	-2.09157	0.0364773	0.420037
ENSMUSG00000019579	Mydgf	myeloid derived growth factor [Source:MGI Symbol;Acc:MGI:2156020]	1231.15	0.174606	0.0838393	2.09124	0.0365062	0.420037
ENSMUSG00000109082	Gm44586	predicted gene 44586 [Source:MGI Symbol;Acc:MGI:5753162]	6.90709	-0.0331442	0.0228993	-2.09087	0.0365401	NA
ENSMUSG00000031010	Usp9x	ubiquitin specific peptidase 9, X chromosome [Source:MGI Symbol;Acc:MGI:894681]	11979.9	-0.166922	0.0787382	-2.09083	0.0365431	0.420037
ENSMUSG00000025823	Pdia4	protein disulfide isomerase associated 4 [Source:MGI Symbol;Acc:MGI:104864]	875.542	0.184938	0.0878835	2.09078	0.036548	0.420037
ENSMUSG00000036555	Iqce	IQ motif containing E [Source:MGI Symbol;Acc:MGI:1921489]	381.029	-0.187586	0.0889416	-2.09077	0.0365485	0.420037
ENSMUSG00000118501	Gm53048	predicted gene, 53048 [Source:MGI Symbol;Acc:MGI:6388943]	16.6332	-0.0834081	0.0374284	-2.09073	0.0365523	0.420037
ENSMUSG00000055567	Unc80	unc-80, NALCN activator [Source:MGI Symbol;Acc:MGI:2652882]	16514.6	-0.142163	0.0680125	-2.08951	0.0366616	0.421025
ENSMUSG00000028189	Ctbs	chitobiase [Source:MGI Symbol;Acc:MGI:1921495]	386.722	0.184281	0.089238	2.08907	0.0367016	0.421216
ENSMUSG00000025006	Sorbs1	sorbin and SH3 domain containing 1 [Source:MGI Symbol;Acc:MGI:700014]	3357.82	-0.175921	0.0822095	-2.08825	0.0367757	0.421797
ENSMUSG00000083193	4930595D18Rik	RIKEN cDNA 4930595D18 gene [Source:MGI Symbol;Acc:MGI:1925312]	6.76919	-0.0270015	0.022171	-2.08716	0.0368737	NA
ENSMUSG00000025139	Tollip	toll interacting protein [Source:MGI Symbol;Acc:MGI:1891808]	9716.86	0.140436	0.0677148	2.08711	0.0368786	0.422709
ENSMUSG00000086606	Gm13205	predicted gene 13205 [Source:MGI Symbol;Acc:MGI:3700976]	184.344	0.169408	0.081193	2.08646	0.0369371	0.422957
ENSMUSG00000028550	Atg4c	autophagy related 4C, cysteine peptidase [Source:MGI Symbol;Acc:MGI:2651854]	2259.57	0.166318	0.0800847	2.08614	0.0369661	0.422957
ENSMUSG00000110499	Gm45873	predicted gene 45873 [Source:MGI Symbol;Acc:MGI:5804988]	9.20361	-0.0386207	0.0226435	-2.08595	0.0369835	NA
ENSMUSG00000029191	Rfc1	replication factor C (activator 1) 1 [Source:MGI Symbol;Acc:MGI:97891]	1327.16	0.174945	0.0838508	2.08572	0.0370039	0.422957
ENSMUSG00000052962	Mrpl35	mitochondrial ribosomal protein L35 [Source:MGI Symbol;Acc:MGI:1913473]	1941.63	0.161664	0.0774699	2.0855	0.0370236	0.422957
ENSMUSG00000049160	Tex50	testis expressed 50 [Source:MGI Symbol;Acc:MGI:1922183]	20.0256	-0.0735873	0.0369116	-2.08545	0.0370285	0.422957
ENSMUSG00000034850	Tmem127	transmembrane protein 127 [Source:MGI Symbol;Acc:MGI:1916720]	5102.73	0.144487	0.0692601	2.08531	0.037041	0.422957
ENSMUSG00000021417	Eci2	enoyl-Coenzyme A delta isomerase 2 [Source:MGI Symbol;Acc:MGI:1346064]	503.412	0.187297	0.0897423	2.08375	0.037183	0.424054
ENSMUSG00000085584	Rtl9	retrotransposon Gag like 9 [Source:MGI Symbol;Acc:MGI:2685231]	79.6981	0.110998	0.0583038	2.08374	0.0371841	0.424054
ENSMUSG00000102602	A930004J17Rik	RIKEN cDNA A930004J17 gene [Source:MGI Symbol;Acc:MGI:2442442]	73.7534	-0.171171	0.0657367	-2.08295	0.037256	0.42445
ENSMUSG00000075470	Alg10b	asparagine-linked glycosylation 10B (alpha-1,2-glucosyltransferase) [Source:MGI Symbol;Acc:MGI:2146159]	2970.07	0.158021	0.0766012	2.08268	0.0372801	0.42445
ENSMUSG00000019948	Actr6	ARP6 actin-related protein 6 [Source:MGI Symbol;Acc:MGI:1914269]	866.62	0.182285	0.0874659	2.08258	0.0372894	0.42445
ENSMUSG00000030214	Plbd1	phospholipase B domain containing 1 [Source:MGI Symbol;Acc:MGI:1914107]	7.37626	-0.0237711	0.0224129	-2.08248	0.0372991	NA
ENSMUSG00000033453	Adamts15	a disintegrin-like and metallopeptidase (reprolysin type) with thrombospondin type 1 motif, 15 [Source:MGI Symbol;Acc:MGI:2449569]	88.1125	-0.11498	0.06481	-2.08138	0.0373994	0.425433
ENSMUSG00000110396	Gm36737	predicted gene, 36737 [Source:MGI Symbol;Acc:MGI:5595896]	8.83212	-0.0362736	0.0257836	-2.08109	0.0374253	NA
ENSMUSG00000028673	Fuca1	fucosidase, alpha-L- 1, tissue [Source:MGI Symbol;Acc:MGI:95593]	1305.54	-0.171943	0.0839347	-2.08094	0.037439	0.425566
ENSMUSG00000111090	Gm30698	predicted gene, 30698 [Source:MGI Symbol;Acc:MGI:5589857]	52.1769	0.0451057	0.0458185	2.08073	0.0374583	0.425566
ENSMUSG00000113111	Gm7754	predicted gene 7754 [Source:MGI Symbol;Acc:MGI:3643337]	10.9067	-0.0414929	0.0291499	-2.08043	0.0374861	0.425613
ENSMUSG00000105753	Gm43847	predicted gene 43847 [Source:MGI Symbol;Acc:MGI:5663984]	30.2172	-0.0714531	0.0334401	-2.08016	0.0375106	0.425624
ENSMUSG00000108005	Gm44435	predicted gene, 44435 [Source:MGI Symbol;Acc:MGI:5690827]	41.0784	-0.0917011	0.0513332	-2.07862	0.0376522	0.426962
ENSMUSG00000038807	Rap1gap2	RAP1 GTPase activating protein 2 [Source:MGI Symbol;Acc:MGI:3028623]	5933.13	0.152715	0.0734024	2.07776	0.0377311	0.427587
ENSMUSG00000022404	Slc25a17	solute carrier family 25 (mitochondrial carrier, peroxisomal membrane protein), member 17 [Source:MGI Symbol;Acc:MGI:1342248]	1312.3	0.170381	0.0817661	2.07744	0.0377611	0.427659
ENSMUSG00000084632	Gm23887	predicted gene, 23887 [Source:MGI Symbol;Acc:MGI:5453664]	9.90435	-0.043866	0.0269897	-2.07646	0.0378517	NA
ENSMUSG00000102919	Gm37726	predicted gene, 37726 [Source:MGI Symbol;Acc:MGI:5610954]	8.69187	-0.0364033	0.0236122	-2.07611	0.0378842	NA
ENSMUSG00000084846	A730011C13Rik	RIKEN cDNA A730011C13 gene [Source:MGI Symbol;Acc:MGI:2442973]	24.0151	-0.0764177	0.0416577	-2.0758	0.0379123	0.428695
ENSMUSG00000094626	Tmem121b	transmembrane protein 121B [Source:MGI Symbol;Acc:MGI:2136977]	2526.2	0.155081	0.0746363	2.07558	0.0379324	0.428695
ENSMUSG00000054874	Pcnx3	pecanex homolog 3 [Source:MGI Symbol;Acc:MGI:1861733]	1819.49	-0.163428	0.0789649	-2.07518	0.0379701	0.428695
ENSMUSG00000062963	Ufc1	ubiquitin-fold modifier conjugating enzyme 1 [Source:MGI Symbol;Acc:MGI:1913405]	4009.9	0.156586	0.0753405	2.07518	0.0379702	0.428695
ENSMUSG00000055691	Gja6	gap junction protein, alpha 6 [Source:MGI Symbol;Acc:MGI:95717]	19.2885	-0.0829234	0.0391191	-2.07516	0.0379715	0.428695
ENSMUSG00000028876	Epha10	Eph receptor A10 [Source:MGI Symbol;Acc:MGI:3586824]	533.741	-0.170626	0.0886143	-2.07403	0.0380767	0.429497
ENSMUSG00000018378	Cuedc1	CUE domain containing 1 [Source:MGI Symbol;Acc:MGI:2144281]	270.632	-0.190469	0.0853905	-2.07339	0.0381363	0.429497
ENSMUSG00000032327	Stra6	stimulated by retinoic acid gene 6 [Source:MGI Symbol;Acc:MGI:107742]	295.387	-0.185221	0.0889243	-2.07312	0.0381609	0.429497
ENSMUSG00000062761	Zfp512	zinc finger protein 512 [Source:MGI Symbol;Acc:MGI:1917345]	1769.27	0.169565	0.0813617	2.07292	0.0381798	0.429497
ENSMUSG00000030703	Gdpd3	glycerophosphodiester phosphodiesterase domain containing 3 [Source:MGI Symbol;Acc:MGI:1915866]	5.92766	-0.0373889	0.0213477	-2.07292	0.0381801	NA
ENSMUSG00000049176	Frmpd4	FERM and PDZ domain containing 4 [Source:MGI Symbol;Acc:MGI:3042378]	7518.06	-0.138763	0.0671354	-2.07283	0.0381885	0.429497
ENSMUSG00000023572	Ccndbp1	cyclin D-type binding-protein 1 [Source:MGI Symbol;Acc:MGI:109595]	4122.87	0.147344	0.0713002	2.07262	0.0382079	0.429497
ENSMUSG00000026866	Kynu	kynureninase [Source:MGI Symbol;Acc:MGI:1918039]	11.2491	0.0472923	0.0290463	2.0726	0.0382093	0.429497
ENSMUSG00000110592	4930488N15Rik	RIKEN cDNA 4930488N15 gene [Source:MGI Symbol;Acc:MGI:1922282]	9.80762	-0.0142229	0.0244081	-2.07244	0.0382248	NA
ENSMUSG00000028634	Hivep3	human immunodeficiency virus type I enhancer binding protein 3 [Source:MGI Symbol;Acc:MGI:106589]	5063	-0.141904	0.0683353	-2.07224	0.0382434	0.429613
ENSMUSG00000069662	Marcks	myristoylated alanine rich protein kinase C substrate [Source:MGI Symbol;Acc:MGI:96907]	1601.15	0.166221	0.08029	2.0705	0.0384056	0.43077
ENSMUSG00000032291	Crabp1	cellular retinoic acid binding protein I [Source:MGI Symbol;Acc:MGI:88490]	40.0792	-0.108486	0.0550183	-2.07029	0.0384254	0.43077
ENSMUSG00000041736	Tspo	translocator protein [Source:MGI Symbol;Acc:MGI:88222]	7.62117	0.0316054	0.0243094	2.07004	0.0384488	NA
ENSMUSG00000105828	Gm43048	predicted gene 43048 [Source:MGI Symbol;Acc:MGI:5663185]	38.132	-0.100995	0.0531283	-2.06998	0.0384543	0.43077
ENSMUSG00000076612	Ighg2c	immunoglobulin heavy constant gamma 2C [Source:MGI Symbol;Acc:MGI:2686979]	15.985	0.0692573	0.0368662	2.06979	0.0384723	0.43077
ENSMUSG00000105302	Gm19817	predicted gene, 19817 [Source:MGI Symbol;Acc:MGI:5012002]	25.0264	-0.0394682	0.0368118	-2.06965	0.0384848	0.43077
ENSMUSG00000084968	Gm12743	predicted gene 12743 [Source:MGI Symbol;Acc:MGI:3651449]	43.6372	-0.0956201	0.0544344	-2.0696	0.0384898	0.43077
ENSMUSG00000102508	Gm37367	predicted gene, 37367 [Source:MGI Symbol;Acc:MGI:5610595]	10.9502	-0.0598678	0.0309919	-2.06891	0.0385543	0.431224
ENSMUSG00000027014	Cwc22	CWC22 spliceosome-associated protein [Source:MGI Symbol;Acc:MGI:2136773]	772.212	-0.174701	0.0896025	-2.06829	0.0386132	0.431577
ENSMUSG00000090777	Ccdc188	coiled-coil domain containing 188 [Source:MGI Symbol;Acc:MGI:3647803]	17.3415	-0.0511882	0.0335164	-2.06799	0.0386411	0.431577
ENSMUSG00000036655	Colec11	collectin sub-family member 11 [Source:MGI Symbol;Acc:MGI:1918943]	34.6502	-0.0876124	0.0489728	-2.06775	0.0386635	0.431577
ENSMUSG00000011306	Sugp1	SURP and G patch domain containing 1 [Source:MGI Symbol;Acc:MGI:1917866]	1185.73	-0.182537	0.0869105	-2.06756	0.0386815	0.431577
ENSMUSG00000060534	Dcc	deleted in colorectal carcinoma [Source:MGI Symbol;Acc:MGI:94869]	2625.68	-0.166019	0.0796014	-2.067	0.0387339	0.431893
ENSMUSG00000060988	Galnt13	polypeptide N-acetylgalactosaminyltransferase 13 [Source:MGI Symbol;Acc:MGI:2139447]	1642.11	0.167647	0.0853158	2.06606	0.0388233	0.432547
ENSMUSG00000029621	Arpc1a	actin related protein 2/3 complex, subunit 1A [Source:MGI Symbol;Acc:MGI:1928896]	5689.87	0.157712	0.0765976	2.06587	0.0388405	0.432547
ENSMUSG00000109150	Gm45793	predicted gene 45793 [Source:MGI Symbol;Acc:MGI:5804908]	36.22	-0.0985767	0.0466985	-2.06532	0.0388923	0.432563
ENSMUSG00000026792	Lrsam1	leucine rich repeat and sterile alpha motif containing 1 [Source:MGI Symbol;Acc:MGI:2684789]	551.789	0.187613	0.0897832	2.06521	0.0389035	0.432563
ENSMUSG00000108171	Gm43915	predicted gene, 43915 [Source:MGI Symbol;Acc:MGI:5690307]	28.934	-0.0874175	0.0439287	-2.06508	0.0389151	0.432563
ENSMUSG00000103739	Gm37653	predicted gene, 37653 [Source:MGI Symbol;Acc:MGI:5610881]	30.796	-0.0423814	0.0427146	-2.06484	0.0389379	0.432563
ENSMUSG00000038242	Aox4	aldehyde oxidase 4 [Source:MGI Symbol;Acc:MGI:1919122]	38.7965	-0.0969421	0.0463569	-2.06436	0.0389834	0.432803
ENSMUSG00000020399	Havcr2	hepatitis A virus cellular receptor 2 [Source:MGI Symbol;Acc:MGI:2159682]	18.8043	0.0513246	0.0376665	2.06306	0.0391073	0.433753
ENSMUSG00000022860	Chodl	chondrolectin [Source:MGI Symbol;Acc:MGI:2179069]	12.6822	0.0423161	0.0278862	2.06295	0.0391172	0.433753
ENSMUSG00000055882	Abhd16b	abhydrolase domain containing 16B [Source:MGI Symbol;Acc:MGI:3607711]	8.27843	0.0400306	0.0229833	2.06262	0.0391486	NA
ENSMUSG00000068748	Ptprz1	protein tyrosine phosphatase, receptor type Z, polypeptide 1 [Source:MGI Symbol;Acc:MGI:97816]	2813.37	-0.149288	0.0698801	-2.06249	0.0391615	0.433954
ENSMUSG00000045103	Dmd	dystrophin, muscular dystrophy [Source:MGI Symbol;Acc:MGI:94909]	4091.55	-0.183322	0.0875401	-2.06226	0.0391834	0.433954
ENSMUSG00000058498	Rnf207	ring finger protein 207 [Source:MGI Symbol;Acc:MGI:2684989]	69.0758	-0.135106	0.0660076	-2.06161	0.0392451	0.43426
ENSMUSG00000025227	Mfsd13a	major facilitator superfamily domain containing 13a [Source:MGI Symbol;Acc:MGI:1922396]	1242.94	0.176768	0.0856467	2.06146	0.0392592	0.43426
ENSMUSG00000026640	Plxna2	plexin A2 [Source:MGI Symbol;Acc:MGI:107684]	5635.57	-0.145138	0.0700207	-2.06062	0.0393397	0.434684
ENSMUSG00000026934	Lhx3	LIM homeobox protein 3 [Source:MGI Symbol;Acc:MGI:102673]	7.37152	-0.0215212	0.0194028	-2.06054	0.0393466	NA
ENSMUSG00000026116	Tmem131	transmembrane protein 131 [Source:MGI Symbol;Acc:MGI:1927110]	4123.33	-0.164123	0.0784112	-2.06048	0.0393526	0.434684
ENSMUSG00000085069	Prdm16os	Prdm16 opposite strand transcript [Source:MGI Symbol;Acc:MGI:3651882]	67.7538	0.0603883	0.0558595	2.0602	0.0393798	0.434684
ENSMUSG00000021720	Rnf180	ring finger protein 180 [Source:MGI Symbol;Acc:MGI:1919066]	488.897	0.182802	0.0897014	2.06005	0.039394	0.434684
ENSMUSG00000025185	Loxl4	lysyl oxidase-like 4 [Source:MGI Symbol;Acc:MGI:1914823]	11.1337	-0.0439561	0.0279213	-2.05947	0.0394492	0.435027
ENSMUSG00000102673	Gm37437	predicted gene, 37437 [Source:MGI Symbol;Acc:MGI:5610665]	27.2836	-0.0744377	0.0426442	-2.05918	0.0394767	0.435064
ENSMUSG00000030881	Arfip2	ADP-ribosylation factor interacting protein 2 [Source:MGI Symbol;Acc:MGI:1924182]	5635.72	0.145086	0.0708335	2.05885	0.0395088	0.435152
ENSMUSG00000105552	Gm19710	predicted gene, 19710 [Source:MGI Symbol;Acc:MGI:5011895]	5.11249	-0.0181899	0.0188773	-2.05859	0.0395338	NA
ENSMUSG00000046572	Zfp518b	zinc finger protein 518B [Source:MGI Symbol;Acc:MGI:2140750]	883.044	0.179425	0.086241	2.05773	0.0396156	0.436062
ENSMUSG00000062115	Rai1	retinoic acid induced 1 [Source:MGI Symbol;Acc:MGI:103291]	2293.8	-0.18001	0.0886127	-2.05693	0.0396925	0.43645
ENSMUSG00000031556	Tm2d2	TM2 domain containing 2 [Source:MGI Symbol;Acc:MGI:1916992]	1873.78	0.167029	0.0819402	2.05686	0.0396993	0.43645
ENSMUSG00000073975	Olfr550	olfactory receptor 550 [Source:MGI Symbol;Acc:MGI:3030384]	72.8473	-0.123774	0.0656765	-2.05595	0.0397878	0.437156
ENSMUSG00000026142	Rhbdd1	rhomboid domain containing 1 [Source:MGI Symbol;Acc:MGI:1924117]	104.315	-0.110395	0.0651753	-2.05561	0.0398205	0.437249
ENSMUSG00000108211	Gm44130	predicted gene, 44130 [Source:MGI Symbol;Acc:MGI:5690522]	11.4168	-0.0275079	0.0257754	-2.05475	0.0399034	0.437894
ENSMUSG00000021263	Degs2	delta(4)-desaturase, sphingolipid 2 [Source:MGI Symbol;Acc:MGI:1917309]	6.16162	-0.034751	0.0224969	-2.05432	0.0399444	NA
ENSMUSG00000017412	Cacnb4	calcium channel, voltage-dependent, beta 4 subunit [Source:MGI Symbol;Acc:MGI:103301]	17762.4	0.140388	0.0684562	2.05428	0.0399482	0.437929
ENSMUSG00000091002	Tcerg1l	transcription elongation regulator 1-like [Source:MGI Symbol;Acc:MGI:1917821]	1005.01	-0.177459	0.0852846	-2.05413	0.0399635	0.437929
ENSMUSG00000060121	Gemin2	gem nuclear organelle associated protein 2 [Source:MGI Symbol;Acc:MGI:1913853]	279.45	0.18201	0.0884569	2.05396	0.0399795	0.437929
ENSMUSG00000028556	Dock7	dedicator of cytokinesis 7 [Source:MGI Symbol;Acc:MGI:1914549]	1221.38	-0.178726	0.089397	-2.05269	0.0401025	0.438769
ENSMUSG00000104094	Gm37314	predicted gene, 37314 [Source:MGI Symbol;Acc:MGI:5610542]	9.66926	-0.0531809	0.0271821	-2.0526	0.040111	NA
ENSMUSG00000028107	Tars2	threonyl-tRNA synthetase 2, mitochondrial (putative) [Source:MGI Symbol;Acc:MGI:1919057]	369.941	-0.186399	0.0897916	-2.05253	0.0401185	0.438769
ENSMUSG00000107877	Gm43951	predicted gene, 43951 [Source:MGI Symbol;Acc:MGI:5690343]	246.647	-0.175613	0.0860358	-2.05242	0.0401292	0.438769
ENSMUSG00000034768	Asb16	ankyrin repeat and SOCS box-containing 16 [Source:MGI Symbol;Acc:MGI:2654437]	128.906	-0.143485	0.071429	-2.05189	0.0401807	0.438984
ENSMUSG00000026199	Ankzf1	ankyrin repeat and zinc finger domain containing 1 [Source:MGI Symbol;Acc:MGI:1098746]	342.086	-0.171903	0.0873045	-2.05171	0.0401976	0.438984
ENSMUSG00000060985	Tdrd5	tudor domain containing 5 [Source:MGI Symbol;Acc:MGI:2684949]	85.9535	-0.131735	0.0649045	-2.05142	0.0402256	0.439024
ENSMUSG00000031144	Syp	synaptophysin [Source:MGI Symbol;Acc:MGI:98467]	47272.3	0.127983	0.0621986	2.05101	0.0402656	0.439194
ENSMUSG00000028102	Pex11b	peroxisomal biogenesis factor 11 beta [Source:MGI Symbol;Acc:MGI:1338882]	995.887	0.173054	0.0860206	2.05048	0.0403181	0.439297
ENSMUSG00000033272	Slc35a4	solute carrier family 35, member A4 [Source:MGI Symbol;Acc:MGI:1915093]	2166.3	0.160879	0.0787262	2.05042	0.0403237	0.439297
ENSMUSG00000064138	Fam172a	family with sequence similarity 172, member A [Source:MGI Symbol;Acc:MGI:1915925]	2532.95	0.158139	0.0771865	2.04927	0.0404356	0.44025
ENSMUSG00000030693	Klk10	kallikrein related-peptidase 10 [Source:MGI Symbol;Acc:MGI:1916790]	56.8857	-0.099732	0.0557299	-2.04857	0.0405037	0.440696
ENSMUSG00000020828	Pld2	phospholipase D2 [Source:MGI Symbol;Acc:MGI:892877]	199.025	-0.140407	0.0827158	-2.04835	0.0405255	0.440696
ENSMUSG00000041498	Kif14	kinesin family member 14 [Source:MGI Symbol;Acc:MGI:1098226]	9.35937	-0.0280586	0.0243276	-2.04812	0.0405487	NA
ENSMUSG00000045598	Zfp553	zinc finger protein 553 [Source:MGI Symbol;Acc:MGI:2384725]	808.404	0.180162	0.0889723	2.04715	0.0406435	0.441415
ENSMUSG00000028893	Sesn2	sestrin 2 [Source:MGI Symbol;Acc:MGI:2651874]	453.971	-0.184711	0.0897564	-2.04664	0.0406938	0.441415
ENSMUSG00000053192	Mllt11	myeloid/lymphoid or mixed-lineage leukemia; translocated to, 11 [Source:MGI Symbol;Acc:MGI:1929671]	34430.4	0.136512	0.0674428	2.04654	0.0407036	0.441415
ENSMUSG00000071753	Cdr1os	cerebellar degeneration related antigen 1, opposite strand [Source:MGI Symbol;Acc:MGI:5637821]	1600.02	-0.167143	0.0810361	-2.04648	0.0407091	0.441415
ENSMUSG00000028457	Atp8b5	ATPase, class I, type 8B, member 5 [Source:MGI Symbol;Acc:MGI:2444287]	11.0698	0.0505393	0.0308384	2.04643	0.040714	0.441415
ENSMUSG00000083498	Gm14172	predicted gene 14172 [Source:MGI Symbol;Acc:MGI:3650935]	5.06428	-0.0323613	0.019838	-2.04627	0.0407298	NA
ENSMUSG00000020272	Stk10	serine/threonine kinase 10 [Source:MGI Symbol;Acc:MGI:1099439]	144.498	-0.150432	0.0769236	-2.04588	0.0407685	0.441648
ENSMUSG00000104017	Gm37363	predicted gene, 37363 [Source:MGI Symbol;Acc:MGI:5610591]	54.3761	-0.141334	0.0570224	-2.04571	0.0407845	0.441648
ENSMUSG00000104170	Gm37702	predicted gene, 37702 [Source:MGI Symbol;Acc:MGI:5610930]	17.3174	-0.0597296	0.036777	-2.0445	0.0409047	0.442684
ENSMUSG00000027797	Dclk1	doublecortin-like kinase 1 [Source:MGI Symbol;Acc:MGI:1330861]	54350	0.134451	0.0654342	2.04412	0.0409413	0.442814
ENSMUSG00000038268	Ovca2	candidate tumor suppressor in ovarian cancer 2 [Source:MGI Symbol;Acc:MGI:2179725]	431.614	-0.172553	0.0894416	-2.04346	0.0410069	0.443024
ENSMUSG00000031432	Prps1	phosphoribosyl pyrophosphate synthetase 1 [Source:MGI Symbol;Acc:MGI:97775]	3724.4	0.165449	0.0819065	2.04324	0.0410288	0.443024
ENSMUSG00000032872	Cyb5r4	cytochrome b5 reductase 4 [Source:MGI Symbol;Acc:MGI:2386848]	1758.44	0.164227	0.079833	2.04318	0.0410343	0.443024
ENSMUSG00000004110	Cacna1e	calcium channel, voltage-dependent, R type, alpha 1E subunit [Source:MGI Symbol;Acc:MGI:106217]	28136.2	-0.146016	0.070722	-2.0422	0.0411319	0.443772
ENSMUSG00000029385	Ccng2	cyclin G2 [Source:MGI Symbol;Acc:MGI:1095734]	1363.35	0.166696	0.0820038	2.04199	0.0411529	0.443772
ENSMUSG00000106457	Gm42585	predicted gene 42585 [Source:MGI Symbol;Acc:MGI:5662722]	46.9619	-0.0806965	0.0479988	-2.04164	0.041187	0.443874
ENSMUSG00000027111	Itga6	integrin alpha 6 [Source:MGI Symbol;Acc:MGI:96605]	273.65	-0.183018	0.0864888	-2.04069	0.0412816	0.444628
ENSMUSG00000053528	A530021J07Rik	Riken cDNA A530021J07 gene [Source:MGI Symbol;Acc:MGI:3687211]	8.19338	0.0320164	0.0214828	2.04026	0.0413249	NA
ENSMUSG00000107207	Gm42897	predicted gene 42897 [Source:MGI Symbol;Acc:MGI:5663034]	14.3823	-0.0624248	0.0332355	-2.03898	0.0414523	0.4462
ENSMUSG00000087203	Gm13986	predicted gene 13986 [Source:MGI Symbol;Acc:MGI:3651937]	6.51344	-0.0137858	0.0206355	-2.03858	0.0414921	NA
ENSMUSG00000113776	Gm19327	predicted gene, 19327 [Source:MGI Symbol;Acc:MGI:5011512]	16.5575	-0.0610317	0.0288504	-2.03845	0.0415048	0.446498
ENSMUSG00000066151	Fkbp15	FK506 binding protein 15 [Source:MGI Symbol;Acc:MGI:2444782]	1095.28	-0.18246	0.0881671	-2.03793	0.0415574	0.446788
ENSMUSG00000025927	Tfap2b	transcription factor AP-2 beta [Source:MGI Symbol;Acc:MGI:104672]	6.11875	-0.0315709	0.0198722	-2.03774	0.0415761	NA
ENSMUSG00000085793	Lin52	lin-52 homolog (C. elegans) [Source:MGI Symbol;Acc:MGI:3045391]	812.444	0.179849	0.0892628	2.03727	0.0416227	0.446788
ENSMUSG00000085363	Gm15478	predicted gene 15478 [Source:MGI Symbol;Acc:MGI:3705145]	26.2044	-0.104819	0.0434256	-2.03723	0.0416266	0.446788
ENSMUSG00000018923	Med11	mediator complex subunit 11 [Source:MGI Symbol;Acc:MGI:1913422]	289.276	0.169382	0.0860654	2.03719	0.0416309	0.446788
ENSMUSG00000091586	Cyp4f17	cytochrome P450, family 4, subfamily f, polypeptide 17 [Source:MGI Symbol;Acc:MGI:3646233]	34.772	-0.0874982	0.0480616	-2.03634	0.0417165	0.447441
ENSMUSG00000061462	Obscn	obscurin, cytoskeletal calmodulin and titin-interacting RhoGEF [Source:MGI Symbol;Acc:MGI:2681862]	82.3096	0.13628	0.0662341	2.03543	0.0418079	0.447618
ENSMUSG00000018417	Myo1b	myosin IB [Source:MGI Symbol;Acc:MGI:107752]	628.517	-0.181878	0.089604	-2.03526	0.0418243	0.447618
ENSMUSG00000104696	Gm42946	predicted gene 42946 [Source:MGI Symbol;Acc:MGI:5663083]	93.5993	-0.11961	0.0683577	-2.03522	0.041829	0.447618
ENSMUSG00000111793	Gm47950	predicted gene, 47950 [Source:MGI Symbol;Acc:MGI:6097220]	15.9075	-0.0643694	0.0360717	-2.03518	0.0418323	0.447618
ENSMUSG00000117792	4930588A03Rik	RIKEN cDNA 4930588A03 gene [Source:MGI Symbol;Acc:MGI:1923118]	10.0157	-0.0345001	0.0269005	-2.03426	0.0419254	NA
ENSMUSG00000034602	Mon2	MON2 homolog, regulator of endosome to Golgi trafficking [Source:MGI Symbol;Acc:MGI:1914324]	2701.5	-0.157759	0.0768109	-2.03422	0.0419299	0.448229
ENSMUSG00000030846	Tial1	Tia1 cytotoxic granule-associated RNA binding protein-like 1 [Source:MGI Symbol;Acc:MGI:107913]	2929.8	-0.169207	0.0816092	-2.03412	0.0419391	0.448229
ENSMUSG00000042502	Cd2bp2	CD2 cytoplasmic tail binding protein 2 [Source:MGI Symbol;Acc:MGI:1917483]	1847.35	0.168733	0.0828652	2.03366	0.0419855	0.448357
ENSMUSG00000069053	Uba1y	ubiquitin-activating enzyme, Chr Y [Source:MGI Symbol;Acc:MGI:98891]	9.31106	-0.0295688	0.0241107	-2.03361	0.041991	NA
ENSMUSG00000027076	Timm10	translocase of inner mitochondrial membrane 10 [Source:MGI Symbol;Acc:MGI:1353429]	785.932	0.175992	0.0868665	2.03351	0.0420008	0.448357
ENSMUSG00000109652	Gm45555	predicted gene 45555 [Source:MGI Symbol;Acc:MGI:5791391]	26.3075	-0.0530927	0.033097	-2.0318	0.0421742	0.448946
ENSMUSG00000030091	Nup210	nucleoporin 210 [Source:MGI Symbol;Acc:MGI:1859555]	622.283	-0.188328	0.08928	-2.03145	0.0422089	0.448946
ENSMUSG00000061132	Blnk	B cell linker [Source:MGI Symbol;Acc:MGI:96878]	135.399	-0.139934	0.0751572	-2.03144	0.0422101	0.448946
ENSMUSG00000001419	Mef2d	myocyte enhancer factor 2D [Source:MGI Symbol;Acc:MGI:99533]	16313.1	0.128543	0.0632801	2.03139	0.0422153	0.448946
ENSMUSG00000092354	Gm20548	predicted gene 20548 [Source:MGI Symbol;Acc:MGI:5142013]	52.3039	-0.0516946	0.0505873	-2.03137	0.0422171	0.448946
ENSMUSG00000053965	Pde5a	phosphodiesterase 5A, cGMP-specific [Source:MGI Symbol;Acc:MGI:2651499]	319.995	-0.180118	0.0891392	-2.03089	0.0422661	0.448946
ENSMUSG00000039713	Plekhg5	pleckstrin homology domain containing, family G (with RhoGef domain) member 5 [Source:MGI Symbol;Acc:MGI:2652860]	2683.26	-0.161689	0.0783151	-2.03027	0.042329	0.448946
ENSMUSG00000101463	Gm28750	predicted gene 28750 [Source:MGI Symbol;Acc:MGI:5579456]	46.0043	-0.076987	0.0500251	-2.03022	0.0423346	0.448946
ENSMUSG00000086360	Gm16214	predicted gene 16214 [Source:MGI Symbol;Acc:MGI:3801724]	36.1269	-0.0952886	0.0471257	-2.02941	0.0424161	0.448946
ENSMUSG00000107468	5730507A11Rik	RIKEN cDNA 5730507A11 gene [Source:MGI Symbol;Acc:MGI:1917874]	12.9227	-0.0542912	0.0258027	-2.02929	0.0424292	0.448946
ENSMUSG00000048578	Mlec	malectin [Source:MGI Symbol;Acc:MGI:1924015]	3217.84	0.150404	0.074231	2.02895	0.042463	0.448946
ENSMUSG00000027007	Itprid2	ITPR interacting domain containing 2 [Source:MGI Symbol;Acc:MGI:1917849]	260.044	-0.171114	0.0833313	-2.02895	0.0424632	0.448946
ENSMUSG00000060314	Zfp941	zinc finger protein 941 [Source:MGI Symbol;Acc:MGI:3039601]	723.597	-0.177597	0.0888606	-2.02874	0.0424853	0.448946
ENSMUSG00000034796	Cpne7	copine VII [Source:MGI Symbol;Acc:MGI:2142747]	4215.58	-0.157524	0.0768813	-2.02873	0.0424854	0.448946
ENSMUSG00000068206	Pick1	protein interacting with C kinase 1 [Source:MGI Symbol;Acc:MGI:894645]	604.358	-0.175888	0.0892784	-2.02871	0.0424875	0.448946
ENSMUSG00000024597	Slc12a2	solute carrier family 12, member 2 [Source:MGI Symbol;Acc:MGI:101924]	1256.12	-0.173224	0.084815	-2.02853	0.0425063	0.448946
ENSMUSG00000055491	Pprc1	peroxisome proliferative activated receptor, gamma, coactivator-related 1 [Source:MGI Symbol;Acc:MGI:2385096]	775.863	-0.181715	0.0879347	-2.02851	0.042508	0.448946
ENSMUSG00000020526	Znhit3	zinc finger, HIT type 3 [Source:MGI Symbol;Acc:MGI:3051596]	2051.39	0.157984	0.0777922	2.02847	0.0425127	0.448946
ENSMUSG00000029454	Mapkapk5	MAP kinase-activated protein kinase 5 [Source:MGI Symbol;Acc:MGI:1333110]	21.9024	-0.0821108	0.0373241	-2.02818	0.0425421	0.448946
ENSMUSG00000052403	Fcnaos	ficolin A, opposite strand [Source:MGI Symbol;Acc:MGI:3701343]	11.2063	-0.0613538	0.030731	-2.02789	0.0425718	0.448946
ENSMUSG00000000753	Serpinf1	serine (or cysteine) peptidase inhibitor, clade F, member 1 [Source:MGI Symbol;Acc:MGI:108080]	137.077	-0.144585	0.0756965	-2.02776	0.0425844	0.448946
ENSMUSG00000076435	Acsf2	acyl-CoA synthetase family member 2 [Source:MGI Symbol;Acc:MGI:2388287]	28.4676	-0.101608	0.0463588	-2.0272	0.0426417	0.448946
ENSMUSG00000111932	Gm18899	predicted gene, 18899 [Source:MGI Symbol;Acc:MGI:5011084]	4.71366	-0.0235064	0.0189306	-2.02689	0.0426733	NA
ENSMUSG00000030898	Cckbr	cholecystokinin B receptor [Source:MGI Symbol;Acc:MGI:99479]	617.287	0.182796	0.0897318	2.02658	0.0427059	0.448946
ENSMUSG00000043659	Npsr1	neuropeptide S receptor 1 [Source:MGI Symbol;Acc:MGI:2441738]	95.6064	-0.128856	0.0672015	-2.02646	0.0427179	0.448946
ENSMUSG00000000805	Car4	carbonic anhydrase 4 [Source:MGI Symbol;Acc:MGI:1096574]	1026.17	-0.171953	0.0850147	-2.02637	0.0427267	0.448946
ENSMUSG00000036270	Edc4	enhancer of mRNA decapping 4 [Source:MGI Symbol;Acc:MGI:2446249]	1003.5	-0.18285	0.0892312	-2.02634	0.0427294	0.448946
ENSMUSG00000107917	Gm44235	predicted gene, 44235 [Source:MGI Symbol;Acc:MGI:5690627]	69.6903	-0.10682	0.0613789	-2.02632	0.0427325	0.448946
ENSMUSG00000114019	Gm47155	predicted gene, 47155 [Source:MGI Symbol;Acc:MGI:6095924]	261.05	0.179666	0.0859019	2.02611	0.0427532	0.448946
ENSMUSG00000034111	Tmed8	transmembrane p24 trafficking protein 8 [Source:MGI Symbol;Acc:MGI:1923480]	3317.87	0.150783	0.0743511	2.02574	0.0427918	0.449089
ENSMUSG00000025702	Marchf8	membrane associated ring-CH-type finger 8 [Source:MGI Symbol;Acc:MGI:1919029]	1153.71	0.169709	0.0841947	2.02523	0.0428439	0.449375
ENSMUSG00000031839	Hsbp1	heat shock factor binding protein 1 [Source:MGI Symbol;Acc:MGI:1915446]	15612.1	0.138067	0.0689119	2.02451	0.0429179	0.449414
ENSMUSG00000022512	Cldn1	claudin 1 [Source:MGI Symbol;Acc:MGI:1276109]	291.933	0.188126	0.0859488	2.02444	0.0429244	0.449414
ENSMUSG00000063455	D630045J12Rik	RIKEN cDNA D630045J12 gene [Source:MGI Symbol;Acc:MGI:2669829]	3471.64	-0.159937	0.0785004	-2.02439	0.04293	0.449414
ENSMUSG00000029544	Cabp1	calcium binding protein 1 [Source:MGI Symbol;Acc:MGI:1352750]	1856.88	0.1632	0.0833775	2.02422	0.0429473	0.449414
ENSMUSG00000090053	Pakap	paralemmin A kinase anchor protein [Source:MGI Symbol;Acc:MGI:5141924]	1297.85	0.170276	0.0861656	2.02342	0.04303	0.449456
ENSMUSG00000025576	Rbfox3	RNA binding protein, fox-1 homolog (C. elegans) 3 [Source:MGI Symbol;Acc:MGI:106368]	15106.5	0.128379	0.0634187	2.02326	0.0430464	0.449456
ENSMUSG00000049086	Bmyc	brain expressed myelocytomatosis oncogene [Source:MGI Symbol;Acc:MGI:88184]	2691.26	0.155741	0.0788035	2.02316	0.0430567	0.449456
ENSMUSG00000038520	Tbc1d17	TBC1 domain family, member 17 [Source:MGI Symbol;Acc:MGI:2449973]	579.805	0.174528	0.0897399	2.02308	0.0430653	0.449456
ENSMUSG00000113497	Gm18030	predicted gene, 18030 [Source:MGI Symbol;Acc:MGI:5010215]	11.0165	-0.0514553	0.0283775	-2.02259	0.0431159	0.449456
ENSMUSG00000091511	Vmn2r87	vomeronasal 2, receptor 87 [Source:MGI Symbol;Acc:MGI:3645796]	35.7812	-0.0807865	0.0495286	-2.02256	0.0431183	0.449456
ENSMUSG00000100770	Gm28466	predicted gene 28466 [Source:MGI Symbol;Acc:MGI:5579172]	11.9687	-0.0494268	0.0263798	-2.02242	0.0431325	0.449456
ENSMUSG00000049530	Clrn2	clarin 2 [Source:MGI Symbol;Acc:MGI:3646230]	28.5237	0.0967256	0.0437475	2.0221	0.0431659	0.449456
ENSMUSG00000079564	Gm11149	predicted gene 11149 [Source:MGI Symbol;Acc:MGI:3642683]	46.073	-0.0857475	0.0491307	-2.02181	0.043196	0.449456
ENSMUSG00000004895	Prcc	papillary renal cell carcinoma (translocation-associated) [Source:MGI Symbol;Acc:MGI:2137738]	873.478	0.176916	0.0888217	2.0214	0.0432387	0.449456
ENSMUSG00000042826	Fgf11	fibroblast growth factor 11 [Source:MGI Symbol;Acc:MGI:109167]	2608.66	-0.16845	0.0829696	-2.02113	0.0432663	0.449456
ENSMUSG00000117768	8030456M14Rik	RIKEN cDNA 8030456M14 gene [Source:MGI Symbol;Acc:MGI:1924742]	7.47088	0.0473604	0.0249663	2.02089	0.0432908	NA
ENSMUSG00000072722	Gm6588	predicted gene 6588 [Source:MGI Symbol;Acc:MGI:3648937]	17.2055	-0.0445097	0.0322243	-2.02076	0.0433048	0.449456
ENSMUSG00000027952	Pmvk	phosphomevalonate kinase [Source:MGI Symbol;Acc:MGI:1915853]	1362.89	0.180113	0.0877791	2.02072	0.043309	0.449456
ENSMUSG00000104125	Gm37488	predicted gene, 37488 [Source:MGI Symbol;Acc:MGI:5610716]	11.4284	-0.0515188	0.02937	-2.02045	0.0433364	0.449456
ENSMUSG00000058740	Kcnt1	potassium channel, subfamily T, member 1 [Source:MGI Symbol;Acc:MGI:1924627]	835.443	-0.19594	0.089075	-2.02039	0.0433435	0.449456
ENSMUSG00000116910	Gm49670	predicted gene, 49670 [Source:MGI Symbol;Acc:MGI:6215113]	13.0495	-0.0670231	0.0317001	-2.01976	0.0434082	0.449456
ENSMUSG00000017868	Sgk2	serum/glucocorticoid regulated kinase 2 [Source:MGI Symbol;Acc:MGI:1351318]	11.0654	-0.042005	0.0284703	-2.01975	0.0434091	0.449456
ENSMUSG00000021101	4930408O17Rik	RIKEN cDNA 4930408O17 gene [Source:MGI Symbol;Acc:MGI:1921178]	12.8912	-0.0461522	0.0297814	-2.01966	0.0434182	0.449456
ENSMUSG00000033760	Rbm4b	RNA binding motif protein 4B [Source:MGI Symbol;Acc:MGI:1913954]	710.939	0.178077	0.0884623	2.0196	0.043425	0.449456
ENSMUSG00000034205	Loxl2	lysyl oxidase-like 2 [Source:MGI Symbol;Acc:MGI:2137913]	6.11449	-0.0357986	0.0204024	-2.01947	0.0434383	NA
ENSMUSG00000107966	Gm44001	predicted gene, 44001 [Source:MGI Symbol;Acc:MGI:5690393]	7.3813	-0.0373731	0.0224456	-2.01938	0.0434472	NA
ENSMUSG00000044629	Cnrip1	cannabinoid receptor interacting protein 1 [Source:MGI Symbol;Acc:MGI:1917505]	7760.89	0.144751	0.0729387	2.01864	0.0435248	0.449899
ENSMUSG00000105733	Gm42973	predicted gene 42973 [Source:MGI Symbol;Acc:MGI:5663110]	76.0393	-0.130276	0.064883	-2.01813	0.0435779	0.449899
ENSMUSG00000022661	Cd200	CD200 antigen [Source:MGI Symbol;Acc:MGI:1196990]	4097.55	0.14019	0.0694569	2.01803	0.0435885	0.449899
ENSMUSG00000001440	Kpnb1	karyopherin (importin) beta 1 [Source:MGI Symbol;Acc:MGI:107532]	7011.54	-0.14146	0.0695932	-2.018	0.0435909	0.449899
ENSMUSG00000096472	Cdkn2d	cyclin dependent kinase inhibitor 2D [Source:MGI Symbol;Acc:MGI:105387]	1620.64	0.166453	0.0818709	2.01799	0.0435926	0.449899
ENSMUSG00000073759	4933407E24Rik	RIKEN cDNA 4933407E24 gene [Source:MGI Symbol;Acc:MGI:1918352]	7.38984	-0.045598	0.025942	-2.01772	0.0436209	NA
ENSMUSG00000024104	Washc2	WASH complex subunit 2` [Source:MGI Symbol;Acc:MGI:106463]	1722.48	-0.168822	0.0826114	-2.01716	0.0436784	0.450528
ENSMUSG00000026674	Ddr2	discoidin domain receptor family, member 2 [Source:MGI Symbol;Acc:MGI:1345277]	132.714	-0.159253	0.0764485	-2.01623	0.0437762	0.451115
ENSMUSG00000004947	Dtx2	deltex 2, E3 ubiquitin ligase [Source:MGI Symbol;Acc:MGI:1921448]	94.3056	0.151284	0.0711201	2.01595	0.0438052	0.451115
ENSMUSG00000031887	Tradd	TNFRSF1A-associated via death domain [Source:MGI Symbol;Acc:MGI:109200]	116.707	-0.15527	0.0777278	-2.0159	0.0438105	0.451115
ENSMUSG00000025078	Nhlrc2	NHL repeat containing 2 [Source:MGI Symbol;Acc:MGI:1914116]	533.91	-0.177399	0.0898298	-2.01564	0.0438379	0.45114
ENSMUSG00000020183	Cpm	carboxypeptidase M [Source:MGI Symbol;Acc:MGI:1917824]	393.8	-0.191143	0.0887146	-2.01437	0.0439706	0.452247
ENSMUSG00000031907	Zfp90	zinc finger protein 90 [Source:MGI Symbol;Acc:MGI:104786]	526.828	0.181345	0.0898325	2.01301	0.0441138	0.453252
ENSMUSG00000061607	Mdc1	mediator of DNA damage checkpoint 1 [Source:MGI Symbol;Acc:MGI:3525201]	319.818	0.17859	0.0893021	2.01273	0.0441433	0.453252
ENSMUSG00000102253	Gm38259	predicted gene, 38259 [Source:MGI Symbol;Acc:MGI:5611487]	28.3004	-0.103648	0.0448688	-2.01272	0.0441437	0.453252
ENSMUSG00000019732	Calr3	calreticulin 3 [Source:MGI Symbol;Acc:MGI:1920566]	30.2715	0.0819183	0.0453783	2.01248	0.0441697	0.453261
ENSMUSG00000044037	Als2cl	ALS2 C-terminal like [Source:MGI Symbol;Acc:MGI:2447532]	13.5451	-0.0469732	0.0316255	-2.01211	0.0442082	0.453398
ENSMUSG00000006941	Eif1b	eukaryotic translation initiation factor 1B [Source:MGI Symbol;Acc:MGI:1916219]	5864.02	0.154087	0.0768903	2.01159	0.0442636	0.45346
ENSMUSG00000016494	Cd34	CD34 antigen [Source:MGI Symbol;Acc:MGI:88329]	770.571	0.185136	0.0886807	2.01134	0.0442895	0.45346
ENSMUSG00000050088	1600012H06Rik	RIKEN cDNA 1600012H06 gene [Source:MGI Symbol;Acc:MGI:1915162]	708.189	0.175659	0.0897268	2.01113	0.0443114	0.45346
ENSMUSG00000034656	Cacna1a	calcium channel, voltage-dependent, P/Q type, alpha 1A subunit [Source:MGI Symbol;Acc:MGI:109482]	5055.22	-0.151375	0.0742529	-2.01078	0.0443489	0.45346
ENSMUSG00000104239	Gm37588	predicted gene, 37588 [Source:MGI Symbol;Acc:MGI:5610816]	29.1226	-0.0971086	0.0386572	-2.01072	0.0443555	0.45346
ENSMUSG00000028518	Prkaa2	protein kinase, AMP-activated, alpha 2 catalytic subunit [Source:MGI Symbol;Acc:MGI:1336173]	4494.14	0.143341	0.0714152	2.01062	0.0443652	0.45346
ENSMUSG00000052331	Ankrd44	ankyrin repeat domain 44 [Source:MGI Symbol;Acc:MGI:3045243]	318.831	-0.185737	0.0884621	-2.00889	0.0445491	0.455082
ENSMUSG00000118630	Gm52974	predicted gene, 52974 [Source:MGI Symbol;Acc:MGI:6388856]	6.42113	-0.031118	0.0210882	-2.00809	0.0446342	NA
ENSMUSG00000006517	Mvd	mevalonate (diphospho) decarboxylase [Source:MGI Symbol;Acc:MGI:2179327]	638.33	0.182238	0.0896303	2.00785	0.0446597	0.455872
ENSMUSG00000103422	Gm37536	predicted gene, 37536 [Source:MGI Symbol;Acc:MGI:5610764]	9.63692	-0.0403566	0.0235994	-2.00775	0.0446704	NA
ENSMUSG00000031497	Tnfsf13b	tumor necrosis factor (ligand) superfamily, member 13b [Source:MGI Symbol;Acc:MGI:1344376]	36.3845	0.096789	0.0517266	2.00768	0.044677	0.455872
ENSMUSG00000106732	Gm43792	predicted gene 43792 [Source:MGI Symbol;Acc:MGI:5663929]	5.37211	-0.0307894	0.0186925	-2.00754	0.044692	NA
ENSMUSG00000049641	Vgll2	vestigial like family member 2 [Source:MGI Symbol;Acc:MGI:2447460]	8.43474	-0.0326331	0.0247967	-2.00684	0.0447662	NA
ENSMUSG00000017376	Nlk	nemo like kinase [Source:MGI Symbol;Acc:MGI:1201387]	6056.48	0.13413	0.0668218	2.00678	0.044773	0.456593
ENSMUSG00000062421	Arf2	ADP-ribosylation factor 2 [Source:MGI Symbol;Acc:MGI:99595]	2411.15	0.149422	0.0744947	2.00648	0.0448052	0.456664
ENSMUSG00000023942	Slc29a1	solute carrier family 29 (nucleoside transporters), member 1 [Source:MGI Symbol;Acc:MGI:1927073]	112.156	-0.128258	0.0709712	-2.00596	0.0448605	0.456909
ENSMUSG00000114605	C130051F05Rik	RIKEN cDNA C130051F05 gene [Source:MGI Symbol;Acc:MGI:2443856]	12.2316	-0.0512504	0.029645	-2.00578	0.0448799	0.456909
ENSMUSG00000107021	Gm42853	predicted gene 42853 [Source:MGI Symbol;Acc:MGI:5662990]	9.60643	-0.0335342	0.0255265	-2.00558	0.0449008	NA
ENSMUSG00000002812	Flii	flightless I actin binding protein [Source:MGI Symbol;Acc:MGI:1342286]	1056.32	-0.179038	0.0892731	-2.00518	0.0449436	0.457174
ENSMUSG00000109162	2900027M19Rik	RIKEN cDNA 2900027M19 gene [Source:MGI Symbol;Acc:MGI:1920130]	247.693	-0.237132	0.0775476	-2.00506	0.0449567	0.457174
ENSMUSG00000021501	Caml	calcium modulating ligand [Source:MGI Symbol;Acc:MGI:104728]	574.692	0.150275	0.087413	2.00463	0.0450029	0.457385
ENSMUSG00000073755	5730409E04Rik	RIKEN cDNA 5730409E04Rik gene [Source:MGI Symbol;Acc:MGI:3609248]	2833.7	0.154059	0.0771823	2.00322	0.0451538	0.458295
ENSMUSG00000084898	Gm12371	predicted gene 12371 [Source:MGI Symbol;Acc:MGI:3652322]	427.7	0.171686	0.0820075	2.00286	0.0451919	0.458295
ENSMUSG00000030605	Mfge8	milk fat globule EGF and factor V/VIII domain containing [Source:MGI Symbol;Acc:MGI:102768]	196.431	-0.187352	0.0798053	-2.00259	0.0452211	0.458295
ENSMUSG00000005374	Tbl2	transducin (beta)-like 2 [Source:MGI Symbol;Acc:MGI:1351652]	1431.9	0.164403	0.0827019	2.00223	0.04526	0.458295
ENSMUSG00000111748	Gm34885	predicted gene, 34885 [Source:MGI Symbol;Acc:MGI:5594044]	5.19455	-0.0299183	0.0190394	-2.00182	0.0453042	NA
ENSMUSG00000055421	Pcdh9	protocadherin 9 [Source:MGI Symbol;Acc:MGI:1306801]	6364.09	-0.140043	0.0696403	-2.00181	0.0453049	0.458295
ENSMUSG00000032224	Fam81a	family with sequence similarity 81, member A [Source:MGI Symbol;Acc:MGI:1924136]	5513	0.148188	0.074117	2.00165	0.0453219	0.458295
ENSMUSG00000071847	Apcdd1	adenomatosis polyposis coli down-regulated 1 [Source:MGI Symbol;Acc:MGI:3513977]	276.648	0.161392	0.0859764	2.00123	0.0453676	0.458295
ENSMUSG00000117023	Gm49876	predicted gene, 49876 [Source:MGI Symbol;Acc:MGI:6270555]	10.5792	-0.0481119	0.0260782	-2.00113	0.0453789	0.458295
ENSMUSG00000006005	Tpr	translocated promoter region, nuclear basket protein [Source:MGI Symbol;Acc:MGI:1922066]	10110.2	-0.14485	0.0716094	-2.00106	0.0453863	0.458295
ENSMUSG00000047539	Fbxo28	F-box protein 28 [Source:MGI Symbol;Acc:MGI:1261890]	4171.93	0.148492	0.075621	2.00076	0.0454181	0.458295
ENSMUSG00000087022	9130024F11Rik	RIKEN cDNA 9130024F11 gene [Source:MGI Symbol;Acc:MGI:1926150]	287.806	0.175568	0.087086	2.00075	0.0454193	0.458295
ENSMUSG00000084878	Lrrc8dos	leucine rich repeat containing 8D, opposite strand [Source:MGI Symbol;Acc:MGI:3802116]	19.9237	-0.0692046	0.0395763	-2.00067	0.0454279	0.458295
ENSMUSG00000007908	Hmgcll1	3-hydroxymethyl-3-methylglutaryl-Coenzyme A lyase-like 1 [Source:MGI Symbol;Acc:MGI:2446108]	412.751	0.183539	0.0898521	2.00063	0.0454322	0.458295
ENSMUSG00000097207	6030443J06Rik	RIKEN cDNA 6030443J06 gene [Source:MGI Symbol;Acc:MGI:2444595]	49.6616	-0.0957617	0.0496995	-2.00048	0.0454482	0.458295
ENSMUSG00000055926	Gm14137	predicted gene 14137 [Source:MGI Symbol;Acc:MGI:3651144]	5.31057	0.0256205	0.0205448	1.9999	0.0455111	NA
ENSMUSG00000050271	Prag1	PEAK1 related kinase activating pseudokinase 1 [Source:MGI Symbol;Acc:MGI:1196223]	699.421	-0.188622	0.0898267	-1.99976	0.0455266	0.458828
ENSMUSG00000114206	Gm30551	predicted gene, 30551 [Source:MGI Symbol;Acc:MGI:5589710]	6.98661	0.0380093	0.024748	1.99928	0.0455783	NA
ENSMUSG00000101814	Gm17807	predicted gene, 17807 [Source:MGI Symbol;Acc:MGI:5009993]	29.6872	-0.0525077	0.0396722	-1.99768	0.0457515	0.460838
ENSMUSG00000078716	Tmem8b	transmembrane protein 8B [Source:MGI Symbol;Acc:MGI:2441680]	4473.41	-0.145597	0.0731482	-1.9972	0.0458034	0.46085
[truncated: 18,864 more rows]
