# Supplementary material for: Excess ribosomal protein production unbalances translation in a model of Fragile X Syndrome
Source: Nat Commun. 2022 Jun 10;13:3236. doi: 10.1038/s41467-022-30979-0 (PMC9187743; doi:10.1038/s41467-022-30979-0)
Supplement: Supplementary file 6 — Supplementary Data 4 [file 41467_2022_30979_MOESM6_ESM.xlsx]

## Sheet: DHPG_normal
Supplementary Table 4. Veh vs DHPG TRAP-seq
			WT Veh vs DHPG						Fmr1-/y Veh vs DHPG
gene.name	external_gene_name	description	baseMean	log2FoldChange	lfcSE	stat	pvalue	padj	baseMean	log2FoldChange	lfcSE	stat	pvalue	padj
ENSMUSG00000007777	0610009B22Rik	RIKEN cDNA 0610009B22 gene [Source:MGI Symbol;Acc:MGI:1913300]	909.151	0.190148	0.0936975	2.0421	0.0411416	0.341714	842.404	0.0532717	0.0949437	0.584644	0.558787	0.995653
ENSMUSG00000086714	0610009E02Rik	RIKEN cDNA 0610009E02 gene [Source:MGI Symbol;Acc:MGI:3698435]	7.90839	0.012424	0.0420988	0.770554	0.440971	0.817914	13.6893	-0.0463906	0.0368568	-0.958258	0.337933	0.993699
ENSMUSG00000043644	0610009L18Rik	RIKEN cDNA 0610009L18 gene [Source:MGI Symbol;Acc:MGI:1914088]	11.8762	-0.0414817	0.0545514	-0.86255	0.388385	0.789928	19.4427	-0.0920297	0.0437698	-2.45179	0.0142148	0.88295
ENSMUSG00000042208	0610010F05Rik	RIKEN cDNA 0610010F05 gene [Source:MGI Symbol;Acc:MGI:1918925]	1766.59	-0.0122383	0.081101	-0.159927	0.872939	0.971207	1706.15	-0.088378	0.089776	-0.994627	0.319918	0.993699
ENSMUSG00000107002	0610012G03Rik	RIKEN cDNA 0610012G03 gene [Source:MGI Symbol;Acc:MGI:1913301]	393.303	0.214105	0.106096	2.00544	0.0449163	0.353585	432.302	-0.0365637	0.0950129	-0.386432	0.699177	0.995653
ENSMUSG00000058706	0610030E20Rik	RIKEN cDNA 0610030E20 gene [Source:MGI Symbol;Acc:MGI:1915614]	340.665	0.0529185	0.105893	0.500789	0.61652	0.896154	345.486	-0.0946784	0.0952695	-1.00156	0.316555	0.993699
ENSMUSG00000089889	0610040B10Rik	RIKEN cDNA 0610040B10 gene [Source:MGI Symbol;Acc:MGI:1914922]	57.8655	0.256177	0.0929325	2.9116	0.0035958	0.100672	43.4941	0.0694224	0.0678721	1.07933	0.280443	0.993699
ENSMUSG00000087341	0610040F04Rik	RIKEN cDNA 0610040F04 gene [Source:MGI Symbol;Acc:MGI:1922644]	11.8125	-0.0180079	0.0522764	-0.12983	0.896701	0.975843	40.662	0.103474	0.0513379	1.44566	0.148271	0.985809
ENSMUSG00000060512	0610040J01Rik	RIKEN cDNA 0610040J01 gene [Source:MGI Symbol;Acc:MGI:1923511]	34.8577	0.155256	0.0751821	2.4551	0.0140847	0.207558	32.8644	-0.0391944	0.0606585	-0.95854	0.337791	0.993699
ENSMUSG00000087361	0610043K17Rik	RIKEN cDNA 0610043K17 gene [Source:MGI Symbol;Acc:MGI:1915650]	26.464	0.0552848	0.0684589	1.05981	0.289232	0.71262	32.3547	0.0389425	0.0590144	0.8116	0.417021	0.995653
ENSMUSG00000090066	1110002E22Rik	RIKEN cDNA 1110002E22 gene [Source:MGI Symbol;Acc:MGI:1915066]	161.501	0.0548064	0.107853	0.498611	0.618054	0.896757	151.05	-0.0228947	0.085408	-0.277302	0.781548	0.997456
ENSMUSG00000097134	1110002J07Rik	RIKEN cDNA 1110002J07 gene [Source:MGI Symbol;Acc:MGI:1915738]	9.48058	0.0262111	0.0421601	0.655749	0.511985	0.8541	6.48699	0.0448806	0.0261786	1.55989	0.118785	0.978697
ENSMUSG00000071456	1110002L01Rik	RIKEN cDNA 1110002L01 gene [Source:MGI Symbol;Acc:MGI:1915821]	56.9516	0.0528995	0.0924717	0.481401	0.630232	0.899992	58.21	-0.0172954	0.0725637	-0.310122	0.756468	0.99607
ENSMUSG00000030663	1110004F10Rik	RIKEN cDNA 1110004F10 gene [Source:MGI Symbol;Acc:MGI:1929274]	3283.65	0.142844	0.0800946	1.7872	0.073905	0.437352	3410.94	0.0872025	0.0903928	0.996354	0.319078	0.993699
ENSMUSG00000107121	1110006O24Rik	RIKEN cDNA 1110006O24 gene [Source:MGI Symbol;Acc:MGI:1913373]	11.9216	0.0260696	0.0535353	0.458293	0.646742	0.905735	14.0028	0.0435305	0.0388685	1.28298	0.199498	0.993699
ENSMUSG00000039195	1110008P14Rik	RIKEN cDNA 1110008P14 gene [Source:MGI Symbol;Acc:MGI:1920987]	1331.17	0.100661	0.0906295	1.14482	0.252285	0.678462	1347.71	0.0695995	0.0925297	0.832211	0.40529	0.995653
ENSMUSG00000045237	1110012L19Rik	RIKEN cDNA 1110012L19 gene [Source:MGI Symbol;Acc:MGI:1915868]	83.8999	-0.0733784	0.0987543	-0.722325	0.470094	0.833276	90.1048	0.0240514	0.0817085	0.239112	0.811018	0.997456
ENSMUSG00000098659	1110015O18Rik	RIKEN cDNA 1110015O18 gene [Source:MGI Symbol;Acc:MGI:1915766]	7.55371	-0.0081552	0.0443051	-0.603259	0.546336	0.865482	9.68209	-0.0217345	0.0372557	-0.335355	0.737357	0.99607
ENSMUSG00000028441	1110017D15Rik	RIKEN cDNA 1110017D15 gene [Source:MGI Symbol;Acc:MGI:1920971]	47.7026	-0.0443915	0.0874455	-0.526676	0.598419	0.888879	61.1688	-0.0562024	0.0718368	-0.914033	0.3607	0.993699
ENSMUSG00000085151	1110018N20Rik	RIKEN cDNA 1110018N20 gene [Source:MGI Symbol;Acc:MGI:1915753]	51.1066	0.0900391	0.089229	1.21699	0.223609	0.653554	56.2608	-0.00942818	0.0731088	-0.0155232	0.987615	0.998769
ENSMUSG00000097616	1110019D14Rik	RIKEN cDNA 1110019D14 gene [Source:MGI Symbol;Acc:MGI:1923561]	53.7835	0.0208644	0.087616	0.262975	0.79257	0.949444	52.3246	0.0290357	0.062386	0.195881	0.844703	0.998661
ENSMUSG00000097047	1110020A21Rik	RIKEN cDNA 1110020A21 gene [Source:MGI Symbol;Acc:MGI:1915781]	12.6814	-0.0156551	0.0518673	-0.139571	0.888999	0.974189	13.966	0.0252636	0.0430132	0.657717	0.51072	0.995653
ENSMUSG00000103520	1110025M09Rik	RIKEN cDNA 1110025M09 gene [Source:MGI Symbol;Acc:MGI:1915885]	9.2168	-0.0327344	0.0505068	-0.402821	0.68708	0.91803	13.5982	-0.0114047	0.0381887	-0.644903	0.51899	0.995653
ENSMUSG00000037971	1110032A03Rik	RIKEN cDNA 1110032A03 gene [Source:MGI Symbol;Acc:MGI:1915971]	1386.92	0.109411	0.0887966	1.2275	0.219636	0.650861	1307.52	0.112597	0.0922409	1.24243	0.214077	0.993699
ENSMUSG00000046999	1110032F04Rik	RIKEN cDNA 1110032F04 gene [Source:MGI Symbol;Acc:MGI:1915975]	102.757	0.00512984	0.0943891	-0.198604	0.842573	0.962533	127.507	0.00514696	0.0821824	0.168304	0.866344	0.998661
ENSMUSG00000099098	1110035H17Rik	RIKEN cDNA 1110035H17 gene [Source:MGI Symbol;Acc:MGI:1915936]	12.197	-0.0787817	0.0524359	-1.48899	0.13649	0.554287	13.2035	0.0403712	0.0323887	1.03087	0.302604	0.993699
ENSMUSG00000092203	1110038B12Rik	RIKEN cDNA 1110038B12 gene [Source:MGI Symbol;Acc:MGI:1916013]	199.516	0.149859	0.108577	1.39261	0.163738	0.589036	208.631	0.0742626	0.0938444	0.778354	0.43636	0.995653
ENSMUSG00000063236	1110038F14Rik	RIKEN cDNA 1110038F14 gene [Source:MGI Symbol;Acc:MGI:2152337]	234.648	0.0263769	0.107295	0.248465	0.803774	0.952459	254.673	-0.0513566	0.0950936	-0.535872	0.592047	0.995653
ENSMUSG00000085457	1110046J04Rik	RIKEN cDNA 1110046J04 gene [Source:MGI Symbol;Acc:MGI:1916058]	34.5114	0.148109	0.0741081	2.19894	0.0278825	0.284595	25.1299	-0.0314383	0.0539019	-0.599227	0.549021	0.995653
ENSMUSG00000040591	1110051M20Rik	RIKEN cDNA 1110051M20 gene [Source:MGI Symbol;Acc:MGI:1915079]	792.881	0.0218251	0.0984772	0.209135	0.834342	0.959516	775.348	0.0292891	0.0928924	0.338303	0.735135	0.99607
ENSMUSG00000035171	1110059E24Rik	RIKEN cDNA 1110059E24 gene [Source:MGI Symbol;Acc:MGI:1913456]	904.744	-0.0242504	0.103594	-0.221887	0.824402	0.957329	913.739	0.0666542	0.0932182	0.741854	0.458176	0.995653
ENSMUSG00000032551	1110059G10Rik	RIKEN cDNA 1110059G10 gene [Source:MGI Symbol;Acc:MGI:1913452]	257.473	0.153718	0.108238	1.43918	0.150099	0.573595	268.354	0.139218	0.0923649	1.53602	0.124534	0.978697
ENSMUSG00000078570	1110065P20Rik	RIKEN cDNA 1110065P20 gene [Source:MGI Symbol;Acc:MGI:1916170]	129.305	0.137275	0.105615	1.13399	0.256797	0.683169	113.633	0.0455925	0.0818179	0.610382	0.541609	0.995653
ENSMUSG00000043687	1190005I06Rik	RIKEN cDNA 1190005I06 gene [Source:MGI Symbol;Acc:MGI:1916168]	16.5214	0.0846833	0.05647	2.157	0.0310057	0.300198	16.9151	-0.0290994	0.043964	-1.09092	0.275306	0.993699
ENSMUSG00000063320	1190007I07Rik	RIKEN cDNA 1190007I07 gene [Source:MGI Symbol;Acc:MGI:3698433]	71.1911	0.0779866	0.083033	0.902069	0.36702	0.777083	71.2908	0.061373	0.0793133	0.796112	0.425967	0.995653
ENSMUSG00000097290	1300002E11Rik	RIKEN cDNA 1300002E11 gene [Source:MGI Symbol;Acc:MGI:1919001]	508.407	0.196136	0.108424	1.80715	0.0707396	0.428282	614.178	0.05041	0.0927772	0.56211	0.574041	0.995653
ENSMUSG00000033688	1300017J02Rik	RIKEN cDNA 1300017J02 gene [Source:MGI Symbol;Acc:MGI:1919025]	49.0559	-0.0325127	0.0825698	-0.26556	0.790578	0.948946	53.012	0.0337652	0.0650602	0.101461	0.919185	0.998661
ENSMUSG00000096221	1500002C15Rik	RIKEN cDNA 1500002C15 gene [Source:MGI Symbol;Acc:MGI:1916196]	14.7747	-0.0664358	0.0581891	-1.21291	0.225166	0.654753	15.9344	-0.073563	0.0358603	-2.44076	0.0146562	0.884998
ENSMUSG00000097595	1500002F19Rik	RIKEN cDNA 1500002F19 gene [Source:MGI Symbol;Acc:MGI:1923933]	23.7167	-0.0799515	0.0684851	-1.29287	0.196055	0.627848	22.9731	0.0522417	0.0519047	0.971005	0.331546	0.993699
ENSMUSG00000098912	1500004A13Rik	RIKEN cDNA 1500004A13 gene [Source:MGI Symbol;Acc:MGI:2442808]	4924.96	0.130998	0.0703882	1.85688	0.0633276	0.41051	5282.08	0.078007	0.0922476	0.82719	0.408129	0.995653
ENSMUSG00000068099	1500009C09Rik	RIKEN cDNA 1500009C09 gene [Source:MGI Symbol;Acc:MGI:1923755]	2352.32	0.376686	0.0928418	4.05746	4.96099e-05	0.00776693	2115.65	0.0033614	0.0953085	0.0612992	0.951121	0.998661
ENSMUSG00000087651	1500009L16Rik	RIKEN cDNA 1500009L16 gene [Source:MGI Symbol;Acc:MGI:1917034]	225.648	-0.0332763	0.108433	-0.418627	0.675488	0.915694	207.523	0.104638	0.0928016	1.07167	0.283868	0.993699
ENSMUSG00000072694	1500011B03Rik	RIKEN cDNA 1500011B03 gene [Source:MGI Symbol;Acc:MGI:1913486]	1427.77	0.150685	0.0821566	1.83109	0.0670872	0.418898	1530.62	0.024858	0.0920267	0.289496	0.772202	0.997042
ENSMUSG00000098702	1500015A07Rik	RIKEN cDNA 1500015A07 gene [Source:MGI Symbol;Acc:MGI:1916232]	130.971	-0.0729525	0.0975321	-0.743927	0.45692	0.8262	171.945	0.0709235	0.08774	0.898857	0.368729	0.993699
ENSMUSG00000094732	1500015L24Rik	RIKEN cDNA 1500015L24 gene [Source:MGI Symbol;Acc:MGI:1916244]	8.97216	-0.0160161	0.0388803	-1.85493	0.0636063	0.411523	16.935	2.35977e-05	0.0299547	-1.43005	0.152703	0.987196
ENSMUSG00000097383	1500026H17Rik	RIKEN cDNA 1500026H17 gene [Source:MGI Symbol;Acc:MGI:1916252]	39.4713	-0.0208574	0.0789921	-0.246705	0.805137	0.952854	37.9797	0.0352977	0.0632664	0.595971	0.551194	0.995653
ENSMUSG00000059631	1500035N22Rik	RIKEN cDNA 1500035N22 gene [Source:MGI Symbol;Acc:MGI:1917508]	22.0029	-0.126785	0.0684529	-1.67072	0.0947776	0.480878	25.383	-0.0036993	0.0512669	0.0989054	0.921213	0.998661
ENSMUSG00000101585	1600010M07Rik	RIKEN cDNA 1600010M07 gene [Source:MGI Symbol;Acc:MGI:1917031]	21.7455	-0.00990769	0.0686519	-0.0171452	0.986321	0.996248	15.7246	-0.0352153	0.0441629	-0.56558	0.571679	0.995653
ENSMUSG00000050088	1600012H06Rik	RIKEN cDNA 1600012H06 gene [Source:MGI Symbol;Acc:MGI:1915162]	459.367	0.169912	0.105903	1.59118	0.111569	0.513063	493.875	0.10965	0.0951994	1.14516	0.252143	0.993699
ENSMUSG00000054676	1600014C10Rik	RIKEN cDNA 1600014C10 gene [Source:MGI Symbol;Acc:MGI:1919494]	736.493	0.0416138	0.101251	0.340675	0.733348	0.930051	822.776	-0.0228634	0.094176	-0.251461	0.801458	0.997456
ENSMUSG00000097048	1600020E01Rik	RIKEN cDNA 1600020E01 gene [Source:MGI Symbol;Acc:MGI:1919262]	112.273	-0.104702	0.104222	-1.00323	0.315749	0.737566	117.311	-0.0183186	0.0866609	-0.281749	0.778136	0.997456
ENSMUSG00000104986	1600023N17Rik	RIKEN cDNA 1600023N17 gene [Source:MGI Symbol;Acc:MGI:1917038]	14.767	0.0141087	0.0522002	0.615939	0.537935	0.862351	15.4544	0.00280424	0.0391071	1.10159	0.270639	0.993699
ENSMUSG00000057818	1600029O15Rik	RIKEN cDNA 1600029O15 gene [Source:MGI Symbol;Acc:MGI:3045362]	198.137	-0.127978	0.10766	-1.27601	0.201951	0.634016	150.484	-0.158515	0.0813741	-2.28175	0.0225041	0.911917
ENSMUSG00000099419	1700001D01Rik	RIKEN cDNA 1700001D01 gene [Source:MGI Symbol;Acc:MGI:1916529]	20.8478	-0.0598197	0.0656479	-1.21476	0.224458	0.653938	27.5486	-0.0373781	0.0446796	-0.996673	0.318923	0.993699
ENSMUSG00000103746	1700001G17Rik	RIKEN cDNA 1700001G17 gene [Source:MGI Symbol;Acc:MGI:1914753]	8.0478	-0.0152063	0.0383194	-0.948434	0.342909	0.758299	NA	NA	NA	NA	NA	NA
ENSMUSG00000056508	1700001K19Rik	RIKEN cDNA 1700001K19 gene [Source:MGI Symbol;Acc:MGI:1913573]	28.5636	0.0170668	0.0759036	0.229068	0.818816	0.956066	30.0078	0.0261372	0.0599616	0.442056	0.658449	0.995653
ENSMUSG00000075511	1700001L05Rik	RIKEN cDNA 1700001L05 gene [Source:MGI Symbol;Acc:MGI:1916541]	141.776	0.0445627	0.105611	0.28475	0.775836	0.943487	142.4	-0.0905351	0.0756625	-1.84555	0.0649572	0.956672
ENSMUSG00000021534	1700001L19Rik	RIKEN cDNA 1700001L19 gene [Source:MGI Symbol;Acc:MGI:1916565]	336.798	0.020652	0.107591	0.169414	0.865471	0.968691	362.926	0.0348801	0.0951978	0.364392	0.715566	0.995653
ENSMUSG00000044320	1700001O22Rik	RIKEN cDNA 1700001O22 gene [Source:MGI Symbol;Acc:MGI:1923631]	64.264	0.125082	0.083738	1.98597	0.0470363	0.361406	59.7117	0.0754294	0.0587841	1.4763	0.139863	0.985809
ENSMUSG00000018543	1700001P01Rik	RIKEN cDNA 1700001P01 gene [Source:MGI Symbol;Acc:MGI:1919465]	18.4321	0.00828946	0.0525668	0.675465	0.499381	0.848046	13.2191	0.0324421	0.034675	0.266938	0.789517	0.997456
ENSMUSG00000030030	1700003E16Rik	RIKEN cDNA 1700003E16 gene [Source:MGI Symbol;Acc:MGI:1919087]	141.746	-0.065574	0.106681	-0.839157	0.401381	0.796737	150.807	-0.145449	0.0913391	-1.66325	0.0962617	0.972751
ENSMUSG00000085389	1700003M07Rik	RIKEN cDNA 1700003M07 gene [Source:MGI Symbol;Acc:MGI:1919475]	301.144	-0.0628482	0.107555	-0.550205	0.582179	0.881284	281.23	0.0216898	0.0928537	0.254504	0.799106	0.997456
ENSMUSG00000100274	1700006F04Rik	RIKEN cDNA 1700006F04 gene [Source:MGI Symbol;Acc:MGI:1922682]	16.9025	-0.0830155	0.0509406	-1.54367	0.122668	0.535135	24.5353	-0.134109	0.05215	-2.86906	0.00411692	0.718893
ENSMUSG00000100666	1700007F19Rik	RIKEN cDNA 1700007F19 gene [Source:MGI Symbol;Acc:MGI:1915100]	8.61317	-0.0101863	0.0440902	-0.22406	0.82271	0.956916	9.60805	-0.0298887	0.0338362	-0.602455	0.546871	0.995653
ENSMUSG00000086330	1700007J10Rik	RIKEN cDNA 1700007J10 gene [Source:MGI Symbol;Acc:MGI:1916570]	24.5424	-0.172341	0.0702197	-2.46854	0.0135665	0.203914	29.0496	-0.0157742	0.056827	-0.0450976	0.96403	0.998661
ENSMUSG00000026831	1700007K13Rik	RIKEN cDNA 1700007K13 gene [Source:MGI Symbol;Acc:MGI:1916577]	27.6408	-0.0137067	0.0757923	0.0729548	0.941842	0.988436	13.1618	0.0470404	0.0412463	1.19829	0.230804	0.993699
ENSMUSG00000089730	1700007P06Rik	RIKEN cDNA 1700007P06 gene [Source:MGI Symbol;Acc:MGI:1916558]	20.8283	0.125817	0.0615021	1.75295	0.0796114	0.450888	16.7371	0.020778	0.0389745	0.370096	0.711311	0.995653
ENSMUSG00000101225	1700008J07Rik	RIKEN cDNA 1700008J07 gene [Source:MGI Symbol;Acc:MGI:1916610]	85.8328	0.0965164	0.0967813	0.918911	0.358142	0.770541	113.786	0.0473466	0.0833116	0.764371	0.444646	0.995653
ENSMUSG00000101012	1700008K24Rik	RIKEN cDNA 1700008K24 gene [Source:MGI Symbol;Acc:MGI:1916561]	15.5994	-0.142654	0.0534792	-3.37607	0.000735297	0.0406726	18.8639	0.00309	0.046265	0.0950045	0.924311	0.998661
ENSMUSG00000008028	1700008O03Rik	RIKEN cDNA 1700008O03 gene [Source:MGI Symbol;Acc:MGI:1916599]	24.8486	-0.0119445	0.0725718	-0.0597366	0.952365	0.990129	33.3517	-0.0189091	0.0557169	-0.492856	0.622114	0.995653
ENSMUSG00000023873	1700010I14Rik	RIKEN cDNA 1700010I14 gene [Source:MGI Symbol;Acc:MGI:1914181]	15.1738	0.0715938	0.0618539	1.17725	0.239094	0.668248	20.111	-0.0177752	0.0463379	-0.360403	0.718546	0.99607
ENSMUSG00000110424	1700012D14Rik	RIKEN cDNA 1700012D14 gene [Source:MGI Symbol;Acc:MGI:1922729]	11.0494	-0.0716385	0.0555401	-1.40316	0.16057	0.585167	9.26914	0.00586163	0.0290347	1.43395	0.151586	0.986347
ENSMUSG00000027886	1700013F07Rik	RIKEN cDNA 1700013F07 gene [Source:MGI Symbol;Acc:MGI:1922754]	38.93	0.0233542	0.0819994	0.26099	0.7941	0.949679	39.7533	0.00909915	0.0670028	0.1095	0.912806	0.998661
ENSMUSG00000051054	1700014D04Rik	RIKEN cDNA 1700014D04 gene [Source:MGI Symbol;Acc:MGI:1921474]	15.6291	0.0181535	0.0493595	0.197905	0.84312	0.962721	22.3168	-0.0560759	0.0384819	-0.862147	0.388607	0.995174
ENSMUSG00000079666	1700015F17Rik	RIKEN cDNA 1700015F17 gene [Source:MGI Symbol;Acc:MGI:2686532]	6.90183	-0.0121694	0.0454587	-0.377783	0.705592	0.922577	9.11811	0.0250127	0.0318543	1.31076	0.189937	0.992532
ENSMUSG00000102737	1700016A09Rik	RIKEN cDNA 1700016A09 gene [Source:MGI Symbol;Acc:MGI:1921477]	7.44847	0.0201616	0.0466794	0.466519	0.640844	0.903722	9.50154	-0.000357696	0.0322567	-0.482454	0.629484	0.995653
ENSMUSG00000053783	1700016K19Rik	RIKEN cDNA 1700016K19 gene [Source:MGI Symbol;Acc:MGI:1921480]	79.4882	0.0409696	0.0746595	1.60365	0.108791	0.509706	79.6054	-0.0392149	0.0736935	-0.756781	0.449181	0.995653
ENSMUSG00000085609	1700016P03Rik	RIKEN cDNA 1700016P03 gene [Source:MGI Symbol;Acc:MGI:1922792]	120.418	0.0704741	0.106761	0.717174	0.473267	0.834585	121.264	0.117506	0.0864394	1.30612	0.191511	0.992532
ENSMUSG00000032300	1700017B05Rik	RIKEN cDNA 1700017B05 gene [Source:MGI Symbol;Acc:MGI:1921461]	335.494	-0.14238	0.10772	-1.34259	0.179403	0.607235	327.815	-0.25621	0.0950108	-2.67335	0.00750982	0.804539
ENSMUSG00000109745	1700018G05Rik	RIKEN cDNA 1700018G05 gene [Source:MGI Symbol;Acc:MGI:1916638]	17.053	0.0139567	0.0524901	0.0436743	0.965164	0.99081	14.7146	-0.066534	0.0385076	-2.27876	0.0226815	0.911917
ENSMUSG00000100075	1700018L02Rik	RIKEN cDNA 1700018L02 gene [Source:MGI Symbol;Acc:MGI:1914579]	27.2893	-0.0355236	0.07454	-0.43853	0.661002	0.91099	28.7885	-0.030366	0.0581655	-0.699483	0.48425	0.995653
ENSMUSG00000060715	1700019A02Rik	RIKEN cDNA 1700019A02 gene [Source:MGI Symbol;Acc:MGI:1916647]	8.48749	-0.0434378	0.0469218	-1.27843	0.201099	0.633432	10.0562	-0.0088652	0.0328981	-0.256882	0.79727	0.997456
ENSMUSG00000043629	1700019D03Rik	RIKEN cDNA 1700019D03 gene [Source:MGI Symbol;Acc:MGI:1914330]	300.27	-0.00442126	0.107837	-0.0421678	0.966365	0.991127	298.888	0.0846819	0.0915611	0.956888	0.338624	0.993699
ENSMUSG00000028451	1700022I11Rik	RIKEN cDNA 1700022I11 gene [Source:MGI Symbol;Acc:MGI:1914567]	8.5988	0.045322	0.0383687	1.64408	0.100159	0.491749	7.90998	-0.00538703	0.0230862	-0.623381	0.533034	0.995653
ENSMUSG00000097523	1700022N22Rik	RIKEN cDNA 1700022N22 gene [Source:MGI Symbol;Acc:MGI:1916681]	49.5385	0.037881	0.090356	0.530305	0.5959	0.887839	70.7956	-0.0455704	0.0720545	-0.693048	0.48828	0.995653
ENSMUSG00000099994	1700024B18Rik	RIKEN cDNA 1700024B18 gene [Source:MGI Symbol;Acc:MGI:1916643]	7.59591	-0.0356478	0.0417222	-1.18309	0.236772	0.665974	21.6951	-0.0792661	0.0475892	-1.76441	0.0776628	0.961605
ENSMUSG00000100558	1700025F24Rik	RIKEN cDNA 1700025F24 gene [Source:MGI Symbol;Acc:MGI:1914331]	18.162	0.00904126	0.0563657	0.70819	0.478827	0.836217	13.3941	0.0346785	0.0354497	1.41095	0.158258	0.992532
ENSMUSG00000032666	1700025G04Rik	RIKEN cDNA 1700025G04 gene [Source:MGI Symbol;Acc:MGI:1916649]	4866	0.0983533	0.0747141	1.31924	0.187088	0.617526	4649.96	0.02179	0.0948347	0.23519	0.814061	0.997456
ENSMUSG00000101854	1700026F02Rik	RIKEN cDNA 1700026F02 gene [Source:MGI Symbol;Acc:MGI:1916669]	8.06524	0.0386657	0.0409757	0.657907	0.510598	0.853522	10.4308	-0.0291967	0.0344734	-0.589965	0.555214	0.995653
ENSMUSG00000084864	1700027A07Rik	RIKEN cDNA 1700027A07 gene [Source:MGI Symbol;Acc:MGI:1917246]	10.2915	-0.0541432	0.0453255	-1.82795	0.0675567	0.42011	4.80956	-0.0206533	0.028766	-0.567113	0.570638	0.995653
ENSMUSG00000097321	1700028E10Rik	RIKEN cDNA 1700028E10 gene [Source:MGI Symbol;Acc:MGI:1916713]	75.4703	0.245359	0.093698	2.92164	0.00348191	0.0988983	118.101	-0.0150539	0.0814477	-0.33429	0.738161	0.99607
ENSMUSG00000038782	1700028J19Rik	RIKEN cDNA 1700028J19 gene [Source:MGI Symbol;Acc:MGI:1917254]	18.3763	0.0405034	0.0631459	0.718142	0.47267	0.834173	28.5965	0.0645282	0.0494305	1.13431	0.256665	0.993699
ENSMUSG00000089798	1700028K03Rik	RIKEN cDNA 1700028K03 gene [Source:MGI Symbol;Acc:MGI:1923671]	88.6452	-0.204721	0.0986573	-2.0923	0.0364113	0.323332	91.6436	-0.0570363	0.0758662	-0.544185	0.586314	0.995653
ENSMUSG00000033053	1700028P14Rik	RIKEN cDNA 1700028P14 gene [Source:MGI Symbol;Acc:MGI:1914733]	29.8849	-0.0191449	0.0662461	-0.261761	0.793506	0.949679	21.6927	-0.0278684	0.0503479	-0.331923	0.739947	0.99607
ENSMUSG00000031452	1700029H14Rik	RIKEN cDNA 1700029H14 gene [Source:MGI Symbol;Acc:MGI:1913751]	14.3241	-0.0062519	0.0440181	0.119282	0.905052	0.978611	13.6845	0.0172818	0.0399023	0.302792	0.762048	0.99607
ENSMUSG00000044916	1700029I15Rik	RIKEN cDNA 1700029I15 gene [Source:MGI Symbol;Acc:MGI:1916742]	33.8085	-0.0569973	0.0693664	-0.253625	0.799785	0.951575	33.6003	0.0112741	0.0463103	0.0380882	0.969617	0.998661
ENSMUSG00000071103	1700029J07Rik	RIKEN cDNA 1700029J07 gene [Source:MGI Symbol;Acc:MGI:1916729]	45.606	-0.00352408	0.0881785	-0.0144452	0.988475	0.996704	46.421	-0.0665257	0.0666517	-1.01797	0.308693	0.993699
ENSMUSG00000099759	1700030C10Rik	RIKEN cDNA 1700030C10 gene [Source:MGI Symbol;Acc:MGI:1916763]	11.6677	-0.00781494	0.0417951	-0.234186	0.814841	0.955141	14.6172	-0.049216	0.0408898	-0.399447	0.689564	0.995653
ENSMUSG00000087148	1700030C14Rik	RIKEN cDNA 1700030C14 gene [Source:MGI Symbol;Acc:MGI:1922912]	6.53997	0.047361	0.0434058	1.42165	0.155127	0.579811	4.85283	-0.0372332	0.0222894	-1.54749	0.121746	0.978697
ENSMUSG00000031847	1700030J22Rik	RIKEN cDNA 1700030J22 gene [Source:MGI Symbol;Acc:MGI:1916778]	505.361	-0.218813	0.102728	-2.13596	0.0326829	0.305773	428.726	-0.0903361	0.0948516	-0.971875	0.331113	0.993699
ENSMUSG00000052794	1700030K09Rik	RIKEN cDNA 1700030K09 gene [Source:MGI Symbol;Acc:MGI:1919504]	55.2569	0.00764142	0.0913612	-0.0571714	0.954409	0.99029	63.8815	-0.0917717	0.0741982	-1.35811	0.174429	0.992532
ENSMUSG00000055833	1700034H15Rik	RIKEN cDNA 1700034H15 gene [Source:MGI Symbol;Acc:MGI:1921515]	85.8179	-0.0423527	0.100853	-0.486383	0.626695	0.89877	75.0205	0.064576	0.0741853	0.582804	0.560025	0.995653
ENSMUSG00000074619	1700034I23Rik	RIKEN cDNA 1700034I23 gene [Source:MGI Symbol;Acc:MGI:1920547]	12.3486	-0.0596993	0.0442253	-1.25576	0.209203	0.641481	7.08155	0.0253905	0.0296275	1.00583	0.3145	0.993699
ENSMUSG00000097893	1700034P13Rik	RIKEN cDNA 1700034P13 gene [Source:MGI Symbol;Acc:MGI:1920581]	6.76421	-0.0372373	0.0354489	-1.00776	0.31357	0.736522	NA	NA	NA	NA	NA	NA
ENSMUSG00000095956	1700036A12Rik	RIKEN cDNA 1700036A12 gene [Source:MGI Symbol;Acc:MGI:1920548]	16.8218	0.0207422	0.0453549	0.130468	0.896196	0.975679	10.9741	-0.0757529	0.0335711	-2.21778	0.0265696	0.935051
ENSMUSG00000005983	1700037C18Rik	RIKEN cDNA 1700037C18 gene [Source:MGI Symbol;Acc:MGI:1920511]	35.5957	0.0325607	0.0760182	0.906171	0.364845	0.775752	28.2218	-0.00688168	0.0565137	-0.317841	0.750606	0.99607
ENSMUSG00000027327	1700037H04Rik	RIKEN cDNA 1700037H04 gene [Source:MGI Symbol;Acc:MGI:1914576]	1207.83	0.0559797	0.100059	0.465636	0.641476	0.90382	1172.58	-0.0162458	0.088789	-0.20495	0.837611	0.998661
ENSMUSG00000097515	1700040D17Rik	RIKEN cDNA 1700040D17 gene [Source:MGI Symbol;Acc:MGI:1923852]	16.3512	0.0158237	0.0639181	0.377549	0.705765	0.922577	19.9182	0.00565973	0.043906	-0.460888	0.644879	0.995653
ENSMUSG00000087347	1700047K16Rik	RIKEN cDNA 1700047K16 gene [Source:MGI Symbol;Acc:MGI:1920585]	9.93648	0.0104039	0.0466594	0.0603126	0.951907	0.990103	16.3485	0.0679833	0.0448076	1.35949	0.173991	0.992532
ENSMUSG00000100147	1700047M11Rik	RIKEN cDNA 1700047M11 gene [Source:MGI Symbol;Acc:MGI:1914580]	204.083	0.210152	0.106769	2.09032	0.0365888	0.324148	224.889	0.0207062	0.0926994	0.201539	0.840277	0.998661
ENSMUSG00000102356	1700047N06Rik	RIKEN cDNA 1700047N06 gene [Source:MGI Symbol;Acc:MGI:1923853]	7.50008	-0.0448305	0.0361258	-2.33974	0.0192974	0.245687	8.81038	-0.0300576	0.0302002	-1.71868	0.0856728	0.969884
ENSMUSG00000043773	1700048O20Rik	RIKEN cDNA 1700048O20 gene [Source:MGI Symbol;Acc:MGI:1920637]	106.662	-0.033139	0.0971322	-0.447286	0.654668	0.90883	128.697	-0.0973788	0.082874	-1.09997	0.271346	0.993699
ENSMUSG00000099681	1700052K11Rik	RIKEN cDNA 1700052K11 gene [Source:MGI Symbol;Acc:MGI:1920681]	223.973	-0.156218	0.0974637	-1.67451	0.0940307	0.479713	230.333	0.0165038	0.0933552	0.169442	0.865449	0.998661
ENSMUSG00000070997	1700055D18Rik	RIKEN cDNA 1700055D18 gene [Source:MGI Symbol;Acc:MGI:1920655]	25.8958	-0.0239845	0.0713566	-0.186148	0.852329	0.965499	34.9043	0.0375068	0.0573174	0.503756	0.614433	0.995653
ENSMUSG00000084792	1700056N10Rik	RIKEN cDNA 1700056N10 gene [Source:MGI Symbol;Acc:MGI:1920642]	52.8084	0.129867	0.0898955	1.33646	0.1814	0.609391	57.3163	0.00884698	0.0728861	0.181443	0.85602	0.998661
ENSMUSG00000084970	1700060J05Rik	RIKEN cDNA 1700060J05 gene [Source:MGI Symbol;Acc:MGI:1920641]	22.4849	-0.0190646	0.0633834	-0.289659	0.772077	0.942286	43.1219	-0.0299159	0.0487727	-1.0905	0.275494	0.993699
ENSMUSG00000100837	1700063D05Rik	RIKEN cDNA 1700063D05 gene [Source:MGI Symbol;Acc:MGI:1925750]	10.221	-0.0615904	0.0485865	-1.48456	0.137661	0.557137	22.8595	0.0139301	0.0393917	0.214019	0.830532	0.997456
ENSMUSG00000101978	1700063O14Rik	RIKEN cDNA 1700063O14 gene [Source:MGI Symbol;Acc:MGI:1920702]	11.5129	-0.0419429	0.0450712	-1.18293	0.236837	0.665976	9.6172	0.0162934	0.038696	0.32349	0.746324	0.99607
ENSMUSG00000096655	1700065D16Rik	RIKEN cDNA 1700065D16 gene [Source:MGI Symbol;Acc:MGI:1920660]	14.5783	0.0456277	0.0480139	1.22643	0.220038	0.651066	5.86314	-0.00924565	0.0284387	-0.393655	0.693836	0.995653
ENSMUSG00000100872	1700065J18Rik	RIKEN cDNA 1700065J18 gene [Source:MGI Symbol;Acc:MGI:1920705]	12.3908	0.0538955	0.0499056	1.21011	0.226237	0.656265	11.6176	0.0089644	0.0365421	0.250687	0.802056	0.997456
ENSMUSG00000038323	1700066M21Rik	RIKEN cDNA 1700066M21 gene [Source:MGI Symbol;Acc:MGI:1920717]	911.539	-0.0305142	0.0984404	-0.283417	0.776857	0.943706	899.554	-0.08682	0.0926463	-0.943164	0.345597	0.993699
ENSMUSG00000046408	1700067K01Rik	RIKEN cDNA 1700067K01 gene [Source:MGI Symbol;Acc:MGI:1920703]	24.6392	0.0166866	0.05746	0.706357	0.479966	0.837051	37.422	-0.131632	0.0536453	-2.72967	0.00633978	0.804539
ENSMUSG00000080980	1700071K01Rik	RIKEN cDNA 1700071K01 gene [Source:MGI Symbol;Acc:MGI:3588264]	8.47642	-0.0079639	0.0354697	-0.738848	0.459999	0.827635	11.348	-0.03306	0.0319618	-0.487256	0.626077	0.995653
ENSMUSG00000090307	1700071M16Rik	RIKEN cDNA 1700071M16 gene [Source:MGI Symbol;Acc:MGI:1920754]	5.8994	-0.034861	0.0382178	-0.527176	0.598072	0.888877	5.27845	-0.0204051	0.0203758	-1.19858	0.23069	0.993699
ENSMUSG00000084859	1700080N15Rik	RIKEN cDNA 1700080N15 gene [Source:MGI Symbol;Acc:MGI:1920739]	11.4807	-0.0970754	0.0544576	-1.60598	0.108278	0.508986	9.94017	0.0196269	0.0383302	0.485535	0.627297	0.995653
ENSMUSG00000105673	1700081B01Rik	RIKEN cDNA 1700081B01 gene [Source:MGI Symbol;Acc:MGI:1920750]	6.85713	0.0426563	0.0363863	1.63988	0.101031	0.493854	3.99621	-0.0175316	0.0239948	-1.07721	0.281385	0.993699
ENSMUSG00000100747	1700084E18Rik	RIKEN cDNA 1700084E18 gene [Source:MGI Symbol;Acc:MGI:1914600]	9.914	-0.0195532	0.0458934	0.427066	0.669331	0.913971	11.2237	0.0573912	0.0382346	1.55131	0.120827	0.978697
ENSMUSG00000020548	1700086D15Rik	RIKEN cDNA 1700086D15 gene [Source:MGI Symbol;Acc:MGI:1921532]	16.7206	-0.0553675	0.0482511	-0.470608	0.63792	0.90315	15.5404	-0.0396401	0.0392647	-1.46386	0.143231	0.985809
ENSMUSG00000071265	1700086L19Rik	RIKEN cDNA 1700086L19 gene [Source:MGI Symbol;Acc:MGI:1921534]	461.641	-0.0824403	0.108003	-0.748845	0.453951	0.823987	458.771	0.100898	0.0935914	1.07095	0.28419	0.993699
ENSMUSG00000097080	1700086O06Rik	RIKEN cDNA 1700086O06 gene [Source:MGI Symbol;Acc:MGI:1920766]	36.6846	0.0272047	0.0822731	0.285138	0.775538	0.943392	37.8451	0.0216054	0.0651982	0.259623	0.795154	0.997456
ENSMUSG00000033029	1700088E04Rik	RIKEN cDNA 1700088E04 gene [Source:MGI Symbol;Acc:MGI:1920774]	21.7325	0.0453965	0.0704778	0.539202	0.589747	0.884938	13.6098	-0.0295347	0.0409482	-1.10433	0.26945	0.993699
ENSMUSG00000020286	1700093K21Rik	RIKEN cDNA 1700093K21 gene [Source:MGI Symbol;Acc:MGI:1914608]	16.436	0.0387746	0.04751	0.551493	0.581296	0.880955	27.2488	0.0478215	0.0516822	0.735805	0.461849	0.995653
ENSMUSG00000105337	1700094M23Rik	RIKEN cDNA 1700094M23 gene [Source:MGI Symbol;Acc:MGI:1920829]	15.8537	-0.0519803	0.0596952	-0.330038	0.741371	0.932251	8.60592	-0.0406198	0.0294546	-2.0122	0.0441991	0.956672
ENSMUSG00000085407	1700095J03Rik	RIKEN cDNA 1700095J03 gene [Source:MGI Symbol;Acc:MGI:1921543]	9.56534	-0.00935825	0.0407296	-1.1927	0.232985	0.662596	14.2237	-0.0689777	0.0410273	-1.89282	0.0583813	0.956672
ENSMUSG00000101856	1700096K18Rik	RIKEN cDNA 1700096K18 gene [Source:MGI Symbol;Acc:MGI:1920821]	26.2235	-0.0375418	0.0658652	-0.599326	0.548956	0.866042	20.5302	0.00357139	0.048414	0.164429	0.869393	0.998661
ENSMUSG00000091906	1700099I09Rik	RIKEN cDNA 1700099I09 gene [Source:MGI Symbol;Acc:MGI:1923874]	7.59833	-0.0225622	0.0406466	-0.749658	0.453461	0.823595	15.2907	0.0297124	0.0324852	0.228343	0.81938	0.997456
ENSMUSG00000101051	1700100L14Rik	RIKEN cDNA 1700100L14 gene [Source:MGI Symbol;Acc:MGI:1920834]	11.8961	-0.0495148	0.0367867	-0.831572	0.405651	0.798972	14.4816	-0.0525834	0.0352095	-2.81421	0.00488968	0.754308
ENSMUSG00000097675	1700101I11Rik	RIKEN cDNA 1700101I11 gene [Source:MGI Symbol;Acc:MGI:1915180]	46.3267	-0.0180336	0.0885972	-0.260059	0.794818	0.949841	49.1179	0.0421415	0.0646588	0.723621	0.469298	0.995653
ENSMUSG00000032611	1700102P08Rik	RIKEN cDNA 1700102P08 gene [Source:MGI Symbol;Acc:MGI:2148248]	14.0596	-0.0375991	0.0564424	-0.609661	0.542086	0.86469	12.7633	-0.0229632	0.039571	-1.11879	0.263231	0.993699
ENSMUSG00000099923	1700105P06Rik	RIKEN cDNA 1700105P06 gene [Source:MGI Symbol;Acc:MGI:1915479]	10.6295	0.0344016	0.042534	1.13029	0.258355	0.684633	13.6744	-0.0406501	0.0381749	-0.77524	0.438198	0.995653
ENSMUSG00000008307	1700109H08Rik	RIKEN cDNA 1700109H08 gene [Source:MGI Symbol;Acc:MGI:1924286]	80.5522	-0.294399	0.100585	-3.07429	0.00211002	0.0746709	94.064	-0.0534526	0.0686302	-0.759831	0.447355	0.995653
ENSMUSG00000097267	1700109K24Rik	RIKEN cDNA 1700109K24 gene [Source:MGI Symbol;Acc:MGI:1921553]	18.8997	-0.100223	0.0666829	-1.43117	0.152383	0.575361	24.294	0.036046	0.0445886	0.26714	0.789361	0.997456
ENSMUSG00000099384	1700110C19Rik	RIKEN cDNA 1700110C19 gene [Source:MGI Symbol;Acc:MGI:1923884]	12.5642	-0.0373263	0.0443928	-1.74973	0.0801646	0.450888	6.55662	0.0401304	0.0317151	1.5294	0.126165	0.978697
ENSMUSG00000087047	1700110K17Rik	RIKEN cDNA 1700110K17 gene [Source:MGI Symbol;Acc:MGI:1920808]	16.5197	-0.00379537	0.0538786	0.0847078	0.932494	0.985949	22.397	-0.0540566	0.0411232	-1.55179	0.120712	0.978697
ENSMUSG00000029837	1700111E14Rik	RIKEN cDNA 1700111E14 gene [Source:MGI Symbol;Acc:MGI:1920835]	52.4453	-0.179636	0.0892683	-1.87932	0.0602007	0.401133	47.4359	-0.0257705	0.0681657	-0.257056	0.797136	0.997456
ENSMUSG00000091329	1700112D23Rik	RIKEN cDNA 1700112D23 gene [Source:MGI Symbol;Acc:MGI:1920861]	28.8272	0.134316	0.0620137	2.00419	0.0450495	0.353658	14.3925	-0.0121301	0.0334547	-0.68838	0.491214	0.995653
ENSMUSG00000086632	1700112J05Rik	RIKEN cDNA 1700112J05 gene [Source:MGI Symbol;Acc:MGI:3696786]	16.3439	-0.0739717	0.0583309	-1.42287	0.154774	0.579476	NA	NA	NA	NA	NA	NA
ENSMUSG00000097527	1700112J16Rik	RIKEN cDNA 1700112J16 gene [Source:MGI Symbol;Acc:MGI:1923878]	42.193	0.021392	0.0821766	0.0232502	0.981451	0.995267	36.6529	-0.0048447	0.0569162	-0.118696	0.905516	0.998661
ENSMUSG00000096935	1700113A16Rik	RIKEN cDNA 1700113A16 gene [Source:MGI Symbol;Acc:MGI:1923892]	12.5525	0.0220313	0.0508363	0.964614	0.334738	0.752827	12.9358	0.0155108	0.0398507	0.803791	0.421518	0.995653
ENSMUSG00000100599	1700120C14Rik	RIKEN cDNA 1700120C14 gene [Source:MGI Symbol;Acc:MGI:1920850]	13.0341	0.104694	0.0538582	1.69711	0.0896765	0.471006	17.2627	0.0290518	0.037329	0.963014	0.33554	0.993699
ENSMUSG00000086275	1700121C08Rik	RIKEN cDNA 1700121C08 gene [Source:MGI Symbol;Acc:MGI:1925891]	15.1047	-0.0897094	0.0513107	-2.34765	0.0188922	0.242439	20.3307	-0.082363	0.0468682	-1.78212	0.0747296	0.961605
ENSMUSG00000072878	1700123L14Rik	RIKEN cDNA 1700123L14 gene [Source:MGI Symbol;Acc:MGI:1925732]	46.0141	0.00699292	0.0365171	0.771347	0.440501	0.817585	47.0178	-0.0963802	0.053428	-2.65468	0.00793831	0.806696
ENSMUSG00000085614	1700123M08Rik	RIKEN cDNA 1700123M08 gene [Source:MGI Symbol;Acc:MGI:1923915]	46.3	-0.0572383	0.083075	-0.892681	0.372028	0.780129	36.0824	-0.000369182	0.0563248	-0.358109	0.720261	0.99607
ENSMUSG00000040822	1700123O20Rik	RIKEN cDNA 1700123O20 gene [Source:MGI Symbol;Acc:MGI:1920893]	280.635	0.0677414	0.107283	0.623505	0.532953	0.86119	289.02	0.041385	0.0947724	0.323297	0.74647	0.99607
ENSMUSG00000101481	1700123O21Rik	RIKEN cDNA 1700123O21 gene [Source:MGI Symbol;Acc:MGI:1915488]	26.1744	-0.0957154	0.0761022	-1.31639	0.188044	0.618277	38.4763	0.0268174	0.0536829	0.486743	0.62644	0.995653
ENSMUSG00000099354	1700124L16Rik	RIKEN cDNA 1700124L16 gene [Source:MGI Symbol;Acc:MGI:1915184]	11.1702	-0.0490586	0.0429473	-1.52299	0.127762	0.541571	8.9719	-0.0134359	0.0321203	-0.770481	0.441014	0.995653
ENSMUSG00000107802	1700126G02Rik	RIKEN cDNA 1700126G02 gene [Source:MGI Symbol;Acc:MGI:1923898]	8.14358	-0.0917212	0.0404054	-2.61747	0.00885843	0.163519	7.78801	-0.00603203	0.0297832	0.0374661	0.970113	0.998661
ENSMUSG00000100603	1700129L04Rik	RIKEN cDNA 1700129L04 gene [Source:MGI Symbol;Acc:MGI:1920877]	18.1571	-0.0738876	0.0551621	-1.61207	0.106947	0.506327	14.8085	-0.0187947	0.0305049	-1.41651	0.156627	0.992532
ENSMUSG00000100844	1810007C17Rik	RIKEN cDNA 1810007C17 gene [Source:MGI Symbol;Acc:MGI:1916304]	12.0247	-0.0590919	0.0546901	-1.32723	0.184432	0.61383	16.9427	0.0136281	0.0440656	-0.0633125	0.949518	0.998661
ENSMUSG00000078607	1810010H24Rik	RIKEN cDNA 1810010H24 gene [Source:MGI Symbol;Acc:MGI:1916316]	21.0833	-0.0705128	0.0645266	-1.3358	0.181614	0.609436	28.2047	0.0594276	0.0567894	1.20119	0.229678	0.993699
ENSMUSG00000056329	1810010K12Rik	RIKEN cDNA 1810010K12 gene [Source:MGI Symbol;Acc:MGI:1921419]	10.2582	0.0447899	0.0437608	1.37009	0.170658	0.596839	7.31089	0.00566187	0.0302272	0.488244	0.625377	0.995653
ENSMUSG00000087595	1810012K08Rik	RIKEN cDNA 1810012K08 gene [Source:MGI Symbol;Acc:MGI:1916345]	8.05376	-0.00904276	0.0414778	-0.270576	0.786717	0.947406	6.74177	-0.0158565	0.0300832	-0.720345	0.471312	0.995653
ENSMUSG00000022507	1810013L24Rik	RIKEN cDNA 1810013L24 gene [Source:MGI Symbol;Acc:MGI:1916303]	3376.5	0.0697971	0.073517	0.961744	0.336178	0.754011	3561.53	0.0349412	0.0874274	0.370254	0.711193	0.995653
ENSMUSG00000097412	1810014B01Rik	RIKEN cDNA 1810014B01 gene [Source:MGI Symbol;Acc:MGI:1913513]	86.3302	0.150597	0.0980281	1.74895	0.0802994	0.450888	60.1955	0.0102037	0.0676946	0.0550355	0.95611	0.998661
ENSMUSG00000089997	1810020O05Rik	Riken cDNA 1810020O05 gene [Source:MGI Symbol;Acc:MGI:3586838]	7.07271	0.000270549	0.0401901	0.376889	0.706256	0.922654	8.97571	-0.00175281	0.0345365	-0.668921	0.503546	0.995653
ENSMUSG00000087331	1810021B22Rik	RIKEN cDNA 1810021B22 gene [Source:MGI Symbol;Acc:MGI:1916370]	38.8604	0.0383084	0.0843734	0.599652	0.548738	0.866042	53.1594	-0.0885283	0.0631949	-1.3366	0.181354	0.992532
ENSMUSG00000044145	1810024B03Rik	RIKEN cDNA 1810024B03 gene [Source:MGI Symbol;Acc:MGI:1925560]	24.1791	-0.105068	0.0714431	-1.6046	0.108582	0.509447	24.9499	0.0461547	0.0487205	0.808774	0.418645	0.995653
ENSMUSG00000101970	1810026B05Rik	RIKEN cDNA 1810026B05 gene [Source:MGI Symbol;Acc:MGI:1916420]	165.235	-0.0962706	0.108157	-0.954438	0.339862	0.756237	230.803	0.104848	0.0901845	0.789572	0.429778	0.995653
ENSMUSG00000044148	1810030O07Rik	RIKEN cDNA 1810030O07 gene [Source:MGI Symbol;Acc:MGI:1916405]	1058.72	0.146461	0.0888667	1.63821	0.101377	0.494627	1128.29	0.0369826	0.0898669	0.402313	0.687454	0.995653
ENSMUSG00000097101	1810034E14Rik	RIKEN cDNA 1810034E14 gene [Source:MGI Symbol;Acc:MGI:1913753]	14.3784	-0.0568392	0.0541931	-0.637489	0.523806	0.857509	16.7003	0.0185304	0.0341069	-0.135808	0.891973	0.998661
ENSMUSG00000054091	1810037I17Rik	RIKEN cDNA 1810037I17 gene [Source:MGI Symbol;Acc:MGI:1914954]	652.789	0.211693	0.104037	2.09133	0.0364988	0.323759	635.392	0.0525489	0.0951079	0.582357	0.560327	0.995653
ENSMUSG00000102112	1810041H14Rik	RIKEN cDNA 1810041H14 gene [Source:MGI Symbol;Acc:MGI:1925562]	8.54561	-0.000626632	0.0464407	-0.374523	0.708015	0.923338	NA	NA	NA	NA	NA	NA
ENSMUSG00000100680	1810044D09Rik	RIKEN cDNA 1810044D09 gene [Source:MGI Symbol;Acc:MGI:1917048]	5.95098	0.0508516	0.0363694	1.50261	0.132939	0.551425	NA	NA	NA	NA	NA	NA
ENSMUSG00000035372	1810055G02Rik	RIKEN cDNA 1810055G02 gene [Source:MGI Symbol;Acc:MGI:1919306]	877.998	0.183854	0.093025	1.99229	0.0463393	0.35901	876.135	0.0113631	0.0950816	0.0730826	0.94174	0.998661
ENSMUSG00000073155	1810058I24Rik	RIKEN cDNA 1810058I24 gene [Source:MGI Symbol;Acc:MGI:1914955]	236.554	0.154518	0.108756	1.44565	0.148275	0.571857	264.601	-0.0152325	0.0940961	-0.124854	0.900639	0.998661
ENSMUSG00000108207	1810059H22Rik	RIKEN cDNA 1810059H22 gene [Source:MGI Symbol;Acc:MGI:1917070]	18.7576	0.0227225	0.0661976	0.0815186	0.93503	0.986512	18.9203	-0.0044197	0.0469802	-0.0608717	0.951461	0.998661
ENSMUSG00000084925	1810062O18Rik	RIKEN cDNA 1810062O18 gene [Source:MGI Symbol;Acc:MGI:1922852]	23.6032	-0.0583293	0.0734579	-0.756374	0.449425	0.821127	23.1689	-0.0331765	0.0529177	-0.659162	0.509792	0.995653
ENSMUSG00000087165	2010001A14Rik	RIKEN cDNA 2010001A14 gene [Source:MGI Symbol;Acc:MGI:1923766]	26.3884	0.140431	0.069146	2.31201	0.0207773	0.252691	12.3779	0.00677955	0.0316671	-1.12524	0.260486	0.993699
ENSMUSG00000044694	2010007H06Rik	RIKEN cDNA 2010007H06 gene [Source:MGI Symbol;Acc:MGI:1917099]	21.4541	-0.00394946	0.0530576	-1.01652	0.309381	0.731642	5.85563	-0.0389531	0.0273036	-1.6771	0.0935225	0.972417
ENSMUSG00000107761	2010008C14Rik	RIKEN cDNA 2010008C14 gene [Source:MGI Symbol;Acc:MGI:1917109]	6.61708	-0.0182834	0.0378395	0.161685	0.871554	0.970947	9.95851	-0.00568175	0.0338445	-0.372042	0.709862	0.995653
ENSMUSG00000100738	2010106C02Rik	RIKEN cDNA 2010106C02 gene [Source:MGI Symbol;Acc:MGI:1919354]	11.654	-0.0497806	0.0429728	-1.01471	0.310246	0.733008	20.9374	-0.0266179	0.0475285	-1.11112	0.266517	0.993699
ENSMUSG00000063018	2010204K13Rik	RIKEN cDNA 2010204K13 gene [Source:MGI Symbol;Acc:MGI:1922859]	308.972	0.327059	0.108434	3.0285	0.00245771	0.0822523	278.801	0.103747	0.0950574	1.05896	0.289617	0.993699
ENSMUSG00000026090	2010300C02Rik	RIKEN cDNA 2010300C02 gene [Source:MGI Symbol;Acc:MGI:1919347]	7457.88	0.104671	0.0796181	1.30325	0.192489	0.623059	7425.72	-0.0550688	0.0765157	-0.717014	0.473365	0.995653
ENSMUSG00000100714	2010308F09Rik	RIKEN cDNA 2010308F09 gene [Source:MGI Symbol;Acc:MGI:1919372]	10.2662	-0.041755	0.0473357	-0.232614	0.816061	0.955194	4.52068	-0.00227844	0.0240025	-0.309851	0.756674	0.99607
ENSMUSG00000101268	2010310C07Rik	RIKEN cDNA 2010310C07 gene [Source:MGI Symbol;Acc:MGI:1919381]	17.7686	-0.135234	0.0584819	-2.21665	0.0266473	0.279258	24.5356	-0.0887475	0.0478977	-2.27117	0.0231368	0.911917
ENSMUSG00000074829	2010315B03Rik	RIKEN cDNA 2010315B03 gene [Source:MGI Symbol;Acc:MGI:1919321]	230.383	0.350652	0.108762	3.16622	0.00154436	0.064032	194.937	0.129938	0.0914898	1.46414	0.143154	0.985809
ENSMUSG00000100691	2010320M18Rik	RIKEN cDNA 2010320M18 gene [Source:MGI Symbol;Acc:MGI:1919343]	39.318	0.0764509	0.0761322	1.28649	0.198273	0.630665	40.9729	-0.0372235	0.0586363	-1.02059	0.307448	0.993699
ENSMUSG00000089983	2010320O07Rik	RIKEN cDNA 2010320O07 gene [Source:MGI Symbol;Acc:MGI:1917131]	8.89217	-0.00866673	0.0418027	-1.52564	0.127099	0.540802	9.32496	0.00317435	0.0314271	-0.141222	0.887695	0.998661
ENSMUSG00000021550	2210016F16Rik	RIKEN cDNA 2210016F16 gene [Source:MGI Symbol;Acc:MGI:1917403]	261.77	-0.0617174	0.108755	-0.53714	0.591171	0.886048	263.665	-0.0817084	0.0931531	-0.79422	0.427067	0.995653
ENSMUSG00000029559	2210016L21Rik	RIKEN cDNA 2210016L21 gene [Source:MGI Symbol;Acc:MGI:1919607]	2272.18	0.107621	0.0840237	1.30934	0.190418	0.621021	2276.81	-0.0420138	0.0850595	-0.503246	0.614792	0.995653
ENSMUSG00000109036	2210406H18Rik	RIKEN cDNA 2210406H18 gene [Source:MGI Symbol;Acc:MGI:1917383]	22.8171	0.0270169	0.0585013	0.182988	0.854807	0.965985	18.4696	-0.0192602	0.0447064	-0.532831	0.594151	0.995653
ENSMUSG00000039563	2210406O10Rik	RIKEN cDNA 2210406O10 gene [Source:MGI Symbol;Acc:MGI:1923960]	91.8854	0.0473113	0.103586	0.395696	0.69233	0.919687	131.803	0.0894499	0.076989	1.1048	0.269245	0.993699
ENSMUSG00000087380	2210408F21Rik	RIKEN cDNA 2210408F21 gene [Source:MGI Symbol;Acc:MGI:1920902]	98.5841	0.0358447	0.101822	0.279076	0.780187	0.945643	84.11	0.012502	0.0770006	0.154268	0.877399	0.998661
ENSMUSG00000071252	2210408I21Rik	RIKEN cDNA 2210408I21 gene [Source:MGI Symbol;Acc:MGI:1919621]	402.228	-0.132305	0.106166	-1.29466	0.195438	0.627177	407.241	-0.0113924	0.0945551	-0.0515497	0.958887	0.998661
ENSMUSG00000032403	2300009A05Rik	RIKEN cDNA 2300009A05 gene [Source:MGI Symbol;Acc:MGI:1916728]	91.8313	0.134284	0.0975996	1.14551	0.251997	0.678377	93.7759	0.00598909	0.0818147	0.00874704	0.993021	0.999321
ENSMUSG00000097178	2310002F09Rik	RIKEN cDNA 2310002F09 gene [Source:MGI Symbol;Acc:MGI:1916779]	301.701	0.180011	0.107991	1.64438	0.100098	0.491697	250.994	0.00726299	0.0947325	0.0697569	0.944387	0.998661
ENSMUSG00000079283	2310009B15Rik	RIKEN cDNA 2310009B15 gene [Source:MGI Symbol;Acc:MGI:1916799]	136.707	0.0524328	0.102272	0.520242	0.602895	0.890426	131.915	0.0304751	0.084563	0.463496	0.643009	0.995653
ENSMUSG00000097162	2310010J17Rik	RIKEN cDNA 2310010J17 gene [Source:MGI Symbol;Acc:MGI:1925579]	7.68361	0.0176315	0.0433739	0.29789	0.765787	0.940419	6.74409	0.0225177	0.0312298	0.809241	0.418377	0.995653
ENSMUSG00000020133	2310011J03Rik	RIKEN cDNA 2310011J03 gene [Source:MGI Symbol;Acc:MGI:1913624]	196.252	0.11452	0.108563	0.968305	0.332892	0.751321	193.481	-0.10817	0.0888995	-0.982882	0.325666	0.993699
ENSMUSG00000085945	2310014F06Rik	RIKEN cDNA 2310014F06 gene [Source:MGI Symbol;Acc:MGI:1916875]	8.63895	0.0961942	0.045349	1.99291	0.0462712	0.358625	5.84377	0.00103705	0.0282289	-0.328759	0.742338	0.99607
ENSMUSG00000097729	2310015A10Rik	RIKEN cDNA 2310015A10 gene [Source:MGI Symbol;Acc:MGI:1916798]	101.675	0.213687	0.103891	1.98679	0.0469459	0.361209	92.7361	-0.00268937	0.0813633	-0.138662	0.889717	0.998661
ENSMUSG00000070574	2310016G11Rik	RIKEN cDNA 2310016G11 gene [Source:MGI Symbol;Acc:MGI:1916828]	8.60901	0.0196207	0.0477158	0.407722	0.683478	0.917147	NA	NA	NA	NA	NA	NA
ENSMUSG00000049643	2310022A10Rik	RIKEN cDNA 2310022A10 gene [Source:MGI Symbol;Acc:MGI:1913617]	308.116	0.077032	0.108441	0.719967	0.471545	0.833843	310.594	0.0537297	0.094768	0.561879	0.574198	0.995653
ENSMUSG00000031983	2310022B05Rik	RIKEN cDNA 2310022B05 gene [Source:MGI Symbol;Acc:MGI:1916801]	1909.94	0.0475577	0.0967328	0.469521	0.638697	0.903185	1804.59	0.104913	0.0899939	1.16195	0.245256	0.993699
ENSMUSG00000078519	2310026L22Rik	RIKEN cDNA 2310026L22 gene [Source:MGI Symbol;Acc:MGI:1916844]	16.1979	0.0266475	0.0575155	0.883308	0.37707	0.783052	21.579	0.0413507	0.0509636	0.803496	0.421688	0.995653
ENSMUSG00000032062	2310030G06Rik	RIKEN cDNA 2310030G06 gene [Source:MGI Symbol;Acc:MGI:1914202]	22.5825	-0.0550924	0.0685756	-0.84415	0.398586	0.795389	22.949	-0.0411389	0.0534216	-0.9112	0.36219	0.993699
ENSMUSG00000020441	2310033P09Rik	RIKEN cDNA 2310033P09 gene [Source:MGI Symbol;Acc:MGI:1915112]	258.117	-0.0189772	0.108688	-0.226267	0.820994	0.956561	228.061	-0.147143	0.094575	-1.55795	0.119245	0.978697
ENSMUSG00000099655	2310034G01Rik	RIKEN cDNA 2310034G01 gene [Source:MGI Symbol;Acc:MGI:1922829]	10.6166	0.0947905	0.0500714	2.20899	0.0271752	0.281346	9.89457	0.00715654	0.0355856	0.605377	0.544929	0.995653
ENSMUSG00000062619	2310039H08Rik	RIKEN cDNA 2310039H08 gene [Source:MGI Symbol;Acc:MGI:1914351]	30.7487	0.0284312	0.0804377	0.273213	0.78469	0.946553	26.2036	0.0176128	0.0557592	0.353685	0.723575	0.99607
ENSMUSG00000100550	2310039L15Rik	RIKEN cDNA 2310039L15 gene [Source:MGI Symbol;Acc:MGI:1916879]	8.47488	0.0101363	0.0397276	0.0869486	0.930712	0.985949	NA	NA	NA	NA	NA	NA
ENSMUSG00000072852	2310040G07Rik	RIKEN cDNA 2310040G07 gene [Source:MGI Symbol;Acc:MGI:1917534]	91.7945	-0.0306721	0.0874656	-0.748074	0.454415	0.824257	66.9323	-0.00399115	0.0665608	0.0900384	0.928257	0.998661
ENSMUSG00000101655	2310040G24Rik	RIKEN cDNA 2310040G24 gene [Source:MGI Symbol;Acc:MGI:1916897]	9.55098	-0.0401824	0.0467578	-1.02758	0.304146	0.726183	6.21091	0.0326645	0.0312376	1.04636	0.295397	0.993699
ENSMUSG00000097768	2310043M15Rik	RIKEN cDNA 2310043M15 gene [Source:MGI Symbol;Acc:MGI:1919180]	8.06997	-0.0558186	0.0410709	-1.03305	0.301582	0.723869	16.0313	0.0272292	0.0400868	1.35596	0.175111	0.992532
ENSMUSG00000108732	2310043P16Rik	RIKEN cDNA 2310043P16 gene [Source:MGI Symbol;Acc:MGI:1917385]	25.042	-0.0658786	0.0592577	-0.708616	0.478563	0.836199	22.7858	-0.0519968	0.049872	-1.06505	0.286851	0.993699
ENSMUSG00000040177	2310057M21Rik	RIKEN cDNA 2310057M21 gene [Source:MGI Symbol;Acc:MGI:1915527]	881.001	-0.108177	0.0960306	-1.11752	0.26377	0.68992	922.091	-0.138394	0.091563	-1.50447	0.13246	0.984176
ENSMUSG00000085379	2310058D17Rik	RIKEN cDNA 2310058D17 gene [Source:MGI Symbol;Acc:MGI:1922944]	81.1056	0.00709323	0.0891033	0.802844	0.422065	0.80737	79.2953	-0.0244808	0.0681123	-0.521697	0.601881	0.995653
ENSMUSG00000050705	2310061I04Rik	RIKEN cDNA 2310061I04 gene [Source:MGI Symbol;Acc:MGI:1916912]	534.062	0.117637	0.102586	1.17544	0.239817	0.669122	602.187	-0.0450759	0.0943911	-0.486265	0.626779	0.995653
ENSMUSG00000105858	2310074N15Rik	RIKEN cDNA 2310074N15 gene [Source:MGI Symbol;Acc:MGI:1922838]	11.5206	0.0776095	0.0486701	1.45807	0.144821	0.567816	7.60473	-0.0276776	0.0353268	-0.982738	0.325736	0.993699
ENSMUSG00000089718	2310075C17Rik	RIKEN cDNA 2310075C17 gene [Source:MGI Symbol;Acc:MGI:1917444]	30.8444	0.0168948	0.0758126	0.241359	0.809277	0.95338	36.189	0.0229214	0.057105	0.394772	0.693011	0.995653
ENSMUSG00000045411	2410002F23Rik	RIKEN cDNA 2410002F23 gene [Source:MGI Symbol;Acc:MGI:1914226]	566.68	-0.0297604	0.0978324	-0.327022	0.743651	0.93314	637.928	-0.145518	0.0946495	-1.57921	0.114288	0.978697
ENSMUSG00000036873	2410004B18Rik	RIKEN cDNA 2410004B18 gene [Source:MGI Symbol;Acc:MGI:1913671]	941.075	0.292216	0.0902301	3.2373	0.00120666	0.0547119	989.091	0.110952	0.0948971	1.14426	0.252517	0.993699
ENSMUSG00000085338	2410004I01Rik	RIKEN cDNA 2410004I01 gene [Source:MGI Symbol;Acc:MGI:1916989]	8.44682	0.0333971	0.0447667	1.20469	0.228324	0.657007	8.52509	-0.0237003	0.0346042	-0.920516	0.357303	0.993699
ENSMUSG00000071398	2410004P03Rik	RIKEN cDNA 2410004P03 gene [Source:MGI Symbol;Acc:MGI:1920917]	83.7908	-0.0513785	0.0959022	0.0362684	0.971068	0.992524	81.7963	0.0689228	0.0792272	0.882792	0.377349	0.993822
ENSMUSG00000086841	2410006H16Rik	RIKEN cDNA 2410006H16 gene [Source:MGI Symbol;Acc:MGI:1916471]	365.992	0.214807	0.10849	1.96227	0.0497311	0.37104	395.158	0.0476893	0.0937923	0.596755	0.550671	0.995653
ENSMUSG00000073164	2410018L13Rik	RIKEN cDNA 2410018L13 gene [Source:MGI Symbol;Acc:MGI:1916982]	163.54	0.535804	0.108291	5.05189	4.37469e-07	0.000326545	167.18	0.0839645	0.0900355	0.853772	0.393231	0.995174
ENSMUSG00000100572	2410021H03Rik	RIKEN cDNA 2410021H03 gene [Source:MGI Symbol;Acc:MGI:1917000]	15.4731	-0.08675	0.0533428	-2.02817	0.0425433	0.345036	23.0382	-0.0503183	0.0445024	-1.17491	0.240032	0.993699
ENSMUSG00000100017	2410022M11Rik	RIKEN cDNA 2410022M11 gene [Source:MGI Symbol;Acc:MGI:1917005]	239.072	0.354327	0.108765	3.31285	0.000923493	0.0465793	216.96	0.0386884	0.0898359	0.43445	0.663962	0.995653
ENSMUSG00000032840	2410131K14Rik	RIKEN cDNA 2410131K14 gene [Source:MGI Symbol;Acc:MGI:1924042]	831.873	-0.167231	0.0943984	-1.7683	0.0770108	0.445075	875.125	-0.129952	0.0952743	-1.44095	0.149598	0.985809
ENSMUSG00000096917	2500002B13Rik	RIKEN cDNA 2500002B13 gene [Source:MGI Symbol;Acc:MGI:1925603]	20.5047	-0.183426	0.0679538	-3.08228	0.00205421	0.0738452	25.6887	-0.0120125	0.0376107	-0.732003	0.464166	0.995653
ENSMUSG00000073236	2500004C02Rik	RIKEN cDNA 2500004C02 gene [Source:MGI Symbol;Acc:MGI:1919576]	228.911	0.184827	0.10822	1.77593	0.0757447	0.442617	254.276	-0.0175693	0.0916294	-0.126193	0.899579	0.998661
ENSMUSG00000071632	2510002D24Rik	RIKEN cDNA 2510002D24 gene [Source:MGI Symbol;Acc:MGI:1919557]	250.721	0.0837841	0.108163	0.791197	0.428829	0.810299	235.441	-0.0387085	0.0934362	-0.43568	0.663069	0.995653
ENSMUSG00000043391	2510009E07Rik	RIKEN cDNA 2510009E07 gene [Source:MGI Symbol;Acc:MGI:1919440]	3120.37	0.154415	0.0804429	1.92702	0.0539778	0.383903	3085.26	0.0660865	0.0932489	0.72342	0.469422	0.995653
ENSMUSG00000106825	2510016D11Rik	RIKEN cDNA 2510016D11 gene [Source:MGI Symbol;Acc:MGI:1917539]	58.3295	0.11328	0.0914057	1.11809	0.263528	0.68984	59.9752	-0.0408634	0.0676577	-0.898829	0.368744	0.993699
ENSMUSG00000104891	2510017J16Rik	RIKEN cDNA 2510017J16 gene [Source:MGI Symbol;Acc:MGI:1913824]	19.231	-0.00290347	0.0523651	-0.645351	0.518699	0.856359	22.6551	-0.0696015	0.0446722	-2.17707	0.0294757	0.938874
ENSMUSG00000044496	2510039O18Rik	RIKEN cDNA 2510039O18 gene [Source:MGI Symbol;Acc:MGI:1924284]	338.094	0.0816473	0.104569	0.808158	0.419	0.805798	376.609	0.0110792	0.0953019	0.176842	0.859632	0.998661
ENSMUSG00000100303	2600014E21Rik	RIKEN cDNA 2600014E21 gene [Source:MGI Symbol;Acc:MGI:1919384]	53.9673	-0.165668	0.0747584	-1.58419	0.11315	0.516405	33.3426	-0.0529416	0.0528031	-0.570016	0.568667	0.995653
ENSMUSG00000052419	2610001J05Rik	RIKEN cDNA 2610001J05 gene [Source:MGI Symbol;Acc:MGI:1913770]	444.443	0.148902	0.103723	1.38532	0.165953	0.590815	402.898	0.0741944	0.0951717	0.790252	0.429381	0.995653
ENSMUSG00000031242	2610002M06Rik	RIKEN cDNA 2610002M06 gene [Source:MGI Symbol;Acc:MGI:1914278]	3833.92	-0.225234	0.0900851	-2.41988	0.0155258	0.218433	3904.02	0.0698612	0.0927547	0.643449	0.519933	0.995653
ENSMUSG00000071793	2610005L07Rik	RIKEN cDNA 2610005L07 gene [Source:MGI Symbol;Acc:MGI:1914283]	348.678	-0.0598848	0.107737	-0.580867	0.56133	0.872218	352.111	-0.0200191	0.0952093	-0.23136	0.817035	0.997456
ENSMUSG00000060301	2610008E11Rik	RIKEN cDNA 2610008E11 gene [Source:MGI Symbol;Acc:MGI:1919378]	433.334	0.0750279	0.105085	0.713182	0.475733	0.835431	423.716	-0.0233889	0.0952047	-0.246108	0.805598	0.997456
ENSMUSG00000104936	2610011E03Rik	RIKEN cDNA 2610011E03 gene [Source:MGI Symbol;Acc:MGI:1919710]	47.717	0.0816461	0.0743296	1.21565	0.224119	0.653847	50.1304	-0.062073	0.0716505	-0.773814	0.439041	0.995653
ENSMUSG00000102474	2610012C04Rik	RIKEN cDNA 2610012C04 gene [Source:MGI Symbol;Acc:MGI:1917549]	11.4376	-0.099946	0.0481579	-2.01488	0.0439176	0.350232	7.82373	-0.0155235	0.0246614	-1.39275	0.163695	0.992532
ENSMUSG00000097537	2610020C07Rik	RIKEN cDNA 2610020C07 gene [Source:MGI Symbol;Acc:MGI:1917168]	32.6271	0.0167941	0.0781277	0.194884	0.845484	0.963552	33.7573	-0.148722	0.0583975	-2.87711	0.00401335	0.717275
ENSMUSG00000091474	2610021A01Rik	RIKEN cDNA 2610021A01 gene [Source:MGI Symbol;Acc:MGI:1922662]	438.223	0.154305	0.107785	1.52806	0.126498	0.540802	438.937	0.101292	0.0952369	1.00399	0.315385	0.993699
ENSMUSG00000110997	2610028D06Rik	RIKEN cDNA 2610028D06 gene [Source:MGI Symbol;Acc:MGI:1923609]	8.99816	-0.0168133	0.0406717	-1.49635	0.134563	0.551982	6.00143	-0.00630805	0.0259353	-1.01216	0.311462	0.993699
ENSMUSG00000087259	2610035D17Rik	RIKEN cDNA 2610035D17 gene [Source:MGI Symbol;Acc:MGI:1919636]	297.233	-0.0936341	0.107392	-0.885505	0.375884	0.782725	284.459	0.0184762	0.0929849	0.143537	0.885866	0.998661
ENSMUSG00000097536	2610037D02Rik	RIKEN cDNA 2610037D02 gene [Source:MGI Symbol;Acc:MGI:1917290]	67.0162	0.0118419	0.0935755	0.0879207	0.92994	0.985949	57.336	-0.0554124	0.0677317	-0.301886	0.762739	0.99607
ENSMUSG00000071302	2610044O15Rik8	RIKEN cDNA 2610044O15 gene [Source:MGI Symbol;Acc:MGI:1919389]	372.759	0.154506	0.105061	1.49381	0.135224	0.552437	381.888	0.0474702	0.0953029	0.461405	0.644508	0.995653
ENSMUSG00000079671	2610203C22Rik	RIKEN cDNA 2610203C22 gene [Source:MGI Symbol;Acc:MGI:1919731]	10.0177	0.000533348	0.0445444	-0.725764	0.467984	0.832144	18.7681	-0.00768115	0.0469557	-0.698542	0.484838	0.995653
ENSMUSG00000084860	2610204G07Rik	RIKEN cDNA 2610204G07 gene [Source:MGI Symbol;Acc:MGI:1919718]	16.9825	0.0110928	0.0415413	1.10542	0.26898	0.695025	7.02781	-0.00860194	0.0258485	-0.913412	0.361026	0.993699
ENSMUSG00000059482	2610301B20Rik	RIKEN cDNA 2610301B20 gene [Source:MGI Symbol;Acc:MGI:1914407]	716.871	-0.111077	0.103771	-1.04738	0.294924	0.718404	769.302	0.119465	0.0946688	1.22243	0.221546	0.993699
ENSMUSG00000100164	2610306M01Rik	RIKEN cDNA 2610306M01 gene [Source:MGI Symbol;Acc:MGI:1914420]	128.583	0.231723	0.104053	2.32883	0.0198681	0.247026	98.3759	-0.0385145	0.0818645	-0.563476	0.573111	0.995653
ENSMUSG00000097040	2610316D01Rik	RIKEN cDNA 2610316D01 gene [Source:MGI Symbol;Acc:MGI:1919761]	66.2769	-0.0092324	0.0787576	-0.803019	0.421964	0.80737	60.0267	0.18872	0.0658583	3.24375	0.00117969	0.477174
ENSMUSG00000049916	2610318N02Rik	RIKEN cDNA 2610318N02 gene [Source:MGI Symbol;Acc:MGI:1917708]	8.2762	-0.039713	0.0421257	-0.38697	0.698779	0.92066	NA	NA	NA	NA	NA	NA
ENSMUSG00000010277	2610507B11Rik	RIKEN cDNA 2610507B11 gene [Source:MGI Symbol;Acc:MGI:1919753]	8520.64	-0.00800425	0.0662115	-0.119874	0.904583	0.978536	7527.92	-0.0734725	0.0799582	-0.922772	0.356126	0.993699
ENSMUSG00000085882	2610507I01Rik	RIKEN cDNA 2610507I01 gene [Source:MGI Symbol;Acc:MGI:1919453]	40.286	-0.0206676	0.0844612	-0.381304	0.702978	0.921812	27.8102	0.0480473	0.055634	0.87123	0.383628	0.994444
ENSMUSG00000096001	2610528A11Rik	RIKEN cDNA 2610528A11 gene [Source:MGI Symbol;Acc:MGI:1917295]	10.2231	0.0460025	0.040737	1.05363	0.292053	0.714792	11.028	0.0312572	0.0346083	0.967474	0.333307	0.993699
ENSMUSG00000106691	2700029L08Rik	RIKEN cDNA 2700029L08 gene [Source:MGI Symbol;Acc:MGI:1924056]	15.6437	-0.0459995	0.0448158	-1.27348	0.202849	0.634754	17.6245	-0.0247695	0.0396406	-1.22487	0.220624	0.993699
ENSMUSG00000086328	2700033N17Rik	RIKEN cDNA 2700033N17 gene [Source:MGI Symbol;Acc:MGI:1919853]	9.99998	0.0309918	0.0455244	-0.242189	0.808634	0.953053	NA	NA	NA	NA	NA	NA
ENSMUSG00000097180	2700038G22Rik	RIKEN cDNA 2700038G22 gene [Source:MGI Symbol;Acc:MGI:1914444]	11.3114	0.0371722	0.0491429	0.782601	0.433861	0.813048	7.65028	0.0153466	0.0277492	0.322209	0.747294	0.99607
ENSMUSG00000041789	2700046A07Rik	RIKEN cDNA 2700046A07 gene [Source:MGI Symbol;Acc:MGI:1919803]	19.6852	-0.00239713	0.052161	0.469935	0.638402	0.90315	24.7274	0.0511669	0.0471716	0.932923	0.35086	0.993699
ENSMUSG00000097787	2700046G09Rik	RIKEN cDNA 2700046G09 gene [Source:MGI Symbol;Acc:MGI:1914438]	59.3978	0.0375962	0.0808591	0.923857	0.355561	0.767943	50.9069	-0.0640698	0.0617808	-1.31504	0.188498	0.992532
ENSMUSG00000034601	2700049A03Rik	RIKEN cDNA 2700049A03 gene [Source:MGI Symbol;Acc:MGI:1924217]	201.587	0.0269633	0.105575	0.23004	0.818061	0.955966	185.254	0.0666645	0.0903678	0.709675	0.477906	0.995653
ENSMUSG00000024273	2700062C07Rik	RIKEN cDNA 2700062C07 gene [Source:MGI Symbol;Acc:MGI:1915296]	406.449	-0.0389259	0.103014	-0.392643	0.694583	0.919687	405.643	0.0182356	0.0952934	0.227244	0.820234	0.997456
ENSMUSG00000086224	2700069I18Rik	RIKEN cDNA 2700069I18 gene [Source:MGI Symbol;Acc:MGI:1919858]	24.7557	0.0159273	0.0569486	0.531874	0.594813	0.887597	23.9994	0.0207863	0.0416643	0.19133	0.848267	0.998661
ENSMUSG00000103722	2700078F05Rik	RIKEN cDNA 2700078F05 gene [Source:MGI Symbol;Acc:MGI:1919876]	65.3206	-0.179918	0.0935822	-1.77636	0.0756744	0.442617	74.1952	-0.0252295	0.0614002	-0.809752	0.418083	0.995653
ENSMUSG00000053080	2700081O15Rik	RIKEN cDNA 2700081O15 gene [Source:MGI Symbol;Acc:MGI:1919667]	3189.96	0.153271	0.0870819	1.76529	0.0775152	0.446194	3045.24	-0.0422718	0.088328	-0.493411	0.621722	0.995653
ENSMUSG00000062198	2700097O09Rik	RIKEN cDNA 2700097O09 gene [Source:MGI Symbol;Acc:MGI:1919908]	132.841	0.0241889	0.105227	0.208725	0.834663	0.959602	133.221	0.0589257	0.0793983	0.778682	0.436167	0.995653
ENSMUSG00000098090	2700099C18Rik	RIKEN cDNA 2700099C18 gene [Source:MGI Symbol;Acc:MGI:1924272]	164.818	0.13323	0.108081	1.26609	0.205481	0.638409	182.26	0.0663549	0.0871111	0.792582	0.428021	0.995653
ENSMUSG00000087497	2810001G20Rik	RIKEN cDNA 2810001G20 gene [Source:MGI Symbol;Acc:MGI:1913706]	172.944	0.0312661	0.106422	0.232619	0.816057	0.955194	176.782	-0.0244539	0.0921186	-0.305604	0.759906	0.99607
ENSMUSG00000045464	2810002D19Rik	RIKEN cDNA 2810002D19 gene [Source:MGI Symbol;Acc:MGI:1913707]	94.4104	-0.101224	0.100625	-1.03936	0.298637	0.721069	88.9582	0.079798	0.0754193	1.08123	0.279595	0.993699
ENSMUSG00000031984	2810004N23Rik	RIKEN cDNA 2810004N23 gene [Source:MGI Symbol;Acc:MGI:1913773]	604.625	0.116949	0.104836	1.11946	0.262943	0.688953	634.218	0.0313281	0.0922258	0.342743	0.731792	0.99607
ENSMUSG00000047635	2810006K23Rik	RIKEN cDNA 2810006K23 gene [Source:MGI Symbol;Acc:MGI:1919900]	432.424	0.276414	0.10597	2.65729	0.00787714	0.153818	444.322	0.0991596	0.0943758	1.05827	0.289931	0.993699
ENSMUSG00000099881	2810013P06Rik	RIKEN cDNA 2810013P06 gene [Source:MGI Symbol;Acc:MGI:1914456]	420.94	0.0484572	0.105535	0.413211	0.679452	0.916457	396.001	0.0310382	0.0951233	0.333035	0.739108	0.99607
ENSMUSG00000020491	2810021J22Rik	RIKEN cDNA 2810021J22 gene [Source:MGI Symbol;Acc:MGI:1917194]	177.089	-0.0738939	0.107562	-0.865961	0.386512	0.789155	171.791	-0.199998	0.0876574	-2.19555	0.028124	0.938874
ENSMUSG00000049881	2810025M15Rik	RIKEN cDNA 2810025M15 gene [Source:MGI Symbol;Acc:MGI:1917203]	224.765	0.220463	0.108687	2.04156	0.0411955	0.341714	196.001	0.0443832	0.0935816	0.43162	0.666018	0.995653
ENSMUSG00000096995	2810029C07Rik	RIKEN cDNA 2810029C07 gene [Source:MGI Symbol;Acc:MGI:1919920]	120.413	-0.0522664	0.102967	-0.504932	0.613606	0.895907	129.162	0.00426355	0.0881003	0.0522221	0.958352	0.998661
ENSMUSG00000037735	2810032G03Rik	RIKEN cDNA 2810032G03 gene [Source:MGI Symbol;Acc:MGI:1919919]	136.176	-0.265953	0.10397	-2.75112	0.00593926	0.132524	110.482	-0.113735	0.078073	-1.63015	0.103069	0.974665
ENSMUSG00000099034	2810039B14Rik	RIKEN cDNA 2810039B14 gene [Source:MGI Symbol;Acc:MGI:1919915]	161.173	-0.0564325	0.0993615	-0.319238	0.749546	0.934952	160.756	-0.0262677	0.0857857	-0.269966	0.787187	0.997456
ENSMUSG00000100891	2810049E08Rik	RIKEN cDNA 2810049E08 gene [Source:MGI Symbol;Acc:MGI:1919927]	31.9454	-0.138352	0.0772884	-1.96675	0.0492118	0.369844	37.8992	-0.00293969	0.0570317	-0.257236	0.796996	0.997456
ENSMUSG00000099966	2810402E24Rik	RIKEN cDNA 2810402E24 gene [Source:MGI Symbol;Acc:MGI:1913715]	79.8648	0.0521463	0.0939365	0.469154	0.63896	0.903185	88.4393	-0.00369891	0.0779267	0.0266452	0.978743	0.998769
ENSMUSG00000086629	2810403D21Rik	RIKEN cDNA 2810403D21 gene [Source:MGI Symbol;Acc:MGI:1917214]	19.0952	0.0258319	0.054216	1.04429	0.296351	0.719402	17.6933	-0.0256164	0.0430555	-0.478606	0.632219	0.995653
ENSMUSG00000101493	2810405F17Rik	RIKEN cDNA 2810405F17 gene [Source:MGI Symbol;Acc:MGI:1917225]	11.2753	-0.00169627	0.0439761	0.158835	0.873799	0.971542	NA	NA	NA	NA	NA	NA
ENSMUSG00000055972	2810407A14Rik	RIKEN cDNA 2810407A14 gene [Source:MGI Symbol;Acc:MGI:1917461]	31.6153	0.0628654	0.0606867	1.71591	0.0861788	0.464717	30.1772	0.00208275	0.0497451	-0.0337402	0.973084	0.998661
ENSMUSG00000087213	2810408I11Rik	RIKEN cDNA 2810408I11 gene [Source:MGI Symbol;Acc:MGI:1917191]	12.3831	0.083598	0.0473056	2.08911	0.0366979	0.324617	9.97648	0.021191	0.0359788	0.77243	0.43986	0.995653
ENSMUSG00000075389	2810410L24Rik	RIKEN cDNA 2810410L24 gene [Source:MGI Symbol;Acc:MGI:1923627]	30.4368	-0.0307709	0.0656086	-0.0532645	0.957521	0.99029	29.0443	0.0553376	0.054622	1.52723	0.126705	0.979177
ENSMUSG00000100594	2810414N06Rik	RIKEN cDNA 2810414N06 gene [Source:MGI Symbol;Acc:MGI:1919065]	65.2426	-0.0337279	0.0799631	0.394575	0.693157	0.919687	65.2016	0.0198798	0.0720643	0.24944	0.803021	0.997456
ENSMUSG00000105981	2810428J06Rik	RIKEN cDNA 2810428J06 gene [Source:MGI Symbol;Acc:MGI:1914308]	23.835	-0.0699304	0.0721078	-1.09397	0.273969	0.699082	36.7044	-0.0665072	0.0573776	-1.43522	0.151225	0.985809
ENSMUSG00000097709	2810429I04Rik	RIKEN cDNA 2810429I04 gene [Source:MGI Symbol;Acc:MGI:1924187]	47.4715	-0.0978238	0.0790789	-1.34781	0.17772	0.605013	56.9853	-0.0415288	0.0590396	-0.73505	0.462309	0.995653
ENSMUSG00000104987	2810432F15Rik	RIKEN cDNA 2810432F15 gene [Source:MGI Symbol;Acc:MGI:1917213]	5.921	-0.0289588	0.0310553	-1.63893	0.101228	0.494395	6.44721	0.0187411	0.0276393	-0.332186	0.739749	0.99607
ENSMUSG00000090260	2810442N19Rik	RIKEN cDNA 2810442N19 gene [Source:MGI Symbol;Acc:MGI:1920003]	15.8638	-0.0565027	0.0576027	-1.18222	0.237117	0.666172	24.3315	0.0126507	0.0494785	-0.0263394	0.978987	0.998769
ENSMUSG00000100876	2810454H06Rik	RIKEN cDNA 2810454H06 gene [Source:MGI Symbol;Acc:MGI:1920063]	14.2846	-0.0764177	0.0476167	-1.76449	0.077649	0.446676	8.832	0.0211006	0.0349713	0.896981	0.369729	0.993699
ENSMUSG00000085030	2810455O05Rik	RIKEN cDNA 2810455O05 gene [Source:MGI Symbol;Acc:MGI:1920072]	396.082	-0.0748491	0.102745	-0.722337	0.470087	0.833276	454.587	0.0810764	0.0949299	0.838814	0.401573	0.995347
ENSMUSG00000026227	2810459M11Rik	RIKEN cDNA 2810459M11 gene [Source:MGI Symbol;Acc:MGI:1920042]	281.078	0.25286	0.108737	2.21517	0.0267483	0.279258	204.476	0.20068	0.0927118	2.22132	0.0263292	0.934616
ENSMUSG00000103004	2900002M20Rik	RIKEN cDNA 2900002M20 gene [Source:MGI Symbol;Acc:MGI:1925574]	15.998	-0.0361825	0.0522879	-0.620994	0.534603	0.861255	10.165	-0.0164261	0.0326434	-0.127085	0.898873	0.998661
ENSMUSG00000043833	2900005J15Rik	RIKEN cDNA 2900005J15 gene [Source:MGI Symbol;Acc:MGI:1914511]	81.4859	0.0934223	0.0947484	1.04511	0.29597	0.719344	81.909	0.0525997	0.0791789	0.589262	0.555686	0.995653
ENSMUSG00000102014	2900009J06Rik	RIKEN cDNA 2900009J06 gene [Source:MGI Symbol;Acc:MGI:1920137]	21.791	0.0718868	0.0661753	1.08819	0.276513	0.700854	18.0063	0.0447518	0.0429963	1.65258	0.0984161	0.972751
ENSMUSG00000102386	2900022M07Rik	RIKEN cDNA 2900022M07 gene [Source:MGI Symbol;Acc:MGI:1920201]	15.7148	-0.0329181	0.0559277	0.0504605	0.959755	0.99029	15.4205	-0.00567202	0.0377945	-0.609376	0.542275	0.995653
ENSMUSG00000051339	2900026A02Rik	RIKEN cDNA 2900026A02 gene [Source:MGI Symbol;Acc:MGI:1920194]	3724.5	-0.00136996	0.08323	-0.0159746	0.987255	0.996545	3657.03	-0.149792	0.083238	-1.84105	0.0656146	0.956672
ENSMUSG00000109162	2900027M19Rik	RIKEN cDNA 2900027M19 gene [Source:MGI Symbol;Acc:MGI:1920130]	160.914	-0.322755	0.101518	-3.27445	0.00105866	0.0501505	210.908	-0.106689	0.0885351	-1.19437	0.232333	0.993699
ENSMUSG00000103776	2900035J10Rik	RIKEN cDNA 2900035J10 gene [Source:MGI Symbol;Acc:MGI:1920155]	7.84898	-0.0447818	0.0375823	-0.378456	0.705092	0.922577	19.5744	-0.0192133	0.0423153	-0.127732	0.898361	0.998661
ENSMUSG00000103663	2900037B21Rik	RIKEN cDNA 2900037B21 gene [Source:MGI Symbol;Acc:MGI:1925652]	27.513	-0.109513	0.0767003	-1.51097	0.130795	0.548577	48.008	-0.0544297	0.0472907	-0.768937	0.441931	0.995653
ENSMUSG00000054418	2900041M22Rik	RIKEN cDNA 2900041M22 gene [Source:MGI Symbol;Acc:MGI:1925653]	25.9357	0.0444971	0.0614282	0.835082	0.403671	0.79758	18.3215	0.0481535	0.044223	0.994477	0.319991	0.993699
ENSMUSG00000111938	2900045O20Rik	RIKEN cDNA 2900045O20 gene [Source:MGI Symbol;Acc:MGI:1920205]	27.6668	0.00830027	0.0710641	0.309275	0.757113	0.936972	34.5256	0.0382445	0.0446869	0.245146	0.806343	0.997456
ENSMUSG00000043993	2900052L18Rik	RIKEN cDNA 2900052L18 gene [Source:MGI Symbol;Acc:MGI:1924085]	14.8982	0.0093204	0.0615819	-0.0240897	0.980781	0.995031	16.8729	0.0302745	0.0416514	0.172754	0.862845	0.998661
ENSMUSG00000099696	2900052N01Rik	RIKEN cDNA 2900052N01 gene [Source:MGI Symbol;Acc:MGI:1920290]	1373.2	0.267088	0.0966658	2.67758	0.00741553	0.148678	1086.84	0.0731604	0.0948473	0.800687	0.423313	0.995653
ENSMUSG00000106746	2900064F13Rik	RIKEN cDNA 2900064F13 gene [Source:MGI Symbol;Acc:MGI:1920293]	34.9082	-0.00686356	0.0727174	0.113582	0.909569	0.980696	34.8871	0.0139931	0.0608988	0.192669	0.847218	0.998661
ENSMUSG00000105771	2900064K03Rik	RIKEN cDNA 2900064K03 gene [Source:MGI Symbol;Acc:MGI:1920226]	66.3254	-0.16195	0.0941514	-1.84558	0.0649528	0.414418	60.1095	-0.0533838	0.0678632	-0.97691	0.328614	0.993699
ENSMUSG00000087018	2900072N19Rik	RIKEN cDNA 2900072N19 gene [Source:MGI Symbol;Acc:MGI:1920283]	21.871	-0.0231331	0.0550165	-0.350474	0.725983	0.927816	17.4916	0.00510856	0.0435486	0.647425	0.517357	0.995653
ENSMUSG00000097277	2900076A07Rik	RIKEN cDNA 2900076A07 gene [Source:MGI Symbol;Acc:MGI:1920242]	93.9924	0.082093	0.10325	0.6455	0.518603	0.856359	71.7217	0.105446	0.0684617	1.61493	0.106325	0.975362
ENSMUSG00000107015	2900076G11Rik	RIKEN cDNA 2900076G11 gene [Source:MGI Symbol;Acc:MGI:1920302]	7.34062	-0.060408	0.0437104	-1.19114	0.233598	0.662992	12.6385	-0.00257884	0.0326518	-0.152549	0.878754	0.998661
ENSMUSG00000111358	2900078I11Rik	RIKEN cDNA 2900078I11 gene [Source:MGI Symbol;Acc:MGI:1920254]	8.10519	-0.034857	0.0400392	-1.08954	0.275915	0.700348	9.34236	0.0340428	0.0273979	1.50732	0.131729	0.982103
ENSMUSG00000087038	2900079G21Rik	RIKEN cDNA 2900079G21 gene [Source:MGI Symbol;Acc:MGI:1920268]	79.8853	0.0248188	0.0912024	0.318779	0.749894	0.935039	99.0422	0.0146586	0.0823005	0.244276	0.807017	0.997456
ENSMUSG00000087484	2900089D17Rik	RIKEN cDNA 2900089D17 gene [Source:MGI Symbol;Acc:MGI:1914527]	16.7299	0.0500743	0.0620796	1.11466	0.264997	0.691098	9.79482	0.0205293	0.0380587	0.21446	0.830188	0.997456
ENSMUSG00000104034	2900092N22Rik	RIKEN cDNA 2900092N22 gene [Source:MGI Symbol;Acc:MGI:1920357]	63.6638	-0.135693	0.0942516	-1.48326	0.138004	0.557766	69.8813	-0.0823258	0.0692609	-1.62113	0.10499	0.974689
ENSMUSG00000102869	2900097C17Rik	RIKEN cDNA 2900097C17 gene [Source:MGI Symbol;Acc:MGI:1914767]	954.157	-0.0354324	0.0991955	-0.376173	0.706788	0.922738	898.143	-0.114869	0.0952357	-1.29474	0.19541	0.993699
ENSMUSG00000070282	3000002C10Rik	RIKEN cDNA 3000002C10 gene [Source:MGI Symbol;Acc:MGI:3036226]	63.6521	-0.0251977	0.0927098	-0.0388344	0.969022	0.991979	62.0932	-0.00344152	0.0722113	-0.379377	0.704408	0.995653
ENSMUSG00000084885	3010001F23Rik	RIKEN cDNA 3010001F23 gene [Source:MGI Symbol;Acc:MGI:1922943]	27.8122	0.0826853	0.0705286	1.39414	0.163277	0.588429	35.9563	-0.052757	0.0595844	-0.623217	0.533142	0.995653
ENSMUSG00000079737	3110001I22Rik	RIKEN cDNA 3110001I22 gene [Source:MGI Symbol;Acc:MGI:1913848]	49.3497	-0.0836394	0.0875017	-1.03407	0.301104	0.723574	38.5919	-0.0637344	0.0574899	-1.36301	0.17288	0.992532
ENSMUSG00000026388	3110009E18Rik	RIKEN cDNA 3110009E18 gene [Source:MGI Symbol;Acc:MGI:1920353]	18.9768	0.0972375	0.0676489	1.44455	0.148586	0.572293	20.9124	-0.00363065	0.0514276	0.0537645	0.957123	0.998661
ENSMUSG00000104861	3110039M20Rik	RIKEN cDNA 3110039M20 gene [Source:MGI Symbol;Acc:MGI:1914543]	95.2024	0.0149637	0.102749	0.157739	0.874663	0.971914	91.3583	0.0134202	0.0825023	0.154653	0.877095	0.998661
ENSMUSG00000025102	3110040N11Rik	RIKEN cDNA 3110040N11 gene [Source:MGI Symbol;Acc:MGI:1914540]	193.108	0.107733	0.10773	0.947649	0.343308	0.758299	213.96	-0.0442094	0.0942047	-0.480181	0.631099	0.995653
ENSMUSG00000097503	3110045C21Rik	RIKEN cDNA 3110045C21 gene [Source:MGI Symbol;Acc:MGI:1914553]	9.43713	0.0132821	0.0435802	0.212692	0.831567	0.95869	NA	NA	NA	NA	NA	NA
ENSMUSG00000085642	3110053B16Rik	RIKEN cDNA 3110053B16 gene [Source:MGI Symbol;Acc:MGI:1920435]	175.675	-0.0578714	0.106825	-0.571031	0.567979	0.875844	174.104	-0.0263512	0.089619	-0.31414	0.753415	0.99607
ENSMUSG00000085622	3110056K07Rik	RIKEN cDNA 3110056K07 gene [Source:MGI Symbol;Acc:MGI:1920454]	86.6544	0.0159768	0.0996747	0.170313	0.864764	0.968691	68.4052	-0.0777133	0.0717734	-0.748842	0.453952	0.995653
ENSMUSG00000081187	3110067C02Rik	RIKEN cDNA 3110067C02 gene [Source:MGI Symbol;Acc:MGI:1920452]	8.0376	-0.0984242	0.0438907	-3.17548	0.00149589	0.062821	9.73722	0.0226678	0.0335462	0.667562	0.504413	0.995653
ENSMUSG00000074635	3110070M22Rik	RIKEN cDNA 3110070M22 gene [Source:MGI Symbol;Acc:MGI:1914554]	50.2036	0.0496874	0.0877112	0.53736	0.591019	0.886048	50.5133	0.0548405	0.0616285	1.10853	0.267632	0.993699
ENSMUSG00000109625	3110080E11Rik	RIKEN cDNA 3110080E11 gene [Source:MGI Symbol;Acc:MGI:1920469]	108.939	-0.308073	0.100944	-3.12872	0.00175571	0.0681338	111.297	0.0542108	0.0700345	0.794865	0.426692	0.995653
ENSMUSG00000053553	3110082I17Rik	RIKEN cDNA 3110082I17 gene [Source:MGI Symbol;Acc:MGI:1920462]	446.78	0.122924	0.103759	1.17217	0.24113	0.670068	423.891	0.00688617	0.0928946	0.216235	0.828804	0.997456
ENSMUSG00000086815	3110082J24Rik	RIKEN cDNA 3110082J24 gene [Source:MGI Symbol;Acc:MGI:3641994]	17.2429	0.0226657	0.0584468	0.198683	0.842511	0.962533	15.3985	0.014583	0.0461675	0.343198	0.73145	0.99607
ENSMUSG00000097303	3110083C13Rik	RIKEN cDNA 3110083C13 gene [Source:MGI Symbol;Acc:MGI:1920458]	8.23392	-0.0565933	0.0433864	-1.19357	0.232647	0.66233	7.35464	0.0089064	0.0283819	-0.700781	0.48344	0.995653
ENSMUSG00000073590	3222401L13Rik	RIKEN cDNA 3222401L13 gene [Source:MGI Symbol;Acc:MGI:2444186]	11.9281	0.0191356	0.0523348	0.517652	0.604701	0.891404	12.3992	0.026346	0.0391537	1.11299	0.265715	0.993699
ENSMUSG00000063364	3300002I08Rik	RIKEN cDNA 3300002I08 gene [Source:MGI Symbol;Acc:MGI:1916527]	25.6004	0.0811777	0.071241	1.19983	0.230205	0.659284	24.9692	0.0118946	0.0453315	-0.250943	0.801858	0.997456
ENSMUSG00000107585	3300002P13Rik	RIKEN cDNA 3300002P13 gene [Source:MGI Symbol;Acc:MGI:1917480]	4783.92	0.116551	0.0961234	1.20752	0.227233	0.656569	5046.86	-0.09992	0.0877633	-1.13371	0.256918	0.993699
ENSMUSG00000071540	3425401B19Rik	RIKEN cDNA 3425401B19 gene [Source:MGI Symbol;Acc:MGI:3588196]	16.0135	0.0390461	0.0622276	0.57251	0.566976	0.875259	6.84809	-0.0187875	0.0285229	-0.0860241	0.931447	0.998661
ENSMUSG00000089759	3632454L22Rik	RIKEN cDNA 3632454L22 gene [Source:MGI Symbol;Acc:MGI:2444359]	12.6145	0.00812238	0.0545325	0.231645	0.816813	0.955589	11.875	-0.0240222	0.0409633	-0.710441	0.47743	0.995653
ENSMUSG00000033111	3830406C13Rik	RIKEN cDNA 3830406C13 gene [Source:MGI Symbol;Acc:MGI:1917937]	581.243	-0.0763319	0.099421	-0.769573	0.441553	0.818128	586.852	0.206542	0.093348	2.20671	0.0273344	0.93796
ENSMUSG00000071181	3830408C21Rik	RIKEN cDNA 3830408C21 gene [Source:MGI Symbol;Acc:MGI:1917940]	11.6966	0.0575541	0.0554704	0.96676	0.333664	0.752031	17.1898	0.0275808	0.0455824	0.492196	0.62258	0.995653
ENSMUSG00000038917	3930402G23Rik	RIKEN cDNA 3930402G23 gene [Source:MGI Symbol;Acc:MGI:1921277]	12.2215	0.0799582	0.0404425	3.62101	0.000293455	0.0227894	5.44558	0.00341371	0.0237342	0.413235	0.679435	0.995653
ENSMUSG00000064202	4430402I18Rik	RIKEN cDNA 4430402I18 gene [Source:MGI Symbol;Acc:MGI:1918036]	312.844	0.139888	0.108758	1.27722	0.201526	0.633757	299.277	0.153364	0.0945065	1.60082	0.109417	0.978697
ENSMUSG00000075027	4631405J19Rik	RIKEN cDNA 4631405J19 gene [Source:MGI Symbol;Acc:MGI:3045383]	8.2287	-0.00987975	0.0416358	-0.195376	0.845098	0.963457	15.1963	-0.0212142	0.0302464	-1.17309	0.24076	0.993699
ENSMUSG00000042579	4632404H12Rik	RIKEN cDNA 4632404H12 gene [Source:MGI Symbol;Acc:MGI:1921284]	977.789	0.0474418	0.102236	0.469854	0.638459	0.90315	886.568	-0.0171119	0.0953181	-0.203426	0.838802	0.998661
ENSMUSG00000097561	4632411P08Rik	RIKEN cDNA 4632411P08 gene [Source:MGI Symbol;Acc:MGI:1925513]	14.4214	-0.00222092	0.0534414	0.0469699	0.962537	0.990544	18.7082	0.0186738	0.041118	0.0641459	0.948854	0.998661
ENSMUSG00000048106	4632415L05Rik	RIKEN cDNA 4632415L05 gene [Source:MGI Symbol;Acc:MGI:1918058]	869.492	0.305644	0.097756	3.13215	0.00173532	0.0677849	796.281	-0.11888	0.0952598	-1.30122	0.193182	0.993329
ENSMUSG00000111605	4632418H02Rik	RIKEN cDNA 4632418H02 gene [Source:MGI Symbol;Acc:MGI:1925515]	14.6606	-0.0878259	0.0469012	-2.63153	0.00850009	0.159795	14.3689	-0.0195954	0.0313817	-1.01235	0.311371	0.993699
ENSMUSG00000074024	4632427E13Rik	RIKEN cDNA 4632427E13 gene [Source:MGI Symbol;Acc:MGI:1915436]	163.235	-0.229199	0.104597	-2.01284	0.0441317	0.350511	144.929	-0.00471348	0.0748352	-0.265842	0.790361	0.997456
ENSMUSG00000105597	4633401B06Rik	RIKEN cDNA 4633401B06 gene [Source:MGI Symbol;Acc:MGI:1918078]	11.9589	-0.05563	0.0484056	-1.19565	0.231834	0.661267	19.4304	-0.0266926	0.0384219	-1.5706	0.116277	0.978697
ENSMUSG00000107402	4732416N19Rik	RIKEN cDNA 4732416N19 gene [Source:MGI Symbol;Acc:MGI:2444634]	73.2018	0.0854741	0.0968285	0.944977	0.344671	0.759502	120.186	0.0296512	0.0801568	-0.0633769	0.949466	0.998661
ENSMUSG00000097203	4732419C18Rik	RIKEN cDNA 4732419C18 gene [Source:MGI Symbol;Acc:MGI:3045379]	12.6165	-0.0681251	0.0515216	-1.70595	0.0880172	0.467984	13.6806	-0.0152125	0.0306723	-1.01976	0.307843	0.993699
ENSMUSG00000090031	4732440D04Rik	RIKEN cDNA 4732440D04 gene [Source:MGI Symbol;Acc:MGI:3604103]	86.974	0.0478593	0.095111	0.546915	0.584437	0.882804	74.8815	0.0613418	0.0789764	0.850908	0.394821	0.995174
ENSMUSG00000097762	4732463B04Rik	RIKEN cDNA 4732463B04 gene [Source:MGI Symbol;Acc:MGI:3642483]	10.1962	-0.00679671	0.0477703	-0.215247	0.829575	0.958466	14.2733	-0.00966029	0.0439292	-0.279722	0.779691	0.997456
ENSMUSG00000053714	4732471J01Rik	RIKEN cDNA 4732471J01 gene [Source:MGI Symbol;Acc:MGI:3603586]	131.694	-0.193052	0.104069	-1.95084	0.0510765	0.375734	146.631	-0.0155301	0.0861922	-0.219756	0.826061	0.997456
ENSMUSG00000097488	4732487G21Rik	RIKEN cDNA 4732487G21 gene [Source:MGI Symbol;Acc:MGI:2441820]	224.621	0.0632914	0.108247	0.555596	0.578487	0.879513	232.411	0.127185	0.0949676	1.345	0.178624	0.992532
ENSMUSG00000097350	4732491K20Rik	RIKEN cDNA 4732491K20 gene [Source:MGI Symbol;Acc:MGI:3026975]	92.0597	-0.0314985	0.0926801	-0.276543	0.782131	0.946236	69.9385	-0.00474656	0.0698941	-0.200708	0.840927	0.998661
ENSMUSG00000108456	4732496C06Rik	RIKEN cDNA 4732496C06 gene [Source:MGI Symbol;Acc:MGI:2442534]	176.853	0.0950712	0.105488	0.760864	0.446738	0.819369	225.443	-0.0762079	0.0936942	-0.729974	0.465406	0.995653
ENSMUSG00000110138	4831440D22Rik	RIKEN cDNA 4831440D22 gene [Source:MGI Symbol;Acc:MGI:2444771]	6.68066	0.0181123	0.0443608	0.225104	0.821898	0.956787	6.5757	0.0437094	0.0289191	2.2381	0.0252148	0.930991
ENSMUSG00000109089	4833411C07Rik	RIKEN cDNA 4833411C07 gene [Source:MGI Symbol;Acc:MGI:1918874]	9.56889	0.114981	0.0485652	2.56252	0.0103916	0.178546	8.47401	-0.0200071	0.0268725	-0.856968	0.391463	0.995174
ENSMUSG00000104018	4833412K13Rik	RIKEN cDNA 4833412K13 gene [Source:MGI Symbol;Acc:MGI:1921857]	14.3782	-0.123215	0.057959	-2.48439	0.0129774	0.199009	14.6601	-0.0795917	0.0363518	-2.28706	0.0221925	0.911917
ENSMUSG00000104950	4833413G10Rik	RIKEN cDNA 4833413G10 gene [Source:MGI Symbol;Acc:MGI:1921834]	82.3733	0.159121	0.101114	1.58944	0.111962	0.513618	80.2442	0.0196243	0.0782616	0.332284	0.739675	0.99607
ENSMUSG00000086015	4833417C18Rik	RIKEN cDNA 4833417C18 gene [Source:MGI Symbol;Acc:MGI:1921156]	7.74382	-0.003181	0.0470836	0.0352403	0.971888	0.992789	7.53769	0.00827784	0.0335647	0.266388	0.78994	0.997456
ENSMUSG00000085287	4833418N02Rik	RIKEN cDNA 4833418N02 gene [Source:MGI Symbol;Acc:MGI:1921847]	37.4654	0.0932173	0.0720457	1.20872	0.226771	0.656265	26.4184	0.00106448	0.0561494	0.0530969	0.957655	0.998661
ENSMUSG00000062822	4833420G17Rik	RIKEN cDNA 4833420G17 gene [Source:MGI Symbol;Acc:MGI:1914642]	479.833	-0.148694	0.105327	-1.38989	0.164561	0.589495	519.829	-0.0266532	0.0949504	-0.30368	0.761371	0.99607
ENSMUSG00000074782	4833422C13Rik	RIKEN cDNA 4833422C13 gene [Source:MGI Symbol;Acc:MGI:3603826]	542.524	0.0472332	0.102714	0.466827	0.640623	0.903722	504.809	0.0133296	0.0949296	0.106278	0.915362	0.998661
ENSMUSG00000097619	4833422M21Rik	RIKEN cDNA 4833422M21 gene [Source:MGI Symbol;Acc:MGI:1923018]	15.1306	-0.0841391	0.0570637	-0.961107	0.336498	0.754034	17.7419	0.0329113	0.0470795	0.38047	0.703596	0.995653
ENSMUSG00000097074	4833428L15Rik	RIKEN cDNA 4833428L15 gene [Source:MGI Symbol;Acc:MGI:1921852]	7.63515	-0.00303657	0.0382883	-0.521206	0.602223	0.890235	4.37325	-0.0141414	0.0165381	-0.846694	0.397166	0.995174
ENSMUSG00000025871	4833439L19Rik	RIKEN cDNA 4833439L19 gene [Source:MGI Symbol;Acc:MGI:1921162]	7997.79	0.120253	0.0752978	1.59871	0.109885	0.510673	7556.52	0.00230638	0.0879778	0.027095	0.978384	0.998769
ENSMUSG00000103103	4833445I07Rik	RIKEN cDNA 4833445I07 gene [Source:MGI Symbol;Acc:MGI:2143268]	50.4416	-0.0748548	0.079901	-0.931088	0.351808	0.764146	43.9058	0.0111544	0.0666537	0.1905	0.848917	0.998661
ENSMUSG00000097626	4921504A21Rik	RIKEN cDNA 4921504A21 gene [Source:MGI Symbol;Acc:MGI:1918082]	277.95	0.162091	0.108744	1.53535	0.124699	0.538315	265.811	-0.00270079	0.0918712	0.0316439	0.974756	0.998661
ENSMUSG00000029828	4921507P07Rik	RIKEN cDNA 4921507P07 gene [Source:MGI Symbol;Acc:MGI:1918071]	15.3027	0.017819	0.0586494	0.261072	0.794037	0.949679	17.1791	-0.0239787	0.0460065	-0.767713	0.442658	0.995653
ENSMUSG00000104585	4921511C10Rik	RIKEN cDNA 4921511C10 gene [Source:MGI Symbol;Acc:MGI:1918174]	14.964	0.0547316	0.0563482	0.961061	0.336522	0.754034	8.9806	-0.0128927	0.0266493	-0.101527	0.919132	0.998661
ENSMUSG00000107042	4921513H07Rik	RIKEN cDNA 4921513H07 gene [Source:MGI Symbol;Acc:MGI:1918106]	18.0725	0.0332177	0.057542	0.131811	0.895134	0.975489	9.15175	0.000292156	0.0357435	0.498573	0.61808	0.995653
ENSMUSG00000040467	4921522P10Rik	RIKEN cDNA 4921522P10 gene [Source:MGI Symbol;Acc:MGI:1913969]	27.7871	0.0144539	0.062856	0.174086	0.861798	0.968128	31.1314	0.0911284	0.0515771	1.63232	0.102612	0.972799
ENSMUSG00000036934	4921524J17Rik	RIKEN cDNA 4921524J17 gene [Source:MGI Symbol;Acc:MGI:1913964]	588.408	0.0836885	0.100755	0.851395	0.39455	0.792828	574.534	0.212399	0.0949899	2.22138	0.0263255	0.934616
ENSMUSG00000085704	4921531C22Rik	RIKEN cDNA 4921531C22 gene [Source:MGI Symbol;Acc:MGI:1913980]	34.7615	0.0783807	0.0790662	1.13657	0.255717	0.681583	38.1728	0.128737	0.0558094	2.31886	0.0204028	0.911917
ENSMUSG00000090255	4921534H16Rik	RIKEN cDNA 4921534H16 gene [Source:MGI Symbol;Acc:MGI:1913987]	107.755	-0.198346	0.0955256	-2.0714	0.0383213	0.330528	115.978	-0.026896	0.0746236	-0.732302	0.463984	0.995653
ENSMUSG00000020434	4921536K21Rik	RIKEN cDNA 4921536K21 gene [Source:MGI Symbol;Acc:MGI:1914680]	33.8854	0.109237	0.0804978	1.45229	0.146422	0.569846	26.4243	-0.0544449	0.0489258	-1.27562	0.202091	0.993699
ENSMUSG00000104586	4921539H07Rik	RIKEN cDNA 4921539H07 gene [Source:MGI Symbol;Acc:MGI:1925506]	1999.76	0.620025	0.0939964	6.64672	2.99689e-11	1.30353e-07	1627.03	0.103078	0.093669	1.17532	0.239868	0.993699
ENSMUSG00000027309	4930402H24Rik	RIKEN cDNA 4930402H24 gene [Source:MGI Symbol;Acc:MGI:1923029]	3235.84	0.123745	0.0764966	1.62093	0.105033	0.500975	2964.86	0.0502212	0.08121	0.620809	0.534726	0.995653
ENSMUSG00000087354	4930404I05Rik	RIKEN cDNA 4930404I05 gene [Source:MGI Symbol;Acc:MGI:1914644]	13.3451	-0.0487308	0.0522629	-1.04352	0.296708	0.719799	15.8731	-0.0109464	0.0374389	-0.511919	0.608707	0.995653
ENSMUSG00000086638	4930405A21Rik	RIKEN cDNA 4930405A21 gene [Source:MGI Symbol;Acc:MGI:1922096]	21.5671	-0.0343808	0.0636707	-0.377205	0.706021	0.922598	28.6965	0.0626236	0.0424531	1.12293	0.261465	0.993699
ENSMUSG00000110754	4930405J17Rik	RIKEN cDNA 4930405J17 gene [Source:MGI Symbol;Acc:MGI:1921061]	19.1557	-0.0801003	0.0571666	-1.74624	0.0807693	0.452262	19.0329	0.00116843	0.0350432	-0.925242	0.35484	0.993699
ENSMUSG00000090565	4930405O22Rik	RIKEN cDNA 4930405O22 gene [Source:MGI Symbol;Acc:MGI:3041158]	24.6813	-0.00559999	0.0608703	-0.566078	0.571341	0.87728	29.8197	-0.0445309	0.0525525	-0.63665	0.524353	0.995653
ENSMUSG00000085558	4930412C18Rik	RIKEN cDNA 4930412C18 gene [Source:MGI Symbol;Acc:MGI:2443490]	30.8154	-0.0305842	0.0640564	-0.465883	0.641299	0.90382	36.6869	-0.0598795	0.0520065	-1.54419	0.122543	0.978697
ENSMUSG00000087192	4930412L05Rik	RIKEN cDNA 4930412L05 gene [Source:MGI Symbol;Acc:MGI:1921191]	8.17085	-0.0370175	0.0468642	-0.248466	0.803774	0.952459	4.2441	0.012663	0.0222619	1.03711	0.299684	0.993699
ENSMUSG00000051008	4930412M03Rik	RIKEN cDNA 4930412M03 gene [Source:MGI Symbol;Acc:MGI:2443570]	11.3773	-0.0579904	0.0536768	-1.26954	0.204248	0.636587	14.3147	-0.0159291	0.0328522	-0.624934	0.532014	0.995653
ENSMUSG00000087625	4930419G24Rik	RIKEN cDNA 4930419G24 gene [Source:MGI Symbol;Acc:MGI:1921124]	59.9331	-0.194436	0.0856579	-2.26692	0.0233949	0.264698	73.6638	-0.02015	0.0680022	-0.652012	0.514394	0.995653
ENSMUSG00000100281	4930422M22Rik	RIKEN cDNA 4930422M22 gene [Source:MGI Symbol;Acc:MGI:1921024]	16.6692	-0.00992056	0.0477461	-0.0941372	0.925	0.985042	16.4732	0.0501834	0.037547	2.67081	0.00756689	0.804539
ENSMUSG00000107396	4930425L21Rik	RIKEN cDNA 4930425L21 gene [Source:MGI Symbol;Acc:MGI:1925379]	13.7004	-0.0263526	0.054324	-0.311399	0.755497	0.936594	10.7162	0.00721458	0.0333407	-0.245544	0.806035	0.997456
ENSMUSG00000026736	4930426L09Rik	RIKEN cDNA 4930426L09 gene [Source:MGI Symbol;Acc:MGI:1921879]	21.9012	0.00998086	0.0696498	0.151381	0.879675	0.972902	21.2759	0.0889967	0.0498538	1.94544	0.0517219	0.956672
ENSMUSG00000086918	4930429F24Rik	RIKEN cDNA 4930429F24 gene [Source:MGI Symbol;Acc:MGI:1921883]	21.7231	0.0244283	0.0691846	0.421347	0.673502	0.914666	17.6456	-0.0073874	0.0480189	-0.181196	0.856213	0.998661
ENSMUSG00000108530	4930429H19Rik	RIKEN cDNA 4930429H19 gene [Source:MGI Symbol;Acc:MGI:1921147]	45.1225	0.101482	0.0758418	0.895112	0.370727	0.779608	32.3271	-0.016779	0.0533547	-0.527882	0.597581	0.995653
ENSMUSG00000046567	4930430F08Rik	RIKEN cDNA 4930430F08 gene [Source:MGI Symbol;Acc:MGI:1921197]	235.106	-0.0891536	0.108159	-0.656523	0.511488	0.853861	249.777	0.174043	0.0934309	1.8406	0.0656807	0.956672
ENSMUSG00000109147	4930431P19Rik	RIKEN cDNA 4930431P19 gene [Source:MGI Symbol;Acc:MGI:1921136]	65.2036	-0.0169289	0.0883437	-0.265825	0.790374	0.948817	65.849	-0.00213377	0.0718799	-0.0314634	0.9749	0.998661
ENSMUSG00000008129	4930432K21Rik	RIKEN cDNA 4930432K21 gene [Source:MGI Symbol;Acc:MGI:1921916]	26.5012	-0.0542303	0.067019	-0.579624	0.562168	0.87273	25.0963	0.0502328	0.0506651	0.579847	0.562018	0.995653
ENSMUSG00000109551	4930435N07Rik	RIKEN cDNA 4930435N07 gene [Source:MGI Symbol;Acc:MGI:1923047]	90.5026	-0.166718	0.0947915	-1.90474	0.0568143	0.392936	86.6244	-0.115989	0.0805834	-1.48909	0.136463	0.98469
ENSMUSG00000086064	4930439A04Rik	RIKEN cDNA 4930439A04 gene [Source:MGI Symbol;Acc:MGI:1925369]	14.0112	0.0731516	0.0427431	1.01435	0.310416	0.733102	12.9231	0.0184944	0.0301447	0.276553	0.782123	0.997456
ENSMUSG00000110737	4930444F02Rik	RIKEN cDNA 4930444F02 gene [Source:MGI Symbol;Acc:MGI:1921218]	7.54177	-0.0644636	0.0409434	-2.24602	0.024703	0.270379	5.81019	0.0351114	0.0311571	1.17709	0.239161	0.993699
ENSMUSG00000067795	4930444P10Rik	RIKEN cDNA 4930444P10 gene [Source:MGI Symbol;Acc:MGI:1923049]	12.3968	-0.0305821	0.0538631	-0.507985	0.611464	0.895082	12.1671	-0.0223289	0.0318966	0.589521	0.555512	0.995653
ENSMUSG00000021098	4930447C04Rik	RIKEN cDNA 4930447C04 gene [Source:MGI Symbol;Acc:MGI:1923051]	93.5716	-0.112029	0.101936	-1.11702	0.263986	0.690126	87.5913	-0.0027372	0.0709812	-0.032363	0.974183	0.998661
ENSMUSG00000102224	4930447F24Rik	RIKEN cDNA 4930447F24 gene [Source:MGI Symbol;Acc:MGI:1924123]	37.2569	-0.155916	0.0844853	-1.85202	0.0640235	0.412113	28.3043	-0.145386	0.0578258	-2.66729	0.00764667	0.804539
ENSMUSG00000087674	4930447M23Rik	RIKEN cDNA 4930447M23 gene [Source:MGI Symbol;Acc:MGI:1918902]	126.566	-0.101403	0.106699	-0.923628	0.35568	0.767945	96.7399	0.0590529	0.0831431	0.80233	0.422362	0.995653
ENSMUSG00000106583	4930447N08Rik	RIKEN cDNA 4930447N08 gene [Source:MGI Symbol;Acc:MGI:1918897]	12.6449	0.102171	0.0542917	2.13276	0.0329444	0.306281	10.2499	0.0235951	0.0353981	0.85342	0.393426	0.995174
ENSMUSG00000022543	4930451G09Rik	RIKEN cDNA 4930451G09 gene [Source:MGI Symbol;Acc:MGI:1921934]	67.0413	-0.0905269	0.0920561	-1.01063	0.312192	0.734769	90.3946	0.0148201	0.0745457	-0.0538755	0.957034	0.998661
ENSMUSG00000021747	4930452B06Rik	RIKEN cDNA 4930452B06 gene [Source:MGI Symbol;Acc:MGI:1926154]	241.053	-0.011368	0.106578	-0.0789361	0.937083	0.987236	236.544	0.00228409	0.0949999	0.0190185	0.984826	0.998769
ENSMUSG00000059920	4930453N24Rik	RIKEN cDNA 4930453N24 gene [Source:MGI Symbol;Acc:MGI:1914859]	769.093	0.0594948	0.0941286	0.634186	0.52596	0.858396	896.688	0.0854849	0.0939835	0.882295	0.377617	0.993822
ENSMUSG00000112654	4930455C13Rik	RIKEN cDNA 4930455C13 gene [Source:MGI Symbol;Acc:MGI:1921240]	17.3329	-0.0038564	0.0474281	-0.467875	0.639874	0.903498	13.107	-0.043054	0.0375787	-1.48845	0.136633	0.98469
ENSMUSG00000102985	4930456G14Rik	RIKEN cDNA 4930456G14 gene [Source:MGI Symbol;Acc:MGI:1921928]	12.4367	-0.0169207	0.0520447	-0.711851	0.476557	0.835513	8.5763	0.0192952	0.0335336	1.04895	0.294199	0.993699
ENSMUSG00000087611	4930458D05Rik	RIKEN cDNA 4930458D05 gene [Source:MGI Symbol;Acc:MGI:1923052]	5.98071	-0.0578874	0.0408944	-1.32701	0.184505	0.613867	9.13204	-0.0140844	0.0319502	-0.832131	0.405335	0.995653
ENSMUSG00000112332	4930466K18Rik	RIKEN cDNA 4930466K18 gene [Source:MGI Symbol;Acc:MGI:1922219]	71.4394	0.028299	0.0959	0.434298	0.664072	0.912474	65.4721	0.0256075	0.0762079	0.385419	0.699927	0.995653
ENSMUSG00000097370	4930467K11Rik	RIKEN cDNA 4930467K11 gene [Source:MGI Symbol;Acc:MGI:1922178]	11.7975	0.0224713	0.0449539	0.524291	0.600076	0.889388	9.43247	0.0169626	0.03585	0.12862	0.897659	0.998661
ENSMUSG00000104365	4930470B04Rik	RIKEN cDNA 4930470B04 gene [Source:MGI Symbol;Acc:MGI:1923057]	29.438	-0.0359611	0.0666868	-0.0555613	0.955691	0.99029	68.2493	0.0984217	0.0671472	1.44833	0.147525	0.985809
ENSMUSG00000091686	4930471C04Rik	RIKEN cDNA 4930471C04 gene [Source:MGI Symbol;Acc:MGI:1925426]	6.43807	-0.0600254	0.0404161	-1.93128	0.053448	0.382721	NA	NA	NA	NA	NA	NA
ENSMUSG00000060029	4930473A02Rik	RIKEN cDNA 4930473A02 gene [Source:MGI Symbol;Acc:MGI:2447823]	50.6507	0.0129489	0.0811159	0.167484	0.866989	0.969708	72.7648	-0.0658764	0.0763308	-0.960278	0.336915	0.993699
ENSMUSG00000104999	4930477O15Rik	RIKEN cDNA 4930477O15 gene [Source:MGI Symbol;Acc:MGI:1922233]	8.11115	0.0539812	0.0338281	2.64514	0.00816562	0.155971	7.67131	0.0103379	0.0282323	-0.351412	0.725279	0.99607
ENSMUSG00000085238	4930479D17Rik	RIKEN cDNA 4930479D17 gene [Source:MGI Symbol;Acc:MGI:1922175]	91.2612	-0.003231	0.0971189	0.0631679	0.949633	0.989981	94.5051	-0.00615157	0.0783371	-0.138633	0.88974	0.998661
ENSMUSG00000107567	4930480K02Rik	RIKEN cDNA 4930480K02 gene [Source:MGI Symbol;Acc:MGI:1922185]	23.0405	0.0332131	0.0548189	0.0611967	0.951203	0.990103	31.2624	-0.017218	0.0492323	-0.70215	0.482586	0.995653
ENSMUSG00000090160	4930480K15Rik	RIKEN cDNA 4930480K15 gene [Source:MGI Symbol;Acc:MGI:1926050]	26.2529	-0.0822243	0.0710104	-1.10722	0.268199	0.69445	42.5679	-0.101433	0.0634761	-2.08822	0.036778	0.94259
ENSMUSG00000086938	4930481A15Rik	RIKEN cDNA 4930481A15 gene [Source:MGI Symbol;Acc:MGI:1922181]	45.0175	0.0990335	0.0813754	1.23966	0.2151	0.646793	28.1754	0.0227745	0.0565901	0.384404	0.700679	0.995653
ENSMUSG00000050345	4930486L24Rik	RIKEN cDNA 4930486L24 gene [Source:MGI Symbol;Acc:MGI:1922258]	11.3098	0.083695	0.0405738	1.60382	0.108755	0.509706	7.3316	0.0188565	0.0242436	0.887026	0.375065	0.993699
ENSMUSG00000097520	4930488L21Rik	RIKEN cDNA 4930488L21 gene [Source:MGI Symbol;Acc:MGI:1923059]	51.382	-0.0391209	0.0827686	-0.738374	0.460287	0.827696	35.6922	0.0361819	0.0607683	0.673264	0.500779	0.995653
ENSMUSG00000110592	4930488N15Rik	RIKEN cDNA 4930488N15 gene [Source:MGI Symbol;Acc:MGI:1922282]	5.8179	-0.0245097	0.0310178	-0.898717	0.368803	0.777998	NA	NA	NA	NA	NA	NA
ENSMUSG00000044906	4930503L19Rik	RIKEN cDNA 4930503L19 gene [Source:MGI Symbol;Acc:MGI:1922045]	197.748	-0.120045	0.108721	-1.09492	0.273552	0.699082	200.786	0.0378942	0.0900402	0.370839	0.710757	0.995653
ENSMUSG00000040919	4930505A04Rik	RIKEN cDNA 4930505A04 gene [Source:MGI Symbol;Acc:MGI:1922337]	24.7742	-0.103815	0.0683979	-1.72183	0.0850998	0.462612	21.59	0.0282036	0.0472251	0.693187	0.488192	0.995653
ENSMUSG00000093540	4930505M18Rik	RIKEN cDNA 4930505M18 gene [Source:MGI Symbol;Acc:MGI:1914891]	9.29734	-0.0624405	0.0427203	-1.88959	0.0588127	0.397982	NA	NA	NA	NA	NA	NA
ENSMUSG00000087478	4930506C21Rik	RIKEN cDNA 4930506C21 gene [Source:MGI Symbol;Acc:MGI:1922310]	31.8237	0.0533264	0.0748757	0.314357	0.75325	0.935539	31.1016	-0.05982	0.0563307	-1.33974	0.180328	0.992532
ENSMUSG00000097129	4930507D05Rik	RIKEN cDNA 4930507D05 gene [Source:MGI Symbol;Acc:MGI:1921956]	44.3487	0.0335948	0.0836939	0.535302	0.592441	0.88633	48.1695	-0.0588782	0.0613165	-1.23228	0.217844	0.993699
ENSMUSG00000096959	4930509G22Rik	RIKEN cDNA 4930509G22 gene [Source:MGI Symbol;Acc:MGI:1914984]	20.7498	0.130905	0.0685408	1.86064	0.0627944	0.409083	18.8475	-0.0255141	0.0455947	-1.02162	0.30696	0.993699
ENSMUSG00000105659	4930509H03Rik	RIKEN cDNA 4930509H03 gene [Source:MGI Symbol;Acc:MGI:1922357]	8.92959	0.0173972	0.0499187	0.600266	0.548329	0.866042	12.7031	0.0394226	0.0332448	-0.418357	0.675686	0.995653
ENSMUSG00000102362	4930509J09Rik	RIKEN cDNA 4930509J09 gene [Source:MGI Symbol;Acc:MGI:1921943]	16.9721	-0.0714541	0.0601778	-1.24311	0.213828	0.645328	16.6571	-0.0259146	0.0418876	-1.28874	0.197488	0.993699
ENSMUSG00000086607	4930511M06Rik	RIKEN cDNA 4930511M06 gene [Source:MGI Symbol;Acc:MGI:1922334]	8.38209	0.0299391	0.0440414	1.09062	0.27544	0.700316	9.50059	-0.0430173	0.0322627	-1.77136	0.0765013	0.961605
ENSMUSG00000020992	4930512B01Rik	RIKEN cDNA 4930512B01 gene [Source:MGI Symbol;Acc:MGI:1921974]	79.2715	-0.120147	0.0950493	-1.36391	0.172595	0.599137	67.662	-0.0715637	0.071385	-1.07414	0.282758	0.993699
ENSMUSG00000107622	4930512J16Rik	RIKEN cDNA 4930512J16 gene [Source:MGI Symbol;Acc:MGI:1922381]	15.0501	8.27593e-05	0.0398639	-0.34874	0.727285	0.928048	9.93138	0.0199042	0.0364854	0.597485	0.550183	0.995653
ENSMUSG00000074136	4930513N10Rik	RIKEN cDNA 4930513N10 gene [Source:MGI Symbol;Acc:MGI:2443064]	41.6098	0.0178218	0.0776617	-0.0210311	0.983221	0.995627	40.1826	0.0116653	0.0654876	0.158402	0.87414	0.998661
ENSMUSG00000092183	4930515G01Rik	RIKEN cDNA 4930515G01 gene [Source:MGI Symbol;Acc:MGI:1914892]	14.8791	-0.0644476	0.0546766	-1.6584	0.0972376	0.485313	29.0011	0.0287917	0.0492348	0.986353	0.32396	0.993699
ENSMUSG00000097504	4930516B21Rik	RIKEN cDNA 4930516B21 gene [Source:MGI Symbol;Acc:MGI:1922364]	85.7175	-0.0670552	0.0970342	-0.596863	0.550599	0.867011	68.957	-0.0680698	0.0754784	-1.00501	0.314891	0.993699
ENSMUSG00000111246	4930517E14Rik	Riken cDNA 4930517E14 gene [Source:MGI Symbol;Acc:MGI:5608878]	19.0392	-3.72918e-06	0.054903	-0.0206325	0.983539	0.995627	15.8312	0.0274283	0.0470009	0.626127	0.531231	0.995653
ENSMUSG00000108784	4930517G19Rik	RIKEN cDNA 4930517G19 gene [Source:MGI Symbol;Acc:MGI:1921977]	7.22037	-0.0460945	0.039338	-1.60476	0.108547	0.509414	9.96669	-0.0348391	0.0319378	-1.59213	0.111355	0.978697
ENSMUSG00000102880	4930517J16Rik	RIKEN cDNA 4930517J16 gene [Source:MGI Symbol;Acc:MGI:1921972]	10.2064	-0.0456058	0.04609	-1.36994	0.170705	0.596839	NA	NA	NA	NA	NA	NA
ENSMUSG00000054391	4930517O19Rik	RIKEN cDNA 4930517O19 gene [Source:MGI Symbol;Acc:MGI:1922325]	7.28108	0.00243777	0.0328829	-0.836512	0.402867	0.7975	6.42871	-0.0198965	0.0281944	-0.758735	0.448011	0.995653
ENSMUSG00000074629	4930518I15Rik	RIKEN cDNA 4930518I15 gene [Source:MGI Symbol;Acc:MGI:1921954]	15.483	-0.00652404	0.0604959	-0.446025	0.65558	0.909069	10.6911	-0.0382298	0.0387827	-0.866431	0.386254	0.994996
ENSMUSG00000074039	4930520O04Rik	RIKEN cDNA 4930520O04 gene [Source:MGI Symbol;Acc:MGI:1922366]	17.8621	0.0226483	0.0564432	0.635021	0.525415	0.858222	20.9235	0.0309553	0.0478481	0.530161	0.596001	0.995653
ENSMUSG00000072762	4930522L14Rik	RIKEN cDNA 4930522L14 gene [Source:MGI Symbol;Acc:MGI:1925270]	25.9143	0.0181121	0.0713001	0.548416	0.583406	0.88215	21.9392	0.0674475	0.0509315	1.21398	0.224757	0.993699
ENSMUSG00000090394	4930523C07Rik	RIKEN cDNA 4930523C07 gene [Source:MGI Symbol;Acc:MGI:1914897]	82.6683	-0.00988567	0.094385	0.116136	0.907545	0.979844	72.0484	-0.221562	0.0759618	-3.13134	0.00174009	0.583643
ENSMUSG00000020299	4930524B15Rik	RIKEN cDNA 4930524B15 gene [Source:MGI Symbol;Acc:MGI:1914842]	7.92145	-0.0410623	0.0413213	-1.01901	0.308199	0.731021	NA	NA	NA	NA	NA	NA
ENSMUSG00000097276	4930525G20Rik	RIKEN cDNA 4930525G20 gene [Source:MGI Symbol;Acc:MGI:2443505]	61.8441	0.00562348	0.0943485	-0.0792796	0.93681	0.987236	67.0449	0.025067	0.0649866	-0.454896	0.649184	0.995653
ENSMUSG00000107012	4930528J11Rik	RIKEN cDNA 4930528J11 gene [Source:MGI Symbol;Acc:MGI:1922474]	6.94469	-0.0710947	0.0431839	-1.36177	0.17327	0.599628	8.60054	0.036561	0.0337399	1.35559	0.175229	0.992532
ENSMUSG00000097261	4930532G15Rik	RIKEN cDNA 4930532G15 gene [Source:MGI Symbol;Acc:MGI:1922432]	12.5171	-0.103589	0.052593	-2.4336	0.0149495	0.214018	32.1576	-0.0654187	0.0487235	-1.08116	0.279624	0.993699
ENSMUSG00000112201	4930532I03Rik	RIKEN cDNA 4930532I03 gene [Source:MGI Symbol;Acc:MGI:1923083]	50.6371	0.0305284	0.0743998	0.286054	0.774836	0.943017	72.7495	0.0378747	0.0574306	0.0621592	0.950436	0.998661
ENSMUSG00000085516	4930538E20Rik	RIKEN cDNA 4930538E20 gene [Source:MGI Symbol;Acc:MGI:1925450]	6.57298	-0.0215062	0.0415757	-0.730074	0.465345	0.830457	14.8611	-0.0127228	0.0360606	-0.580503	0.561576	0.995653
ENSMUSG00000097032	4930539J05Rik	RIKEN cDNA 4930539J05 gene [Source:MGI Symbol;Acc:MGI:1922477]	29.7391	-0.121861	0.0675241	-2.54557	0.0109101	0.182487	33.9524	0.00682949	0.0616544	0.256842	0.7973	0.997456
ENSMUSG00000097071	4930544I03Rik	RIKEN cDNA 4930544I03 gene [Source:MGI Symbol;Acc:MGI:1925447]	36.7628	0.16868	0.0705402	2.87783	0.00400415	0.106905	35.8671	-0.0552247	0.0522058	-1.55939	0.118903	0.978697
ENSMUSG00000085247	4930545L23Rik	RIKEN cDNA 4930545L23 gene [Source:MGI Symbol;Acc:MGI:1926055]	16.3561	0.00816988	0.0638005	-0.0171804	0.986293	0.996248	18.8312	0.00890598	0.0450674	0.454739	0.649297	0.995653
ENSMUSG00000097890	4930547M16Rik	RIKEN cDNA 4930547M16 gene [Source:MGI Symbol;Acc:MGI:1922549]	14.1135	-0.0266043	0.0570197	-0.450589	0.652286	0.907976	18.0563	-0.0856181	0.0425432	-2.50527	0.0122357	0.867173
ENSMUSG00000112108	4930551I15Rik	RIKEN cDNA 4930551I15 gene [Source:MGI Symbol;Acc:MGI:1922563]	8.04375	-0.0679541	0.0422527	-1.65111	0.0987155	0.488208	NA	NA	NA	NA	NA	NA
ENSMUSG00000106791	4930553P18Rik	RIKEN cDNA 4930553P18 gene [Source:MGI Symbol;Acc:MGI:1922605]	14.0078	0.0138997	0.0523073	0.145826	0.884059	0.9734	21.1954	0.0633906	0.043619	2.27849	0.0226972	0.911917
ENSMUSG00000031559	4930555F03Rik	RIKEN cDNA 4930555F03 gene [Source:MGI Symbol;Acc:MGI:1922609]	10.4354	-0.00432226	0.0398178	0.215464	0.829405	0.958456	10.2204	-0.0373423	0.0319741	-1.7237	0.0847627	0.969884
ENSMUSG00000089767	4930556I23Rik	RIKEN cDNA 4930556I23 gene [Source:MGI Symbol;Acc:MGI:1922520]	22.796	-0.0428621	0.0665264	-0.835938	0.40319	0.79758	16.3054	0.026515	0.0420511	1.39	0.164528	0.992532
ENSMUSG00000108034	4930557K07Rik	RIKEN cDNA 4930557K07 gene [Source:MGI Symbol;Acc:MGI:1925452]	10.8265	-0.0941294	0.0538038	-1.87457	0.060852	0.40326	8.17325	-0.0155582	0.0313036	-0.512517	0.608289	0.995653
ENSMUSG00000097519	4930558J18Rik	RIKEN cDNA 4930558J18 gene [Source:MGI Symbol;Acc:MGI:1922573]	7.37822	0.0222227	0.036832	0.443771	0.657208	0.909337	11.2646	0.0555124	0.030573	-0.363288	0.71639	0.995653
ENSMUSG00000086277	4930558K02Rik	RIKEN cDNA 4930558K02 gene [Source:MGI Symbol;Acc:MGI:1922618]	6.73859	-0.0584	0.0356679	-2.14041	0.032322	0.305109	6.22488	-0.0087134	0.0277228	-0.694123	0.487605	0.995653
ENSMUSG00000022518	4930562C15Rik	RIKEN cDNA 4930562C15 gene [Source:MGI Symbol;Acc:MGI:1926059]	56.1158	-0.121985	0.0801966	-1.36181	0.173257	0.599628	69.3047	-0.0179998	0.0718441	-0.217343	0.827941	0.997456
ENSMUSG00000053574	4930563E22Rik	RIKEN cDNA 4930563E22 gene [Source:MGI Symbol;Acc:MGI:1922554]	10.4457	0.0654772	0.0448608	2.51123	0.012031	0.191114	11.3274	-0.0420439	0.0382464	-1.47216	0.140978	0.985809
ENSMUSG00000105773	4930563F08Rik	RIKEN cDNA 4930563F08 gene [Source:MGI Symbol;Acc:MGI:1922619]	28.7637	-0.115817	0.0746903	-1.44851	0.147475	0.570936	30.1647	-0.0274261	0.0462122	-0.516118	0.605772	0.995653
ENSMUSG00000084834	4930565N06Rik	RIKEN cDNA 4930565N06 gene [Source:MGI Symbol;Acc:MGI:1915556]	13.008	-0.0389758	0.0526938	-0.739531	0.459585	0.827508	8.12521	-0.000169832	0.0310147	0.789203	0.429993	0.995653
ENSMUSG00000109382	4930567K12Rik	RIKEN cDNA 4930567K12 gene [Source:MGI Symbol;Acc:MGI:1923095]	17.2437	-0.109772	0.0563352	-2.26746	0.0233622	0.264698	19.2163	-0.00488502	0.049313	0.111384	0.911312	0.998661
ENSMUSG00000112730	4930567K20Rik	RIKEN cDNA 4930567K20 gene [Source:MGI Symbol;Acc:MGI:1925306]	6.42996	-0.0310952	0.0430139	-0.773338	0.439322	0.816697	NA	NA	NA	NA	NA	NA
ENSMUSG00000102408	4930568G15Rik	RIKEN cDNA 4930568G15 gene [Source:MGI Symbol;Acc:MGI:1923107]	12.8594	-0.0246023	0.0498783	-0.496136	0.619798	0.897215	4.98459	-0.0312329	0.0236783	-1.13621	0.25587	0.993699
ENSMUSG00000085084	4930570G19Rik	RIKEN cDNA 4930570G19 gene [Source:MGI Symbol;Acc:MGI:1923158]	274.841	-0.0556602	0.108186	-0.42704	0.66935	0.913971	323.114	-0.0066015	0.090924	-0.213042	0.831295	0.997456
ENSMUSG00000087440	4930577N17Rik	RIKEN cDNA 4930577N17 gene [Source:MGI Symbol;Acc:MGI:1914996]	6.31193	-0.0775195	0.0439289	-1.94753	0.0514714	0.377206	10.6168	0.0573836	0.0346714	2.0047	0.0449949	0.956672
ENSMUSG00000104220	4930578I07Rik	RIKEN cDNA 4930578I07 gene [Source:MGI Symbol;Acc:MGI:1923142]	11.3936	0.0301509	0.0393494	1.49291	0.135461	0.552816	13.5075	0.0302847	0.0303635	0.427856	0.668756	0.995653
ENSMUSG00000097587	4930578M01Rik	RIKEN cDNA 4930578M01 gene [Source:MGI Symbol;Acc:MGI:1923201]	9.65665	-0.0177621	0.0458063	-0.930758	0.351979	0.76417	12.5187	0.00719247	0.037818	0.520793	0.602511	0.995653
ENSMUSG00000110586	4930578M07Rik	RIKEN cDNA 4930578M07 gene [Source:MGI Symbol;Acc:MGI:1923171]	14.0031	0.0477993	0.0462686	2.15537	0.0311328	0.300198	13.3427	0.0323367	0.0312245	0.0233353	0.981383	0.998769
ENSMUSG00000040840	4930579G18Rik	RIKEN cDNA 4930579G18 gene [Source:MGI Symbol;Acc:MGI:1923163]	34.0633	-0.168021	0.0805138	-2.25071	0.0244038	0.26906	25.9686	-0.0462805	0.0494831	-0.865916	0.386536	0.994996
ENSMUSG00000027811	4930579G24Rik	RIKEN cDNA 4930579G24 gene [Source:MGI Symbol;Acc:MGI:1923189]	49.403	-0.0101051	0.0875399	-0.136736	0.89124	0.975064	61.3991	0.0262447	0.0721775	0.348981	0.727103	0.99607
ENSMUSG00000070315	4930581F22Rik	RIKEN cDNA 4930581F22 gene [Source:MGI Symbol;Acc:MGI:1926184]	17.7331	0.0357938	0.059075	0.183677	0.854267	0.965985	14.2712	0.02625	0.0381333	0.687257	0.491921	0.995653
ENSMUSG00000107563	4930587E11Rik	RIKEN cDNA 4930587E11 gene [Source:MGI Symbol;Acc:MGI:1923143]	20.782	-0.0681361	0.0581181	-1.82117	0.0685817	0.422941	31.1283	0.00268044	0.0597753	-0.177281	0.859287	0.998661
ENSMUSG00000107195	4930589O11Rik	RIKEN cDNA 4930589O11 gene [Source:MGI Symbol;Acc:MGI:1925464]	5.8442	0.0283294	0.0422026	0.690844	0.489664	0.843131	5.21273	-0.000320798	0.0207385	0.586959	0.557231	0.995653
ENSMUSG00000085593	4930589P08Rik	RIKEN cDNA 4930589P08 gene [Source:MGI Symbol;Acc:MGI:1914998]	6.78868	-0.0401544	0.034982	-1.73621	0.0825264	0.455854	8.81891	-0.0222657	0.0283406	-0.712117	0.476392	0.995653
ENSMUSG00000034063	4930590J08Rik	RIKEN cDNA 4930590J08 gene [Source:MGI Symbol;Acc:MGI:2685917]	122.839	-0.0805278	0.100582	-1.01651	0.309387	0.731642	134.356	-0.0273855	0.089014	-0.12514	0.900413	0.998661
ENSMUSG00000103948	4930594C11Rik	RIKEN cDNA 4930594C11 gene [Source:MGI Symbol;Acc:MGI:1924883]	9.41974	-0.0526779	0.0502835	-1.06083	0.288766	0.712482	8.83369	-0.0374918	0.0346589	-1.00842	0.313251	0.993699
ENSMUSG00000075463	4930594M22Rik	RIKEN cDNA 4930594M22 gene [Source:MGI Symbol;Acc:MGI:1925478]	19.0324	0.0195123	0.0645669	0.653117	0.513681	0.854606	34.4919	0.0634151	0.0547305	1.66435	0.0960426	0.972751
ENSMUSG00000083193	4930595D18Rik	RIKEN cDNA 4930595D18 gene [Source:MGI Symbol;Acc:MGI:1925312]	8.30812	0.0549378	0.0416479	1.85475	0.0636315	0.411523	5.59887	-0.0235369	0.023731	-0.827648	0.40787	0.995653
ENSMUSG00000104900	4930596I21Rik	RIKEN cDNA 4930596I21 gene [Source:MGI Symbol;Acc:MGI:1925479]	6.62819	-0.00857714	0.0411568	0.0231714	0.981514	0.995267	7.25137	-0.016341	0.0295941	0.106895	0.914873	0.998661
ENSMUSG00000104964	4930597L12Rik	RIKEN cDNA 4930597L12 gene [Source:MGI Symbol;Acc:MGI:1922635]	11.2871	-0.0493934	0.0462345	-1.72339	0.0848181	0.461965	NA	NA	NA	NA	NA	NA
ENSMUSG00000053442	4930597O21Rik	RIKEN cDNA 4930597O21 gene [Source:MGI Symbol;Acc:MGI:1922623]	72.1756	0.0793576	0.0837384	1.84646	0.0648261	0.414418	66.2645	-0.0281143	0.0676647	-0.0379131	0.969757	0.998661
ENSMUSG00000031938	4931406C07Rik	RIKEN cDNA 4931406C07 gene [Source:MGI Symbol;Acc:MGI:1918234]	1023.65	0.0760668	0.0967087	0.812078	0.416747	0.8048	1053.67	0.142834	0.0952536	1.55355	0.120292	0.978697
ENSMUSG00000066571	4931406P16Rik	RIKEN cDNA 4931406P16 gene [Source:MGI Symbol;Acc:MGI:1924311]	668.079	0.0274382	0.101622	0.321306	0.747979	0.934538	544.82	0.00186161	0.0953181	-0.0941454	0.924994	0.998661
ENSMUSG00000108826	4931412I15Rik	RIKEN cDNA 4931412I15 gene [Source:MGI Symbol;Acc:MGI:1918245]	6.29703	-0.0665622	0.0417972	-1.37971	0.167677	0.593078	9.20696	0.00423224	0.0333073	-0.182831	0.854931	0.998661
ENSMUSG00000085088	4931413K12Rik	RIKEN cDNA 4931413K12 gene [Source:MGI Symbol;Acc:MGI:1918237]	6.13546	-0.0305751	0.0378891	-1.01183	0.311618	0.734211	9.05482	0.0143567	0.0312315	1.408	0.15913	0.992532
ENSMUSG00000022179	4931414P19Rik	RIKEN cDNA 4931414P19 gene [Source:MGI Symbol;Acc:MGI:1921609]	37.5145	0.0306081	0.0821205	0.430645	0.666727	0.9136	31.2744	-0.00198706	0.0475003	-0.295547	0.767576	0.99607
ENSMUSG00000054910	4931415C17Rik	RIKEN cDNA 4931415C17 gene [Source:MGI Symbol;Acc:MGI:1918216]	40.6452	0.0404061	0.0742096	1.04103	0.297863	0.720309	38.4646	0.164393	0.0623454	2.70112	0.00691069	0.804539
ENSMUSG00000046085	4931422A03Rik	RIKEN cDNA 4931422A03 gene [Source:MGI Symbol;Acc:MGI:1918236]	6.20446	0.00733881	0.0347472	0.0341362	0.972769	0.993056	NA	NA	NA	NA	NA	NA
ENSMUSG00000014837	4931428F04Rik	RIKEN cDNA 4931428F04 gene [Source:MGI Symbol;Acc:MGI:1921606]	85.0216	-0.0771028	0.103022	-0.756457	0.449375	0.821127	113.1	-0.0296177	0.0782455	-0.651375	0.514804	0.995653
ENSMUSG00000074580	4931440P22Rik	RIKEN cDNA 4931440P22 gene [Source:MGI Symbol;Acc:MGI:1918254]	57.0281	-0.0953466	0.0924072	-1.14058	0.254044	0.680264	57.4601	-0.0339639	0.0644745	-0.827443	0.407986	0.995653
ENSMUSG00000099616	4932413F04Rik	RIKEN cDNA 4932413F04 gene [Source:MGI Symbol;Acc:MGI:2441690]	33.2689	-0.0694699	0.0715255	-0.874689	0.381743	0.785655	33.7553	-0.0224059	0.0569026	-0.488411	0.625259	0.995653
ENSMUSG00000105881	4932422M17Rik	RIKEN cDNA 4932422M17 gene [Source:MGI Symbol;Acc:MGI:1921616]	19.637	-0.0275945	0.0582752	-0.833396	0.404621	0.79815	21.0066	-0.0307144	0.0474922	-0.955678	0.339235	0.993699
ENSMUSG00000037270	4932438A13Rik	RIKEN cDNA 4932438A13 gene [Source:MGI Symbol;Acc:MGI:2444631]	4271.8	-0.390644	0.081953	-4.7662	1.8773e-06	0.000834972	4577.75	-0.173195	0.0903212	-1.91964	0.0549036	0.956672
ENSMUSG00000039851	4932438H23Rik	RIKEN cDNA 4932438H23 gene [Source:MGI Symbol;Acc:MGI:1921637]	24.1112	0.10657	0.0675112	1.92405	0.0543486	0.384915	17.7362	-0.0402396	0.0364076	-1.27953	0.200711	0.993699
ENSMUSG00000097216	4932441J04Rik	RIKEN cDNA 4932441J04 gene [Source:MGI Symbol;Acc:MGI:2441691]	32.2587	-0.00335462	0.0758848	-0.00191898	0.998469	0.999439	27.9764	-0.0304949	0.0545612	-1.00235	0.316173	0.993699
ENSMUSG00000104443	4932442E05Rik	RIKEN cDNA 4932442E05 gene [Source:MGI Symbol;Acc:MGI:1921665]	10.0245	-0.0586344	0.0372687	-2.77673	0.00549093	0.12657	10.5516	-0.0299132	0.0300099	-2.16	0.0307723	0.938874
ENSMUSG00000086805	4932443L11Rik	RIKEN cDNA 4932443L11 gene [Source:MGI Symbol;Acc:MGI:1926149]	12.5136	-0.00933545	0.0517294	-0.565832	0.571508	0.87728	10.9329	-0.0240313	0.0367836	-0.6048	0.545312	0.995653
ENSMUSG00000086796	4932702P03Rik	RIKEN cDNA 4932702P03 gene [Source:MGI Symbol;Acc:MGI:1921673]	14.1754	-0.0120888	0.0505983	0.275154	0.783198	0.946553	17.7703	0.0290611	0.0456826	1.11463	0.265008	0.993699
ENSMUSG00000102009	4933400F21Rik	RIKEN cDNA 4933400F21 gene [Source:MGI Symbol;Acc:MGI:1921653]	19.9728	-0.0286366	0.0549383	-0.554047	0.579546	0.880149	39.1095	0.0585015	0.05648	0.312236	0.754862	0.99607
ENSMUSG00000025961	4933402D24Rik	RIKEN cDNA 4933402D24 gene [Source:MGI Symbol;Acc:MGI:1921676]	25.1672	0.0452999	0.063088	0.677738	0.497938	0.847584	31.2023	-0.0421184	0.0417999	-0.439428	0.660351	0.995653
ENSMUSG00000097908	4933404O12Rik	RIKEN cDNA 4933404O12 gene [Source:MGI Symbol;Acc:MGI:1914002]	497.114	0.00268959	0.107243	0.0272448	0.978264	0.994217	515.968	-0.0949611	0.0952976	-1.00288	0.315918	0.993699
ENSMUSG00000084234	4933405O20Rik	RIKEN cDNA 4933405O20 gene [Source:MGI Symbol;Acc:MGI:2142174]	9.89319	-0.0425661	0.0339763	-2.62989	0.00854121	0.16026	7.60219	0.0121936	0.0277426	1.14973	0.250256	0.993699
ENSMUSG00000110427	4933406B17Rik	RIKEN cDNA 4933406B17 gene [Source:MGI Symbol;Acc:MGI:1918290]	31.3858	0.0464352	0.0792904	0.521206	0.602224	0.890235	38.8379	-0.0221752	0.0525074	-0.473778	0.635658	0.995653
ENSMUSG00000097494	4933406C10Rik	RIKEN cDNA 4933406C10 gene [Source:MGI Symbol;Acc:MGI:1921326]	7.64399	0.000495076	0.0436006	-0.0503646	0.959832	0.99029	6.82928	0.00896841	0.03201	0.346334	0.729092	0.99607
ENSMUSG00000087475	4933406I18Rik	RIKEN cDNA 4933406I18 gene [Source:MGI Symbol;Acc:MGI:1918295]	12.7911	-0.0178604	0.0534372	-0.795141	0.426532	0.808856	19.6645	-0.0296769	0.047356	-0.11117	0.911482	0.998661
ENSMUSG00000069713	4933406P04Rik	RIKEN cDNA 4933406P04 gene [Source:MGI Symbol;Acc:MGI:1921670]	16.0271	-0.0893231	0.0498347	-1.3684	0.171187	0.597279	11.1682	0.0204695	0.0392226	0.906403	0.364723	0.993699
ENSMUSG00000087396	4933407K13Rik	RIKEN cDNA 4933407K13 gene [Source:MGI Symbol;Acc:MGI:1921646]	39.0679	-0.0147533	0.0845074	-0.0750654	0.940163	0.988231	44.8882	0.0286811	0.0595496	0.0822368	0.934458	0.998661
ENSMUSG00000026224	4933407L21Rik	RIKEN cDNA 4933407L21 gene [Source:MGI Symbol;Acc:MGI:1918391]	51.0649	-0.0552829	0.0843551	-0.939139	0.347659	0.760674	39.9231	-0.0112464	0.0649705	-0.0459535	0.963347	0.998661
ENSMUSG00000045178	4933411O13Rik	RIKEN cDNA 4933411O13 gene [Source:MGI Symbol;Acc:MGI:1918385]	10.9936	-0.0623286	0.0448389	-0.971092	0.331503	0.750305	13.6287	0.0455393	0.043474	1.01375	0.3107	0.993699
ENSMUSG00000112627	4933412E12Rik	RIKEN cDNA 4933412E12 gene [Source:MGI Symbol;Acc:MGI:1918336]	140.007	-0.126707	0.107658	-1.17002	0.241994	0.670744	99.8847	0.107699	0.082216	1.45602	0.145387	0.985809
ENSMUSG00000021874	4933413J09Rik	RIKEN cDNA 4933413J09 gene [Source:MGI Symbol;Acc:MGI:1918356]	16.1765	-0.0513777	0.0520287	-0.276296	0.782321	0.946289	12.8215	-0.0379789	0.031719	-2.33297	0.0196495	0.911917
ENSMUSG00000079048	4933413L06Rik	RIKEN cDNA 4933413L06 gene [Source:MGI Symbol;Acc:MGI:1918350]	9.75135	-0.128598	0.0516968	-2.82714	0.00469659	0.115176	13.3623	-0.0621922	0.0343391	-2.31068	0.0208503	0.911917
ENSMUSG00000045877	4933415A04Rik	RIKEN cDNA 4933415A04 gene [Source:MGI Symbol;Acc:MGI:1922977]	73.8417	-0.0254829	0.0957876	-0.190894	0.848609	0.96397	76.6909	-0.00230102	0.0738557	-0.0920447	0.926663	0.998661
ENSMUSG00000103006	4933417C20Rik	RIKEN cDNA 4933417C20 gene [Source:MGI Symbol;Acc:MGI:1918378]	6.39348	-0.0547659	0.0398818	-1.36534	0.172145	0.5987	5.87174	-0.0149628	0.0280426	-0.572759	0.566808	0.995653
ENSMUSG00000097637	4933417D19Rik	RIKEN cDNA 4933417D19 gene [Source:MGI Symbol;Acc:MGI:1918436]	7.67187	0.0534949	0.040689	-0.071939	0.94265	0.988462	NA	NA	NA	NA	NA	NA
ENSMUSG00000106572	4933417G07Rik	RIKEN cDNA 4933417G07 gene [Source:MGI Symbol;Acc:MGI:1918432]	9.57127	-0.0786094	0.0462259	-2.53935	0.0111058	0.183511	16.4552	0.0205166	0.0339354	-0.084623	0.932561	0.998661
ENSMUSG00000085037	4933421O10Rik	RIKEN cDNA 4933421O10 gene [Source:MGI Symbol;Acc:MGI:1918323]	125.235	-0.0372872	0.106708	-0.380204	0.703794	0.922151	96.3787	-0.0128784	0.0747658	0.290061	0.77177	0.996845
ENSMUSG00000085471	4933423P22Rik	RIKEN cDNA 4933423P22 gene [Source:MGI Symbol;Acc:MGI:1918408]	84.8221	-0.197732	0.100927	-1.78404	0.0744174	0.439094	89.7352	-0.0173472	0.072183	-0.107141	0.914677	0.998661
ENSMUSG00000102416	4933424G06Rik	RIKEN cDNA 4933424G06 gene [Source:MGI Symbol;Acc:MGI:1918416]	27.0612	-0.0954359	0.0737964	-1.31797	0.187514	0.617859	18.7392	0.0082451	0.0397052	-0.798233	0.424735	0.995653
ENSMUSG00000086933	4933426K07Rik	RIKEN cDNA 4933426K07 gene [Source:MGI Symbol;Acc:MGI:1918404]	7.91578	-0.0320087	0.0353233	-0.891898	0.372448	0.780248	8.8654	0.0492768	0.0306647	1.46444	0.143074	0.985809
ENSMUSG00000020807	4933427D14Rik	RIKEN cDNA 4933427D14 gene [Source:MGI Symbol;Acc:MGI:1921727]	376.9	-0.0132662	0.10844	-0.0265894	0.978787	0.994503	394.552	-0.159766	0.095272	-1.67996	0.0929647	0.972417
ENSMUSG00000044276	4933427E11Rik	RIKEN cDNA 4933427E11 gene [Source:MGI Symbol;Acc:MGI:1914019]	6.50458	0.0250487	0.039505	0.787431	0.43103	0.812254	9.75888	0.0195668	0.0339538	0.457952	0.646987	0.995653
ENSMUSG00000086697	4933427G23Rik	RIKEN cDNA 4933427G23 gene [Source:MGI Symbol;Acc:MGI:3036235]	39.9534	-0.00100036	0.0726225	-0.582884	0.559972	0.871587	30.2666	-0.0188842	0.0548286	-0.591537	0.554161	0.995653
ENSMUSG00000073761	4933427I04Rik	Riken cDNA 4933427I04 gene [Source:MGI Symbol;Acc:MGI:3613760]	13.2324	-0.0526583	0.0543045	-0.606281	0.544328	0.865042	18.8367	-0.065437	0.0438882	-2.07277	0.0381939	0.943308
ENSMUSG00000085928	4933427I22Rik	RIKEN cDNA 4933427I22 gene [Source:MGI Symbol;Acc:MGI:1918485]	15.1989	0.0410805	0.0470951	0.646291	0.518091	0.856199	8.59301	-0.000429621	0.0271174	-0.0958274	0.923658	0.998661
ENSMUSG00000047988	4933428G20Rik	RIKEN cDNA 4933428G20 gene [Source:MGI Symbol;Acc:MGI:1918475]	40.6386	0.0191108	0.0660947	0.686995	0.492086	0.843683	45.0963	-0.0830152	0.0668686	-1.27035	0.20396	0.993699
ENSMUSG00000105203	4933428P19Rik	RIKEN cDNA 4933428P19 gene [Source:MGI Symbol;Acc:MGI:1918479]	14.5666	0.0256722	0.0557108	0.0307502	0.975469	0.993777	12.0837	0.0362947	0.0394083	1.13188	0.257686	0.993699
ENSMUSG00000058046	4933430I17Rik	RIKEN cDNA 4933430I17 gene [Source:MGI Symbol;Acc:MGI:3045314]	12.6782	-0.0314784	0.0505772	-0.360805	0.718245	0.926509	11.373	-0.0209287	0.0326728	-1.46293	0.143486	0.985809
ENSMUSG00000108923	4933431C10Rik	RIKEN cDNA 4933431C10 gene [Source:MGI Symbol;Acc:MGI:1918572]	13.708	-0.0215386	0.0422198	0.372654	0.709406	0.923568	9.1157	-0.0585503	0.0330047	-2.16331	0.0305172	0.938874
ENSMUSG00000086968	4933431E20Rik	RIKEN cDNA 4933431E20 gene [Source:MGI Symbol;Acc:MGI:3584041]	3506.2	0.244944	0.0775754	3.17039	0.00152237	0.0632957	3504.53	-0.00822777	0.0881959	-0.111922	0.910885	0.998661
ENSMUSG00000108709	4933431G14Rik	RIKEN cDNA 4933431G14 gene [Source:MGI Symbol;Acc:MGI:1918515]	12.6598	0.0334125	0.0387453	0.3709	0.710712	0.924159	12.0702	-0.00762915	0.0354491	-0.520792	0.602512	0.995653
ENSMUSG00000103715	4933431K14Rik	RIKEN cDNA 4933431K14 gene [Source:MGI Symbol;Acc:MGI:1918545]	12.9297	0.0090898	0.0547001	0.388059	0.697973	0.920502	17.2091	0.0097585	0.0364155	-0.514513	0.606893	0.995653
ENSMUSG00000108811	4933432K03Rik	RIKEN cDNA 4933432K03 gene [Source:MGI Symbol;Acc:MGI:1918562]	6.29518	0.020049	0.0393946	0.355189	0.722448	0.927117	NA	NA	NA	NA	NA	NA
ENSMUSG00000027942	4933434E20Rik	RIKEN cDNA 4933434E20 gene [Source:MGI Symbol;Acc:MGI:1914027]	711.703	0.0718435	0.0979797	0.735971	0.461748	0.828497	633.991	-0.0481171	0.0938785	-0.528976	0.596822	0.995653
ENSMUSG00000072893	4933439C10Rik	RIKEN cDNA 4933439C10 gene [Source:MGI Symbol;Acc:MGI:1921726]	54.4351	-0.0485235	0.087994	-0.47639	0.633796	0.901279	65.4181	0.0242578	0.0730271	0.229015	0.818857	0.997456
ENSMUSG00000042087	4933440N22Rik	RIKEN cDNA 4933440N22 gene [Source:MGI Symbol;Acc:MGI:1921721]	34.2528	-0.0237349	0.0723422	-0.236928	0.812712	0.954392	27.6856	-0.0052901	0.0511384	0.152731	0.87861	0.998661
ENSMUSG00000097282	5031415H12Rik	RIKEN cDNA 5031415H12 gene [Source:MGI Symbol;Acc:MGI:1923234]	53.9085	-0.125662	0.0868884	-1.66534	0.0958458	0.481835	37.2395	-0.011697	0.0480161	-1.08181	0.279336	0.993699
ENSMUSG00000073147	5031425E22Rik	RIKEN cDNA 5031425E22 gene [Source:MGI Symbol;Acc:MGI:1923227]	145.674	0.194384	0.106527	1.88495	0.0594364	0.399758	123.081	-0.112964	0.079736	-1.57028	0.11635	0.978697
ENSMUSG00000085129	5031425F14Rik	RIKEN cDNA 5031425F14 gene [Source:MGI Symbol;Acc:MGI:2442533]	6.22335	0.0138001	0.0346701	0.134216	0.893232	0.975472	14.9933	0.0066956	0.0353303	-0.907108	0.36435	0.993699
ENSMUSG00000097885	5031434O11Rik	RIKEN cDNA 5031434O11 gene [Source:MGI Symbol;Acc:MGI:1923230]	73.9565	-0.090083	0.0929462	-1.27041	0.20394	0.636133	68.9408	-0.108622	0.0761411	-1.3783	0.168112	0.992532
ENSMUSG00000036046	5031439G07Rik	RIKEN cDNA 5031439G07 gene [Source:MGI Symbol;Acc:MGI:2444899]	5396.66	0.140127	0.0718525	1.96454	0.0494672	0.370751	5121.7	0.0575012	0.0855588	0.676989	0.498413	0.995653
ENSMUSG00000096932	5033403F01Rik	RIKEN cDNA 5033403F01 gene [Source:MGI Symbol;Acc:MGI:1923208]	14.6544	-0.0313503	0.0528756	-1.07335	0.283115	0.706884	9.67612	-0.00881166	0.0384527	-0.391342	0.695545	0.995653
ENSMUSG00000097251	5033417F24Rik	RIKEN cDNA 5033417F24 gene [Source:MGI Symbol;Acc:MGI:1923245]	25.817	-0.0241212	0.0703979	-0.125753	0.899927	0.976847	26.8594	-0.0578124	0.0511664	-1.23171	0.218059	0.993699
ENSMUSG00000038152	5033430I15Rik	RIKEN cDNA 5033430I15 gene [Source:MGI Symbol;Acc:MGI:1923250]	17.8997	0.0345414	0.0646572	0.60386	0.545937	0.865482	14.2443	0.00348685	0.0454503	0.234445	0.814639	0.997456
ENSMUSG00000104030	5330406M23Rik	RIKEN cDNA 5330406M23 gene [Source:MGI Symbol;Acc:MGI:1923921]	69.2354	-0.241149	0.0937069	-2.79477	0.00519362	0.122162	76.6414	-0.0886745	0.0569323	-2.32064	0.0203065	0.911917
ENSMUSG00000086822	5330413P13Rik	RIKEN cDNA 5330413P13 gene [Source:MGI Symbol;Acc:MGI:3041161]	39.3631	-0.0150164	0.0800241	0.0463752	0.963011	0.990544	35.772	-0.0796849	0.0604435	-1.2525	0.210387	0.993699
ENSMUSG00000054944	5330416C01Rik	RIKEN cDNA 5330416C01 gene [Source:MGI Symbol;Acc:MGI:2685378]	43.5426	0.10378	0.0801145	1.48041	0.138764	0.558714	17.406	-0.00313011	0.0398152	0.0154996	0.987634	0.998769
ENSMUSG00000040412	5330417C22Rik	RIKEN cDNA 5330417C22 gene [Source:MGI Symbol;Acc:MGI:1923930]	979.456	-0.0991187	0.0883834	-1.10158	0.270644	0.69581	1062.86	-0.0551653	0.090385	-0.59807	0.549794	0.995653
ENSMUSG00000087620	5330434G04Rik	RIKEN cDNA 5330434G04 gene [Source:MGI Symbol;Acc:MGI:1925519]	511.748	-0.106166	0.101149	-1.07824	0.280925	0.704508	634.024	0.164181	0.0951976	1.67162	0.0945999	0.972751
ENSMUSG00000106855	5330437M03Rik	RIKEN cDNA 5330437M03 gene [Source:MGI Symbol;Acc:MGI:2444650]	12.8206	-0.0613688	0.0524987	-1.5897	0.111904	0.513618	13.9134	0.0116268	0.0386141	0.317682	0.750726	0.99607
ENSMUSG00000052291	5330438D12Rik	RIKEN cDNA 5330438D12 gene [Source:MGI Symbol;Acc:MGI:3026931]	100.048	-0.0994683	0.103733	-0.979163	0.3275	0.747691	122.577	0.0353965	0.082	0.194895	0.845475	0.998661
ENSMUSG00000097827	5330439K02Rik	RIKEN cDNA 5330439K02 gene [Source:MGI Symbol;Acc:MGI:1925532]	6.09785	0.0162442	0.037199	0.41585	0.67752	0.915926	5.4791	-0.00710596	0.0260084	-0.44134	0.658967	0.995653
ENSMUSG00000097699	5430400D12Rik	RIKEN cDNA 5430400D12 gene [Source:MGI Symbol;Acc:MGI:1918589]	17.5226	-0.0137765	0.0517267	-0.936451	0.349041	0.761508	16.2014	-0.0119518	0.0388049	-0.28421	0.776249	0.997456
ENSMUSG00000085776	5430402O13Rik	RIKEN cDNA 5430402O13 gene [Source:MGI Symbol;Acc:MGI:1918631]	14.4888	-0.07427	0.0615507	-1.23813	0.215668	0.647135	8.89254	-0.0549404	0.0354318	-1.87251	0.0611358	0.956672
ENSMUSG00000072763	5430403G16Rik	RIKEN cDNA 5430403G16 gene [Source:MGI Symbol;Acc:MGI:1924450]	23.2632	0.0339436	0.0626197	0.554837	0.579006	0.879878	29.5145	0.100188	0.0535894	1.63438	0.102179	0.972751
ENSMUSG00000085741	5430405H02Rik	RIKEN cDNA 5430405H02 gene [Source:MGI Symbol;Acc:MGI:1921737]	54.2937	0.0133397	0.0881194	0.328406	0.742604	0.932782	65.5546	0.0291287	0.0726915	0.404875	0.68557	0.995653
ENSMUSG00000097772	5430416N02Rik	RIKEN cDNA 5430416N02 gene [Source:MGI Symbol;Acc:MGI:1918676]	170.987	0.273191	0.104034	2.85197	0.00434498	0.110933	207.633	0.0676761	0.0943783	0.713825	0.475335	0.995653
ENSMUSG00000102808	5430420F09Rik	RIKEN cDNA 5430420F09 gene [Source:MGI Symbol;Acc:MGI:1921741]	20.2832	-0.015757	0.0266475	0.373622	0.708686	0.923395	28.4603	-0.0264203	0.0401129	-1.44751	0.147755	0.985809
ENSMUSG00000104684	5430427N15Rik	RIKEN cDNA 5430427N15 gene [Source:MGI Symbol;Acc:MGI:2441699]	6.67812	0.0669802	0.0363646	2.75951	0.00578882	0.130817	8.35689	-0.0134278	0.030617	-0.0512196	0.959151	0.998661
ENSMUSG00000025058	5430427O19Rik	RIKEN cDNA 5430427O19 gene [Source:MGI Symbol;Acc:MGI:1918648]	7.03493	0.0339764	0.0406881	0.492089	0.622656	0.897632	13.0762	-0.0293518	0.0324002	-1.1403	0.254161	0.993699
ENSMUSG00000108780	5430434F05Rik	RIKEN cDNA 5430434F05 gene [Source:MGI Symbol;Acc:MGI:1925345]	77.1193	0.0346244	0.0859126	0.349488	0.726723	0.927816	96.0649	0.0325197	0.0738701	0.455213	0.648956	0.995653
ENSMUSG00000020703	5530401A14Rik	RIKEN cDNA 5530401A14 gene [Source:MGI Symbol;Acc:MGI:1918638]	32.3257	-0.0815955	0.0687062	-1.42684	0.153625	0.577716	28.3639	-0.0276681	0.0455065	-0.467015	0.640489	0.995653
ENSMUSG00000087174	5530601H04Rik	RIKEN cDNA 5530601H04 gene [Source:MGI Symbol;Acc:MGI:1918695]	577.656	0.0901067	0.103016	0.825991	0.408809	0.80064	684.213	0.116483	0.0952678	1.26829	0.204694	0.993699
ENSMUSG00000087424	5730405O15Rik	RIKEN cDNA 5730405O15 gene [Source:MGI Symbol;Acc:MGI:1917739]	9.18952	-0.0127268	0.0497271	-0.189211	0.849927	0.964576	12.7962	0.0212231	0.0411904	0.433835	0.664408	0.995653
ENSMUSG00000104343	5730408A14Rik	RIKEN cDNA 5730408A14 gene [Source:MGI Symbol;Acc:MGI:1917766]	81.0512	-0.356749	0.0956159	-3.83303	0.000126574	0.0135358	59.5759	-0.102097	0.0634394	-2.19996	0.0278096	0.938874
ENSMUSG00000073755	5730409E04Rik	RIKEN cDNA 5730409E04Rik gene [Source:MGI Symbol;Acc:MGI:3609248]	2647.29	0.120622	0.0973517	1.25002	0.211294	0.643083	2823.53	-0.0014014	0.091283	-0.0884752	0.929499	0.998661
ENSMUSG00000097766	5730420D15Rik	RIKEN cDNA 5730420D15 gene [Source:MGI Symbol;Acc:MGI:1917773]	9.37065	0.0227469	0.043892	0.111617	0.911127	0.981287	NA	NA	NA	NA	NA	NA
ENSMUSG00000057181	5730455P16Rik	RIKEN cDNA 5730455P16 gene [Source:MGI Symbol;Acc:MGI:1917841]	5066.42	0.0104657	0.08532	0.179509	0.857538	0.966567	5089.86	0.0726959	0.083673	0.864708	0.387199	0.995174
ENSMUSG00000029089	5730480H06Rik	RIKEN cDNA 5730480H06 gene [Source:MGI Symbol;Acc:MGI:1917842]	307.393	-0.0376406	0.106119	-0.346404	0.729039	0.928521	324.049	0.0522183	0.0945412	0.551927	0.580998	0.995653
ENSMUSG00000107468	5730507A11Rik	RIKEN cDNA 5730507A11 gene [Source:MGI Symbol;Acc:MGI:1917874]	23.621	-0.035474	0.0634803	-0.987805	0.323248	0.744319	27.8778	0.0137033	0.0510501	0.385741	0.699689	0.995653
ENSMUSG00000032985	5730522E02Rik	RIKEN cDNA 5730522E02 gene [Source:MGI Symbol;Acc:MGI:1917876]	268.613	-0.0307104	0.108467	-0.281965	0.777971	0.944603	318.771	0.159515	0.0940661	1.75958	0.0784787	0.961605
ENSMUSG00000110148	5830408C22Rik	RIKEN cDNA 5830408C22 gene [Source:MGI Symbol;Acc:MGI:1921994]	23.4312	0.0195598	0.0647582	0.137511	0.890627	0.974966	22.0674	0.00307415	0.0392543	-0.0126507	0.989906	0.999139
ENSMUSG00000078684	5830417I10Rik	RIKEN cDNA 5830417I10 gene [Source:MGI Symbol;Acc:MGI:1923272]	262.52	-0.131954	0.107951	-1.23585	0.216515	0.647604	277.369	0.0300217	0.0948678	0.287712	0.773567	0.997456
ENSMUSG00000097471	5830432E09Rik	RIKEN cDNA 5830432E09 gene [Source:MGI Symbol;Acc:MGI:1915015]	58.1342	-0.203362	0.0850808	-2.56614	0.0102838	0.177473	61.4405	0.0397016	0.0611128	-0.0833703	0.933557	0.998661
ENSMUSG00000084803	5830444B04Rik	RIKEN cDNA 5830444B04 gene [Source:MGI Symbol;Acc:MGI:3603170]	29.3834	0.0579118	0.0672752	1.36206	0.173179	0.599628	30.733	0.0326256	0.0579099	0.697165	0.4857	0.995653
ENSMUSG00000052658	5830454E08Rik	RIKEN cDNA 5830454E08 gene [Source:MGI Symbol;Acc:MGI:1923350]	25.888	0.0559819	0.0643461	0.330192	0.741255	0.932236	18.0277	0.00828271	0.0414402	-0.145821	0.884063	0.998661
ENSMUSG00000091102	5830462I19Rik	RIKEN cDNA 5830462I19 gene [Source:MGI Symbol;Acc:MGI:3642105]	6.78767	-0.0144962	0.0415858	-0.648801	0.516467	0.855469	5.61708	-0.0153405	0.0301894	-0.756707	0.449226	0.995653
ENSMUSG00000098322	5830468F06Rik	RIKEN cDNA 5830468F06 gene [Source:MGI Symbol;Acc:MGI:1923332]	32.6663	0.00506728	0.0625013	0.520632	0.602623	0.890426	16.1459	-0.0574513	0.0378361	-2.40982	0.0159604	0.897757
ENSMUSG00000046463	5930403N24Rik	RIKEN cDNA 5930403N24 gene [Source:MGI Symbol;Acc:MGI:2444171]	93.6881	0.12224	0.103095	1.1745	0.240193	0.669376	104.828	0.0536935	0.0763659	0.862221	0.388566	0.995174
ENSMUSG00000103477	5930409G06Rik	RIKEN cDNA 5930409G06 gene [Source:MGI Symbol;Acc:MGI:1924316]	19.0369	0.0453095	0.0637791	0.441898	0.658563	0.90934	26.0841	0.0306009	0.0539068	0.370819	0.710772	0.995653
ENSMUSG00000107201	5930420M18Rik	RIKEN cDNA 5930420M18 gene [Source:MGI Symbol;Acc:MGI:2441703]	31.213	-0.121877	0.0670908	-2.21705	0.0266197	0.279258	22.8582	-0.0417272	0.0407685	-1.45795	0.144855	0.985809
ENSMUSG00000106951	5930430L01Rik	RIKEN cDNA 5930430L01 gene [Source:MGI Symbol;Acc:MGI:2443110]	88.1548	0.0403852	0.094941	0.539205	0.589745	0.884938	80.863	0.0276427	0.0769603	0.22583	0.821333	0.997456
ENSMUSG00000105326	6030400A10Rik	RIKEN cDNA 6030400A10 gene [Source:MGI Symbol;Acc:MGI:1924319]	17.9472	-0.0699263	0.064388	-0.910277	0.362677	0.774084	29.8761	0.0440933	0.0491911	0.272319	0.785377	0.997456
ENSMUSG00000100301	6030407O03Rik	RIKEN cDNA 6030407O03 gene [Source:MGI Symbol;Acc:MGI:1924410]	13.8792	0.0509936	0.0503953	1.49273	0.135508	0.552816	11.9703	-0.00437006	0.0361795	-0.0165699	0.98678	0.998769
ENSMUSG00000097760	6030442K20Rik	RIKEN cDNA 6030442K20 gene [Source:MGI Symbol;Acc:MGI:1925126]	50.3573	-0.0388948	0.0834951	-0.498406	0.618198	0.896757	47.7351	-0.0243767	0.0605547	-0.0877546	0.930072	0.998661
ENSMUSG00000097207	6030443J06Rik	RIKEN cDNA 6030443J06 gene [Source:MGI Symbol;Acc:MGI:2444595]	42.8366	0.0551201	0.080937	0.52432	0.600056	0.889388	34.4801	0.0127355	0.0592063	-0.092354	0.926417	0.998661
ENSMUSG00000022195	6030458C11Rik	RIKEN cDNA 6030458C11 gene [Source:MGI Symbol;Acc:MGI:1925127]	1102.06	0.0534981	0.0920956	0.572412	0.567043	0.875259	1212.77	-0.0830729	0.090393	-0.937383	0.348562	0.993699
ENSMUSG00000097577	6230400D17Rik	RIKEN cDNA 6230400D17 gene [Source:MGI Symbol;Acc:MGI:1923383]	90.476	-0.172515	0.0894054	-2.10963	0.03489	0.317392	92.4174	0.154513	0.0807499	1.9817	0.0475127	0.956672
ENSMUSG00000018451	6330403K07Rik	RIKEN cDNA 6330403K07 gene [Source:MGI Symbol;Acc:MGI:1918001]	6691.33	0.0899936	0.0768431	1.16682	0.243283	0.671953	6035.97	-0.0200654	0.084057	-0.215394	0.82946	0.997456
ENSMUSG00000075585	6330403L08Rik	RIKEN cDNA 6330403L08 gene [Source:MGI Symbol;Acc:MGI:1917994]	794.713	0.0265314	0.0990522	0.230276	0.817878	0.955966	659.277	-0.137825	0.0947411	-1.49501	0.134911	0.98469
ENSMUSG00000009551	6330409D20Rik	RIKEN cDNA 6330409D20 gene [Source:MGI Symbol;Acc:MGI:1917980]	36.685	-0.0523048	0.0795473	-0.880176	0.378764	0.783967	40.5414	-0.0368097	0.0606256	-0.45592	0.648447	0.995653
ENSMUSG00000108077	6330415B21Rik	RIKEN cDNA 6330415B21 gene [Source:MGI Symbol;Acc:MGI:1918003]	20.8861	-0.149126	0.0671852	-2.18549	0.0288526	0.290069	20.7403	0.0188186	0.0474508	-0.291633	0.770567	0.996295
ENSMUSG00000085227	6330418K02Rik	RIKEN cDNA 6330418K02 gene [Source:MGI Symbol;Acc:MGI:3697416]	31.3816	-0.0247875	0.0697022	-0.0817716	0.934828	0.986497	33.0352	0.0336955	0.0583428	0.756881	0.449121	0.995653
ENSMUSG00000107414	6330419E04Rik	RIKEN cDNA 6330419E04 gene [Source:MGI Symbol;Acc:MGI:1918013]	18.332	-0.0321638	0.0584785	-1.1348	0.256458	0.682783	26.3428	-0.0791629	0.0520709	-1.46624	0.142582	0.985809
ENSMUSG00000109898	6330420H09Rik	RIKEN cDNA 6330420H09 gene [Source:MGI Symbol;Acc:MGI:2442260]	381.616	0.278547	0.108231	2.51103	0.0120379	0.191114	310.142	0.245271	0.0942285	2.67717	0.00742466	0.804539
ENSMUSG00000110575	6330537M06Rik	RIKEN cDNA 6330537M06 gene [Source:MGI Symbol;Acc:MGI:1923413]	17.3791	-0.126128	0.0614515	-2.012	0.0442198	0.350925	17.4793	-0.00623351	0.0338955	-0.128429	0.897809	0.998661
ENSMUSG00000045327	6330549D23Rik	RIKEN cDNA 6330549D23 gene [Source:MGI Symbol;Acc:MGI:2442586]	42.4255	-0.0455964	0.0839091	-0.535902	0.592026	0.886048	44.8571	-0.0408275	0.0647103	-0.79884	0.424383	0.995653
ENSMUSG00000053545	6430503K07Rik	RIKEN cDNA 6430503K07 gene [Source:MGI Symbol;Acc:MGI:1925318]	10.5728	0.0721325	0.0458137	1.59069	0.11168	0.513286	4.90935	-0.00076928	0.0271886	-0.0597854	0.952327	0.998661
ENSMUSG00000102555	6430511E19Rik	RIKEN cDNA 6430511E19 gene [Source:MGI Symbol;Acc:MGI:2443259]	43.1493	-0.0415379	0.0802225	-0.62274	0.533455	0.86119	58.1657	-0.016038	0.0679896	-0.587871	0.556619	0.995653
ENSMUSG00000031824	6430548M08Rik	RIKEN cDNA 6430548M08 gene [Source:MGI Symbol;Acc:MGI:2443793]	2961.09	-0.0616002	0.0846879	-0.723242	0.469531	0.833276	3014.28	-0.0454827	0.0820142	-0.562412	0.573835	0.995653
ENSMUSG00000074646	6430550D23Rik	RIKEN cDNA 6430550D23 gene [Source:MGI Symbol;Acc:MGI:2443361]	23.1731	-0.0146845	0.0652337	-0.0213728	0.982948	0.995627	31.9241	0.163501	0.0566821	3.49272	0.000478122	0.298884
ENSMUSG00000097828	6430562O15Rik	RIKEN cDNA 6430562O15 gene [Source:MGI Symbol;Acc:MGI:2444982]	6.47308	-0.0216451	0.0345351	-1.25693	0.208778	0.640906	9.68978	-0.0527344	0.0358376	-1.3953	0.162924	0.992532
ENSMUSG00000037977	6430571L13Rik	RIKEN cDNA 6430571L13 gene [Source:MGI Symbol;Acc:MGI:2445137]	27.0785	-0.0827343	0.0682621	-1.8438	0.065213	0.415008	23.2935	-0.0547795	0.0529605	-0.933655	0.350482	0.993699
ENSMUSG00000102545	6430573P05Rik	RIKEN cDNA 6430573P05 gene [Source:MGI Symbol;Acc:MGI:2686494]	22.7639	-0.0473365	0.0673775	-0.545422	0.585463	0.88325	26.4859	0.0139474	0.05524	0.226782	0.820593	0.997456
ENSMUSG00000108228	6430584L05Rik	RIKEN cDNA 6430584L05 gene [Source:MGI Symbol;Acc:MGI:5439415]	52.5621	-0.196484	0.0918316	-2.12938	0.0332225	0.307955	63.2697	-0.0254756	0.0578547	-1.16729	0.243095	0.993699
ENSMUSG00000097583	6430590A07Rik	RIKEN cDNA 6430590A07 gene [Source:MGI Symbol;Acc:MGI:3648839]	76.5905	-0.139033	0.0916397	-1.63475	0.102102	0.496074	92.4185	-0.0108239	0.0787078	-0.333026	0.739115	0.99607
ENSMUSG00000110127	6430710M23Rik	RIKEN cDNA 6430710M23 gene [Source:MGI Symbol;Acc:MGI:1923464]	8.96198	-0.0372738	0.0472634	-0.959834	0.337139	0.754552	8.25382	-0.0572516	0.0331252	-1.97621	0.0481306	0.956672
ENSMUSG00000079499	6530402F18Rik	RIKEN cDNA 6530402F18 gene [Source:MGI Symbol;Acc:MGI:1923470]	178.423	-0.149279	0.10642	-1.14533	0.252071	0.678377	208.313	0.0912083	0.0899994	1.10563	0.268885	0.993699
ENSMUSG00000098097	6530403H02Rik	RIKEN cDNA 6530403H02 gene [Source:MGI Symbol;Acc:MGI:2444638]	46.094	-0.0719083	0.0825198	-0.965297	0.334396	0.752513	39.2267	0.0608168	0.0645538	0.968601	0.332744	0.993699
ENSMUSG00000043340	6530409C15Rik	RIKEN cDNA 6530409C15 gene [Source:MGI Symbol;Acc:MGI:1923474]	44.4271	0.00785663	0.0829619	0.210124	0.833571	0.95936	45.7088	0.0515671	0.0602593	0.25895	0.795674	0.997456
ENSMUSG00000097049	6530411M01Rik	RIKEN cDNA 6530411M01 gene [Source:MGI Symbol;Acc:MGI:1915041]	7.7066	-0.0109334	0.0459521	-0.22846	0.819289	0.956066	8.4332	-0.013938	0.0346602	-0.226071	0.821146	0.997456
ENSMUSG00000097375	6720427I07Rik	RIKEN cDNA 6720427I07 gene [Source:MGI Symbol;Acc:MGI:1924398]	10.441	-0.0118127	0.0491396	-0.560892	0.574871	0.878405	10.4484	0.0162175	0.0301869	1.155	0.248089	0.993699
ENSMUSG00000103432	6720464F23Rik	RIKEN cDNA 6720464F23 gene [Source:MGI Symbol;Acc:MGI:2444677]	28.9029	-0.0223519	0.0708923	-0.37004	0.711353	0.924442	21.8426	0.0195064	0.0514421	0.562204	0.573977	0.995653
ENSMUSG00000107009	6720475M21Rik	RIKEN cDNA 6720475M21 gene [Source:MGI Symbol;Acc:MGI:1925146]	26.8874	-0.00928842	0.0541013	-1.55441	0.120087	0.529301	13.9968	-0.0177272	0.0357916	-0.211997	0.832109	0.997456
ENSMUSG00000106553	6720482G16Rik	RIKEN cDNA 6720482G16 gene [Source:MGI Symbol;Acc:MGI:1925148]	9.93439	-0.0331794	0.0364891	0.34297	0.731621	0.929549	7.2697	0.0121589	0.0277038	0.344223	0.730679	0.99607
ENSMUSG00000097934	6720483E21Rik	RIKEN cDNA 6720483E21 gene [Source:MGI Symbol;Acc:MGI:1924991]	6.18336	-0.0326669	0.0403889	-0.953812	0.340179	0.756597	3.6208	0.00761073	0.0188262	0.124542	0.900886	0.998661
ENSMUSG00000072066	6720489N17Rik	RIKEN cDNA 6720489N17 gene [Source:MGI Symbol;Acc:MGI:2443901]	75.4584	-0.0309472	0.0992175	-0.278788	0.780407	0.945664	70.2693	0.0542846	0.0757557	0.80834	0.418895	0.995653
ENSMUSG00000103706	6820402A03Rik	RIKEN cDNA 6820402A03 gene [Source:MGI Symbol;Acc:MGI:1922992]	91.7986	-0.330773	0.101113	-3.3562	0.000790221	0.0426022	107.405	-0.0834596	0.0734686	-0.905046	0.365441	0.993699
ENSMUSG00000032680	6820408C15Rik	RIKEN cDNA 6820408C15 gene [Source:MGI Symbol;Acc:MGI:3045333]	31.9596	-0.0167654	0.0689959	-0.419352	0.674959	0.915444	25.9174	0.0495823	0.0454133	0.779908	0.435445	0.995653
ENSMUSG00000071796	6820431F20Rik	RIKEN cDNA 6820431F20 gene [Source:MGI Symbol;Acc:MGI:3694236]	180.471	-0.0343346	0.108408	-0.348783	0.727252	0.928048	201.821	0.0353818	0.0922607	0.378656	0.704944	0.995653
ENSMUSG00000103441	7530428D23Rik	RIKEN cDNA 7530428D23 gene [Source:MGI Symbol;Acc:MGI:2442162]	11.6214	0.00434644	0.0413779	0.215026	0.829747	0.958512	6.49394	0.0232195	0.0283295	0.0550885	0.956068	0.998661
ENSMUSG00000103563	8030445P17Rik	RIKEN cDNA 8030445P17 gene [Source:MGI Symbol;Acc:MGI:2442299]	33.6549	-0.0863238	0.0706938	-1.44407	0.14872	0.5724	44.0824	0.00674795	0.0625699	0.0393778	0.968589	0.998661
ENSMUSG00000085058	8030453O22Rik	RIKEN cDNA 8030453O22 gene [Source:MGI Symbol;Acc:MGI:1924459]	90.4725	-0.0298639	0.0920411	-0.0892118	0.928914	0.985823	77.2218	0.0724017	0.0782016	0.978588	0.327784	0.993699
ENSMUSG00000047466	8030462N17Rik	RIKEN cDNA 8030462N17 gene [Source:MGI Symbol;Acc:MGI:2444951]	1872.13	0.00653994	0.0857965	0.0822822	0.934422	0.986281	1876.7	0.0623923	0.0855126	0.721742	0.470453	0.995653
ENSMUSG00000034587	8430429K09Rik	RIKEN cDNA 8430429K09 gene [Source:MGI Symbol;Acc:MGI:1918773]	269.4	0.190488	0.108314	1.8214	0.0685454	0.422941	264.847	0.0551958	0.094828	0.635469	0.525122	0.995653
ENSMUSG00000097343	9030407P20Rik	RIKEN cDNA 9030407P20 gene [Source:MGI Symbol;Acc:MGI:1918818]	76.8345	0.140035	0.0983587	1.63774	0.101475	0.494859	81.6442	-0.0290247	0.0776615	-0.402892	0.687028	0.995653
ENSMUSG00000045008	9030612E09Rik	RIKEN cDNA 9030612E09 gene [Source:MGI Symbol;Acc:MGI:1921780]	38.8285	-0.0382771	0.0702002	-0.546377	0.584807	0.882804	33.7122	0.127483	0.0622573	2.12083	0.0339358	0.939064
ENSMUSG00000054951	9130008F23Rik	RIKEN cDNA 9130008F23 gene [Source:MGI Symbol;Acc:MGI:1918833]	6.91208	-0.0304555	0.0374313	0.275228	0.783141	0.946553	NA	NA	NA	NA	NA	NA
ENSMUSG00000030823	9130019O22Rik	RIKEN cDNA 9130019O22 gene [Source:MGI Symbol;Acc:MGI:1926171]	53.196	-0.165792	0.0851428	-1.88883	0.0589141	0.398393	38.5923	0.0172454	0.0606196	0.167442	0.867023	0.998661
ENSMUSG00000073067	9130019P16Rik	RIKEN cDNA 9130019P16 gene [Source:MGI Symbol;Acc:MGI:1918824]	17.4866	-0.0606028	0.0584891	-1.40795	0.159146	0.585117	24.428	0.00338652	0.050321	0.28592	0.774939	0.997456
ENSMUSG00000062944	9130023H24Rik	RIKEN cDNA 9130023H24 gene [Source:MGI Symbol;Acc:MGI:2442738]	77.98	0.167237	0.0923869	2.00372	0.0450996	0.353658	80.2284	-0.0570973	0.0735175	-0.982466	0.325871	0.993699
ENSMUSG00000087022	9130024F11Rik	RIKEN cDNA 9130024F11 gene [Source:MGI Symbol;Acc:MGI:1926150]	181.834	0.0519454	0.108743	0.485769	0.627131	0.89877	174.832	0.0382262	0.0832921	0.354169	0.723212	0.99607
ENSMUSG00000097386	9130213A22Rik	RIKEN cDNA 9130213A22 gene [Source:MGI Symbol;Acc:MGI:3642718]	20.6609	-0.0101578	0.0662575	0.203985	0.838366	0.960959	19.1834	-0.010874	0.0507875	-0.236553	0.813004	0.997456
ENSMUSG00000090330	9130221H12Rik	RIKEN cDNA 9130221H12 gene [Source:MGI Symbol;Acc:MGI:1924374]	57.3032	-0.028914	0.0880156	-0.220459	0.825513	0.957749	68.332	0.0784444	0.0745166	1.11994	0.262738	0.993699
ENSMUSG00000092626	9130230N09Rik	RIKEN cDNA 9130230N09 gene [Source:MGI Symbol;Acc:MGI:1924921]	12.4217	0.039329	0.0459069	0.96832	0.332884	0.751321	9.97909	0.0182935	0.0334373	0.0476165	0.962022	0.998661
ENSMUSG00000101892	9130401M01Rik	RIKEN cDNA 9130401M01 gene [Source:MGI Symbol;Acc:MGI:1923008]	459.313	0.174245	0.100907	1.73558	0.0826379	0.455983	456.466	0.112336	0.0952426	1.17039	0.241843	0.993699
ENSMUSG00000038768	9130409I23Rik	RIKEN cDNA 9130409I23 gene [Source:MGI Symbol;Acc:MGI:3588271]	8.57592	0.0740664	0.039548	2.26623	0.023437	0.264817	NA	NA	NA	NA	NA	NA
ENSMUSG00000072982	9230009I02Rik	RIKEN cDNA 9230009I02 gene [Source:MGI Symbol;Acc:MGI:3588229]	8.25956	0.0313765	0.0381381	0.329727	0.741606	0.932304	3.61747	-0.00248995	0.0226564	-0.388902	0.697348	0.995653
ENSMUSG00000070461	9230112E08Rik	RIKEN cDNA 9230112E08 gene [Source:MGI Symbol;Acc:MGI:2444774]	396.243	-0.204205	0.107672	-1.89619	0.0579346	0.395138	370.392	-0.0600611	0.095288	-0.631179	0.527923	0.995653
ENSMUSG00000097145	9230114K14Rik	RIKEN cDNA 9230114K14 gene [Source:MGI Symbol;Acc:MGI:3041212]	117.958	0.0641665	0.100383	0.777714	0.436737	0.81511	110.557	-0.064703	0.0836026	-0.763758	0.445012	0.995653
ENSMUSG00000089874	9230117E06Rik	RIKEN cDNA 9230117E06 gene [Source:MGI Symbol;Acc:MGI:1925332]	7.92007	-0.0184994	0.0403264	-1.58167	0.113724	0.516768	10.8935	-0.0505786	0.03703	-1.88126	0.0599367	0.956672
ENSMUSG00000107879	9330102E08Rik	RIKEN cDNA 9330102E08 gene [Source:MGI Symbol;Acc:MGI:3026973]	343.006	0.0277482	0.107631	0.251236	0.801632	0.952226	341.976	-0.0295788	0.0933689	-0.315236	0.752583	0.99607
ENSMUSG00000097842	9330104G04Rik	RIKEN cDNA 9330104G04 gene [Source:MGI Symbol;Acc:MGI:2445112]	33.0403	0.0435207	0.0709275	0.54008	0.589142	0.884938	44.0275	0.0247767	0.0624085	0.442681	0.657996	0.995653
ENSMUSG00000097098	9330111N05Rik	RIKEN cDNA 9330111N05 gene [Source:MGI Symbol;Acc:MGI:2443112]	9.97253	-0.0211385	0.0475389	-0.91849	0.358362	0.770549	12.2057	0.00828566	0.0378465	0.212635	0.831612	0.997456
ENSMUSG00000108242	9330118I20Rik	RIKEN cDNA 9330118I20 gene [Source:MGI Symbol;Acc:MGI:1924758]	23.5397	0.0195686	0.0686399	0.318525	0.750087	0.935164	18.7959	0.0442629	0.050325	0.857541	0.391146	0.995174
ENSMUSG00000110249	9330121K16Rik	RIKEN cDNA 9330121K16 gene [Source:MGI Symbol;Acc:MGI:2443625]	2244.88	-0.0417649	0.0859881	-0.506663	0.612391	0.895368	2678.43	0.0524078	0.0856283	0.567932	0.570081	0.995653
ENSMUSG00000097781	9330136K24Rik	RIKEN cDNA 9330136K24 gene [Source:MGI Symbol;Acc:MGI:2442883]	40.0176	0.0401093	0.0808104	0.465459	0.641603	0.90382	46.1081	0.0448333	0.0656323	0.768924	0.441938	0.995653
ENSMUSG00000097061	9330151L19Rik	RIKEN cDNA 9330151L19 gene [Source:MGI Symbol;Acc:MGI:3041168]	892.54	-0.0169589	0.094568	-0.180636	0.856653	0.966432	1040.15	0.108276	0.0951129	1.21416	0.224687	0.993699
ENSMUSG00000073154	9330158H04Rik	RIKEN cDNA 9330158H04 gene [Source:MGI Symbol;Acc:MGI:2442094]	16.7479	0.042609	0.0583255	0.984628	0.324807	0.745452	15.0317	-0.0237999	0.0423455	-0.873713	0.382275	0.99428
ENSMUSG00000004360	9330159F19Rik	RIKEN cDNA 9330159F19 gene [Source:MGI Symbol;Acc:MGI:3036239]	3967.06	-0.0116003	0.0803233	-0.106671	0.91505	0.982063	4408.14	0.048192	0.0872015	0.489247	0.624667	0.995653
ENSMUSG00000097177	9330159M07Rik	RIKEN cDNA 9330159M07 gene [Source:MGI Symbol;Acc:MGI:2442519]	33.6484	0.072311	0.0791952	0.825373	0.40916	0.800902	26.1059	-0.0192854	0.057025	-0.296921	0.766527	0.99607
ENSMUSG00000072809	9330160F10Rik	RIKEN cDNA 9330160F10 gene [Source:MGI Symbol;Acc:MGI:3693095]	50.9475	-0.00930161	0.0856436	-0.0956256	0.923818	0.985042	61.5224	-0.0108109	0.0612181	-0.0114273	0.990883	0.999139
ENSMUSG00000055271	9330161L09Rik	RIKEN cDNA 9330161L09 gene [Source:MGI Symbol;Acc:MGI:1924475]	25.1642	-0.0645481	0.0738214	-0.939426	0.347512	0.760674	28.5627	0.0194871	0.0476842	1.36879	0.171066	0.992532
ENSMUSG00000086448	9330162012Rik	cDNA RIKEN 9330162012 gene [Source:MGI Symbol;Acc:MGI:3604449]	49.9712	0.0201225	0.0773221	0.133959	0.893435	0.975472	49.3077	0.0272614	0.0595434	0.697219	0.485666	0.995653
ENSMUSG00000109536	9330162G02Rik	RIKEN cDNA 9330162G02 gene [Source:MGI Symbol;Acc:MGI:2442217]	1279.08	-0.281001	0.101899	-2.79137	0.00524859	0.122841	1527.81	-0.0641449	0.0952558	-0.84703	0.396978	0.995174
ENSMUSG00000039133	9330171B17Rik	RIKEN cDNA 9330171B17 gene [Source:MGI Symbol;Acc:MGI:3696417]	72.1853	-0.0885715	0.0958184	-0.855667	0.392182	0.79164	66.4843	0.00510467	0.0662794	0.224661	0.822243	0.997456
ENSMUSG00000101799	9330175M20Rik	RIKEN cDNA 9330175M20 gene [Source:MGI Symbol;Acc:MGI:3045285]	19.1326	-0.0508809	0.0532089	-1.66637	0.0956395	0.481643	15.3488	-0.0290025	0.0462897	-0.774757	0.438483	0.995653
ENSMUSG00000097166	9330179D12Rik	RIKEN cDNA 9330179D12 gene [Source:MGI Symbol;Acc:MGI:1924808]	36.8266	0.023114	0.0760471	-0.135136	0.892505	0.975336	32.4005	0.0463447	0.047478	1.50052	0.133481	0.98469
ENSMUSG00000056004	9330182L06Rik	RIKEN cDNA 9330182L06 gene [Source:MGI Symbol;Acc:MGI:2443264]	1299.36	0.0171645	0.0950924	0.170415	0.864684	0.968691	1458.95	0.100764	0.0949943	0.872856	0.382742	0.99428
ENSMUSG00000097648	9330185C12Rik	RIKEN cDNA 9330185C12 gene [Source:MGI Symbol;Acc:MGI:1924761]	28.5744	-0.0616464	0.0603803	-0.222268	0.824105	0.957329	28.5314	-0.0765665	0.0573615	-1.57036	0.11633	0.978697
ENSMUSG00000104904	9330198I05Rik	RIKEN cDNA 9330198I05 gene [Source:MGI Symbol;Acc:MGI:1924810]	24.866	-0.130859	0.0622344	-2.62273	0.00872275	0.162266	22.3719	-0.0676354	0.0483994	-1.7951	0.0726378	0.961605
ENSMUSG00000086405	9330198N18Rik	RIKEN cDNA 9330198N18 gene [Source:MGI Symbol;Acc:MGI:1924766]	9.69477	0.0316277	0.0404462	0.936133	0.349205	0.761749	4.90843	0.0122449	0.0230598	1.11916	0.26307	0.993699
ENSMUSG00000062704	9430002A10Rik	RIKEN cDNA 9430002A10 gene [Source:MGI Symbol;Acc:MGI:1924515]	9.88156	0.05401	0.0434625	1.60653	0.108158	0.508953	16.6266	-0.00866417	0.0437602	-0.862424	0.388454	0.995174
ENSMUSG00000059939	9430015G10Rik	RIKEN cDNA 9430015G10 gene [Source:MGI Symbol;Acc:MGI:2444364]	133.55	-0.0536216	0.104688	-0.492053	0.622682	0.897632	153.611	0.00645759	0.0798481	-9.45665e-05	0.999925	0.999932
ENSMUSG00000054457	9430021M05Rik	RIKEN cDNA 9430021M05 gene [Source:MGI Symbol;Acc:MGI:1924538]	39.9717	-0.125545	0.0786289	-1.45333	0.146133	0.569459	32.4626	-0.017112	0.0565428	-0.231377	0.817022	0.997456
ENSMUSG00000055216	9430025C20Rik	RIKEN cDNA 9430025C20 gene [Source:MGI Symbol;Acc:MGI:3045277]	25.2352	-0.0242739	0.0581837	-1.37454	0.169274	0.594738	19.8627	-0.0230231	0.0435046	-0.45449	0.649476	0.995653
ENSMUSG00000102964	9430034N14Rik	RIKEN cDNA 9430034N14 gene [Source:MGI Symbol;Acc:MGI:2444791]	13.0579	-0.0934869	0.0491662	-2.68349	0.00728579	0.147497	9.82439	0.018164	0.0302107	0.256226	0.797777	0.997456
ENSMUSG00000097073	9430037G07Rik	RIKEN cDNA 9430037G07 gene [Source:MGI Symbol;Acc:MGI:2444544]	19.693	0.0989822	0.0642601	1.76039	0.0783411	0.448287	19.5364	0.0433648	0.05089	0.883596	0.376915	0.993822
ENSMUSG00000040139	9430038I01Rik	RIKEN cDNA 9430038I01 gene [Source:MGI Symbol;Acc:MGI:1924502]	46.9257	0.0566779	0.071623	0.602183	0.547052	0.865658	49.5993	-0.0753705	0.0621971	-1.41947	0.155762	0.99192
ENSMUSG00000086155	9430041J12Rik	RIKEN cDNA 9430041J12 gene [Source:MGI Symbol;Acc:MGI:1924573]	87.2738	-0.050574	0.0919518	-0.0983059	0.921689	0.984479	59.7323	0.0610788	0.0745207	0.893964	0.371341	0.993699
ENSMUSG00000102344	9430053O09Rik	RIKEN cDNA 9430053O09 gene [Source:MGI Symbol;Acc:MGI:2442604]	18.3675	-0.0361552	0.0629965	-0.837594	0.402259	0.797266	18.2018	-0.047368	0.0460936	-1.35166	0.176485	0.992532
ENSMUSG00000104263	9430062P05Rik	RIKEN cDNA 9430062P05 gene [Source:MGI Symbol;Acc:MGI:2441746]	8.88112	0.0520174	0.0466074	1.01297	0.311073	0.733591	8.24904	-0.00879011	0.0307138	-1.51178	0.13059	0.981004
ENSMUSG00000108402	9430064I24Rik	RIKEN cDNA 9430064I24 gene [Source:MGI Symbol;Acc:MGI:3704302]	31.4109	-0.0127717	0.061811	-0.421774	0.67319	0.914666	24.6766	0.00396458	0.0470222	0.401779	0.687847	0.995653
ENSMUSG00000097360	9430065F17Rik	RIKEN cDNA 9430065F17 gene [Source:MGI Symbol;Acc:MGI:1924606]	23.0172	-0.00635701	0.0592713	-0.166694	0.867611	0.969954	20.1977	0.014505	0.050411	0.217545	0.827784	0.997456
ENSMUSG00000111088	9430081H08Rik	RIKEN cDNA 9430081H08 gene [Source:MGI Symbol;Acc:MGI:1924680]	9.09309	0.0354787	0.0446807	1.31656	0.187988	0.618277	NA	NA	NA	NA	NA	NA
ENSMUSG00000106164	9430085M18Rik	RIKEN cDNA 9430085M18 gene [Source:MGI Symbol;Acc:MGI:1924611]	24.5897	-0.00628157	0.0727878	-0.0951583	0.924189	0.985042	19.768	-0.00107839	0.0407463	-1.03767	0.299422	0.993699
ENSMUSG00000103522	9430087J23Rik	RIKEN cDNA 9430087J23 gene [Source:MGI Symbol;Acc:MGI:1924651]	69.9735	-0.10814	0.0985074	-1.1486	0.25072	0.676771	55.8465	-0.0970846	0.0644841	-1.56781	0.116925	0.978697
ENSMUSG00000084808	9430091E24Rik	RIKEN cDNA 9430091E24 gene [Source:MGI Symbol;Acc:MGI:1924618]	72.1644	0.0572768	0.0990223	0.589172	0.555746	0.869519	85.0226	-0.0781849	0.0802364	-0.931667	0.351509	0.993699
ENSMUSG00000102205	9430092D12Rik	RIKEN cDNA 9430092D12 gene [Source:MGI Symbol;Acc:MGI:1924677]	21.8539	-0.0417527	0.0647548	-0.728222	0.466478	0.831169	26.2473	0.0242443	0.0521121	0.516655	0.605397	0.995653
ENSMUSG00000112150	9530018F02Rik	RIKEN cDNA 9530018F02 gene [Source:MGI Symbol;Acc:MGI:1924652]	17.4696	0.00135665	0.0602686	-0.192116	0.847651	0.96368	20.4815	0.0358812	0.050967	0.705636	0.480415	0.995653
ENSMUSG00000102369	9530022L04Rik	RIKEN cDNA 9530022L04 gene [Source:MGI Symbol;Acc:MGI:1924590]	16.638	0.00823553	0.0431244	-0.685857	0.492803	0.844032	22.8147	-0.0434342	0.0417224	-0.783618	0.433264	0.995653
ENSMUSG00000097462	9530026P05Rik	RIKEN cDNA 9530026P05 gene [Source:MGI Symbol;Acc:MGI:1924659]	55.2534	-0.150911	0.088787	-1.95441	0.0506532	0.374297	60.3894	0.00745216	0.0647427	0.124167	0.901183	0.998661
ENSMUSG00000097726	9530036O11Rik	RIKEN cDNA 9530036O11Rik [Source:MGI Symbol;Acc:MGI:2444607]	14.1569	0.0365023	0.0517257	0.812348	0.416592	0.8048	16.2474	-0.0184611	0.0289287	-0.913147	0.361165	0.993699
ENSMUSG00000086047	9530046B11Rik	RIKEN cDNA 9530046B11 gene [Source:MGI Symbol;Acc:MGI:1925671]	8.83949	0.024616	0.0422908	1.42295	0.154752	0.579476	13.4967	-0.0366209	0.0399407	-0.912805	0.361345	0.993699
ENSMUSG00000085982	9530051G07Rik	RIKEN cDNA 9530051G07 gene [Source:MGI Symbol;Acc:MGI:2442715]	26.672	0.0857247	0.0694845	0.994116	0.320166	0.741761	24.2808	0.049957	0.0469013	0.617862	0.536666	0.995653
ENSMUSG00000096938	9530052E02Rik	RIKEN cDNA 9530052E02 gene [Source:MGI Symbol;Acc:MGI:3588277]	11.0616	-0.0616135	0.0480771	-1.40574	0.1598	0.585117	7.04587	0.0255244	0.0304306	0.971513	0.331293	0.993699
ENSMUSG00000097736	9530059O14Rik	RIKEN cDNA 9530059O14 gene [Source:MGI Symbol;Acc:MGI:2442421]	294.658	-0.25232	0.107928	-2.35809	0.0183693	0.239308	306.646	-0.132017	0.0865235	-1.66295	0.0963218	0.972751
ENSMUSG00000108030	9530062K07Rik	RIKEN cDNA 9530062K07 gene [Source:MGI Symbol;Acc:MGI:1925989]	14.1935	0.025888	0.0538103	0.332641	0.739405	0.931586	22.4091	0.0354127	0.0402471	0.809294	0.418346	0.995653
ENSMUSG00000036275	9530068E07Rik	RIKEN cDNA 9530068E07 gene [Source:MGI Symbol;Acc:MGI:2654705]	2751.7	0.153848	0.0803592	1.91602	0.055363	0.387295	2781.32	0.108458	0.0882024	1.2223	0.221593	0.993699
ENSMUSG00000036411	9530077C05Rik	RIKEN cDNA 9530077C05 gene [Source:MGI Symbol;Acc:MGI:1915533]	379.399	0.101512	0.108057	0.924164	0.355401	0.767936	346.045	0.0126167	0.0933741	0.179536	0.857517	0.998661
ENSMUSG00000044125	9530080O11Rik	RIKEN cDNA 9530080O11 gene [Source:MGI Symbol;Acc:MGI:2441751]	100.883	0.107259	0.0991717	1.0958	0.273168	0.698536	98.3705	0.0648759	0.0843272	0.759715	0.447425	0.995653
ENSMUSG00000097006	9530082P21Rik	RIKEN cDNA 9530082P21 gene [Source:MGI Symbol;Acc:MGI:3603340]	768.874	-0.0185055	0.104446	-0.208955	0.834484	0.959566	858.746	-0.0144079	0.0951367	-0.140888	0.887959	0.998661
ENSMUSG00000107742	9530085L11Rik	RIKEN cDNA 9530085L11 gene [Source:MGI Symbol;Acc:MGI:2443889]	47.0012	0.00923794	0.0682216	0.477285	0.633159	0.901146	36.2065	0.0216697	0.054564	0.191697	0.84798	0.998661
ENSMUSG00000108076	9530086O07Rik	RIKEN cDNA 9530086O07 gene [Source:MGI Symbol;Acc:MGI:1925991]	12.3573	-0.0126295	0.0364904	-0.778826	0.436082	0.814344	20.6405	0.00288178	0.0334439	-0.189079	0.850031	0.998661
ENSMUSG00000097825	9630001P10Rik	RIKEN cDNA 9630001P10 gene [Source:MGI Symbol;Acc:MGI:2441755]	25.4256	0.0634383	0.0641476	0.304174	0.760996	0.938191	49.2715	0.114318	0.0637737	1.45743	0.144996	0.985809
ENSMUSG00000103867	9630010A21Rik	RIKEN cDNA 9630010A21 gene [Source:MGI Symbol;Acc:MGI:2442787]	33.8789	-0.138205	0.0690965	-2.00192	0.045293	0.353768	34.3263	-0.0322002	0.0513329	-1.15565	0.247825	0.993699
ENSMUSG00000051295	9630028B13Rik	RIKEN cDNA 9630028B13 gene [Source:MGI Symbol;Acc:MGI:2442281]	9.70679	0.0235493	0.0405168	1.49559	0.134762	0.552079	19.1097	-0.0251051	0.0321848	-2.49266	0.0126791	0.870777
ENSMUSG00000057710	9630041A04Rik	RIKEN cDNA 9630041A04 gene [Source:MGI Symbol;Acc:MGI:3045242]	12.0933	0.0295917	0.0539941	0.942773	0.345797	0.760535	8.04263	-0.025606	0.0346407	-0.937156	0.348678	0.993699
ENSMUSG00000087528	9830144P21Rik	RIKEN cDNA 9830144P21 gene [Source:MGI Symbol;Acc:MGI:3041171]	218.119	-0.335346	0.108751	-3.09131	0.00199277	0.0727432	255.379	-0.0922256	0.0921089	-1.13294	0.25724	0.993699
ENSMUSG00000096052	9930004E17Rik	RIKEN cDNA 9930004E17 gene [Source:MGI Symbol;Acc:MGI:3603579]	45.3591	0.141787	0.077883	1.82634	0.0677997	0.420767	32.1564	-0.0109879	0.0540101	-0.60736	0.543612	0.995653
ENSMUSG00000044551	9930012K11Rik	RIKEN cDNA 9930012K11 gene [Source:MGI Symbol;Acc:MGI:2145726]	18.3501	-0.0568836	0.0640571	-0.69169	0.489132	0.84293	17.7921	-0.0317627	0.0487171	-0.85432	0.392928	0.995174
ENSMUSG00000097493	9930014A18Rik	RIKEN cDNA 9930014A18 gene [Source:MGI Symbol;Acc:MGI:2444091]	188.784	0.236828	0.106283	2.49214	0.0126975	0.197567	188.501	0.157637	0.0898426	1.72728	0.0841169	0.969412
ENSMUSG00000046138	9930021J03Rik	RIKEN cDNA 9930021J03 gene [Source:MGI Symbol;Acc:MGI:2444398]	6900.4	0.113909	0.0689776	1.65384	0.0981605	0.486823	6441.79	0.0787989	0.0933471	0.822062	0.411042	0.995653
ENSMUSG00000111131	9930024M15Rik	RIKEN cDNA 9930024M15 gene [Source:MGI Symbol;Acc:MGI:3026920]	6.56263	-0.0785474	0.0397672	-2.69183	0.00710605	0.145332	NA	NA	NA	NA	NA	NA
ENSMUSG00000044730	9930104L06Rik	RIKEN cDNA 9930104L06 gene [Source:MGI Symbol;Acc:MGI:3041172]	295.656	-0.134105	0.10876	-1.32681	0.184572	0.613921	222.31	-0.0379913	0.0941377	-0.44257	0.658077	0.995653
ENSMUSG00000069892	9930111J21Rik2	RIKEN cDNA 9930111J21 gene 2 [Source:MGI Symbol;Acc:MGI:3711310]	10.7543	0.0151749	0.0429245	0.918123	0.358555	0.770666	8.77804	-0.0516281	0.0347466	-1.12716	0.259675	0.993699
ENSMUSG00000108120	9930120I10Rik	RIKEN cDNA 9930120I10 gene [Source:MGI Symbol;Acc:MGI:1924996]	7.35293	-0.0278287	0.0413782	-1.15856	0.246636	0.674148	NA	NA	NA	NA	NA	NA
ENSMUSG00000110357	A030001D20Rik	RIKEN cDNA A030001D20 gene [Source:MGI Symbol;Acc:MGI:3696869]	102.154	0.270757	0.105136	2.59328	0.00950667	0.169595	111.856	-0.147145	0.0796681	-1.80218	0.0715164	0.961605
ENSMUSG00000079144	A130010J15Rik	RIKEN cDNA A130010J15 gene [Source:MGI Symbol;Acc:MGI:2441776]	264.941	-0.107662	0.108766	-0.961951	0.336074	0.754011	212.416	0.0334966	0.0926951	0.34174	0.732547	0.99607
ENSMUSG00000112822	A130012E19Rik	RIKEN cDNA A130012E19 gene [Source:MGI Symbol;Acc:MGI:2443640]	23.0823	-0.0483691	0.0578644	-0.63744	0.523838	0.857509	21.5355	-0.109006	0.0488568	-2.86244	0.00420399	0.718893
ENSMUSG00000097944	A130014A01Rik	RIKEN cDNA A130014A01 gene [Source:MGI Symbol;Acc:MGI:3028043]	66.1713	-0.0406489	0.093785	-0.440557	0.659533	0.909717	85.7396	-0.0436198	0.0676636	-1.09676	0.272746	0.993699
ENSMUSG00000102642	A130048G24Rik	RIKEN cDNA A130048G24 gene [Source:MGI Symbol;Acc:MGI:2443520]	6.96389	0.0544519	0.0427736	1.43892	0.150173	0.573595	NA	NA	NA	NA	NA	NA
ENSMUSG00000102277	A130050O07Rik	RIKEN cDNA A130050O07 gene [Source:MGI Symbol;Acc:MGI:2443458]	6.85119	-0.00209823	0.0346518	-0.00913866	0.992709	0.998264	14.0567	-0.0650437	0.0396723	-2.14035	0.0323265	0.938874
ENSMUSG00000112095	A130077B15Rik	RIKEN cDNA A130077B15 gene [Source:MGI Symbol;Acc:MGI:2441782]	13.3612	-0.029254	0.0574102	-0.401176	0.68829	0.918348	15.029	-0.0156481	0.044628	-0.574313	0.565756	0.995653
ENSMUSG00000105891	A230001M10Rik	RIKEN cDNA A230001M10 gene [Source:MGI Symbol;Acc:MGI:2443043]	25.406	0.156045	0.0722306	2.12583	0.0335176	0.309551	11.0595	0.00799029	0.0355447	-0.0557002	0.955581	0.998661
ENSMUSG00000087306	A230004M16Rik	RIKEN cDNA A230004M16 gene [Source:MGI Symbol;Acc:MGI:2445050]	53.6188	-0.121338	0.0937355	-1.31545	0.188357	0.618679	46.5661	-0.0146436	0.0693928	-0.261652	0.79359	0.997456
ENSMUSG00000087612	A230005M16Rik	RIKEN cDNA A230005M16 gene [Source:MGI Symbol;Acc:MGI:3603401]	9.58517	-0.0234467	0.0503508	-0.327621	0.743198	0.93299	10.8938	0.0198712	0.035474	0.411129	0.680978	0.995653
ENSMUSG00000068151	A230006K03Rik	RIKEN cDNA A230006K03 gene [Source:MGI Symbol;Acc:MGI:3644205]	90.4087	-0.16773	0.100453	-1.86426	0.0622854	0.407371	90.5426	-0.114098	0.0843126	-1.36193	0.173221	0.992532
ENSMUSG00000096960	A230028O05Rik	RIKEN cDNA A230028O05 gene [Source:MGI Symbol;Acc:MGI:2442126]	16.7249	0.0327984	0.0433962	1.69545	0.0899907	0.472023	11.0708	0.00291546	0.0299294	0.0547562	0.956333	0.998661
ENSMUSG00000087178	A230056P14Rik	RIKEN cDNA A230056P14 gene [Source:MGI Symbol;Acc:MGI:2444856]	441.864	0.0684723	0.103084	0.684964	0.493367	0.844244	509.994	0.0766599	0.095245	0.79793	0.424911	0.995653
ENSMUSG00000109394	A230057D06Rik	RIKEN cDNA A230057D06 gene [Source:MGI Symbol;Acc:MGI:2442922]	92.5469	-0.13955	0.0986026	-1.51581	0.129568	0.545769	116.561	-0.124485	0.0713927	-1.73733	0.0823292	0.964983
ENSMUSG00000097692	A230060F14Rik	RIKEN cDNA A230060F14 gene [Source:MGI Symbol;Acc:MGI:3642156]	7.55848	0.0327656	0.0367541	0.433308	0.664791	0.912724	7.44975	-0.0110468	0.032742	-0.343092	0.731529	0.99607
ENSMUSG00000086877	A230072C01Rik	RIKEN cDNA A230072C01 gene [Source:MGI Symbol;Acc:MGI:2444644]	150.332	0.0264981	0.107804	0.311472	0.755442	0.936594	153.92	-0.0282921	0.0815501	-0.509566	0.610355	0.995653
ENSMUSG00000084771	A230072E10Rik	RIKEN cDNA A230072E10 gene [Source:MGI Symbol;Acc:MGI:3603753]	31.4905	-0.0499923	0.0744309	-0.717186	0.473259	0.834585	24.8926	0.0673639	0.0476952	1.89102	0.0586213	0.956672
ENSMUSG00000100600	A230077H06Rik	RIKEN cDNA A230077H06 gene [Source:MGI Symbol;Acc:MGI:2443592]	60.0987	0.0280112	0.0871151	0.377354	0.70591	0.922577	58.71	0.0320605	0.06656	0.323457	0.746349	0.99607
ENSMUSG00000112367	A230081H15Rik	Riken cDNA A230081H15 gene [Source:MGI Symbol;Acc:MGI:4437789]	24.4524	-0.153389	0.0692629	-2.5065	0.0121931	0.192674	33.8645	0.0414222	0.0571252	0.92528	0.35482	0.993699
ENSMUSG00000055818	A230083G16Rik	RIKEN cDNA A230083G16 gene [Source:MGI Symbol;Acc:MGI:3045289]	18.0597	-0.0203521	0.0585962	-0.06244	0.950212	0.989981	18.5806	-0.00129461	0.0465815	-0.306669	0.759095	0.99607
ENSMUSG00000085482	A230083N12Rik	RIKEN cDNA A230083N12 gene [Source:MGI Symbol;Acc:MGI:3698879]	7.31543	-0.0153896	0.0403242	-0.362075	0.717296	0.92622	14.0076	-0.0759616	0.0427478	-1.62915	0.103282	0.974665
ENSMUSG00000110047	A230085B16Rik	RIKEN cDNA A230085B16 gene [Source:MGI Symbol;Acc:MGI:3045287]	11.925	-0.00678569	0.0515421	-0.17805	0.858684	0.966939	15.6491	-0.0282707	0.0375241	-0.867518	0.385658	0.99448
ENSMUSG00000087026	A230103J11Rik	RIKEN cDNA A230103J11 gene [Source:MGI Symbol;Acc:MGI:2444082]	40.584	-0.0626402	0.0859158	-0.695366	0.486826	0.840807	67.4696	-0.0610317	0.0704992	-0.912768	0.361364	0.993699
ENSMUSG00000109122	A230103L15Rik	RIKEN cDNA A230103L15 gene [Source:MGI Symbol;Acc:MGI:1925005]	175.073	-0.226218	0.104385	-2.4373	0.0147972	0.212326	211.568	-0.00915746	0.084251	-0.340912	0.73317	0.99607
ENSMUSG00000097292	A230107N01Rik	RIKEN cDNA A230107N01 gene [Source:MGI Symbol;Acc:MGI:2445042]	6.1021	0.034339	0.0363004	1.17795	0.238816	0.667755	6.56926	-0.000900004	0.0294367	0.726439	0.46757	0.995653
ENSMUSG00000030111	A2m	alpha-2-macroglobulin [Source:MGI Symbol;Acc:MGI:2449119]	106.647	0.0954864	0.0965502	1.21669	0.223722	0.653566	113.632	0.00154532	0.079429	-0.0490171	0.960906	0.998661
ENSMUSG00000047228	A2ml1	alpha-2-macroglobulin like 1 [Source:MGI Symbol;Acc:MGI:3039594]	390.837	0.158108	0.106436	1.42226	0.15495	0.579674	371.967	0.111637	0.0945702	1.17427	0.240288	0.993699
ENSMUSG00000052479	A330008L17Rik	RIKEN cDNA A330008L17 gene [Source:MGI Symbol;Acc:MGI:2443215]	523.786	-0.0853106	0.102389	-0.811925	0.416834	0.8048	586.367	0.140844	0.0952746	1.39009	0.1645	0.992532
ENSMUSG00000097915	A330009N23Rik	RIKEN cDNA A330009N23 gene [Source:MGI Symbol;Acc:MGI:2443491]	81.6596	-0.00104432	0.0939703	-0.121021	0.903674	0.978093	68.0955	0.0123244	0.0731787	-0.128289	0.89792	0.998661
ENSMUSG00000104093	A330015K06Rik	RIKEN cDNA A330015K06 gene [Source:MGI Symbol;Acc:MGI:2443553]	72.3996	-0.0723336	0.0943822	-0.811336	0.417173	0.805294	69.5085	0.0768882	0.0649248	1.74957	0.0801933	0.961605
ENSMUSG00000096929	A330023F24Rik	RIKEN cDNA A330023F24 gene [Source:MGI Symbol;Acc:MGI:2443958]	267.559	-0.410473	0.10858	-3.84135	0.000122361	0.0132481	302.197	-0.199166	0.0879835	-2.61943	0.00880781	0.820084
ENSMUSG00000097622	A330033J07Rik	RIKEN cDNA A330033J07 gene [Source:MGI Symbol;Acc:MGI:2444369]	8.52361	-0.00263248	0.0398862	-0.538857	0.589985	0.885091	6.0166	-0.00786204	0.0265342	-1.34028	0.180153	0.992532
ENSMUSG00000085615	A330035P11Rik	RIKEN cDNA A330035P11 gene [Source:MGI Symbol;Acc:MGI:2442610]	27.6246	-0.0127655	0.0641045	-0.0565552	0.9549	0.99029	37.8916	0.115697	0.0577625	2.08784	0.0368126	0.94259
ENSMUSG00000086213	A330040F15Rik	RIKEN cDNA A330040F15 gene [Source:MGI Symbol;Acc:MGI:3698434]	30.8453	0.0222728	0.0728157	0.325725	0.744633	0.933219	35.1368	-0.118758	0.0592299	-2.43618	0.0148433	0.887543
ENSMUSG00000087466	A330041J22Rik	RIKEN cDNA A330041J22 gene [Source:MGI Symbol;Acc:MGI:2442269]	31.1727	-0.0296282	0.0686214	-0.557849	0.576947	0.879067	55.3667	0.0239431	0.0650561	0.108814	0.91335	0.998661
ENSMUSG00000097326	A330048O09Rik	RIKEN cDNA A330048O09 gene [Source:MGI Symbol;Acc:MGI:2443792]	63.3455	0.301435	0.0922374	3.29079	0.00099908	0.0481814	66.3725	0.0566567	0.0668266	0.89799	0.369191	0.993699
ENSMUSG00000103181	A330069K06Rik	RIKEN cDNA A330069K06 gene [Source:MGI Symbol;Acc:MGI:2685464]	10.1252	0.00807104	0.044099	0.0649267	0.948232	0.989875	9.45366	0.0246784	0.0330965	1.15945	0.246274	0.993699
ENSMUSG00000052014	A330070K13Rik	RIKEN cDNA A330070K13 gene [Source:MGI Symbol;Acc:MGI:2685897]	41.8305	-0.177339	0.0859322	-2.31231	0.0207604	0.252691	25.9943	0.0207531	0.0446145	0.92924	0.352765	0.993699
ENSMUSG00000102995	A330074H02Rik	RIKEN cDNA A330074H02 gene [Source:MGI Symbol;Acc:MGI:3028065]	51.578	-0.0560214	0.082793	-0.566296	0.571192	0.877206	54.3248	0.019665	0.0659417	-0.113127	0.90993	0.998661
ENSMUSG00000097960	A330074K22Rik	RIKEN cDNA A330074K22 gene [Source:MGI Symbol;Acc:MGI:3045392]	37.2597	-0.118331	0.0854814	-1.32669	0.184613	0.613921	25.5781	-0.127539	0.0551353	-2.39419	0.0166569	0.897757
ENSMUSG00000109321	A330076H08Rik	RIKEN cDNA A330076H08 gene [Source:MGI Symbol;Acc:MGI:2443193]	186.835	-0.225213	0.103907	-2.30315	0.0212705	0.254611	238.35	-0.10503	0.0848789	-1.42342	0.154615	0.988704
ENSMUSG00000098284	A330093E20Rik	RIKEN cDNA A330093E20 gene [Source:MGI Symbol;Acc:MGI:2147325]	41.5986	-0.0349689	0.0755874	-0.573191	0.566516	0.875259	45.798	-0.0620741	0.0574486	-1.2549	0.209515	0.993699
ENSMUSG00000086363	A330102I10Rik	RIKEN cDNA A330102I10 gene [Source:MGI Symbol;Acc:MGI:1925170]	69.7886	-0.0155439	0.0941308	-0.0627332	0.949979	0.989981	69.226	-0.196144	0.0767432	-2.64212	0.00823885	0.817112
ENSMUSG00000028794	A3galt2	alpha 1,3-galactosyltransferase 2 (isoglobotriaosylceramide synthase) [Source:MGI Symbol;Acc:MGI:2685279]	17.3421	-0.0752466	0.0619417	-1.20712	0.227386	0.65682	14.3724	0.0237614	0.0457973	0.622047	0.533911	0.995653
ENSMUSG00000047613	A430005L14Rik	RIKEN cDNA A430005L14 gene [Source:MGI Symbol;Acc:MGI:2140680]	109.313	0.0166786	0.105955	0.143688	0.885747	0.973769	138.656	-0.0546797	0.0874086	-0.704128	0.481353	0.995653
ENSMUSG00000097603	A430010J10Rik	RIKEN cDNA A430010J10 gene [Source:MGI Symbol;Acc:MGI:2442501]	18.7685	-0.0992375	0.0578848	-2.08797	0.0368004	0.324993	12.4243	0.00270099	0.0372052	-0.480298	0.631016	0.995653
ENSMUSG00000104432	A430027C01Rik	RIKEN cDNA A430027C01 gene [Source:MGI Symbol;Acc:MGI:2143417]	6.20797	0.00789091	0.0380122	0.622766	0.533438	0.86119	7.71703	0.0123048	0.0327477	0.485937	0.627012	0.995653
ENSMUSG00000104507	A430027H14Rik	RIKEN cDNA A430027H14 gene [Source:MGI Symbol;Acc:MGI:2443106]	19.1829	0.0222396	0.0620799	0.236918	0.812721	0.954392	16.6462	-0.00267484	0.0380597	-0.776739	0.437313	0.995653
ENSMUSG00000112417	A430028G04Rik	RIKEN cDNA A430028G04 gene [Source:MGI Symbol;Acc:MGI:2444187]	12.7647	-0.0792538	0.0474797	-2.38733	0.0169713	0.229352	11.7149	0.00487258	0.0359439	-0.391492	0.695433	0.995653
ENSMUSG00000056014	A430033K04Rik	RIKEN cDNA A430033K04 gene [Source:MGI Symbol;Acc:MGI:3583896]	354.623	-0.0798167	0.104451	-0.7665	0.443379	0.818128	360.451	0.0490772	0.0952963	0.475342	0.634543	0.995653
ENSMUSG00000087305	A430035B10Rik	RIKEN cDNA A430035B10 gene [Source:MGI Symbol;Acc:MGI:2443789]	193.76	0.253964	0.106133	2.55317	0.0106749	0.180582	192.858	-0.0625912	0.0872152	-0.61554	0.538198	0.995653
ENSMUSG00000102372	A430050A11Rik	RIKEN cDNA A430050A11 gene [Source:MGI Symbol;Acc:MGI:3028067]	9.76357	-0.043113	0.0446808	-1.49585	0.134693	0.552074	8.16376	0.0157911	0.0286522	1.63747	0.101533	0.972751
ENSMUSG00000090564	A430057M04Rik	RIKEN cDNA A430057M04 gene [Source:MGI Symbol;Acc:MGI:2442125]	15.2189	-0.0150063	0.0503967	-0.107964	0.914025	0.981756	19.7354	0.0149242	0.0383061	0.0184684	0.985265	0.998769
ENSMUSG00000112096	A430103D13Rik	RIKEN cDNA A430103D13 gene [Source:MGI Symbol;Acc:MGI:1925025]	71.4552	-0.0104115	0.0927179	-0.135516	0.892204	0.975336	91.8944	-0.0481405	0.0819903	-0.674214	0.500175	0.995653
ENSMUSG00000086851	A430108G06Rik	RIKEN cDNA A430108G06 gene [Source:MGI Symbol;Acc:MGI:2442478]	62.529	0.0334342	0.0963962	0.438216	0.66123	0.91103	54.6472	-0.0451277	0.0662642	-0.849689	0.395498	0.995174
ENSMUSG00000102415	A430110C17Rik	RIKEN cDNA A430110C17 gene [Source:MGI Symbol;Acc:MGI:2444994]	12.8082	-0.0619047	0.0493549	-1.33658	0.181361	0.609391	20.9006	0.0356006	0.044512	1.39843	0.161983	0.992532
ENSMUSG00000054135	A430110L20Rik	RIKEN cDNA A430110L20 gene [Source:MGI Symbol;Acc:MGI:3036249]	6.58199	-0.0135385	0.032547	-0.216244	0.828797	0.958093	11.1871	0.0185401	0.0303685	0.584727	0.558731	0.995653
ENSMUSG00000006462	A530013C23Rik	RIKEN cDNA A530013C23 gene [Source:MGI Symbol;Acc:MGI:3041178]	19.6713	0.00871167	0.0537814	0.129686	0.896815	0.97585	19.7492	-0.0318421	0.0485199	-0.239336	0.810845	0.997456
ENSMUSG00000043122	A530016L24Rik	RIKEN cDNA A530016L24 gene [Source:MGI Symbol;Acc:MGI:2443020]	17.4734	-0.0415846	0.0479051	-1.43174	0.152217	0.575106	11.0438	0.0558292	0.0326701	2.08534	0.0370386	0.94259
ENSMUSG00000072847	A530017D24Rik	RIKEN cDNA A530017D24 gene [Source:MGI Symbol;Acc:MGI:2144320]	141.409	0.00552431	0.104939	0.0159758	0.987254	0.996545	158.555	-0.0211537	0.0876795	-0.330892	0.740726	0.99607
ENSMUSG00000104973	A530041M06Rik	RIKEN cDNA A530041M06 gene [Source:MGI Symbol;Acc:MGI:3026943]	32.7389	-0.2289	0.0770663	-3.23375	0.00122176	0.0551783	57.175	0.0336736	0.0509046	-0.079024	0.937014	0.998661
ENSMUSG00000087694	A530058N18Rik	RIKEN cDNA A530058N18 gene [Source:MGI Symbol;Acc:MGI:2444858]	36.8391	-0.115687	0.0663329	-1.46627	0.142575	0.565159	35.1958	-0.0262475	0.0601911	-0.51191	0.608714	0.995653
ENSMUSG00000104273	A530064N14Rik	RIKEN cDNA A530064N14 gene [Source:MGI Symbol;Acc:MGI:3028068]	12.0326	0.0142832	0.0479475	0.179906	0.857226	0.966567	19.2969	-0.0198809	0.039185	-0.963425	0.335334	0.993699
ENSMUSG00000085112	A530072M11Rik	RIKEN cDNA gene A530072M11 [Source:MGI Symbol;Acc:MGI:4440477]	12.4441	-0.0128494	0.0487202	0.344691	0.730327	0.928915	21.1706	0.00387963	0.0466039	0.264175	0.791645	0.997456
ENSMUSG00000106024	A530083M17Rik	RIKEN cDNA A530083M17 gene [Source:MGI Symbol;Acc:MGI:2444172]	21.7426	-0.0874979	0.0533515	-2.0934	0.0363139	0.323107	35.0979	-0.0677967	0.053596	-1.13885	0.254766	0.993699
ENSMUSG00000090863	A530084C06Rik	RIKEN cDNA A530084C06 gene [Source:MGI Symbol;Acc:MGI:3704402]	8.78831	0.00104262	0.0351943	1.41949	0.155756	0.580728	NA	NA	NA	NA	NA	NA
ENSMUSG00000052760	A630001G21Rik	RIKEN cDNA A630001G21 gene [Source:MGI Symbol;Acc:MGI:2443131]	29.443	0.0432116	0.0625171	0.449716	0.652915	0.908142	29.9082	0.0767706	0.0546132	1.75288	0.0796228	0.961605
ENSMUSG00000110498	A630001O12Rik	RIKEN cDNA A630001O12 gene [Source:MGI Symbol;Acc:MGI:3041181]	9.04156	-0.0366643	0.0418605	-0.766335	0.443477	0.818128	NA	NA	NA	NA	NA	NA
ENSMUSG00000048215	A630023P12Rik	RIKEN cDNA A630023P12 gene [Source:MGI Symbol;Acc:MGI:2445162]	9.23201	-0.0295707	0.0409484	-0.763977	0.444881	0.81834	NA	NA	NA	NA	NA	NA
ENSMUSG00000086725	A630052C17Rik	RIKEN cDNA A630052C17 gene [Source:MGI Symbol;Acc:MGI:2444673]	89.3941	-0.037458	0.100835	-0.38314	0.701616	0.921271	104.245	-0.0545628	0.0707118	-0.897447	0.36948	0.993699
ENSMUSG00000097160	A630072L19Rik	RIKEN cDNA A630072L19 gene [Source:MGI Symbol;Acc:MGI:3641830]	7.48482	-0.0493048	0.0349105	-1.62904	0.103304	0.498189	9.18958	-0.0282595	0.0301683	-1.29521	0.195248	0.993699
ENSMUSG00000102721	A630081D01Rik	RIKEN cDNA A630081D01 gene [Source:MGI Symbol;Acc:MGI:2138649]	9.19078	-0.050632	0.0448603	-1.35441	0.175607	0.603146	7.0077	-0.00332408	0.0281985	-0.522626	0.601235	0.995653
ENSMUSG00000110358	A730009L09Rik	RIKEN cDNA A730009L09 gene [Source:MGI Symbol;Acc:MGI:3028032]	42.7244	0.0452077	0.0808505	0.882528	0.377491	0.783087	40.0065	0.00998025	0.0412964	-0.614174	0.539101	0.995653
ENSMUSG00000084846	A730011C13Rik	RIKEN cDNA A730011C13 gene [Source:MGI Symbol;Acc:MGI:2442973]	27.9708	-0.061366	0.0664196	-1.12057	0.262473	0.688257	31.6747	-0.0730602	0.0600197	-1.41464	0.157173	0.992532
ENSMUSG00000085566	A730017L22Rik	RIKEN cDNA A730017L22 gene [Source:MGI Symbol;Acc:MGI:3584452]	448.636	0.0157384	0.105903	0.180973	0.856389	0.966246	435.972	0.0323773	0.0952819	0.337784	0.735526	0.99607
ENSMUSG00000097924	A730020E08Rik	RIKEN cDNA A730020E08 gene [Source:MGI Symbol;Acc:MGI:2444999]	139.643	-0.046385	0.102659	-0.427387	0.669097	0.913971	145.804	0.176926	0.087493	1.9274	0.0539296	0.956672
ENSMUSG00000044522	A730020M07Rik	RIKEN cDNA A730020M07 gene [Source:MGI Symbol;Acc:MGI:2442643]	15.4968	0.0283441	0.0444626	0.435563	0.663154	0.912415	7.51136	0.0126991	0.0299894	0.978848	0.327655	0.993699
ENSMUSG00000045238	A730035I17Rik	RIKEN cDNA A730035I17 gene [Source:MGI Symbol;Acc:MGI:3696858]	5.89899	0.000591105	0.0383719	-0.391875	0.695151	0.919693	7.07488	0.0155212	0.033903	0.362319	0.717114	0.995653
ENSMUSG00000056738	A730036I17Rik	RIKEN cDNA A730036I17 gene [Source:MGI Symbol;Acc:MGI:3041182]	51.9861	0.0305591	0.0737225	0.432576	0.665323	0.913069	40.9845	0.0317189	0.049584	0.623924	0.532678	0.995653
ENSMUSG00000085139	A730046J19Rik	RIKEN cDNA A730046J19 gene [Source:MGI Symbol;Acc:MGI:2442684]	7.19643	0.00212482	0.0321752	-1.79856	0.072088	0.433015	6.65761	-0.00236749	0.021858	-1.76076	0.0782786	0.961605
ENSMUSG00000048636	A730049H05Rik	RIKEN cDNA A730049H05 gene [Source:MGI Symbol;Acc:MGI:1921766]	31.2308	-0.0683357	0.0642955	-1.40685	0.159472	0.585117	11.0198	-0.00407103	0.037011	-0.396397	0.691812	0.995653
ENSMUSG00000097756	A730056A06Rik	RIKEN cDNA A730056A06 gene [Source:MGI Symbol;Acc:MGI:2442718]	79.8422	0.0535051	0.1004	0.439748	0.66012	0.910205	65.1325	-0.0119305	0.0722129	-0.218103	0.827349	0.997456
ENSMUSG00000092375	A730060N03Rik	RIKEN cDNA A730060N03 gene [Source:MGI Symbol;Acc:MGI:2444190]	25.1776	0.000478249	0.0694256	-0.0302917	0.975834	0.993863	26.487	-0.0161131	0.0551826	-0.636648	0.524354	0.995653
ENSMUSG00000112639	A730063M14Rik	RIKEN cDNA A730063M14 gene [Source:MGI Symbol;Acc:MGI:2443898]	28.1412	-0.0160213	0.0722945	0.243053	0.807964	0.952974	23.8411	0.0449353	0.0464706	1.16657	0.243384	0.993699
ENSMUSG00000086693	A730081D07Rik	RIKEN cDNA A730081D07 gene [Source:MGI Symbol;Acc:MGI:2441825]	49.1703	0.0519021	0.0796995	1.00048	0.317077	0.739	45.7844	0.0552315	0.0676661	0.700291	0.483746	0.995653
ENSMUSG00000093598	A730085K08Rik	RIKEN cDNA A730085K08 gene [Source:MGI Symbol;Acc:MGI:3605633]	6.00055	-0.0085814	0.0292558	-1.25978	0.20775	0.640241	NA	NA	NA	NA	NA	NA
ENSMUSG00000103529	A730089K16Rik	RIKEN cDNA A730089K16 gene [Source:MGI Symbol;Acc:MGI:2443970]	21.786	0.00556721	0.0629621	-0.681925	0.495286	0.845873	30.9114	0.0571999	0.0571764	0.820846	0.411734	0.995653
ENSMUSG00000090120	A730090N16Rik	RIKEN cDNA A730090N16 gene [Source:MGI Symbol;Acc:MGI:2442748]	27.9828	-0.00886467	0.0584893	-0.714277	0.475056	0.835146	22.9076	-0.00627545	0.0450658	-0.562214	0.57397	0.995653
ENSMUSG00000053181	A830005F24Rik	RIKEN cDNA A830005F24 gene [Source:MGI Symbol;Acc:MGI:3045249]	29.4326	0.0294423	0.0726351	-0.0219946	0.982452	0.995627	20.2263	0.00572556	0.0450029	-0.772139	0.440032	0.995653
ENSMUSG00000100627	A830008E24Rik	RIKEN cDNA A830008E24 gene [Source:MGI Symbol;Acc:MGI:3041183]	9.08008	-0.0384334	0.0454306	-1.66687	0.0955407	0.481643	7.81275	0.00550707	0.0334017	-0.141446	0.887517	0.998661
ENSMUSG00000089957	A830011K09Rik	RIKEN cDNA A830011K09 gene [Source:MGI Symbol;Acc:MGI:2442570]	137.595	0.194441	0.104731	1.96385	0.0495481	0.370751	147.732	0.104378	0.0842341	1.20952	0.226463	0.993699
ENSMUSG00000057715	A830018L16Rik	RIKEN cDNA A830018L16 gene [Source:MGI Symbol;Acc:MGI:2444149]	4007.32	-0.278519	0.0858267	-3.21276	0.00131465	0.0571726	3862.63	0.0301098	0.0922875	0.302841	0.762011	0.99607
ENSMUSG00000105923	A830019L24Rik	RIKEN cDNA A830019L24 gene [Source:MGI Symbol;Acc:MGI:2443282]	6.57475	-0.033201	0.0400377	-0.0979835	0.921945	0.984535	15.4214	0.0340492	0.0410389	0.543121	0.587046	0.995653
ENSMUSG00000094707	A830019P07Rik	RIKEN cDNA A830019P07 gene [Source:MGI Symbol;Acc:MGI:3028035]	9.79269	-0.0123856	0.052411	-0.298476	0.76534	0.940278	16.3583	0.00387059	0.0437213	-0.398834	0.690016	0.995653
ENSMUSG00000055010	A830031A19Rik	RIKEN cDNA A830031A19 gene [Source:MGI Symbol;Acc:MGI:2685508]	17.9258	-0.041934	0.0608614	-0.610755	0.541362	0.864501	6.49987	0.00962863	0.0315641	0.576101	0.564547	0.995653
ENSMUSG00000111329	A830035O19Rik	RIKEN cDNA A830035O19 gene [Source:MGI Symbol;Acc:MGI:3704334]	50.748	-0.0505987	0.0767192	-0.506513	0.612496	0.895379	53.5407	-0.0794149	0.0580152	-1.90681	0.0565446	0.956672
ENSMUSG00000084890	A830036E02Rik	RIKEN cDNA A830036E02 gene [Source:MGI Symbol;Acc:MGI:3686876]	297.915	0.032788	0.107072	0.329053	0.742115	0.932349	351.153	0.0936206	0.094318	0.92735	0.353745	0.993699
ENSMUSG00000097413	A830052D11Rik	RIKEN cDNA A830052D11 gene [Source:MGI Symbol;Acc:MGI:3028074]	14.281	-0.0547033	0.0605326	-0.895801	0.370359	0.779514	22.2001	0.0531715	0.0524431	1.14486	0.252268	0.993699
ENSMUSG00000091890	A830073O21Rik	RIKEN cDNA A830073O21 gene [Source:MGI Symbol;Acc:MGI:2443692]	80.1855	-0.0275735	0.0974263	-0.20882	0.834589	0.959574	78.4212	0.0471827	0.0763327	0.605833	0.544626	0.995653
ENSMUSG00000087143	A830082K12Rik	RIKEN cDNA A830082K12 gene [Source:MGI Symbol;Acc:MGI:2443527]	1020.86	-0.0517835	0.095476	-0.496518	0.619529	0.897158	973.397	-0.0356954	0.0950225	-0.395578	0.692416	0.995653
ENSMUSG00000112280	A830082N09Rik	RIKEN cDNA A830082N09 gene [Source:MGI Symbol;Acc:MGI:3041184]	650.6	0.0611393	0.100939	0.630201	0.528563	0.85904	625.343	-0.108863	0.0946194	-1.15135	0.249587	0.993699
ENSMUSG00000074664	A830092H15Rik	RIKEN cDNA A830092H15 gene [Source:MGI Symbol;Acc:MGI:3698881]	121.066	-0.107333	0.0943397	-1.08054	0.279904	0.703599	101.217	0.070928	0.0744034	0.682034	0.495217	0.995653
ENSMUSG00000075330	A930003A15Rik	RIKEN cDNA A930003A15 gene [Source:MGI Symbol;Acc:MGI:1915412]	7.58805	-0.0216188	0.0394609	-0.145328	0.884452	0.9734	5.18572	-0.0115263	0.0255501	-0.820985	0.411655	0.995653
ENSMUSG00000105076	A930003O13Rik	RIKEN cDNA A930003O13 gene [Source:MGI Symbol;Acc:MGI:3612704]	39.3503	0.164329	0.079677	2.24725	0.0246242	0.270379	33.2201	-0.0214374	0.0579671	-0.460542	0.645127	0.995653
ENSMUSG00000054057	A930004D18Rik	RIKEN cDNA A930004D18 gene [Source:MGI Symbol;Acc:MGI:1925190]	100.644	0.00764783	0.0976116	0.135819	0.891964	0.975336	112.018	-0.0726398	0.0760755	-1.30582	0.191615	0.992532
ENSMUSG00000102602	A930004J17Rik	RIKEN cDNA A930004J17 gene [Source:MGI Symbol;Acc:MGI:2442442]	90.0845	0.0805287	0.0840765	0.897556	0.369422	0.778552	99.2637	-0.141404	0.0772766	-1.82508	0.0679891	0.957855
ENSMUSG00000054426	A930005H10Rik	RIKEN cDNA A930005H10 gene [Source:MGI Symbol;Acc:MGI:1915411]	155.206	0.248284	0.107549	2.35289	0.018628	0.240524	170.135	0.00635603	0.0881158	0.098618	0.921442	0.998661
ENSMUSG00000103001	A930005N03Rik	RIKEN cDNA A930005N03 gene [Source:MGI Symbol;Acc:MGI:1924441]	12.5499	-0.0105549	0.0479126	0.359202	0.719444	0.926638	33.4265	0.0893978	0.0420839	0.23763	0.812168	0.997456
ENSMUSG00000102097	A930006L05Rik	RIKEN cDNA A930006L05 gene [Source:MGI Symbol;Acc:MGI:3045290]	14.3021	-0.0557914	0.0531136	-1.28133	0.200077	0.632209	7.99543	0.0272625	0.0278427	1.60159	0.109246	0.978697
ENSMUSG00000097855	A930007I19Rik	RIKEN cDNA A930007I19 gene [Source:MGI Symbol;Acc:MGI:1925029]	40.9354	0.0463008	0.0817738	0.674242	0.500158	0.848046	43.0408	0.039485	0.0625041	0.931242	0.351728	0.993699
ENSMUSG00000092210	A930009A15Rik	RIKEN cDNA A930009A15 gene [Source:MGI Symbol;Acc:MGI:1925048]	7.02682	-0.0165248	0.0466057	-0.283112	0.777091	0.943873	10.8952	-0.0188125	0.0373648	-0.410716	0.681281	0.995653
ENSMUSG00000097610	A930012L18Rik	RIKEN cDNA A930012L18 gene [Source:MGI Symbol;Acc:MGI:2442887]	98.3498	-0.0408666	0.101232	-0.378374	0.705153	0.922577	65.5458	-0.00392024	0.0734203	-0.167227	0.867192	0.998661
ENSMUSG00000054181	A930012O16Rik	RIKEN cDNA A930012O16 gene [Source:MGI Symbol;Acc:MGI:2442255]	6.03337	0.0126464	0.0380695	-0.317344	0.750983	0.935465	3.91003	-0.0176831	0.021321	-0.877506	0.380212	0.994273
ENSMUSG00000092368	A930015D03Rik	RIKEN cDNA A930015D03 gene [Source:MGI Symbol;Acc:MGI:1925060]	7.45379	-0.0363746	0.0463527	-0.541205	0.588366	0.88456	5.78957	-0.00986746	0.0299161	-0.624723	0.532153	0.995653
ENSMUSG00000025727	A930017K11Rik	RIKEN cDNA A930017K11 gene [Source:MGI Symbol;Acc:MGI:2442713]	26.3982	0.0173662	0.0592714	0.795839	0.426125	0.808718	18.0521	0.0292407	0.0483075	0.777299	0.436982	0.995653
ENSMUSG00000060530	A930017M01Rik	RIKEN cDNA A930017M01 gene [Source:MGI Symbol;Acc:MGI:2685151]	50.0422	-0.146827	0.0910473	-1.67615	0.0937083	0.479068	61.3943	-0.0120262	0.0715842	-0.342548	0.731938	0.99607
ENSMUSG00000056735	A930024E05Rik	RIKEN cDNA A930024E05 gene [Source:MGI Symbol;Acc:MGI:1924414]	110.654	-0.19818	0.103976	-2.08604	0.0369747	0.325858	119.807	-0.115585	0.0834232	-1.69754	0.0895944	0.969884
ENSMUSG00000096988	A930029G22Rik	RIKEN cDNA A930029G22 gene [Source:MGI Symbol;Acc:MGI:3605039]	15.8172	-0.080291	0.0621719	-1.21949	0.222656	0.653379	13.0173	-0.0431173	0.0408104	-0.957674	0.338227	0.993699
ENSMUSG00000108985	A930030B08Rik	RIKEN cDNA A930030B08 gene [Source:MGI Symbol;Acc:MGI:1924443]	14.1712	-0.041936	0.0432632	-0.769687	0.441485	0.818128	21.6696	0.00264823	0.0451379	0.425165	0.670717	0.995653
ENSMUSG00000090622	A930033H14Rik	RIKEN cDNA A930033H14 gene [Source:MGI Symbol;Acc:MGI:2444562]	203.884	0.199949	0.108765	1.89566	0.0580053	0.39539	131.829	-0.075725	0.0826435	-0.989223	0.322554	0.993699
ENSMUSG00000105469	A930036I15Rik	RIKEN cDNA A930036I15 gene [Source:MGI Symbol;Acc:MGI:1925217]	52.8109	-0.134297	0.0694586	-2.19627	0.0280724	0.284996	51.7122	-0.0732568	0.062003	-1.39041	0.164405	0.992532
ENSMUSG00000109408	A930037H05Rik	RIKEN cDNA A930037H05 gene [Source:MGI Symbol;Acc:MGI:1925689]	58.6507	0.0268827	0.0928287	0.495757	0.620066	0.897382	78.0475	0.000953499	0.0666512	-0.0252614	0.979846	0.998769
ENSMUSG00000097310	A930038B10Rik	RIKEN cDNA A930038B10 gene [Source:MGI Symbol;Acc:MGI:2443813]	6.26761	0.0199348	0.0338354	0.00996197	0.992052	0.998264	6.6813	-0.00774773	0.0264086	-1.26373	0.206325	0.993699
ENSMUSG00000074357	AA386476	expressed sequence AA386476 [Source:MGI Symbol;Acc:MGI:3034595]	5.96019	-0.00806449	0.0361815	0.0650446	0.948139	0.989875	6.3881	0.0206678	0.0279467	1.2481	0.211994	0.993699
ENSMUSG00000083307	AA414768	expressed sequence AA414768 [Source:MGI Symbol;Acc:MGI:3035137]	88.0726	0.14264	0.0980203	1.47877	0.139202	0.559237	89.1178	-0.00492171	0.0780623	-0.140334	0.888396	0.998661
ENSMUSG00000093483	AA465934	expressed sequence AA465934 [Source:MGI Symbol;Acc:MGI:2671018]	16.8484	0.0202383	0.061753	0.180235	0.856968	0.966562	17.3748	-0.0413218	0.0490242	-0.815693	0.414676	0.995653
ENSMUSG00000073867	AA474408	expressed sequence AA474408 [Source:MGI Symbol;Acc:MGI:3034216]	99.2126	-0.0991512	0.104264	-0.916573	0.359367	0.770892	124.68	0.128008	0.0785254	1.61697	0.105884	0.974689
ENSMUSG00000103149	AA914427	EST AA914427 [Source:MGI Symbol;Acc:MGI:1858439]	6.44783	0.0145601	0.0439927	0.467151	0.640392	0.903722	17.196	-0.00205763	0.0486986	-0.158862	0.873777	0.998661
ENSMUSG00000042510	AA986860	expressed sequence AA986860 [Source:MGI Symbol;Acc:MGI:2138143]	126.162	0.203791	0.106339	1.87907	0.0602344	0.401165	125.548	0.133503	0.0797137	1.63463	0.102128	0.972751
ENSMUSG00000036678	Aaas	achalasia, adrenocortical insufficiency, alacrimia [Source:MGI Symbol;Acc:MGI:2443767]	167.083	-0.196027	0.106368	-1.78186	0.0747723	0.440113	218.704	-0.0379279	0.0940863	-0.408662	0.682788	0.995653
ENSMUSG00000029482	Aacs	acetoacetyl-CoA synthetase [Source:MGI Symbol;Acc:MGI:1926144]	231.534	-0.067602	0.10859	-0.671722	0.501761	0.848518	241.37	-0.0669688	0.0934019	-0.799834	0.423807	0.995653
ENSMUSG00000037257	Aagab	alpha- and gamma-adaptin binding protein [Source:MGI Symbol;Acc:MGI:1914189]	1160.06	-0.093421	0.099578	-0.940903	0.346754	0.760674	1220.8	-0.0779073	0.0870252	-0.895376	0.370586	0.993699
ENSMUSG00000057230	Aak1	AP2 associated kinase 1 [Source:MGI Symbol;Acc:MGI:1098687]	28430.6	-0.0994294	0.068076	-1.442	0.149303	0.573173	28499.4	-0.0257316	0.0764086	-0.336659	0.736374	0.99607
ENSMUSG00000035642	Aamdc	adipogenesis associated Mth938 domain containing [Source:MGI Symbol;Acc:MGI:1913523]	469.839	0.236159	0.104407	2.29158	0.0219297	0.256985	483.919	0.0934071	0.095312	0.983242	0.325488	0.993699
ENSMUSG00000006299	Aamp	angio-associated migratory protein [Source:MGI Symbol;Acc:MGI:107809]	854.505	0.0119394	0.0970388	0.13798	0.890256	0.974729	798.895	0.0640809	0.0919475	0.718846	0.472236	0.995653
ENSMUSG00000027628	Aar2	AAR2 splicing factor homolog [Source:MGI Symbol;Acc:MGI:1915545]	519.842	-0.0916969	0.101722	-0.910499	0.362559	0.774084	488.107	-0.0994915	0.0942377	-1.38979	0.164591	0.992532
ENSMUSG00000068522	Aard	alanine and arginine rich domain containing protein [Source:MGI Symbol;Acc:MGI:2181621]	37.5006	0.125868	0.0804379	1.6135	0.106635	0.50578	38.578	-0.0142847	0.0527284	-0.545729	0.585252	0.995653
ENSMUSG00000031960	Aars	alanyl-tRNA synthetase [Source:MGI Symbol;Acc:MGI:2384560]	1901.97	-0.0555594	0.0802688	-0.678405	0.497515	0.847515	1869.37	-0.196791	0.0941318	-2.26058	0.023785	0.911917
ENSMUSG00000023938	Aars2	alanyl-tRNA synthetase 2, mitochondrial [Source:MGI Symbol;Acc:MGI:2681839]	141.242	-0.0445759	0.106304	-0.296669	0.766719	0.940628	113.272	-0.100334	0.073655	-1.68151	0.0926632	0.971809
ENSMUSG00000075528	Aarsd1	alanyl-tRNA synthetase domain containing 1 [Source:MGI Symbol;Acc:MGI:1916934]	8.64983	-0.0361717	0.044426	-0.297083	0.766403	0.940628	6.91027	-0.0245022	0.0314503	-1.22263	0.221469	0.993699
ENSMUSG00000055923	Aasdh	aminoadipate-semialdehyde dehydrogenase [Source:MGI Symbol;Acc:MGI:2442517]	164.433	0.0139293	0.104778	0.0416052	0.966813	0.991127	115.428	-0.113249	0.0776068	-1.57016	0.116378	0.978697
ENSMUSG00000025894	Aasdhppt	aminoadipate-semialdehyde dehydrogenase-phosphopantetheinyl transferase [Source:MGI Symbol;Acc:MGI:1914868]	958.051	0.0179253	0.0938257	0.219041	0.826618	0.958093	1037.04	0.118709	0.0938623	1.19367	0.232608	0.993699
ENSMUSG00000029695	Aass	aminoadipate-semialdehyde synthase [Source:MGI Symbol;Acc:MGI:1353573]	62.3973	0.0659912	0.0881777	0.874631	0.381775	0.785655	52.0384	0.0324999	0.0695938	0.344453	0.730506	0.99607
ENSMUSG00000018697	Aatf	apoptosis antagonizing transcription factor [Source:MGI Symbol;Acc:MGI:1929608]	464.687	0.0850417	0.103453	0.860058	0.389757	0.790951	482.402	-0.0702919	0.0950054	-0.742576	0.457739	0.995653
ENSMUSG00000025375	Aatk	apoptosis-associated tyrosine kinase [Source:MGI Symbol;Acc:MGI:1197518]	1940.41	-0.134379	0.079708	-1.68515	0.0919597	0.476476	1870.39	-0.224504	0.088246	-2.6126	0.00898555	0.820248
ENSMUSG00000046109	AB041806	hypothetical protein, MNCb-2457 [Source:MGI Symbol;Acc:MGI:1931024]	52.2105	0.0321261	0.0814664	0.344524	0.730452	0.928915	54.967	0.0210083	0.0700422	0.354291	0.723121	0.99607
ENSMUSG00000057880	Abat	4-aminobutyrate aminotransferase [Source:MGI Symbol;Acc:MGI:2443582]	5428.2	0.106625	0.078155	1.37072	0.170461	0.596767	4800.47	-0.0195678	0.0861156	-0.24592	0.805744	0.997456
ENSMUSG00000015243	Abca1	ATP-binding cassette, sub-family A (ABC1), member 1 [Source:MGI Symbol;Acc:MGI:99607]	1062.87	-0.129387	0.100478	-1.27222	0.203293	0.63523	1097.71	0.00402465	0.0951892	0.0636805	0.949225	0.998661
ENSMUSG00000004668	Abca13	ATP-binding cassette, sub-family A (ABC1), member 13 [Source:MGI Symbol;Acc:MGI:2388707]	9.46192	0.00616435	0.0162105	0.353849	0.723452	0.927296	NA	NA	NA	NA	NA	NA
ENSMUSG00000035435	Abca17	ATP-binding cassette, sub-family A (ABC1), member 17 [Source:MGI Symbol;Acc:MGI:3625331]	23.4175	0.0192296	0.0686579	0.510083	0.609994	0.894334	19.5881	-0.0453709	0.0431284	-1.43963	0.149973	0.985809
ENSMUSG00000026944	Abca2	ATP-binding cassette, sub-family A (ABC1), member 2 [Source:MGI Symbol;Acc:MGI:99606]	3442.88	-0.0519097	0.0856554	-0.606131	0.544427	0.865042	3493.77	-0.0825537	0.0853824	-1.01613	0.309566	0.993699
ENSMUSG00000024130	Abca3	ATP-binding cassette, sub-family A (ABC1), member 3 [Source:MGI Symbol;Acc:MGI:1351617]	653.654	-0.319502	0.0992095	-3.22028	0.00128063	0.056494	755.265	-0.157906	0.0952194	-1.88198	0.059839	0.956672
ENSMUSG00000028125	Abca4	ATP-binding cassette, sub-family A (ABC1), member 4 [Source:MGI Symbol;Acc:MGI:109424]	181.815	0.038262	0.106563	0.319111	0.749643	0.934952	158.075	-0.0437	0.0786539	-0.318421	0.750165	0.99607
ENSMUSG00000018800	Abca5	ATP-binding cassette, sub-family A (ABC1), member 5 [Source:MGI Symbol;Acc:MGI:2386607]	1399.06	-0.299995	0.0889019	-3.38198	0.000719646	0.0404697	1561.73	-0.0993943	0.094262	-1.05883	0.289679	0.993699
ENSMUSG00000044749	Abca6	ATP-binding cassette, sub-family A (ABC1), member 6 [Source:MGI Symbol;Acc:MGI:1923434]	97.4547	-0.205198	0.10236	-1.94627	0.0516227	0.377243	128.278	-0.0390895	0.0855302	-0.608643	0.542761	0.995653
ENSMUSG00000035722	Abca7	ATP-binding cassette, sub-family A (ABC1), member 7 [Source:MGI Symbol;Acc:MGI:1351646]	72.7278	0.00700256	0.0967431	0.10577	0.915765	0.982245	87.3416	-0.121318	0.0758985	-1.57959	0.114201	0.978697
ENSMUSG00000041828	Abca8a	ATP-binding cassette, sub-family A (ABC1), member 8a [Source:MGI Symbol;Acc:MGI:2386846]	79.785	-0.0831736	0.0938123	-0.829349	0.406907	0.799997	64.0929	0.00883392	0.0702075	0.161204	0.871933	0.998661
ENSMUSG00000020620	Abca8b	ATP-binding cassette, sub-family A (ABC1), member 8b [Source:MGI Symbol;Acc:MGI:1351668]	334.298	-0.204605	0.107377	-1.88666	0.0592063	0.398889	352.789	-0.120959	0.0898942	-1.35687	0.174823	0.992532
ENSMUSG00000041797	Abca9	ATP-binding cassette, sub-family A (ABC1), member 9 [Source:MGI Symbol;Acc:MGI:2386796]	139.725	-0.0558495	0.106923	-0.493964	0.621331	0.897382	136.699	0.009177	0.085098	0.0918016	0.926856	0.998661
ENSMUSG00000031974	Abcb10	ATP-binding cassette, sub-family B (MDR/TAP), member 10 [Source:MGI Symbol;Acc:MGI:1860508]	216.912	0.0393226	0.10864	0.326812	0.74381	0.933207	184.12	-0.0367063	0.0901238	-0.498096	0.618416	0.995653
ENSMUSG00000040584	Abcb1a	ATP-binding cassette, sub-family B (MDR/TAP), member 1A [Source:MGI Symbol;Acc:MGI:97570]	69.3438	-0.101558	0.0823726	-0.626478	0.531002	0.860171	47.1414	-0.0425115	0.0675029	-0.430593	0.666765	0.995653
ENSMUSG00000028970	Abcb1b	ATP-binding cassette, sub-family B (MDR/TAP), member 1B [Source:MGI Symbol;Acc:MGI:97568]	63.6106	-0.11795	0.0892526	-1.49363	0.135272	0.552437	92.8163	-0.0255061	0.0743752	-0.569103	0.569286	0.995653
ENSMUSG00000042476	Abcb4	ATP-binding cassette, sub-family B (MDR/TAP), member 4 [Source:MGI Symbol;Acc:MGI:97569]	68.8323	-0.0424302	0.0960369	-0.325104	0.745103	0.933278	68.7297	-0.0231887	0.0703367	-0.433653	0.664541	0.995653
ENSMUSG00000026198	Abcb6	ATP-binding cassette, sub-family B (MDR/TAP), member 6 [Source:MGI Symbol;Acc:MGI:1921354]	34.687	0.00291022	0.0808825	0.137106	0.890947	0.974966	33.1813	-0.0410866	0.0471495	-1.23763	0.215853	0.993699
ENSMUSG00000031333	Abcb7	ATP-binding cassette, sub-family B (MDR/TAP), member 7 [Source:MGI Symbol;Acc:MGI:109533]	1224.9	-0.0688357	0.092096	-0.713311	0.475653	0.835431	1145.46	0.162952	0.0900237	1.79324	0.0729346	0.961605
ENSMUSG00000028973	Abcb8	ATP-binding cassette, sub-family B (MDR/TAP), member 8 [Source:MGI Symbol;Acc:MGI:1351667]	487.639	0.0990878	0.102599	0.940949	0.346731	0.760674	488.373	-0.181021	0.0952782	-1.8158	0.0694012	0.958285
ENSMUSG00000029408	Abcb9	ATP-binding cassette, sub-family B (MDR/TAP), member 9 [Source:MGI Symbol;Acc:MGI:1861729]	163.106	-0.226406	0.105082	-2.17207	0.0298502	0.294737	162.768	0.0193772	0.0899007	0.125306	0.900281	0.998661
ENSMUSG00000023088	Abcc1	ATP-binding cassette, sub-family C (CFTR/MRP), member 1 [Source:MGI Symbol;Acc:MGI:102676]	381.439	0.0362215	0.106915	0.340855	0.733212	0.930051	392.405	-0.0837101	0.0940643	-0.94076	0.346828	0.993699
ENSMUSG00000032842	Abcc10	ATP-binding cassette, sub-family C (CFTR/MRP), member 10 [Source:MGI Symbol;Acc:MGI:2386976]	38.9924	-0.00687034	0.0782362	0.216907	0.828281	0.958093	44.0114	-0.0210642	0.0554554	-0.311034	0.755775	0.99607
ENSMUSG00000036872	Abcc12	ATP-binding cassette, sub-family C (CFTR/MRP), member 12 [Source:MGI Symbol;Acc:MGI:2441679]	9.52003	0.0538531	0.0362005	2.14806	0.0317093	0.302851	14.6512	0.0388011	0.0328376	-0.298809	0.765086	0.99607
ENSMUSG00000025194	Abcc2	ATP-binding cassette, sub-family C (CFTR/MRP), member 2 [Source:MGI Symbol;Acc:MGI:1352447]	18.2848	-0.0169543	0.0564901	-1.09613	0.273024	0.698532	13.3085	0.0150467	0.0362246	0.693253	0.488151	0.995653
ENSMUSG00000020865	Abcc3	ATP-binding cassette, sub-family C (CFTR/MRP), member 3 [Source:MGI Symbol;Acc:MGI:1923658]	13.0141	-0.0713682	0.047493	-0.606487	0.544191	0.865042	10.8776	-0.0550613	0.0399915	-1.4926	0.135543	0.98469
ENSMUSG00000032849	Abcc4	ATP-binding cassette, sub-family C (CFTR/MRP), member 4 [Source:MGI Symbol;Acc:MGI:2443111]	257.635	-0.0637985	0.108739	-0.52987	0.596202	0.887941	227.394	-0.0600448	0.0922688	-0.574307	0.56576	0.995653
ENSMUSG00000022822	Abcc5	ATP-binding cassette, sub-family C (CFTR/MRP), member 5 [Source:MGI Symbol;Acc:MGI:1351644]	1111.54	-0.138648	0.101035	-1.34006	0.180227	0.60836	1268.37	-0.16561	0.0952319	-1.77597	0.0757374	0.961605
ENSMUSG00000040136	Abcc8	ATP-binding cassette, sub-family C (CFTR/MRP), member 8 [Source:MGI Symbol;Acc:MGI:1352629]	331.216	-0.163935	0.108449	-1.43392	0.151596	0.574788	381.751	-0.0894363	0.0876925	-1.10986	0.267061	0.993699
ENSMUSG00000030249	Abcc9	ATP-binding cassette, sub-family C (CFTR/MRP), member 9 [Source:MGI Symbol;Acc:MGI:1352630]	146.051	0.155933	0.0994474	1.53093	0.125788	0.540122	114.027	-0.0748494	0.0839726	-0.88404	0.376675	0.993822
ENSMUSG00000031378	Abcd1	ATP-binding cassette, sub-family D (ALD), member 1 [Source:MGI Symbol;Acc:MGI:1349215]	159.164	0.0699803	0.103543	0.698002	0.485176	0.839754	142.056	-0.040834	0.0869784	-0.696382	0.48619	0.995653
ENSMUSG00000055782	Abcd2	ATP-binding cassette, sub-family D (ALD), member 2 [Source:MGI Symbol;Acc:MGI:1349467]	742.262	0.10723	0.0939271	1.14388	0.252674	0.678987	752.882	-0.0186175	0.0943033	-0.196815	0.843972	0.998661
ENSMUSG00000028127	Abcd3	ATP-binding cassette, sub-family D (ALD), member 3 [Source:MGI Symbol;Acc:MGI:1349216]	1972.69	0.0437701	0.0854902	0.565689	0.571605	0.87728	1906.47	0.0154511	0.0845335	0.177491	0.859123	0.998661
ENSMUSG00000021240	Abcd4	ATP-binding cassette, sub-family D (ALD), member 4 [Source:MGI Symbol;Acc:MGI:1349217]	84.8001	0.0435424	0.0991777	0.550027	0.582301	0.881327	91.8498	-0.0967517	0.0779851	-1.45811	0.14481	0.985809
ENSMUSG00000058355	Abce1	ATP-binding cassette, sub-family E (OABP), member 1 [Source:MGI Symbol;Acc:MGI:1195458]	2435.65	0.0299797	0.0864726	0.376978	0.70619	0.922654	2638.98	0.0929098	0.0809522	1.14057	0.25405	0.993699
ENSMUSG00000038762	Abcf1	ATP-binding cassette, sub-family F (GCN20), member 1 [Source:MGI Symbol;Acc:MGI:1351658]	1419.79	0.0312503	0.0927649	0.418798	0.675363	0.915676	1501.38	-0.069125	0.088042	-0.799434	0.424039	0.995653
ENSMUSG00000028953	Abcf2	ATP-binding cassette, sub-family F (GCN20), member 2 [Source:MGI Symbol;Acc:MGI:1351657]	1286.66	-0.137032	0.101735	-1.38993	0.164549	0.589495	1299	-0.00996053	0.0873091	-0.0981374	0.921823	0.998661
ENSMUSG00000003234	Abcf3	ATP-binding cassette, sub-family F (GCN20), member 3 [Source:MGI Symbol;Acc:MGI:1351656]	729.108	0.0199493	0.0967861	0.181103	0.856286	0.966204	691.883	-0.0348773	0.0923997	-0.383736	0.701174	0.995653
ENSMUSG00000024030	Abcg1	ATP binding cassette subfamily G member 1 [Source:MGI Symbol;Acc:MGI:107704]	1117.99	-0.189097	0.0986212	-2.00831	0.0446108	0.35203	1183.25	-0.108627	0.0919023	-1.243	0.213869	0.993699
ENSMUSG00000029802	Abcg2	ATP binding cassette subfamily G member 2 (Junior blood group) [Source:MGI Symbol;Acc:MGI:1347061]	159.163	0.0950425	0.106052	0.917142	0.359068	0.770892	177.6	-0.000754324	0.0882226	0.00673384	0.994627	0.999326
ENSMUSG00000032131	Abcg4	ATP binding cassette subfamily G member 4 [Source:MGI Symbol;Acc:MGI:1890594]	851.515	-0.161504	0.0901625	-1.7817	0.0747989	0.440113	903.279	-0.134212	0.0924135	-1.43072	0.152511	0.987196
ENSMUSG00000033157	Abhd10	abhydrolase domain containing 10 [Source:MGI Symbol;Acc:MGI:2442422]	380.215	0.0530355	0.105079	0.570437	0.568382	0.875957	436.11	0.0219112	0.0950294	0.212272	0.831895	0.997456
ENSMUSG00000040532	Abhd11	abhydrolase domain containing 11 [Source:MGI Symbol;Acc:MGI:1916008]	263.676	0.0212217	0.108761	0.288162	0.773223	0.942802	267.249	0.0369478	0.0896322	0.725675	0.468038	0.995653
ENSMUSG00000085042	Abhd11os	abhydrolase domain containing 11, opposite strand [Source:MGI Symbol;Acc:MGI:1917062]	19.3643	-0.144084	0.0630247	-2.55088	0.0107451	0.181009	10.6672	-0.00481153	0.0331883	-0.0386564	0.969164	0.998661
ENSMUSG00000032046	Abhd12	abhydrolase domain containing 12 [Source:MGI Symbol;Acc:MGI:1923442]	3358.31	0.13769	0.0761294	1.81613	0.0693502	0.424784	3504.63	0.13333	0.0904534	1.51351	0.130149	0.980306
ENSMUSG00000090121	Abhd12b	abhydrolase domain containing 12B [Source:MGI Symbol;Acc:MGI:2685650]	18.585	-0.0327802	0.0526669	-1.91619	0.0553412	0.387295	11.9221	-0.0406875	0.0303628	-0.999024	0.317783	0.993699
ENSMUSG00000040396	Abhd13	abhydrolase domain containing 13 [Source:MGI Symbol;Acc:MGI:1916154]	999.863	0.065203	0.0906596	0.730165	0.465289	0.830457	1148.91	0.0317058	0.0872862	0.363984	0.71587	0.995653
ENSMUSG00000042210	Abhd14a	abhydrolase domain containing 14A [Source:MGI Symbol;Acc:MGI:1915894]	181.452	-0.0559727	0.108515	-0.497201	0.619047	0.897006	196.824	-0.0497719	0.0930464	-0.528224	0.597344	0.995653
ENSMUSG00000042073	Abhd14b	abhydrolase domain containing 14b [Source:MGI Symbol;Acc:MGI:1923741]	106.929	-0.120717	0.0931349	-1.5347	0.124858	0.538446	124.883	0.136929	0.0805844	1.6281	0.103503	0.974665
ENSMUSG00000007036	Abhd16a	abhydrolase domain containing 16A [Source:MGI Symbol;Acc:MGI:99476]	560.759	-0.148386	0.103269	-1.38547	0.165909	0.590815	582.432	-0.0825725	0.094663	-0.902513	0.366784	0.993699
ENSMUSG00000003346	Abhd17a	abhydrolase domain containing 17A [Source:MGI Symbol;Acc:MGI:106388]	717.706	0.112181	0.0961912	1.20189	0.229406	0.658391	725.713	-0.0213771	0.0953107	-0.160365	0.872594	0.998661
ENSMUSG00000047368	Abhd17b	abhydrolase domain containing 17B [Source:MGI Symbol;Acc:MGI:1917816]	1381.49	0.0303961	0.0891812	0.339938	0.733903	0.930051	1499.61	0.116137	0.0945906	1.16547	0.243828	0.993699
ENSMUSG00000038459	Abhd17c	abhydrolase domain containing 17C [Source:MGI Symbol;Acc:MGI:1917428]	1173.59	0.0874276	0.0945222	0.907413	0.364188	0.775029	1087.18	0.058264	0.0905516	0.653646	0.51334	0.995653
ENSMUSG00000037818	Abhd18	abhydrolase domain containing 18 [Source:MGI Symbol;Acc:MGI:1915468]	407.028	0.0100067	0.106307	0.0338057	0.973032	0.993056	460.185	0.00907556	0.0953011	-0.0692712	0.944774	0.998661
ENSMUSG00000039202	Abhd2	abhydrolase domain containing 2 [Source:MGI Symbol;Acc:MGI:1914344]	11265.3	0.0713561	0.0670496	1.06111	0.288641	0.712482	12610.4	0.0438884	0.0754848	0.587014	0.557194	0.995653
ENSMUSG00000002475	Abhd3	abhydrolase domain containing 3 [Source:MGI Symbol;Acc:MGI:2147183]	809.679	0.0859807	0.0943126	0.916009	0.359662	0.770892	782.046	0.218705	0.0946087	2.26075	0.0237746	0.911917
ENSMUSG00000040997	Abhd4	abhydrolase domain containing 4 [Source:MGI Symbol;Acc:MGI:1915938]	1121.82	0.280404	0.0963012	2.95887	0.00308769	0.0936839	1016.06	0.136721	0.0912927	1.53024	0.125957	0.978697
ENSMUSG00000032540	Abhd5	abhydrolase domain containing 5 [Source:MGI Symbol;Acc:MGI:1914719]	875.273	0.0734272	0.100213	0.781184	0.434694	0.813908	917.603	0.0224452	0.0944066	0.265111	0.790924	0.997456
ENSMUSG00000025277	Abhd6	abhydrolase domain containing 6 [Source:MGI Symbol;Acc:MGI:1913332]	826.757	-0.0506804	0.098381	-0.497974	0.618502	0.896757	915.649	-0.053375	0.091778	-0.592155	0.553747	0.995653
ENSMUSG00000007950	Abhd8	abhydrolase domain containing 8 [Source:MGI Symbol;Acc:MGI:1918946]	1211.13	-0.111395	0.0984963	-1.22081	0.22216	0.653077	1100.67	-0.0640736	0.0920915	-0.726614	0.467462	0.995653
ENSMUSG00000058835	Abi1	abl-interactor 1 [Source:MGI Symbol;Acc:MGI:104913]	7444.82	0.0360702	0.0829277	0.458438	0.646638	0.905735	7335.47	0.0540337	0.0822024	0.653268	0.513583	0.995653
ENSMUSG00000026782	Abi2	abl-interactor 2 [Source:MGI Symbol;Acc:MGI:106913]	21301.5	0.0411072	0.0903447	0.476563	0.633673	0.901238	21442.3	0.0646992	0.0798617	0.809254	0.418369	0.995653
ENSMUSG00000035258	Abi3bp	ABI gene family, member 3 (NESH) binding protein [Source:MGI Symbol;Acc:MGI:2444583]	40.8757	-0.19242	0.0833177	-2.4167	0.0156619	0.219559	36.4125	0.0564762	0.0618504	1.04414	0.29642	0.993699
ENSMUSG00000038827	Abitram	actin binding transcription modulator [Source:MGI Symbol;Acc:MGI:2677850]	1570.35	0.107288	0.0855364	1.24328	0.213763	0.645328	1730.95	-0.0545797	0.089913	-0.617523	0.53689	0.995653
ENSMUSG00000026842	Abl1	c-abl oncogene 1, non-receptor tyrosine kinase [Source:MGI Symbol;Acc:MGI:87859]	1017.71	0.000531029	0.090871	0.0300432	0.976033	0.993898	952.822	-0.0501617	0.0935708	-0.619546	0.535557	0.995653
ENSMUSG00000026596	Abl2	v-abl Abelson murine leukemia viral oncogene 2 (arg, Abelson-related gene) [Source:MGI Symbol;Acc:MGI:87860]	3629.87	0.0129614	0.0821536	0.169313	0.86555	0.968691	3564.79	-0.0518942	0.0829569	-0.636128	0.524693	0.995653
ENSMUSG00000025085	Ablim1	actin-binding LIM protein 1 [Source:MGI Symbol;Acc:MGI:1194500]	1795.76	-0.222197	0.0921836	-2.3854	0.0170607	0.229765	1712.54	-0.11235	0.0854094	-1.31619	0.188111	0.992532
ENSMUSG00000029095	Ablim2	actin-binding LIM protein 2 [Source:MGI Symbol;Acc:MGI:2385758]	2664.81	-0.161815	0.0758222	-2.1368	0.0326145	0.305773	2550.62	-0.100498	0.0813225	-1.23877	0.215429	0.993699
ENSMUSG00000032735	Ablim3	actin binding LIM protein family, member 3 [Source:MGI Symbol;Acc:MGI:2442582]	1198.25	0.157879	0.0903594	1.768	0.0770604	0.445075	1394.42	0.0662774	0.0894414	0.732992	0.463563	0.995653
ENSMUSG00000017631	Abr	active BCR-related gene [Source:MGI Symbol;Acc:MGI:107771]	20057.4	0.0213459	0.0828252	0.239412	0.810786	0.954056	18866	-0.0704244	0.0858803	-0.847904	0.396492	0.995174
ENSMUSG00000042895	Abra	actin-binding Rho activating protein [Source:MGI Symbol;Acc:MGI:2444891]	14.6436	0.0191058	0.0541848	0.679306	0.496944	0.847461	16.4097	-0.0207027	0.0363051	-0.887079	0.375036	0.993699
ENSMUSG00000078453	Abracl	ABRA C-terminal like [Source:MGI Symbol;Acc:MGI:1920362]	278.123	0.353236	0.108606	3.32469	0.00088518	0.0452297	323.464	0.148825	0.0935806	1.50857	0.13141	0.982103
ENSMUSG00000035234	Abraxas1	BRCA1 A complex subunit [Source:MGI Symbol;Acc:MGI:1917931]	71.1342	0.0195762	0.092123	0.143145	0.886175	0.973967	96.3018	0.157089	0.0790417	1.73337	0.0830301	0.965005
ENSMUSG00000030965	Abraxas2	BRISC complex subunit [Source:MGI Symbol;Acc:MGI:1926116]	896.483	0.0159021	0.0982364	0.176346	0.860022	0.967652	864.958	0.0153815	0.0898193	0.170464	0.864646	0.998661
ENSMUSG00000036376	Abt1	activator of basal transcription 1 [Source:MGI Symbol;Acc:MGI:1353636]	237.377	0.0342199	0.108483	0.304739	0.760565	0.938087	265.544	0.0697617	0.0947432	0.738334	0.460311	0.995653
ENSMUSG00000030083	Abtb1	ankyrin repeat and BTB (POZ) domain containing 1 [Source:MGI Symbol;Acc:MGI:1933148]	187.616	0.000442382	0.107937	-0.0146353	0.988323	0.996704	232.443	-0.146456	0.0864863	-1.88569	0.0593373	0.956672
ENSMUSG00000032724	Abtb2	ankyrin repeat and BTB (POZ) domain containing 2 [Source:MGI Symbol;Acc:MGI:2139365]	294.194	-0.0349567	0.108422	-0.407457	0.683672	0.917147	257.762	-0.123006	0.090341	-1.53451	0.124904	0.978697
ENSMUSG00000095041	AC149090.1		1108.21	-0.0862148	0.0977956	-0.767037	0.443059	0.818128	997.147	-0.142895	0.0913315	-1.56808	0.116863	0.978697
ENSMUSG00000036138	Acaa1a	acetyl-Coenzyme A acyltransferase 1A [Source:MGI Symbol;Acc:MGI:2148491]	318.169	-0.13946	0.107472	-1.29711	0.194592	0.626136	327.574	-0.166217	0.0942682	-1.66126	0.0966612	0.972751
ENSMUSG00000036880	Acaa2	acetyl-Coenzyme A acyltransferase 2 (mitochondrial 3-oxoacyl-Coenzyme A thiolase) [Source:MGI Symbol;Acc:MGI:1098623]	229.042	0.132626	0.108043	1.14773	0.251081	0.677091	230.803	0.0185972	0.0904907	0.165224	0.868768	0.998661
ENSMUSG00000020532	Acaca	acetyl-Coenzyme A carboxylase alpha [Source:MGI Symbol;Acc:MGI:108451]	1056.32	-0.101147	0.0929576	-1.07809	0.280993	0.704508	1078.53	-0.0602719	0.0897368	-0.674069	0.500267	0.995653
ENSMUSG00000042010	Acacb	acetyl-Coenzyme A carboxylase beta [Source:MGI Symbol;Acc:MGI:2140940]	55.2275	-0.0718117	0.089859	-1.01017	0.312415	0.734939	50.6129	-0.00294525	0.0529549	-0.540489	0.58886	0.995653
ENSMUSG00000029456	Acad10	acyl-Coenzyme A dehydrogenase family, member 10 [Source:MGI Symbol;Acc:MGI:1919235]	13.8278	0.031301	0.0565414	0.89587	0.370322	0.779514	21.5215	0.0190903	0.0393092	-0.336696	0.736346	0.99607
ENSMUSG00000090150	Acad11	acyl-Coenzyme A dehydrogenase family, member 11 [Source:MGI Symbol;Acc:MGI:2143169]	416.949	0.0658955	0.105346	0.650871	0.51513	0.855078	416.704	0.118409	0.0950111	1.25664	0.208886	0.993699
ENSMUSG00000042647	Acad12	acyl-Coenzyme A dehydrogenase family, member 12 [Source:MGI Symbol;Acc:MGI:2443320]	27.7604	0.106042	0.0733209	1.46544	0.142802	0.565716	14.1055	-0.039384	0.0409778	-1.31705	0.187823	0.992532
ENSMUSG00000031969	Acad8	acyl-Coenzyme A dehydrogenase family, member 8 [Source:MGI Symbol;Acc:MGI:1914198]	500.775	0.0382382	0.101609	0.374838	0.707781	0.923338	458.82	-0.0274923	0.0941408	-0.303584	0.761445	0.99607
ENSMUSG00000027710	Acad9	acyl-Coenzyme A dehydrogenase family, member 9 [Source:MGI Symbol;Acc:MGI:1914272]	279.829	-0.130441	0.10874	-1.27775	0.201339	0.633757	281.285	0.0513444	0.0942302	0.508833	0.610869	0.995653
ENSMUSG00000026003	Acadl	acyl-Coenzyme A dehydrogenase, long-chain [Source:MGI Symbol;Acc:MGI:87866]	468.603	0.11626	0.1026	1.18212	0.23716	0.666172	420.564	0.131208	0.0952479	1.38173	0.167056	0.992532
ENSMUSG00000062908	Acadm	acyl-Coenzyme A dehydrogenase, medium chain [Source:MGI Symbol;Acc:MGI:87867]	424.702	0.177924	0.105917	1.68574	0.0918462	0.47614	395.63	-0.0871754	0.0953137	-0.918319	0.358452	0.993699
ENSMUSG00000029545	Acads	acyl-Coenzyme A dehydrogenase, short chain [Source:MGI Symbol;Acc:MGI:87868]	14.5393	-0.0109353	0.0539394	0.0339079	0.972951	0.993056	8.96663	-0.0401467	0.0371698	-1.32057	0.186646	0.992532
ENSMUSG00000030861	Acadsb	acyl-Coenzyme A dehydrogenase, short/branched chain [Source:MGI Symbol;Acc:MGI:1914135]	1785.01	0.0232005	0.086428	0.30895	0.75736	0.937063	1695.84	-0.0217212	0.0885244	-0.230496	0.817706	0.997456
ENSMUSG00000018574	Acadvl	acyl-Coenzyme A dehydrogenase, very long chain [Source:MGI Symbol;Acc:MGI:895149]	64.3057	-0.0197267	0.0971154	-0.0814619	0.935075	0.986512	51.5675	-0.00959249	0.0680161	-0.359704	0.719069	0.99607
ENSMUSG00000030607	Acan	aggrecan [Source:MGI Symbol;Acc:MGI:99602]	171.109	0.148458	0.107742	1.46213	0.143706	0.566204	182.878	-0.0598139	0.0835845	-0.968574	0.332758	0.993699
ENSMUSG00000049076	Acap2	ArfGAP with coiled-coil, ankyrin repeat and PH domains 2 [Source:MGI Symbol;Acc:MGI:1925868]	4016.33	-0.0199714	0.0785006	-0.265131	0.790908	0.949011	4161.05	0.0840401	0.0820547	1.02216	0.306705	0.993699
ENSMUSG00000029033	Acap3	ArfGAP with coiled-coil, ankyrin repeat and PH domains 3 [Source:MGI Symbol;Acc:MGI:2153589]	1912	0.0730868	0.0877786	0.832317	0.40523	0.798639	2100.99	-0.0679695	0.0891757	-0.820238	0.41208	0.995653
ENSMUSG00000032047	Acat1	acetyl-Coenzyme A acetyltransferase 1 [Source:MGI Symbol;Acc:MGI:87870]	2870.11	-0.0457643	0.0849044	-0.475942	0.634116	0.90147	3022.81	0.0651909	0.0865428	0.769402	0.441655	0.995653
ENSMUSG00000023832	Acat2	acetyl-Coenzyme A acetyltransferase 2 [Source:MGI Symbol;Acc:MGI:87871]	585.052	0.127512	0.102678	1.25365	0.209969	0.641481	650.572	0.169992	0.0951771	1.76452	0.0776441	0.961605
ENSMUSG00000062480	Acat3	acetyl-Coenzyme A acetyltransferase 3 [Source:MGI Symbol;Acc:MGI:109182]	28.7377	-0.00463984	0.0644258	0.247323	0.804658	0.952752	26.543	0.029064	0.0556361	0.678299	0.497582	0.995653
ENSMUSG00000026499	Acbd3	acyl-Coenzyme A binding domain containing 3 [Source:MGI Symbol;Acc:MGI:2181074]	1758.98	0.0834517	0.0972544	0.921919	0.356571	0.768933	1802.31	0.0185104	0.0876076	0.221416	0.824769	0.997456
ENSMUSG00000056938	Acbd4	acyl-Coenzyme A binding domain containing 4 [Source:MGI Symbol;Acc:MGI:1914381]	237.855	0.0142648	0.106742	0.157157	0.875121	0.972043	259.913	-0.0451819	0.0897864	-0.262938	0.792599	0.997456
ENSMUSG00000026781	Acbd5	acyl-Coenzyme A binding domain containing 5 [Source:MGI Symbol;Acc:MGI:1921409]	4992.56	0.205447	0.0719778	2.86105	0.00422245	0.110031	4899.8	0.0901617	0.0874713	1.03243	0.301873	0.993699
ENSMUSG00000033701	Acbd6	acyl-Coenzyme A binding domain containing 6 [Source:MGI Symbol;Acc:MGI:1919732]	1163.27	0.0948973	0.0895655	1.07419	0.282735	0.706373	1316.5	-0.0442588	0.0869469	-0.528009	0.597493	0.995653
ENSMUSG00000026644	Acbd7	acyl-Coenzyme A binding domain containing 7 [Source:MGI Symbol;Acc:MGI:1925495]	7.03159	0.000305969	0.0397024	-0.0204313	0.983699	0.995627	6.37128	-0.000456923	0.0294733	0.219987	0.825881	0.997456
ENSMUSG00000040272	Accs	1-aminocyclopropane-1-carboxylate synthase (non-functional) [Source:MGI Symbol;Acc:MGI:1919717]	62.9416	-0.131864	0.0797486	-2.29418	0.0217799	0.25653	48.8995	-0.0864464	0.0642112	-1.0878	0.276682	0.993699
ENSMUSG00000075023	Accsl	1-aminocyclopropane-1-carboxylate synthase (non-functional)-like [Source:MGI Symbol;Acc:MGI:3584519]	17.6751	-0.00214235	0.0453713	0.854132	0.393032	0.791972	14.3655	-0.0255186	0.0351351	-0.337015	0.736105	0.99607
ENSMUSG00000038000	Acd	adrenocortical dysplasia [Source:MGI Symbol;Acc:MGI:87873]	634.005	-0.0193931	0.099395	-0.161463	0.871729	0.970947	633.099	-0.0574228	0.0952995	-0.561125	0.574712	0.995653
ENSMUSG00000020681	Ace	angiotensin I converting enzyme (peptidyl-dipeptidase A) 1 [Source:MGI Symbol;Acc:MGI:87874]	268.104	-0.0293912	0.108619	0.147356	0.882851	0.9734	365.963	-0.00471062	0.0586032	0.104657	0.916648	0.998661
ENSMUSG00000015405	Ace2	angiotensin I converting enzyme (peptidyl-dipeptidase A) 2 [Source:MGI Symbol;Acc:MGI:1917258]	16.7433	-0.0455311	0.0585873	-1.22054	0.222261	0.653077	18.7388	0.0479977	0.0417506	1.09894	0.271793	0.993699
ENSMUSG00000038007	Acer2	alkaline ceramidase 2 [Source:MGI Symbol;Acc:MGI:1920932]	115.019	-0.166255	0.0947266	-2.17173	0.029876	0.294843	96.1993	-0.0849933	0.0781061	-1.34263	0.179391	0.992532
ENSMUSG00000030760	Acer3	alkaline ceramidase 3 [Source:MGI Symbol;Acc:MGI:1913440]	822.267	-0.109802	0.0917134	-1.20121	0.229669	0.658746	904.791	0.0181116	0.0922811	0.149797	0.880925	0.998661
ENSMUSG00000023328	Ache	acetylcholinesterase [Source:MGI Symbol;Acc:MGI:87876]	335.225	-0.178981	0.106043	-1.74986	0.0801432	0.450888	357.865	-0.0924607	0.0950374	-0.838676	0.401651	0.995347
ENSMUSG00000022185	Acin1	apoptotic chromatin condensation inducer 1 [Source:MGI Symbol;Acc:MGI:1891824]	1908.57	0.0210248	0.084416	0.288959	0.772613	0.942469	1893.41	-0.078466	0.0866306	-0.894355	0.371132	0.993699
ENSMUSG00000037872	Ackr1	atypical chemokine receptor 1 (Duffy blood group) [Source:MGI Symbol;Acc:MGI:1097689]	468.746	-0.0233373	0.104527	-0.217142	0.828098	0.958093	513.709	-0.202016	0.093811	-2.14728	0.0317713	0.938874
ENSMUSG00000044534	Ackr2	atypical chemokine receptor 2 [Source:MGI Symbol;Acc:MGI:1891697]	13.1504	0.0165462	0.0541602	0.562146	0.574017	0.878263	16.1661	0.0278614	0.0465008	0.51151	0.608994	0.995653
ENSMUSG00000044337	Ackr3	atypical chemokine receptor 3 [Source:MGI Symbol;Acc:MGI:109562]	108.134	0.0339335	0.105207	0.344253	0.730656	0.928915	84.5393	-0.0702237	0.0803492	-0.955609	0.33927	0.993699
ENSMUSG00000079355	Ackr4	atypical chemokine receptor 4 [Source:MGI Symbol;Acc:MGI:2181676]	8.53138	0.0412399	0.0411245	-0.350242	0.726157	0.927816	5.61604	-0.0224114	0.0241325	-2.17882	0.0293451	0.938874
ENSMUSG00000020917	Acly	ATP citrate lyase [Source:MGI Symbol;Acc:MGI:103251]	1627.01	-0.0795896	0.0932836	-0.820479	0.411943	0.802801	1608.19	0.128228	0.0883065	1.4464	0.148066	0.985809
ENSMUSG00000026348	Acmsd	amino carboxymuconate semialdehyde decarboxylase [Source:MGI Symbol;Acc:MGI:2386323]	15.2452	0.0627375	0.0512976	0.0487606	0.96111	0.990308	6.58834	-0.014318	0.0278409	-0.570511	0.568331	0.995653
ENSMUSG00000028405	Aco1	aconitase 1 [Source:MGI Symbol;Acc:MGI:87879]	467.044	0.173184	0.106783	1.65023	0.0988963	0.488208	449.685	0.044586	0.094891	0.466193	0.641077	0.995653
ENSMUSG00000022477	Aco2	aconitase 2, mitochondrial [Source:MGI Symbol;Acc:MGI:87880]	7004.32	-0.0325964	0.0724842	-0.458343	0.646706	0.905735	6967.95	-0.0240553	0.0772746	-0.323072	0.746641	0.99607
ENSMUSG00000022126	Acod1	aconitate decarboxylase 1 [Source:MGI Symbol;Acc:MGI:103206]	119.837	0.102648	0.0930974	1.05493	0.291458	0.714303	94.7322	-0.069591	0.0712466	-1.69696	0.089705	0.969884
ENSMUSG00000072949	Acot1	acyl-CoA thioesterase 1 [Source:MGI Symbol;Acc:MGI:1349396]	216.448	-0.0728355	0.108758	-0.596003	0.551173	0.867088	207.575	0.00589293	0.0935728	0.0713978	0.943081	0.998661
ENSMUSG00000047565	Acot10	acyl-CoA thioesterase 10 [Source:MGI Symbol;Acc:MGI:1928940]	7.4993	-0.0268237	0.0454636	-0.467252	0.64032	0.903722	12.1492	0.0303575	0.0385484	1.43507	0.151267	0.985809
ENSMUSG00000034853	Acot11	acyl-CoA thioesterase 11 [Source:MGI Symbol;Acc:MGI:1913736]	850.821	0.170339	0.0980888	1.70871	0.0875043	0.46661	748.667	-0.0949545	0.0952831	-1.06817	0.285446	0.993699
ENSMUSG00000021620	Acot12	acyl-CoA thioesterase 12 [Source:MGI Symbol;Acc:MGI:1921406]	9.91671	0.0121158	0.040519	0.194707	0.845622	0.963577	11.183	-0.00825176	0.0352896	-0.301725	0.762862	0.99607
ENSMUSG00000006717	Acot13	acyl-CoA thioesterase 13 [Source:MGI Symbol;Acc:MGI:1914084]	1272.73	0.0474259	0.0893283	0.539459	0.58957	0.884938	1289.62	0.0889305	0.0896511	0.99792	0.318318	0.993699
ENSMUSG00000021226	Acot2	acyl-CoA thioesterase 2 [Source:MGI Symbol;Acc:MGI:2159605]	805.021	0.206352	0.101825	2.12267	0.0337815	0.311255	811.844	0.115024	0.0931521	1.24371	0.213606	0.993699
ENSMUSG00000021228	Acot3	acyl-CoA thioesterase 3 [Source:MGI Symbol;Acc:MGI:2159619]	76.3353	-0.0246035	0.0938422	-0.308468	0.757726	0.937146	74.8126	0.0251278	0.0741885	0.414904	0.678212	0.995653
ENSMUSG00000052392	Acot4	acyl-CoA thioesterase 4 [Source:MGI Symbol;Acc:MGI:2159621]	37.8368	-0.0265283	0.0845737	-0.356199	0.721692	0.927108	64.8733	0.0337139	0.0686347	0.266329	0.789986	0.997456
ENSMUSG00000042540	Acot5	acyl-CoA thioesterase 5 [Source:MGI Symbol;Acc:MGI:2384969]	63.8377	0.06873	0.0955355	0.562563	0.573732	0.878178	65.7164	0.0580961	0.0658877	0.481836	0.629923	0.995653
ENSMUSG00000043487	Acot6	acyl-CoA thioesterase 6 [Source:MGI Symbol;Acc:MGI:1921287]	246.281	0.219884	0.108094	2.00421	0.0450477	0.353658	252.352	0.0226058	0.0918761	0.20711	0.835924	0.998661
ENSMUSG00000028937	Acot7	acyl-CoA thioesterase 7 [Source:MGI Symbol;Acc:MGI:1917275]	3115.59	-0.0749697	0.0815341	-0.904679	0.365635	0.776171	3117.86	-0.0413735	0.0790322	-0.524932	0.59963	0.995653
ENSMUSG00000017307	Acot8	acyl-CoA thioesterase 8 [Source:MGI Symbol;Acc:MGI:2158201]	107.129	0.0586319	0.103392	0.502027	0.615649	0.896047	102.679	-0.130446	0.0821376	-1.58592	0.112757	0.978697
ENSMUSG00000025287	Acot9	acyl-CoA thioesterase 9 [Source:MGI Symbol;Acc:MGI:1928939]	160.754	0.048439	0.106087	0.463619	0.642921	0.904062	173.191	-0.00487088	0.0911216	-0.0647212	0.948396	0.998661
ENSMUSG00000020777	Acox1	acyl-Coenzyme A oxidase 1, palmitoyl [Source:MGI Symbol;Acc:MGI:1330812]	4489.77	0.171205	0.0799808	2.16225	0.0305991	0.298814	4560.15	0.0124209	0.0784577	0.159325	0.873413	0.998661
ENSMUSG00000021751	Acox2	acyl-Coenzyme A oxidase 2, branched chain [Source:MGI Symbol;Acc:MGI:1934852]	31.0184	0.0154511	0.0726033	-0.0824692	0.934274	0.986281	22.6906	0.00148117	0.0461659	0.054862	0.956248	0.998661
ENSMUSG00000029098	Acox3	acyl-Coenzyme A oxidase 3, pristanoyl [Source:MGI Symbol;Acc:MGI:1933156]	341.35	-0.0892759	0.108251	-0.881252	0.378181	0.783434	437.119	-0.053491	0.0953199	-0.477847	0.632759	0.995653
ENSMUSG00000044573	Acp1	acid phosphatase 1, soluble [Source:MGI Symbol;Acc:MGI:87881]	3245.47	0.0791708	0.0814581	0.995579	0.319455	0.740931	3282.07	0.00994356	0.0897135	0.0640475	0.948932	0.998661
ENSMUSG00000002103	Acp2	acid phosphatase 2, lysosomal [Source:MGI Symbol;Acc:MGI:87882]	1760.99	-0.145158	0.086387	-1.7047	0.0882495	0.468525	1812.49	-0.0418236	0.0842429	-0.50032	0.61685	0.995653
ENSMUSG00000001348	Acp5	acid phosphatase 5, tartrate resistant [Source:MGI Symbol;Acc:MGI:87883]	10.2295	0.0265453	0.0424621	0.531706	0.59493	0.887597	7.22456	0.0178737	0.0292964	0.31173	0.755246	0.99607
ENSMUSG00000028093	Acp6	acid phosphatase 6, lysophosphatidic [Source:MGI Symbol;Acc:MGI:1931010]	86.1914	0.0388025	0.102876	0.37244	0.709565	0.923652	87.5827	-0.111771	0.0691041	-2.06072	0.0393296	0.944032
ENSMUSG00000022622	Acr	acrosin prepropeptide [Source:MGI Symbol;Acc:MGI:87884]	71.5271	-0.123969	0.0941974	-1.5102	0.130992	0.548815	68.8778	0.0625762	0.0703765	1.00311	0.315808	0.993699
ENSMUSG00000072770	Acrbp	proacrosin binding protein [Source:MGI Symbol;Acc:MGI:1859515]	19.3734	-0.017855	0.0530529	-0.309524	0.756923	0.936972	24.75	0.0140718	0.0485287	-0.00793652	0.993668	0.999326
ENSMUSG00000032110	Acrv1	acrosomal vesicle protein 1 [Source:MGI Symbol;Acc:MGI:104590]	8.73632	0.00534564	0.0428451	0.6071	0.543785	0.86479	NA	NA	NA	NA	NA	NA
ENSMUSG00000032281	Acsbg1	acyl-CoA synthetase bubblegum family member 1 [Source:MGI Symbol;Acc:MGI:2385656]	1497.92	0.0822593	0.1001	0.779645	0.4356	0.814129	1287.31	0.20573	0.0886926	2.32726	0.0199516	0.911917
ENSMUSG00000024209	Acsbg3	acyl-CoA synthetase bubblegum family member 3 [Source:MGI Symbol;Acc:MGI:1925875]	39.9638	-0.0568486	0.0777179	-0.600651	0.548073	0.865941	33.3219	-0.0590522	0.0622453	-0.988547	0.322885	0.993699
ENSMUSG00000076435	Acsf2	acyl-CoA synthetase family member 2 [Source:MGI Symbol;Acc:MGI:2388287]	449.209	0.10846	0.108532	0.884123	0.37663	0.782862	371.948	0.276674	0.0952929	2.93328	0.00335397	0.691891
ENSMUSG00000015016	Acsf3	acyl-CoA synthetase family member 3 [Source:MGI Symbol;Acc:MGI:2182591]	98.8784	0.0616861	0.0939167	0.53064	0.595668	0.887716	79.0847	-0.0204597	0.0729388	-0.24276	0.808191	0.997456
ENSMUSG00000018796	Acsl1	acyl-CoA synthetase long-chain family member 1 [Source:MGI Symbol;Acc:MGI:102797]	1895.45	-0.124274	0.0887875	-1.41116	0.158197	0.584082	1884.23	-0.0882861	0.0855492	-1.03626	0.300081	0.993699
ENSMUSG00000032883	Acsl3	acyl-CoA synthetase long-chain family member 3 [Source:MGI Symbol;Acc:MGI:1921455]	3494.69	0.0905536	0.079257	1.13664	0.255687	0.681583	3589.5	0.182256	0.0856637	2.09091	0.0365365	0.94259
ENSMUSG00000031278	Acsl4	acyl-CoA synthetase long-chain family member 4 [Source:MGI Symbol;Acc:MGI:1354713]	2266.34	-0.257054	0.0856566	-2.9615	0.00306146	0.0933221	2265.31	0.00806158	0.0873572	0.0906499	0.927771	0.998661
ENSMUSG00000024981	Acsl5	acyl-CoA synthetase long-chain family member 5 [Source:MGI Symbol;Acc:MGI:1919129]	1088.37	0.0914821	0.0883486	1.03011	0.30296	0.725309	952.211	0.140493	0.0937398	1.50232	0.133015	0.98469
ENSMUSG00000020333	Acsl6	acyl-CoA synthetase long-chain family member 6 [Source:MGI Symbol;Acc:MGI:894291]	3617.82	0.0107575	0.0712537	0.150679	0.880229	0.97317	3669.19	0.0546931	0.0809252	0.676814	0.498524	0.995653
ENSMUSG00000030935	Acsm3	acyl-CoA synthetase medium-chain family member 3 [Source:MGI Symbol;Acc:MGI:99538]	16.3333	0.0629972	0.0569424	0.981796	0.3262	0.7462	14.4501	0.00302928	0.0423928	-0.164464	0.869366	0.998661
ENSMUSG00000027452	Acss1	acyl-CoA synthetase short-chain family member 1 [Source:MGI Symbol;Acc:MGI:1915988]	772.919	0.152161	0.104285	1.41875	0.155973	0.580964	582.432	0.059793	0.0952029	0.624033	0.532606	0.995653
ENSMUSG00000027605	Acss2	acyl-CoA synthetase short-chain family member 2 [Source:MGI Symbol;Acc:MGI:1890410]	800.67	0.0414955	0.0988072	0.374971	0.707682	0.923338	741.005	0.00747746	0.0929441	0.0684172	0.945454	0.998661
ENSMUSG00000035948	Acss3	acyl-CoA synthetase short-chain family member 3 [Source:MGI Symbol;Acc:MGI:2685720]	24.5694	0.035764	0.072591	0.543187	0.587001	0.884199	24.932	-0.00155366	0.0439911	0.469066	0.639022	0.995653
ENSMUSG00000031972	Acta1	actin, alpha 1, skeletal muscle [Source:MGI Symbol;Acc:MGI:87902]	68.4335	0.0713344	0.0890268	1.05758	0.290247	0.713549	66.723	-0.103057	0.0748319	-1.43772	0.150513	0.985809
ENSMUSG00000035783	Acta2	actin, alpha 2, smooth muscle, aorta [Source:MGI Symbol;Acc:MGI:87909]	9.83797	-0.00109487	0.0455312	0.386783	0.698917	0.92066	12.981	-0.00135593	0.029541	0.866793	0.386055	0.994913
ENSMUSG00000029580	Actb	actin, beta [Source:MGI Symbol;Acc:MGI:87904]	36836.3	0.148761	0.0758438	1.97717	0.0480227	0.365825	38159.5	0.195239	0.0831239	2.35186	0.0186798	0.911917
ENSMUSG00000062825	Actg1	actin, gamma, cytoplasmic 1 [Source:MGI Symbol;Acc:MGI:87906]	4084.22	-0.0119231	0.0855885	-0.156455	0.875674	0.972043	4247.15	0.0998277	0.0816483	1.21855	0.223016	0.993699
ENSMUSG00000027671	Actl6a	actin-like 6A [Source:MGI Symbol;Acc:MGI:1861453]	92.752	0.0403142	0.104119	0.353302	0.723862	0.927579	120.3	0.109292	0.0843039	1.32146	0.186348	0.992532
ENSMUSG00000029712	Actl6b	actin-like 6B [Source:MGI Symbol;Acc:MGI:1933548]	788.881	-0.00439777	0.0997393	-0.0363983	0.970965	0.992524	758.36	-0.10461	0.0915947	-1.15317	0.248841	0.993699
ENSMUSG00000015143	Actn1	actinin, alpha 1 [Source:MGI Symbol;Acc:MGI:2137706]	641.238	-0.0117394	0.0979839	-0.14427	0.885287	0.973465	681.568	-0.085676	0.0952658	-0.895278	0.370638	0.993699
ENSMUSG00000052374	Actn2	actinin alpha 2 [Source:MGI Symbol;Acc:MGI:109192]	81.9385	-0.264482	0.0945325	-3.02786	0.00246295	0.0822523	71.7947	-0.0280804	0.0740672	-0.580191	0.561786	0.995653
ENSMUSG00000006457	Actn3	actinin alpha 3 [Source:MGI Symbol;Acc:MGI:99678]	9.34977	-0.0376015	0.0446111	-0.405797	0.684892	0.917283	24.9038	0.02226	0.0433185	0.671761	0.501736	0.995653
ENSMUSG00000054808	Actn4	actinin alpha 4 [Source:MGI Symbol;Acc:MGI:1890773]	1554.14	-0.0496652	0.0805986	-0.618107	0.536505	0.861811	1616.27	-0.0874391	0.0881308	-1.00016	0.317231	0.993699
ENSMUSG00000021076	Actr10	ARP10 actin-related protein 10 [Source:MGI Symbol;Acc:MGI:1891654]	8631.24	0.00367289	0.0820284	0.115561	0.908	0.979957	8871.5	0.0430425	0.0835883	0.490365	0.623875	0.995653
ENSMUSG00000025228	Actr1a	ARP1 actin-related protein 1A, centractin alpha [Source:MGI Symbol;Acc:MGI:1858964]	3624.3	0.0123751	0.0906093	0.134726	0.892829	0.975388	3740.15	0.0190175	0.0840105	0.224552	0.822328	0.997456
ENSMUSG00000037351	Actr1b	ARP1 actin-related protein 1B, centractin beta [Source:MGI Symbol;Acc:MGI:1917446]	9015.99	-0.0760799	0.074254	-1.02588	0.304949	0.726872	9269.31	-0.0373533	0.0780032	-0.471547	0.63725	0.995653
ENSMUSG00000020152	Actr2	ARP2 actin-related protein 2 [Source:MGI Symbol;Acc:MGI:1913963]	20693	0.194649	0.0798039	2.52491	0.0115729	0.188107	22507.9	0.131409	0.0858398	1.48962	0.136324	0.98469
ENSMUSG00000026341	Actr3	ARP3 actin-related protein 3 [Source:MGI Symbol;Acc:MGI:1921367]	16952.1	0.332997	0.0661002	5.04627	4.50522e-07	0.000326545	16949.9	0.0812502	0.08218	0.979401	0.327382	0.993699
ENSMUSG00000082319	Actr3-ps	actin related protein 3, pseudogene [Source:MGI Symbol;Acc:MGI:3648640]	55.843	0.0247474	0.0925676	0.321491	0.747838	0.93446	58.7203	0.0422175	0.0756937	0.562129	0.574028	0.995653
ENSMUSG00000056367	Actr3b	ARP3 actin-related protein 3B [Source:MGI Symbol;Acc:MGI:2661120]	2320.23	0.200496	0.0798665	2.50578	0.0122181	0.192674	2611.94	0.11263	0.0859119	1.31026	0.190107	0.992532
ENSMUSG00000037761	Actr5	ARP5 actin-related protein 5 [Source:MGI Symbol;Acc:MGI:1924748]	26.0392	0.092068	0.0624417	1.69925	0.0892725	0.469613	25.2792	-0.0272596	0.0488953	-0.641579	0.521147	0.995653
ENSMUSG00000019948	Actr6	ARP6 actin-related protein 6 [Source:MGI Symbol;Acc:MGI:1914269]	298.654	-0.136846	0.108094	-1.25323	0.210122	0.641481	355.907	0.127162	0.0952626	1.27413	0.202619	0.993699
ENSMUSG00000015971	Actr8	ARP8 actin-related protein 8 [Source:MGI Symbol;Acc:MGI:1860775]	752.631	0.178423	0.0986239	1.7965	0.0724157	0.433237	817.362	0.0602355	0.0953011	0.585319	0.558333	0.995653
ENSMUSG00000037737	Actrt3	actin related protein T3 [Source:MGI Symbol;Acc:MGI:1923902]	10.1018	0.0554508	0.0493925	1.09925	0.271661	0.697142	13.6242	-0.0941997	0.0398615	-2.49757	0.0125049	0.868043
ENSMUSG00000026836	Acvr1	activin A receptor, type 1 [Source:MGI Symbol;Acc:MGI:87911]	1287.3	-0.0430099	0.0851015	-0.507856	0.611555	0.895107	1460.71	0.0379205	0.0923738	0.403857	0.686318	0.995653
ENSMUSG00000000532	Acvr1b	activin A receptor, type 1B [Source:MGI Symbol;Acc:MGI:1338944]	2563.65	-0.0183962	0.0803242	-0.239734	0.810536	0.954056	2901.06	-0.0501867	0.082858	-0.607184	0.543729	0.995653
ENSMUSG00000026834	Acvr1c	activin A receptor, type IC [Source:MGI Symbol;Acc:MGI:2661081]	506.358	-0.121292	0.103293	-1.16856	0.242583	0.671934	496.613	-0.170419	0.0943184	-1.79185	0.0731575	0.961605
ENSMUSG00000052155	Acvr2a	activin receptor IIA [Source:MGI Symbol;Acc:MGI:102806]	1623.89	-0.277938	0.0869076	-3.18613	0.00144188	0.0614764	1874.14	0.100171	0.0840102	1.18426	0.236308	0.993699
ENSMUSG00000061393	Acvr2b	activin receptor IIB [Source:MGI Symbol;Acc:MGI:87912]	237.971	0.0648374	0.107759	0.628009	0.529998	0.859653	298.659	-0.221146	0.0924197	-2.45861	0.0139478	0.877408
ENSMUSG00000000530	Acvrl1	activin A receptor, type II-like 1 [Source:MGI Symbol;Acc:MGI:1338946]	15.3872	-0.0229346	0.0423439	-0.875165	0.381484	0.78557	10.8369	-0.0321135	0.0364168	-1.04552	0.295785	0.993699
ENSMUSG00000023262	Acy1	aminoacylase 1 [Source:MGI Symbol;Acc:MGI:87913]	33.0259	-0.00057233	0.0644762	-0.479486	0.631593	0.900628	29.662	-0.0032369	0.0523224	0.20155	0.840269	0.998661
ENSMUSG00000024866	Acy3	aspartoacylase (aminoacylase) 3 [Source:MGI Symbol;Acc:MGI:1918920]	14.0618	-0.00208633	0.0562495	0.18895	0.850132	0.964576	24.7405	0.0480277	0.0430232	1.37651	0.168662	0.992532
ENSMUSG00000008822	Acyp1	acylphosphatase 1, erythrocyte (common) type [Source:MGI Symbol;Acc:MGI:1913454]	797.189	0.0630891	0.102227	0.565552	0.571699	0.87728	759.462	0.010146	0.094373	0.132657	0.894465	0.998661
ENSMUSG00000060923	Acyp2	acylphosphatase 2, muscle type [Source:MGI Symbol;Acc:MGI:1922822]	661.489	0.188569	0.100119	1.87393	0.0609395	0.40326	695.391	0.137001	0.0949759	1.43689	0.15075	0.985809
ENSMUSG00000017697	Ada	adenosine deaminase [Source:MGI Symbol;Acc:MGI:87916]	36.0686	-0.0133925	0.0710051	0.131576	0.895319	0.975508	41.9951	0.0146682	0.054858	0.178502	0.858329	0.998661
ENSMUSG00000027259	Adal	adenosine deaminase-like [Source:MGI Symbol;Acc:MGI:1923144]	440.809	0.0966922	0.107832	0.898642	0.368843	0.777998	402.604	-0.0568828	0.0926108	-0.738923	0.459954	0.995653
ENSMUSG00000054693	Adam10	a disintegrin and metallopeptidase domain 10 [Source:MGI Symbol;Acc:MGI:109548]	1013.5	0.0460686	0.0931509	0.497964	0.61851	0.896757	1028.76	0.0246318	0.0895914	0.254814	0.798867	0.997456
ENSMUSG00000020926	Adam11	a disintegrin and metallopeptidase domain 11 [Source:MGI Symbol;Acc:MGI:1098667]	1940.41	-0.318376	0.0835893	-3.75163	0.000175688	0.0162696	2196.98	-0.153364	0.0942421	-1.77043	0.0766553	0.961605
ENSMUSG00000054555	Adam12	a disintegrin and metallopeptidase domain 12 (meltrin alpha) [Source:MGI Symbol;Acc:MGI:105378]	277.526	0.142017	0.107582	1.31043	0.190052	0.620478	264.646	0.155185	0.0941669	1.6983	0.0894517	0.969884
ENSMUSG00000028041	Adam15	a disintegrin and metallopeptidase domain 15 (metargidin) [Source:MGI Symbol;Acc:MGI:1333882]	666.356	0.00683194	0.0998882	0.0942397	0.924919	0.985042	666.094	-0.11525	0.0947296	-1.33191	0.182889	0.992532
ENSMUSG00000052593	Adam17	a disintegrin and metallopeptidase domain 17 [Source:MGI Symbol;Acc:MGI:1096335]	467.194	0.187758	0.106771	1.8402	0.0657388	0.416186	452.517	0.0106301	0.095051	0.138738	0.889657	0.998661
ENSMUSG00000031552	Adam18	a disintegrin and metallopeptidase domain 18 [Source:MGI Symbol;Acc:MGI:105986]	19.2088	0.0353743	0.0597665	0.622086	0.533885	0.86119	10.9883	0.0250545	0.0374451	0.262427	0.792992	0.997456
ENSMUSG00000011256	Adam19	a disintegrin and metallopeptidase domain 19 (meltrin beta) [Source:MGI Symbol;Acc:MGI:105377]	451.848	-0.112494	0.105327	-1.08185	0.279317	0.703411	440.043	-0.000180326	0.0941181	0.0119856	0.990437	0.999139
ENSMUSG00000072647	Adam1a	a disintegrin and metallopeptidase domain 1a [Source:MGI Symbol;Acc:MGI:2429504]	27.113	-0.104358	0.0683912	-1.49533	0.134829	0.552183	23.0882	-0.041032	0.0461176	-1.5279	0.126537	0.979122
ENSMUSG00000062438	Adam1b	a disintegrin and metallopeptidase domain 1b [Source:MGI Symbol;Acc:MGI:2429506]	13.5294	0.0219321	0.0434338	-0.144052	0.885459	0.973508	20.552	0.066146	0.0512579	1.51136	0.130696	0.981004
ENSMUSG00000008438	Adam21	a disintegrin and metallopeptidase domain 21 [Source:MGI Symbol;Acc:MGI:1861229]	28.9571	-0.116551	0.069742	-1.68657	0.0916856	0.475577	55.1	-0.00667361	0.0648423	-0.472855	0.636317	0.995653
ENSMUSG00000040537	Adam22	a disintegrin and metallopeptidase domain 22 [Source:MGI Symbol;Acc:MGI:1340046]	7651.97	-0.129393	0.0727012	-1.78122	0.0748771	0.44044	8174.4	-0.0479894	0.0864544	-0.570659	0.568231	0.995653
ENSMUSG00000025964	Adam23	a disintegrin and metallopeptidase domain 23 [Source:MGI Symbol;Acc:MGI:1345162]	5095.29	-0.0630461	0.0688147	-0.916849	0.359222	0.770892	5349.91	-0.0826739	0.0813435	-1.02406	0.305805	0.993699
ENSMUSG00000014725	Adam28	a disintegrin and metallopeptidase domain 28 [Source:MGI Symbol;Acc:MGI:105988]	5.78111	-0.0392473	0.0287062	-1.56943	0.116548	0.52204	NA	NA	NA	NA	NA	NA
ENSMUSG00000043468	Adam30	a disintegrin and metallopeptidase domain 30 [Source:MGI Symbol;Acc:MGI:1918328]	6.52816	0.00698105	0.0280869	0.443712	0.657251	0.909337	4.14583	-0.0232185	0.0174711	-0.798628	0.424506	0.995653
ENSMUSG00000037437	Adam32	a disintegrin and metallopeptidase domain 32 [Source:MGI Symbol;Acc:MGI:2653822]	31.6762	-0.029905	0.0698213	-1.07229	0.283589	0.707437	35.1114	-0.000431479	0.0586341	-0.211349	0.832615	0.997456
ENSMUSG00000072972	Adam4	a disintegrin and metallopeptidase domain 4 [Source:MGI Symbol;Acc:MGI:104731]	35.5654	-0.0758195	0.0551021	-0.949196	0.342521	0.758299	34.1485	-0.0151524	0.0574197	-0.496298	0.619684	0.995653
ENSMUSG00000031554	Adam5	a disintegrin and metallopeptidase domain 5 [Source:MGI Symbol;Acc:MGI:104730]	8.09982	-0.00799325	0.0434742	-0.558052	0.576809	0.879067	8.29507	0.00888552	0.0309195	0.259687	0.795105	0.997456
ENSMUSG00000025473	Adam8	a disintegrin and metallopeptidase domain 8 [Source:MGI Symbol;Acc:MGI:107825]	29.0009	-0.0540822	0.068985	-0.625684	0.531522	0.860371	42.2774	-0.116529	0.0642921	-2.13521	0.0327436	0.938874
ENSMUSG00000031555	Adam9	a disintegrin and metallopeptidase domain 9 (meltrin gamma) [Source:MGI Symbol;Acc:MGI:105376]	677.044	-0.0228286	0.0966562	-0.285273	0.775435	0.943384	720.836	0.0353076	0.0944278	0.399009	0.689887	0.995653
ENSMUSG00000022893	Adamts1	a disintegrin-like and metallopeptidase (reprolysin type) with thrombospondin type 1 motif, 1 [Source:MGI Symbol;Acc:MGI:109249]	3042.99	0.195812	0.0899617	2.27056	0.0231737	0.263647	2920.21	0.142655	0.0922199	1.59215	0.111352	0.978697
ENSMUSG00000024299	Adamts10	a disintegrin-like and metallopeptidase (reprolysin type) with thrombospondin type 1 motif, 10 [Source:MGI Symbol;Acc:MGI:2449112]	70.4182	-0.046763	0.0903005	-0.196283	0.844388	0.963369	80.5509	0.0302039	0.0774558	0.454395	0.649545	0.995653
ENSMUSG00000047497	Adamts12	a disintegrin-like and metallopeptidase (reprolysin type) with thrombospondin type 1 motif, 12 [Source:MGI Symbol;Acc:MGI:2146046]	11.0678	-0.0589918	0.0467663	-2.27189	0.023093	0.263167	3.72077	-0.0151975	0.020497	-1.6439	0.100196	0.972751
ENSMUSG00000014852	Adamts13	a disintegrin-like and metallopeptidase (reprolysin type) with thrombospondin type 1 motif, 13 [Source:MGI Symbol;Acc:MGI:2685556]	8.09658	-0.0434967	0.0467662	-1.2232	0.221255	0.65171	NA	NA	NA	NA	NA	NA
ENSMUSG00000059901	Adamts14	a disintegrin-like and metallopeptidase (reprolysin type) with thrombospondin type 1 motif, 14 [Source:MGI Symbol;Acc:MGI:2179942]	11.9328	-0.0656644	0.0413253	-1.31537	0.188386	0.618679	10.9359	0.0267839	0.0390747	0.479157	0.631827	0.995653
ENSMUSG00000033453	Adamts15	a disintegrin-like and metallopeptidase (reprolysin type) with thrombospondin type 1 motif, 15 [Source:MGI Symbol;Acc:MGI:2449569]	25.2821	0.0210341	0.0700569	-0.109566	0.912753	0.981514	32.0096	0.0386522	0.0610872	0.420952	0.67379	0.995653
ENSMUSG00000049538	Adamts16	a disintegrin-like and metallopeptidase (reprolysin type) with thrombospondin type 1 motif, 16 [Source:MGI Symbol;Acc:MGI:2429637]	17.2444	-0.0979799	0.0542321	-1.61981	0.105273	0.501876	13.4331	-0.0273137	0.0404703	-0.852227	0.394088	0.995174
ENSMUSG00000058145	Adamts17	a disintegrin-like and metallopeptidase (reprolysin type) with thrombospondin type 1 motif, 17 [Source:MGI Symbol;Acc:MGI:3588195]	207.972	0.0142602	0.106737	0.170183	0.864866	0.968691	219.012	0.0898262	0.0897416	0.937055	0.34873	0.993699
ENSMUSG00000053399	Adamts18	a disintegrin-like and metallopeptidase (reprolysin type) with thrombospondin type 1 motif, 18 [Source:MGI Symbol;Acc:MGI:2442600]	30.5981	-0.103643	0.0659562	-1.74429	0.0811083	0.453252	25.5422	-0.0198578	0.0465855	-0.438608	0.660946	0.995653
ENSMUSG00000036545	Adamts2	a disintegrin-like and metallopeptidase (reprolysin type) with thrombospondin type 1 motif, 2 [Source:MGI Symbol;Acc:MGI:1347356]	175.709	-0.283852	0.10344	-2.90974	0.00361734	0.101131	224.716	-0.108438	0.089878	-1.25357	0.209998	0.993699
ENSMUSG00000022449	Adamts20	a disintegrin-like and metallopeptidase (reprolysin type) with thrombospondin type 1 motif, 20 [Source:MGI Symbol;Acc:MGI:2660628]	194.405	-0.115838	0.107806	-1.08755	0.276794	0.70093	238.346	-4.08476e-05	0.0891204	0.0672354	0.946394	0.998661
ENSMUSG00000043635	Adamts3	a disintegrin-like and metallopeptidase (reprolysin type) with thrombospondin type 1 motif, 3 [Source:MGI Symbol;Acc:MGI:3045353]	433.906	-0.115508	0.106612	-1.08537	0.277759	0.702011	476.821	-0.0684908	0.0950271	-0.725412	0.4682	0.995653
ENSMUSG00000006403	Adamts4	a disintegrin-like and metallopeptidase (reprolysin type) with thrombospondin type 1 motif, 4 [Source:MGI Symbol;Acc:MGI:1339949]	1456.4	0.0639031	0.0920201	0.717643	0.472977	0.83449	1238.5	-0.0367961	0.0928993	-0.441046	0.65918	0.995653
ENSMUSG00000022894	Adamts5	a disintegrin-like and metallopeptidase (reprolysin type) with thrombospondin type 1 motif, 5 (aggrecanase-2) [Source:MGI Symbol;Acc:MGI:1346321]	75.1292	-0.0274628	0.0855903	-0.506008	0.612851	0.895639	76.2696	-0.0248042	0.0751577	-0.318092	0.750415	0.99607
ENSMUSG00000046169	Adamts6	a disintegrin-like and metallopeptidase (reprolysin type) with thrombospondin type 1 motif, 6 [Source:MGI Symbol;Acc:MGI:1347348]	48.5076	0.0293089	0.0863631	0.480378	0.630959	0.900318	35.077	0.0380144	0.0598766	0.426445	0.669783	0.995653
ENSMUSG00000031994	Adamts8	a disintegrin-like and metallopeptidase (reprolysin type) with thrombospondin type 1 motif, 8 [Source:MGI Symbol;Acc:MGI:1353468]	32.8317	-0.136017	0.0736498	-2.25215	0.024313	0.268774	34.1217	0.0104932	0.0573561	-0.134945	0.892655	0.998661
ENSMUSG00000030022	Adamts9	a disintegrin-like and metallopeptidase (reprolysin type) with thrombospondin type 1 motif, 9 [Source:MGI Symbol;Acc:MGI:1916320]	409.189	-0.36561	0.105993	-3.40472	0.00066233	0.0384623	309.622	-0.166	0.0934758	-1.84923	0.064424	0.956672
ENSMUSG00000066113	Adamtsl1	ADAMTS-like 1 [Source:MGI Symbol;Acc:MGI:1924989]	200.228	-0.160195	0.106427	-1.66724	0.0954675	0.481643	159.952	0.201133	0.0863106	2.38639	0.0170149	0.897757
ENSMUSG00000036040	Adamtsl2	ADAMTS-like 2 [Source:MGI Symbol;Acc:MGI:1925044]	57.4912	0.0386825	0.0858318	0.360572	0.718419	0.926553	60.4051	-0.085038	0.0764306	-1.09753	0.272408	0.993699
ENSMUSG00000070469	Adamtsl3	ADAMTS-like 3 [Source:MGI Symbol;Acc:MGI:3028499]	56.5528	-0.0388373	0.0905044	-0.278543	0.780595	0.945664	61.8601	-0.0116913	0.0698661	-0.230317	0.817845	0.997456
ENSMUSG00000015850	Adamtsl4	ADAMTS-like 4 [Source:MGI Symbol;Acc:MGI:2389008]	92.3725	0.0309295	0.0909037	0.435621	0.663111	0.912415	78.8034	-0.0977668	0.075704	-1.68994	0.0910395	0.969884
ENSMUSG00000043822	Adamtsl5	ADAMTS-like 5 [Source:MGI Symbol;Acc:MGI:1913798]	34.1656	-0.0137752	0.0766892	-0.227984	0.819658	0.956066	37.5179	-0.000542766	0.0457665	-0.589135	0.555771	0.995653
ENSMUSG00000056413	Adap1	ArfGAP with dual PH domains 1 [Source:MGI Symbol;Acc:MGI:2442201]	1489.11	-0.114995	0.100612	-1.2651	0.205837	0.638489	1493.33	-0.0437018	0.0949646	-0.593977	0.552527	0.995653
ENSMUSG00000020709	Adap2	ArfGAP with dual PH domains 2 [Source:MGI Symbol;Acc:MGI:2663075]	112.688	0.0432601	0.0995934	0.624195	0.5325	0.861028	125.248	0.0335871	0.0868522	0.415012	0.678133	0.995653
ENSMUSG00000086507	Adap2os	ArfGAP with dual PH domains 2, opposite strand [Source:MGI Symbol;Acc:MGI:3650197]	28.6659	0.00515071	0.0677414	-0.25295	0.800307	0.951767	18.9948	-0.00966911	0.0433433	-0.618996	0.535919	0.995653
ENSMUSG00000027951	Adar	adenosine deaminase, RNA-specific [Source:MGI Symbol;Acc:MGI:1889575]	859.113	-0.151422	0.0944588	-1.58092	0.113896	0.517186	994.408	0.00501324	0.09514	-0.164535	0.86931	0.998661
ENSMUSG00000020262	Adarb1	adenosine deaminase, RNA-specific, B1 [Source:MGI Symbol;Acc:MGI:891999]	3214.17	-0.0347516	0.0744175	-0.460938	0.644843	0.905083	3197.25	-0.0985483	0.0873888	-1.2046	0.228359	0.993699
ENSMUSG00000052551	Adarb2	adenosine deaminase, RNA-specific, B2 [Source:MGI Symbol;Acc:MGI:2151118]	829.144	-0.0456172	0.104952	-0.407186	0.683871	0.917147	987.366	0.0665467	0.0938657	0.637591	0.52374	0.995653
ENSMUSG00000031949	Adat1	adenosine deaminase, tRNA-specific 1 [Source:MGI Symbol;Acc:MGI:1353631]	160.189	0.0248935	0.105294	0.59612	0.551095	0.867088	159.987	-0.0208036	0.0892671	-0.30145	0.763071	0.99607
ENSMUSG00000019808	Adat2	adenosine deaminase, tRNA-specific 2 [Source:MGI Symbol;Acc:MGI:1914007]	152.335	0.228789	0.10824	2.1044	0.0353432	0.318387	164.295	0.0356937	0.0884217	0.46933	0.638834	0.995653
ENSMUSG00000021044	Adck1	aarF domain containing kinase 1 [Source:MGI Symbol;Acc:MGI:1919363]	159.918	-0.118144	0.10637	-1.17847	0.238608	0.667461	179.165	-0.0816431	0.0893338	-0.959622	0.337246	0.993699
ENSMUSG00000046947	Adck2	aarF domain containing kinase 2 [Source:MGI Symbol;Acc:MGI:1889336]	95.73	-0.124784	0.102393	-1.35064	0.176809	0.604287	127.876	-0.0359244	0.0872144	-0.477397	0.633079	0.995653
ENSMUSG00000022550	Adck5	aarF domain containing kinase 5 [Source:MGI Symbol;Acc:MGI:2679274]	86.7932	-0.21329	0.101168	-2.07202	0.0382632	0.330528	87.1352	-0.035209	0.0641745	-0.471936	0.636972	0.995653
ENSMUSG00000020431	Adcy1	adenylate cyclase 1 [Source:MGI Symbol;Acc:MGI:99677]	19455.4	0.0879985	0.0683415	1.28531	0.198683	0.630867	19270.7	-0.0166227	0.0777996	-0.217499	0.82782	0.997456
ENSMUSG00000026567	Adcy10	adenylate cyclase 10 [Source:MGI Symbol;Acc:MGI:2660854]	74.4397	-0.168724	0.0957451	-1.60242	0.109063	0.510001	56.9769	0.00282493	0.0561911	-0.24817	0.804003	0.997456
ENSMUSG00000021536	Adcy2	adenylate cyclase 2 [Source:MGI Symbol;Acc:MGI:99676]	1989.61	0.034827	0.0862959	0.408338	0.683026	0.917147	1899.76	-0.0262744	0.0850902	-0.294216	0.768593	0.99607
ENSMUSG00000020654	Adcy3	adenylate cyclase 3 [Source:MGI Symbol;Acc:MGI:99675]	232.608	-0.167491	0.108753	-1.51924	0.128702	0.543877	264.957	-0.228523	0.0950594	-2.46234	0.0138033	0.877408
ENSMUSG00000022220	Adcy4	adenylate cyclase 4 [Source:MGI Symbol;Acc:MGI:99674]	29.7437	-0.110955	0.0673148	-2.02002	0.0433808	0.347045	19.9263	0.00988294	0.0402394	0.308174	0.75795	0.99607
ENSMUSG00000022840	Adcy5	adenylate cyclase 5 [Source:MGI Symbol;Acc:MGI:99673]	1380.54	-0.00688622	0.0861129	-0.0801386	0.936127	0.987176	1336.66	-0.0831346	0.0897157	-0.91541	0.359976	0.993699
ENSMUSG00000022994	Adcy6	adenylate cyclase 6 [Source:MGI Symbol;Acc:MGI:87917]	253.135	-0.311095	0.108013	-2.89469	0.00379528	0.104025	245.931	-0.129727	0.0936535	-1.41483	0.157118	0.992532
ENSMUSG00000031659	Adcy7	adenylate cyclase 7 [Source:MGI Symbol;Acc:MGI:102891]	56.3822	-0.149422	0.0909075	-1.67847	0.0932547	0.478865	41.7362	-0.0415594	0.0542229	-1.35765	0.174575	0.992532
ENSMUSG00000022376	Adcy8	adenylate cyclase 8 [Source:MGI Symbol;Acc:MGI:1341110]	413.255	-0.0741666	0.107965	-0.788774	0.430244	0.811085	380.003	-0.0520729	0.0953037	-0.515424	0.606257	0.995653
ENSMUSG00000005580	Adcy9	adenylate cyclase 9 [Source:MGI Symbol;Acc:MGI:108450]	1518.78	-0.131351	0.0869655	-1.54162	0.123166	0.535443	1796.31	-0.0987947	0.0951944	-1.24551	0.212945	0.993699
ENSMUSG00000024256	Adcyap1	adenylate cyclase activating polypeptide 1 [Source:MGI Symbol;Acc:MGI:105094]	37.7503	-0.105184	0.0829678	-1.39854	0.161951	0.587462	55.6029	-0.0119729	0.0680391	-0.315497	0.752385	0.99607
ENSMUSG00000029778	Adcyap1r1	adenylate cyclase activating polypeptide 1 receptor 1 [Source:MGI Symbol;Acc:MGI:108449]	3354.42	0.0536057	0.0799954	0.67883	0.497246	0.847474	3450.36	-0.0660877	0.080309	-0.828014	0.407663	0.995653
ENSMUSG00000029106	Add1	adducin 1 (alpha) [Source:MGI Symbol;Acc:MGI:87918]	9741.78	0.029855	0.0776059	0.377993	0.705436	0.922577	9467.51	-0.0268911	0.0796464	-0.355293	0.72237	0.99607
ENSMUSG00000030000	Add2	adducin 2 (beta) [Source:MGI Symbol;Acc:MGI:87919]	9106.75	0.0505261	0.0722917	0.703914	0.481486	0.838094	9381.18	-0.0580291	0.0834948	-0.715549	0.47427	0.995653
ENSMUSG00000025026	Add3	adducin 3 (gamma) [Source:MGI Symbol;Acc:MGI:1351615]	5166.09	0.0913721	0.0795023	1.15428	0.248386	0.675242	4706.23	0.11445	0.0799993	1.43464	0.151391	0.985809
ENSMUSG00000050994	Adgb	androglobin [Source:MGI Symbol;Acc:MGI:3605549]	10.5601	-0.0372007	0.0489666	-0.771883	0.440184	0.817416	10.901	0.0353624	0.0362139	0.701748	0.482836	0.995653
ENSMUSG00000025475	Adgra1	adhesion G protein-coupled receptor A1 [Source:MGI Symbol;Acc:MGI:1277167]	1883.65	-0.147216	0.101394	-1.53989	0.123588	0.535802	1796.36	-0.188802	0.0899949	-2.13555	0.0327157	0.938874
ENSMUSG00000031486	Adgra2	adhesion G protein-coupled receptor A2 [Source:MGI Symbol;Acc:MGI:1925810]	90.7348	-0.251628	0.0996261	-2.6337	0.00844609	0.159107	118.191	0.0105406	0.0785907	0.0625526	0.950123	0.998661
ENSMUSG00000029090	Adgra3	adhesion G protein-coupled receptor A3 [Source:MGI Symbol;Acc:MGI:1917943]	253.268	-0.14249	0.108766	-1.33934	0.180461	0.608585	273.276	0.00122698	0.0907573	-0.13907	0.889395	0.998661
ENSMUSG00000034730	Adgrb1	adhesion G protein-coupled receptor B1 [Source:MGI Symbol;Acc:MGI:1933736]	4819.95	-0.19883	0.0720854	-2.76523	0.00568824	0.129384	4820.77	-0.180895	0.0765284	-2.36716	0.017925	0.9114
ENSMUSG00000028782	Adgrb2	adhesion G protein-coupled receptor B2 [Source:MGI Symbol;Acc:MGI:2451244]	4126.21	-0.136949	0.0799324	-1.69178	0.0906879	0.473245	3847.79	-0.245768	0.0878402	-2.96542	0.00302272	0.665265
ENSMUSG00000033569	Adgrb3	adhesion G protein-coupled receptor B3 [Source:MGI Symbol;Acc:MGI:2441837]	4104.98	-0.0925513	0.0757219	-1.22576	0.220288	0.651066	4182.13	-0.0500274	0.0900586	-0.558512	0.576495	0.995653
ENSMUSG00000044017	Adgrd1	adhesion G protein-coupled receptor D1 [Source:MGI Symbol;Acc:MGI:3041203]	47.342	-0.0412331	0.071109	-0.365234	0.714937	0.925344	43.1078	0.0113657	0.0542275	-0.363506	0.716227	0.995653
ENSMUSG00000004730	Adgre1	adhesion G protein-coupled receptor E1 [Source:MGI Symbol;Acc:MGI:106912]	80.2079	0.0360451	0.0947262	0.393012	0.694311	0.919687	85.3986	0.0621457	0.0668009	1.07007	0.284586	0.993699
ENSMUSG00000002885	Adgre5	adhesion G protein-coupled receptor E5 [Source:MGI Symbol;Acc:MGI:1347095]	63.0896	0.0112732	0.0778855	0.837057	0.402561	0.797299	37.4575	0.00613057	0.0620689	0.105513	0.915969	0.998661
ENSMUSG00000057899	Adgrf2	adhesion G protein-coupled receptor F2 [Source:MGI Symbol;Acc:MGI:2182728]	11.1018	-0.0138004	0.0484825	-0.00155849	0.998757	0.999439	14.725	-0.00626395	0.0343962	-0.0971665	0.922594	0.998661
ENSMUSG00000023918	Adgrf4	adhesion G protein-coupled receptor F4 [Source:MGI Symbol;Acc:MGI:1925499]	41.7109	-0.247921	0.0859219	-2.96511	0.00302575	0.0925218	39.1752	0.0172413	0.0633037	0.308969	0.757345	0.99607
ENSMUSG00000056492	Adgrf5	adhesion G protein-coupled receptor F5 [Source:MGI Symbol;Acc:MGI:2182928]	339.209	-0.169061	0.106709	-1.48965	0.136315	0.554287	260.156	-0.121783	0.0873859	-1.45554	0.145521	0.985809
ENSMUSG00000031785	Adgrg1	adhesion G protein-coupled receptor G1 [Source:MGI Symbol;Acc:MGI:1340051]	1147.43	0.00906672	0.0942274	0.243539	0.807588	0.952974	1237.23	0.0337904	0.0942765	0.255079	0.798662	0.997456
ENSMUSG00000031298	Adgrg2	adhesion G protein-coupled receptor G2 [Source:MGI Symbol;Acc:MGI:2446854]	38.6835	0.0852878	0.0750408	0.971266	0.331416	0.750305	34.2334	0.00449633	0.0536376	0.16859	0.866119	0.998661
ENSMUSG00000060470	Adgrg3	adhesion G protein-coupled receptor G3 [Source:MGI Symbol;Acc:MGI:1859670]	7.94656	-0.0014759	0.0355095	-0.23506	0.814162	0.954939	6.9641	-0.0345061	0.0274415	-1.20924	0.226571	0.993699
ENSMUSG00000039116	Adgrg6	adhesion G protein-coupled receptor G6 [Source:MGI Symbol;Acc:MGI:1916151]	33.2486	-0.0350825	0.0672456	-1.60366	0.108788	0.509706	42.8658	0.00708833	0.0607192	0.24036	0.810051	0.997456
ENSMUSG00000013033	Adgrl1	adhesion G protein-coupled receptor L1 [Source:MGI Symbol;Acc:MGI:1929461]	12621.2	-0.145639	0.0727222	-2.0235	0.0430221	0.346571	12297.6	-0.203761	0.0818758	-2.53553	0.0112276	0.85936
ENSMUSG00000028184	Adgrl2	adhesion G protein-coupled receptor L2 [Source:MGI Symbol;Acc:MGI:2139714]	1831.79	-0.148433	0.0835074	-1.77191	0.0764091	0.443858	1953.24	-0.0820949	0.0932848	-0.962456	0.335821	0.993699
ENSMUSG00000037605	Adgrl3	adhesion G protein-coupled receptor L3 [Source:MGI Symbol;Acc:MGI:2441950]	6060.92	-0.11186	0.0699503	-1.60081	0.10942	0.510412	6152.68	0.0479156	0.082285	0.573332	0.56642	0.995653
ENSMUSG00000039167	Adgrl4	adhesion G protein-coupled receptor L4 [Source:MGI Symbol;Acc:MGI:2655562]	185.083	-0.108222	0.101051	-0.88882	0.3741	0.781434	169.637	-0.0176783	0.0801223	-0.488428	0.625246	0.995653
ENSMUSG00000069170	Adgrv1	adhesion G protein-coupled receptor V1 [Source:MGI Symbol;Acc:MGI:1274784]	55.3806	0.0762312	0.0833863	1.09284	0.274466	0.699478	49.7077	0.0591758	0.0668168	0.928447	0.353176	0.993699
ENSMUSG00000028138	Adh5	alcohol dehydrogenase 5 (class III), chi polypeptide [Source:MGI Symbol;Acc:MGI:87929]	1010.11	0.169597	0.0940379	1.83097	0.067105	0.418898	1005.1	0.155349	0.0918226	1.67127	0.0946693	0.972751
ENSMUSG00000025911	Adhfe1	alcohol dehydrogenase, iron containing, 1 [Source:MGI Symbol;Acc:MGI:1923437]	868.302	0.154578	0.104375	1.42571	0.153953	0.578031	753.394	0.203849	0.0909142	2.25285	0.0242689	0.911917
ENSMUSG00000020629	Adi1	acireductone dioxygenase 1 [Source:MGI Symbol;Acc:MGI:2144929]	2135.43	0.108404	0.0921264	1.17297	0.240806	0.670068	1946.54	0.081544	0.0898983	0.895936	0.370287	0.993699
ENSMUSG00000026457	Adipor1	adiponectin receptor 1 [Source:MGI Symbol;Acc:MGI:1919924]	1479.48	0.195653	0.0933724	2.10931	0.0349178	0.317392	1482.98	0.0890713	0.0890534	0.977677	0.328234	0.993699
ENSMUSG00000030168	Adipor2	adiponectin receptor 2 [Source:MGI Symbol;Acc:MGI:93830]	853.514	0.123616	0.102023	1.22783	0.21951	0.650861	908.614	0.156396	0.0950253	1.64534	0.0999003	0.972751
ENSMUSG00000039197	Adk	adenosine kinase [Source:MGI Symbol;Acc:MGI:87930]	439.008	-0.123358	0.107072	-1.15012	0.250094	0.676162	479.002	0.157226	0.0948687	1.66916	0.0950861	0.972751
ENSMUSG00000051149	Adnp	activity-dependent neuroprotective protein [Source:MGI Symbol;Acc:MGI:1338758]	28.7218	-0.000639792	0.0702026	-0.424309	0.671341	0.914469	25.224	-0.0352041	0.0448105	-1.17966	0.238134	0.993699
ENSMUSG00000053950	Adnp2	ADNP homeobox 2 [Source:MGI Symbol;Acc:MGI:2448562]	946.2	-0.0326658	0.0980969	-0.329555	0.741736	0.932304	926.835	0.119152	0.0906853	1.31018	0.190134	0.992532
ENSMUSG00000057134	Ado	2-aminoethanethiol (cysteamine) dioxygenase [Source:MGI Symbol;Acc:MGI:2685083]	2329.18	0.166968	0.0844346	1.96491	0.0494245	0.370751	2381.16	0.101368	0.0904685	1.12202	0.261854	0.993699
ENSMUSG00000042429	Adora1	adenosine A1 receptor [Source:MGI Symbol;Acc:MGI:99401]	6015.28	0.0360032	0.069533	0.513612	0.607523	0.89314	6495.97	-0.0599275	0.0789741	-0.770628	0.440927	0.995653
ENSMUSG00000020178	Adora2a	adenosine A2a receptor [Source:MGI Symbol;Acc:MGI:99402]	21.9517	-0.0459977	0.0574382	-0.249895	0.802668	0.952459	16.5263	-0.0560349	0.0432543	-1.71386	0.0865551	0.969884
ENSMUSG00000018500	Adora2b	adenosine A2b receptor [Source:MGI Symbol;Acc:MGI:99403]	22.0752	-0.0725142	0.0621177	-0.79535	0.42641	0.808843	18.7434	-0.059886	0.0466028	-1.16566	0.24375	0.993699
ENSMUSG00000000562	Adora3	adenosine A3 receptor [Source:MGI Symbol;Acc:MGI:104847]	26.4101	0.053015	0.0514366	-0.325641	0.744696	0.933219	14.9764	0.0634051	0.0451012	1.16355	0.244607	0.993699
ENSMUSG00000025236	Adpgk	ADP-dependent glucokinase [Source:MGI Symbol;Acc:MGI:1919391]	156.009	-0.0631483	0.104775	-0.657094	0.51112	0.853735	153.604	-0.0221682	0.0875694	-0.335288	0.737408	0.99607
ENSMUSG00000002844	Adprh	ADP-ribosylarginine hydrolase [Source:MGI Symbol;Acc:MGI:1098234]	566.411	-0.085178	0.104536	-0.893009	0.371852	0.780129	488.895	-0.0192727	0.0951516	-0.221165	0.824964	0.997456
ENSMUSG00000042558	Adprhl2	ADP-ribosylhydrolase like 2 [Source:MGI Symbol;Acc:MGI:2140364]	179.407	0.0189171	0.108445	0.232602	0.81607	0.955194	140.253	-0.0676576	0.0835127	-1.14956	0.250327	0.993699
ENSMUSG00000020910	Adprm	ADP-ribose/CDP-alcohol diphosphatase, manganese dependent [Source:MGI Symbol;Acc:MGI:1913608]	172.979	0.0848928	0.108663	0.769409	0.441651	0.818128	166.246	0.00257397	0.0827181	-0.0715418	0.942967	0.998661
ENSMUSG00000045875	Adra1a	adrenergic receptor, alpha 1a [Source:MGI Symbol;Acc:MGI:104773]	538.836	-0.0512527	0.10737	-0.40022	0.688994	0.918503	522.562	-0.135988	0.095283	-1.45188	0.146535	0.985809
ENSMUSG00000050541	Adra1b	adrenergic receptor, alpha 1b [Source:MGI Symbol;Acc:MGI:104774]	44.6465	0.053166	0.0805895	0.787768	0.430833	0.812038	51.7115	-0.113563	0.0651155	-2.20745	0.0272824	0.93796
ENSMUSG00000027335	Adra1d	adrenergic receptor, alpha 1d [Source:MGI Symbol;Acc:MGI:106673]	479.373	-0.306707	0.102352	-2.992	0.0027716	0.0885368	484.107	-0.127793	0.090567	-1.69072	0.0908903	0.969884
ENSMUSG00000033717	Adra2a	adrenergic receptor, alpha 2a [Source:MGI Symbol;Acc:MGI:87934]	114.706	-0.171624	0.102457	-1.7595	0.0784931	0.448499	109.437	0.0797767	0.0832668	0.95131	0.341447	0.993699
ENSMUSG00000045318	Adra2c	adrenergic receptor, alpha 2c [Source:MGI Symbol;Acc:MGI:87936]	290.997	0.162814	0.10858	1.56545	0.117478	0.524415	280.205	-0.0150896	0.0942809	-0.104763	0.916564	0.998661
ENSMUSG00000035283	Adrb1	adrenergic receptor, beta 1 [Source:MGI Symbol;Acc:MGI:87937]	308.237	-0.107343	0.107619	-1.0657	0.28656	0.710902	324.97	-0.0459052	0.090965	-0.728879	0.466076	0.995653
ENSMUSG00000031489	Adrb3	adrenergic receptor, beta 3 [Source:MGI Symbol;Acc:MGI:87939]	6.7617	-0.00881696	0.0378816	0.11488	0.90854	0.980328	NA	NA	NA	NA	NA	NA
ENSMUSG00000039041	Adrm1	adhesion regulating molecule 1 [Source:MGI Symbol;Acc:MGI:1929289]	742.473	0.0445835	0.0976965	0.464277	0.64245	0.904062	802.223	0.114842	0.0929998	1.26967	0.204202	0.993699
ENSMUSG00000022407	Adsl	adenylosuccinate lyase [Source:MGI Symbol;Acc:MGI:103202]	163.149	0.0176419	0.108674	0.163619	0.870031	0.970503	169.435	-0.0757044	0.0923523	-0.819757	0.412355	0.995653
ENSMUSG00000015961	Adss	adenylosuccinate synthetase, non muscle [Source:MGI Symbol;Acc:MGI:87948]	1716.99	-0.0135084	0.0962459	-0.135185	0.892466	0.975336	1596.57	0.0687361	0.0881788	0.769304	0.441713	0.995653
ENSMUSG00000011148	Adssl1	adenylosuccinate synthetase like 1 [Source:MGI Symbol;Acc:MGI:87947]	103.857	-0.0770874	0.104848	-0.842903	0.399283	0.795881	84.293	0.00572009	0.0828867	0.00903215	0.992793	0.999305
ENSMUSG00000020473	Aebp1	AE binding protein 1 [Source:MGI Symbol;Acc:MGI:1197012]	95.0688	0.0076708	0.0982172	0.0981719	0.921796	0.984479	92.3371	-0.0405141	0.0814268	-0.551733	0.581131	0.995653
ENSMUSG00000030232	Aebp2	AE binding protein 2 [Source:MGI Symbol;Acc:MGI:1338038]	3501.18	0.0994311	0.0735317	1.36379	0.172634	0.599137	3540.81	-0.0541182	0.0862526	-0.655612	0.512074	0.995653
ENSMUSG00000030609	Aen	apoptosis enhancing nuclease [Source:MGI Symbol;Acc:MGI:1915298]	162.931	-0.079595	0.107174	-0.754782	0.45038	0.821702	167.881	-0.0539581	0.0914546	-0.85082	0.39487	0.995174
ENSMUSG00000029094	Afap1	actin filament associated protein 1 [Source:MGI Symbol;Acc:MGI:1917542]	930.324	0.134036	0.0953528	1.44251	0.14916	0.572925	964.864	0.0961458	0.0951289	0.965272	0.334408	0.993699
ENSMUSG00000033032	Afap1l1	actin filament associated protein 1-like 1 [Source:MGI Symbol;Acc:MGI:2147199]	138.16	0.068551	0.105868	0.643173	0.520112	0.856497	128.39	-0.0770157	0.0826208	-0.704859	0.480898	0.995653
ENSMUSG00000025083	Afap1l2	actin filament associated protein 1-like 2 [Source:MGI Symbol;Acc:MGI:2147658]	124.906	-0.0879981	0.1018	-0.858699	0.390507	0.79107	123.391	0.0260017	0.0807316	0.637643	0.523706	0.995653
ENSMUSG00000068036	Afdn	afadin, adherens junction formation factor [Source:MGI Symbol;Acc:MGI:1314653]	2592.62	-0.078206	0.087754	-0.843854	0.398751	0.795389	2550.59	-0.0968856	0.0900737	-1.07017	0.284541	0.993699
ENSMUSG00000029313	Aff1	AF4/FMR2 family, member 1 [Source:MGI Symbol;Acc:MGI:1100819]	2148.99	0.098056	0.0764038	1.28713	0.198049	0.63052	1916.8	-0.04832	0.0909757	-0.571562	0.567619	0.995653
ENSMUSG00000031189	Aff2	AF4/FMR2 family, member 2 [Source:MGI Symbol;Acc:MGI:1202294]	1010.16	-0.02938	0.0927313	-0.308384	0.75779	0.937146	1110.45	-0.0183264	0.0889398	-0.226717	0.820644	0.997456
ENSMUSG00000037138	Aff3	AF4/FMR2 family, member 3 [Source:MGI Symbol;Acc:MGI:106927]	4471.33	-0.0467005	0.0836602	-0.508075	0.611401	0.895082	4266.34	-0.00346882	0.0855375	-0.0804829	0.935853	0.998661
ENSMUSG00000049470	Aff4	AF4/FMR2 family, member 4 [Source:MGI Symbol;Acc:MGI:2136171]	14417.6	-0.0140531	0.068585	-0.191395	0.848216	0.963753	14638.8	-0.0167025	0.0789624	-0.211828	0.832241	0.997456
ENSMUSG00000038302	Afg1l	AFG1 like ATPase [Source:MGI Symbol;Acc:MGI:2148801]	219.312	0.0989221	0.107975	0.907972	0.363893	0.774969	241.489	0.00924038	0.0905926	0.0616365	0.950852	0.998661
ENSMUSG00000031967	Afg3l1	AFG3-like AAA ATPase 1 [Source:MGI Symbol;Acc:MGI:1928277]	244.193	0.120365	0.108761	1.04476	0.296134	0.719381	258.885	-0.00238777	0.0934718	-0.221033	0.825066	0.997456
ENSMUSG00000024527	Afg3l2	AFG3-like AAA ATPase 2 [Source:MGI Symbol;Acc:MGI:1916847]	1915.42	-0.168822	0.092038	-1.82922	0.0673672	0.419631	2027.42	-0.0986878	0.0944734	-1.09178	0.27493	0.993699
ENSMUSG00000017718	Afmid	arylformamidase [Source:MGI Symbol;Acc:MGI:2448704]	14.2014	0.014351	0.0562327	-0.277305	0.781546	0.945932	9.236	-0.0435032	0.0336736	-1.94293	0.0520246	0.956672
ENSMUSG00000049659	Aftph	aftiphilin [Source:MGI Symbol;Acc:MGI:1923012]	4122.45	0.148761	0.0762504	1.96943	0.0489032	0.368608	4223.95	-0.00102304	0.081898	-0.0161598	0.987107	0.998769
ENSMUSG00000031521	Aga	aspartylglucosaminidase [Source:MGI Symbol;Acc:MGI:104873]	100.471	0.0733619	0.102297	0.661679	0.508177	0.851894	75.009	-0.0611495	0.0763637	-0.783124	0.433555	0.995653
ENSMUSG00000055013	Agap1	ArfGAP with GTPase domain, ankyrin repeat and PH domain 1 [Source:MGI Symbol;Acc:MGI:2653690]	6298.11	0.0349845	0.0667337	0.522897	0.601046	0.889904	6080.11	-0.0841105	0.0845704	-1.02456	0.305572	0.993699
ENSMUSG00000025422	Agap2	ArfGAP with GTPase domain, ankyrin repeat and PH domain 2 [Source:MGI Symbol;Acc:MGI:3580016]	9843.77	-0.00178926	0.07476	-0.0217245	0.982668	0.995627	9265.23	-0.120991	0.0902616	-1.47352	0.14061	0.985809
ENSMUSG00000023353	Agap3	ArfGAP with GTPase domain, ankyrin repeat and PH domain 3 [Source:MGI Symbol;Acc:MGI:2183446]	4193.31	-0.00732419	0.0720595	-0.102772	0.918144	0.983331	4239.8	-0.0479547	0.0837056	-0.573361	0.5664	0.995653
ENSMUSG00000025754	Agbl1	ATP/GTP binding protein-like 1 [Source:MGI Symbol;Acc:MGI:3646469]	6.29172	-0.0301472	0.0330283	-1.10648	0.26852	0.694865	6.78952	-0.00415488	0.0283339	-0.318063	0.750437	0.99607
ENSMUSG00000040812	Agbl2	ATP/GTP binding protein-like 2 [Source:MGI Symbol;Acc:MGI:2443254]	72.4503	-0.156955	0.0946253	-1.91657	0.055292	0.387295	60.0231	0.0720546	0.0650324	1.24616	0.212707	0.993699
ENSMUSG00000038836	Agbl3	ATP/GTP binding protein-like 3 [Source:MGI Symbol;Acc:MGI:1923473]	167.505	0.179574	0.107241	1.62967	0.103171	0.497793	148.503	0.101742	0.0830778	0.994649	0.319907	0.993699
ENSMUSG00000061298	Agbl4	ATP/GTP binding protein-like 4 [Source:MGI Symbol;Acc:MGI:1918244]	165.518	-0.200046	0.107042	-1.90405	0.0569039	0.392936	154.431	-0.0826918	0.0810989	-1.34247	0.179445	0.992532
ENSMUSG00000029165	Agbl5	ATP/GTP binding protein-like 5 [Source:MGI Symbol;Acc:MGI:2441745]	144.996	-0.168489	0.107503	-1.65396	0.0981357	0.486823	145.187	-0.244034	0.0817155	-3.4967	0.000471056	0.298884
ENSMUSG00000015452	Ager	advanced glycosylation end product-specific receptor [Source:MGI Symbol;Acc:MGI:893592]	8.58062	-0.0197947	0.0382618	-0.775535	0.438023	0.815771	6.51512	-0.0296579	0.0234303	-1.34021	0.180176	0.992532
ENSMUSG00000026159	Agfg1	ArfGAP with FG repeats 1 [Source:MGI Symbol;Acc:MGI:1333754]	4999.76	-0.0531432	0.0725921	-0.723405	0.469431	0.833266	4962.66	0.0459885	0.0842198	0.524252	0.600103	0.995653
ENSMUSG00000029722	Agfg2	ArfGAP with FG repeats 2 [Source:MGI Symbol;Acc:MGI:2443267]	1166.03	-0.0827838	0.0915918	-0.932189	0.351239	0.76358	1151.18	-0.0280594	0.0898393	-0.359	0.719595	0.99607
ENSMUSG00000021681	Aggf1	angiogenic factor with G patch and FHA domains 1 [Source:MGI Symbol;Acc:MGI:1913799]	2794.67	0.106264	0.0808511	1.3347	0.181976	0.609689	2732.18	0.0398114	0.0882608	0.458139	0.646852	0.995653
ENSMUSG00000029916	Agk	acylglycerol kinase [Source:MGI Symbol;Acc:MGI:1917173]	477.842	-0.0302922	0.108666	-0.357315	0.720856	0.926959	486.24	-0.0211469	0.0938362	-0.213252	0.83113	0.997456
ENSMUSG00000033400	Agl	amylo-1,6-glucosidase, 4-alpha-glucanotransferase [Source:MGI Symbol;Acc:MGI:1924809]	1209.18	0.103781	0.0875659	1.16166	0.245375	0.673238	1018.02	-0.0493346	0.0912169	-0.494925	0.620653	0.995653
ENSMUSG00000050103	Agmo	alkylglycerol monooxygenase [Source:MGI Symbol;Acc:MGI:2442495]	64.9301	0.0208768	0.0938831	0.146253	0.883722	0.9734	69.8989	0.106517	0.0772321	1.44424	0.148671	0.985809
ENSMUSG00000041530	Ago1	argonaute RISC catalytic subunit 1 [Source:MGI Symbol;Acc:MGI:2446630]	2583.77	0.000523041	0.0823614	0.00808609	0.993548	0.998689	2648.34	-0.0764859	0.0827178	-0.931703	0.35149	0.993699
ENSMUSG00000036698	Ago2	argonaute RISC catalytic subunit 2 [Source:MGI Symbol;Acc:MGI:2446632]	10988	-0.0268902	0.0728993	-0.354013	0.723329	0.927199	10678.1	-0.0587756	0.0788062	-0.742531	0.457766	0.995653
ENSMUSG00000028842	Ago3	argonaute RISC catalytic subunit 3 [Source:MGI Symbol;Acc:MGI:2446634]	3603.28	0.122788	0.0740459	1.6539	0.0981479	0.486823	3528.6	0.0371448	0.0800817	0.47007	0.638305	0.995653
ENSMUSG00000042500	Ago4	argonaute RISC catalytic subunit 4 [Source:MGI Symbol;Acc:MGI:1924100]	201.217	0.0423996	0.108096	0.429789	0.667349	0.913748	226.342	-0.0292215	0.0934195	-0.359523	0.719204	0.99607
ENSMUSG00000034254	Agpat1	1-acylglycerol-3-phosphate O-acyltransferase 1 (lysophosphatidic acid acyltransferase, alpha) [Source:MGI Symbol;Acc:MGI:1932075]	1381.2	0.0165364	0.0954751	0.233876	0.815081	0.955141	1373.78	-0.0586922	0.093003	-0.522949	0.60101	0.995653
ENSMUSG00000026922	Agpat2	1-acylglycerol-3-phosphate O-acyltransferase 2 (lysophosphatidic acid acyltransferase, beta) [Source:MGI Symbol;Acc:MGI:1914762]	8.53203	-0.0355608	0.0436551	-1.78589	0.0741172	0.438209	7.88113	-0.0269679	0.0342816	-1.17559	0.239759	0.993699
ENSMUSG00000001211	Agpat3	1-acylglycerol-3-phosphate O-acyltransferase 3 [Source:MGI Symbol;Acc:MGI:1336186]	2925.05	0.0263437	0.0828497	0.324594	0.745488	0.933278	3034.97	-0.073069	0.0879311	-0.882619	0.377442	0.993822
ENSMUSG00000023827	Agpat4	1-acylglycerol-3-phosphate O-acyltransferase 4 (lysophosphatidic acid acyltransferase, delta) [Source:MGI Symbol;Acc:MGI:1915512]	1164.16	0.078567	0.095265	0.817365	0.41372	0.803851	1060.79	-0.0213879	0.0899171	-0.252325	0.80079	0.997456
ENSMUSG00000031467	Agpat5	1-acylglycerol-3-phosphate O-acyltransferase 5 (lysophosphatidic acid acyltransferase, epsilon) [Source:MGI Symbol;Acc:MGI:1196345]	1792.08	0.0470964	0.091038	0.523524	0.60061	0.889682	1871.79	0.118	0.088914	1.30497	0.191904	0.992532
ENSMUSG00000042410	Agps	alkylglycerone phosphate synthase [Source:MGI Symbol;Acc:MGI:2443065]	2816.88	0.104049	0.0791272	1.33509	0.181847	0.60948	2934.8	0.0583104	0.0862812	0.641643	0.521105	0.995653
ENSMUSG00000020581	Agr2	anterior gradient 2 [Source:MGI Symbol;Acc:MGI:1344405]	14.3189	-0.032485	0.0500973	-0.143458	0.885928	0.973814	16.8588	-0.00648249	0.0332471	-1.29848	0.194123	0.993549
ENSMUSG00000041936	Agrn	agrin [Source:MGI Symbol;Acc:MGI:87961]	1582.82	-0.147226	0.089356	-1.65355	0.0982182	0.486862	1620.15	-0.167159	0.0947266	-1.83582	0.066384	0.957855
ENSMUSG00000031980	Agt	angiotensinogen (serpin peptidase inhibitor, clade A, member 8) [Source:MGI Symbol;Acc:MGI:87963]	131.963	-0.141215	0.0957655	-0.591115	0.554443	0.86878	191.033	0.169117	0.086397	2.17631	0.029532	0.938874
ENSMUSG00000021557	Agtpbp1	ATP/GTP binding protein 1 [Source:MGI Symbol;Acc:MGI:2159437]	12397.6	-0.108759	0.0742678	-1.44113	0.149549	0.573397	11233.3	-0.0564263	0.0775283	-0.725586	0.468093	0.995653
ENSMUSG00000029007	Agtrap	angiotensin II, type I receptor-associated protein [Source:MGI Symbol;Acc:MGI:1339977]	103.332	0.202791	0.104245	1.93575	0.0528988	0.3813	85.4757	0.00225369	0.0728262	-0.231335	0.817054	0.997456
ENSMUSG00000026491	Ahctf1	AT hook containing transcription factor 1 [Source:MGI Symbol;Acc:MGI:1915033]	1740.28	-0.101414	0.0822497	-1.2276	0.219598	0.650861	1880.71	-0.00133688	0.0869772	0.000415307	0.999669	0.999932
ENSMUSG00000027597	Ahcy	S-adenosylhomocysteine hydrolase [Source:MGI Symbol;Acc:MGI:87968]	138.858	-0.0231579	0.107794	-0.212566	0.831665	0.95869	137.799	0.112221	0.0898868	1.31522	0.188437	0.992532
ENSMUSG00000027893	Ahcyl1	S-adenosylhomocysteine hydrolase-like 1 [Source:MGI Symbol;Acc:MGI:2385184]	16542.2	0.169515	0.0681992	2.48868	0.0128218	0.198394	15860.8	0.0215703	0.0798984	0.271016	0.786379	0.997456
ENSMUSG00000029772	Ahcyl2	S-adenosylhomocysteine hydrolase-like 2 [Source:MGI Symbol;Acc:MGI:1921590]	5507.32	-0.0826749	0.0693078	-1.19331	0.232749	0.662352	5913.14	-0.085565	0.0866674	-0.991662	0.321362	0.993699
ENSMUSG00000037692	Ahdc1	AT hook, DNA binding motif, containing 1 [Source:MGI Symbol;Acc:MGI:2444218]	706.047	0.0441696	0.094098	0.470665	0.63788	0.90315	759.561	-0.109773	0.0914018	-1.2374	0.215938	0.993699
ENSMUSG00000019986	Ahi1	Abelson helper integration site 1 [Source:MGI Symbol;Acc:MGI:87971]	3743.68	0.0347722	0.077259	0.480698	0.630731	0.900125	3573.25	0.0346775	0.0870102	0.406024	0.684725	0.995653
ENSMUSG00000069833	Ahnak	AHNAK nucleoprotein (desmoyokin) [Source:MGI Symbol;Acc:MGI:1316648]	1165.77	-0.0725108	0.0921506	-0.733778	0.463084	0.829203	1002.04	-0.0538946	0.0766281	-0.909378	0.363151	0.993699
ENSMUSG00000072812	Ahnak2	AHNAK nucleoprotein 2 [Source:MGI Symbol;Acc:MGI:2144831]	17.924	-0.108213	0.0617972	-1.77384	0.0760902	0.443388	14.2328	0.00413337	0.0414071	-0.0167132	0.986665	0.998769
ENSMUSG00000019256	Ahr	aryl-hydrocarbon receptor [Source:MGI Symbol;Acc:MGI:105043]	386.648	-0.102624	0.107566	-0.951164	0.341521	0.757818	418.705	0.108768	0.0950161	1.13233	0.257497	0.993699
ENSMUSG00000021575	Ahrr	aryl-hydrocarbon receptor repressor [Source:MGI Symbol;Acc:MGI:1333776]	18.8835	0.0553358	0.0613094	0.515364	0.606299	0.89231	14.1244	-0.00468113	0.0446061	-0.0808224	0.935583	0.998661
ENSMUSG00000021037	Ahsa1	AHA1, activator of heat shock protein ATPase 1 [Source:MGI Symbol;Acc:MGI:2387603]	1426.48	0.0403043	0.0887628	0.452654	0.650798	0.907874	1450.05	-0.0459916	0.0896796	-0.470239	0.638184	0.995653
ENSMUSG00000020288	Ahsa2	AHA1, activator of heat shock protein ATPase 2 [Source:MGI Symbol;Acc:MGI:1916133]	331.935	-0.078856	0.107629	-0.719084	0.472089	0.833847	352.36	0.0739567	0.0942018	0.690498	0.489881	0.995653
ENSMUSG00000097745	AI115009	expressed sequence AI115009 [Source:MGI Symbol;Acc:MGI:2139623]	51.6435	-0.0243135	0.0884469	-0.362975	0.716623	0.926039	69.0315	0.0369054	0.0658606	0.502909	0.615029	0.995653
ENSMUSG00000062753	AI413582	expressed sequence AI413582 [Source:MGI Symbol;Acc:MGI:2146839]	214.059	0.123087	0.108091	1.25329	0.210102	0.641481	220.495	0.117328	0.094203	1.24314	0.213815	0.993699
ENSMUSG00000086712	AI427809	expressed sequence AI427809 [Source:MGI Symbol;Acc:MGI:2140270]	13.1463	0.0225737	0.0435747	0.426484	0.669755	0.913971	NA	NA	NA	NA	NA	NA
ENSMUSG00000074384	AI429214	expressed sequence AI429214 [Source:MGI Symbol;Acc:MGI:2142538]	56.6001	0.0833865	0.0789068	1.24812	0.211987	0.64349	42.6475	0.00282177	0.0637036	0.0548131	0.956287	0.998661
ENSMUSG00000090086	AI480526	expressed sequence AI480526 [Source:MGI Symbol;Acc:MGI:2140910]	25.1086	-0.119517	0.0699124	-1.77557	0.0758035	0.442727	28.5229	-0.05119	0.0518168	-1.35644	0.17496	0.992532
ENSMUSG00000056145	AI504432	expressed sequence AI504432 [Source:MGI Symbol;Acc:MGI:2139742]	698.728	-0.129427	0.0981764	-1.34437	0.178827	0.60657	695.958	0.0294252	0.094922	0.258921	0.795696	0.997456
ENSMUSG00000105987	AI506816	expressed sequence AI506816 [Source:MGI Symbol;Acc:MGI:2140929]	453.945	0.171401	0.108149	1.73451	0.082827	0.455983	443.536	-0.0079567	0.0953039	-0.142096	0.887005	0.998661
ENSMUSG00000078307	AI593442	expressed sequence AI593442 [Source:MGI Symbol;Acc:MGI:2143099]	12710.3	0.217001	0.0629808	3.44691	0.000567047	0.0345704	13570.5	0.128381	0.0861862	1.47611	0.139914	0.985809
ENSMUSG00000010290	AI597479	expressed sequence AI597479 [Source:MGI Symbol;Acc:MGI:2138299]	1947.04	0.0741465	0.0947829	0.870253	0.384162	0.787314	1964.87	0.0431261	0.0841118	0.511966	0.608675	0.995653
ENSMUSG00000047423	AI837181	expressed sequence AI837181 [Source:MGI Symbol;Acc:MGI:2147598]	878.548	4.65583e-05	0.0896571	-0.0156187	0.987539	0.996545	955.496	-0.124887	0.0896228	-1.38766	0.165239	0.992532
ENSMUSG00000107355	AI839979	expressed sequence AI839979 [Source:MGI Symbol;Acc:MGI:2140975]	31.3829	-0.00633337	0.0647239	0.549211	0.582861	0.881687	32.4312	-0.0616616	0.0539276	-1.37454	0.169274	0.992532
ENSMUSG00000084826	AI847159	expressed sequence AI847159 [Source:MGI Symbol;Acc:MGI:3528181]	5.82353	-0.0157021	0.0339265	-1.02966	0.303172	0.725394	4.19455	0.0252677	0.0225433	-0.319558	0.749303	0.99607
ENSMUSG00000097280	AI849053	expressed sequence AI849053 [Source:MGI Symbol;Acc:MGI:2139818]	24.6544	0.130279	0.0719893	2.02713	0.0426493	0.34518	27.948	0.0131086	0.0529157	0.272287	0.785402	0.997456
ENSMUSG00000053297	AI854703	expressed sequence AI854703 [Source:MGI Symbol;Acc:MGI:2141510]	267.313	-0.0549769	0.107577	-0.504644	0.613809	0.895907	321.804	-0.0896409	0.0953211	-0.96538	0.334354	0.993699
ENSMUSG00000056383	AI987944	expressed sequence AI987944 [Source:MGI Symbol;Acc:MGI:2142079]	86.6228	0.101768	0.0978428	1.15232	0.249189	0.67561	70.5386	0.0117219	0.077829	0.109766	0.912595	0.998661
ENSMUSG00000042901	Aida	axin interactor, dorsalization associated [Source:MGI Symbol;Acc:MGI:1919737]	1587.23	0.0889467	0.0872876	1.01788	0.308736	0.731568	1593.32	0.0674108	0.0941368	0.697084	0.48575	0.995653
ENSMUSG00000024397	Aif1	allograft inflammatory factor 1 [Source:MGI Symbol;Acc:MGI:1343098]	85.4638	0.0566146	0.100687	0.497642	0.618736	0.896757	54.2382	-0.0186786	0.0637751	-0.61913	0.535831	0.995653
ENSMUSG00000001864	Aif1l	allograft inflammatory factor 1-like [Source:MGI Symbol;Acc:MGI:1919598]	105.987	0.121376	0.104058	1.14989	0.250189	0.676162	89.3596	0.108689	0.0731143	1.40419	0.160263	0.992532
ENSMUSG00000036932	Aifm1	apoptosis-inducing factor, mitochondrion-associated 1 [Source:MGI Symbol;Acc:MGI:1349419]	383.821	-0.0316204	0.105731	-0.284889	0.775729	0.943467	398.463	-0.0734763	0.091436	-0.863709	0.387748	0.995174
ENSMUSG00000020085	Aifm2	apoptosis-inducing factor, mitochondrion-associated 2 [Source:MGI Symbol;Acc:MGI:1918611]	43.3588	-0.0736495	0.0883598	-0.834974	0.403732	0.79758	36.0989	-0.0115926	0.054582	-0.920667	0.357224	0.993699
ENSMUSG00000022763	Aifm3	apoptosis-inducing factor, mitochondrion-associated 3 [Source:MGI Symbol;Acc:MGI:1919418]	442.308	-0.139052	0.103785	-1.31779	0.187575	0.617882	379.72	-0.161965	0.0952924	-1.85671	0.0633519	0.956672
ENSMUSG00000019806	Aig1	androgen-induced 1 [Source:MGI Symbol;Acc:MGI:1913503]	577.67	0.129924	0.104671	1.23391	0.217236	0.64856	625.033	0.0843455	0.0948339	0.838742	0.401614	0.995347
ENSMUSG00000037860	Aim2	absent in melanoma 2 [Source:MGI Symbol;Acc:MGI:2686159]	81.871	0.0983113	0.0980387	0.742219	0.457955	0.826998	79.5533	-0.0051304	0.0748692	-0.121718	0.903123	0.998661
ENSMUSG00000028029	Aimp1	aminoacyl tRNA synthetase complex-interacting multifunctional protein 1 [Source:MGI Symbol;Acc:MGI:102774]	829.094	0.199222	0.0938058	2.12493	0.0335925	0.309951	783.499	0.089984	0.0951829	0.930726	0.351995	0.993699
ENSMUSG00000029610	Aimp2	aminoacyl tRNA synthetase complex-interacting multifunctional protein 2 [Source:MGI Symbol;Acc:MGI:2385237]	136.209	-0.0176723	0.106142	-0.245506	0.806065	0.952888	146.641	0.142721	0.0872696	1.72785	0.0840148	0.969318
ENSMUSG00000024847	Aip	aryl-hydrocarbon receptor-interacting protein [Source:MGI Symbol;Acc:MGI:109622]	1652.36	-0.0531698	0.103767	-0.609097	0.54246	0.864763	1543.38	-0.0364736	0.089636	-0.4428	0.65791	0.995653
ENSMUSG00000078247	Airn	antisense Igf2r RNA [Source:MGI Symbol;Acc:MGI:1353471]	41.9981	-0.0886365	0.0748881	-1.21542	0.224206	0.653847	43.4577	-0.000783123	0.0551906	0.203109	0.83905	0.998661
ENSMUSG00000039546	Ajap1	adherens junction associated protein 1 [Source:MGI Symbol;Acc:MGI:2685419]	1299.42	0.0741713	0.0858299	0.862835	0.388228	0.789774	1297.21	0.0736977	0.0904538	0.818865	0.412863	0.995653
ENSMUSG00000029419	Ajm1	apical junction component 1 [Source:MGI Symbol;Acc:MGI:2685842]	47.8681	0.0185503	0.0813493	-0.0959314	0.923575	0.984979	44.054	-0.0432917	0.0592212	-1.23009	0.218662	0.993699
ENSMUSG00000022178	Ajuba	ajuba LIM protein [Source:MGI Symbol;Acc:MGI:1341886]	10.6656	0.0160087	0.0449703	-0.385355	0.699975	0.920801	5.93377	0.00537903	0.0275141	-0.030655	0.975545	0.998661
ENSMUSG00000026817	Ak1	adenylate kinase 1 [Source:MGI Symbol;Acc:MGI:87977]	521.518	-0.175955	0.104871	-1.71005	0.0872572	0.466436	469.2	-0.221638	0.0951908	-2.47016	0.0135051	0.873345
ENSMUSG00000078139	AK157302	cDNA sequence AK157302 [Source:MGI Symbol;Acc:MGI:3574096]	16.9599	0.0210963	0.063439	0.286264	0.774676	0.943012	19.3685	-0.00598237	0.0513235	-0.117962	0.906098	0.998661
ENSMUSG00000028792	Ak2	adenylate kinase 2 [Source:MGI Symbol;Acc:MGI:87978]	504.337	0.0164496	0.100953	0.16149	0.871708	0.970947	509.315	-0.043556	0.0953193	-0.44319	0.657628	0.995653
ENSMUSG00000024782	Ak3	adenylate kinase 3 [Source:MGI Symbol;Acc:MGI:1860835]	2566.84	0.16532	0.0760917	2.17504	0.0296273	0.293721	2465.73	0.150626	0.0919623	1.611	0.10718	0.978697
ENSMUSG00000081957	Ak3l2-ps	adenylate kinase 3-like 2, pseudogene [Source:MGI Symbol;Acc:MGI:3574349]	34.9451	-0.0625704	0.0839686	-0.734974	0.462356	0.829002	31.7661	0.0129221	0.0626852	0.211784	0.832276	0.997456
ENSMUSG00000028527	Ak4	adenylate kinase 4 [Source:MGI Symbol;Acc:MGI:87979]	1269.46	-0.0337622	0.0937054	-0.325424	0.74486	0.933219	1143.94	-0.131974	0.0894057	-1.5073	0.131734	0.982103
ENSMUSG00000039058	Ak5	adenylate kinase 5 [Source:MGI Symbol;Acc:MGI:2677491]	3107.68	-0.267363	0.0799492	-3.31463	0.000917656	0.0464045	3353.91	-0.0692703	0.0849183	-0.814862	0.415151	0.995653
ENSMUSG00000078941	Ak6	adenylate kinase 6 [Source:MGI Symbol;Acc:MGI:5510732]	284.835	0.0796214	0.107801	0.766349	0.443469	0.818128	288.616	-0.0409778	0.0952698	-0.447959	0.654183	0.995653
ENSMUSG00000041323	Ak7	adenylate kinase 7 [Source:MGI Symbol;Acc:MGI:1926051]	33.4648	0.0473205	0.0660621	-0.188893	0.850177	0.964576	40.7481	-0.0440982	0.0564311	-0.916162	0.359582	0.993699
ENSMUSG00000026807	Ak8	adenylate kinase 8 [Source:MGI Symbol;Acc:MGI:1916120]	25.6843	-0.0580374	0.0623556	-0.623066	0.533241	0.86119	29.3601	0.00313503	0.0517449	0.360562	0.718427	0.99607
ENSMUSG00000091415	Ak9	adenylate kinase 9 [Source:MGI Symbol;Acc:MGI:2685080]	21.8616	-0.0972256	0.0590147	-2.65668	0.00789154	0.153822	17.9802	-0.0240088	0.0370712	-0.624306	0.532426	0.995653
ENSMUSG00000091636	Akain1	A kinase (PRKA) anchor inhibitor 1 [Source:MGI Symbol;Acc:MGI:2444600]	256.206	0.0244281	0.108572	0.219953	0.825907	0.957922	238.565	-0.0527577	0.0910741	-0.528883	0.596887	0.995653
ENSMUSG00000018428	Akap1	A kinase (PRKA) anchor protein 1 [Source:MGI Symbol;Acc:MGI:104729]	332.789	-0.0234853	0.108463	-0.352603	0.724386	0.9277	323.759	-0.0842196	0.0906839	-1.16592	0.243646	0.993699
ENSMUSG00000047804	Akap10	A kinase (PRKA) anchor protein 10 [Source:MGI Symbol;Acc:MGI:1890218]	649.31	0.159268	0.104024	1.55219	0.120616	0.530906	713.21	-0.139447	0.0933843	-1.49045	0.136106	0.98469
ENSMUSG00000022016	Akap11	A kinase (PRKA) anchor protein 11 [Source:MGI Symbol;Acc:MGI:2684060]	13935.7	-0.112388	0.066677	-1.67861	0.0932279	0.478865	13813.1	-0.0387365	0.0757854	-0.50697	0.612176	0.995653
ENSMUSG00000038587	Akap12	A kinase (PRKA) anchor protein (gravin) 12 [Source:MGI Symbol;Acc:MGI:1932576]	1477.82	-0.220757	0.106022	-2.07929	0.037591	0.327999	1246.8	-0.060337	0.0882549	-0.703021	0.482043	0.995653
ENSMUSG00000066406	Akap13	A kinase (PRKA) anchor protein 13 [Source:MGI Symbol;Acc:MGI:2676556]	5748.67	-0.139268	0.0704173	-1.96616	0.0492804	0.369934	5440.58	-0.086366	0.0787594	-1.09304	0.274377	0.993699
ENSMUSG00000036551	Akap14	A kinase (PRKA) anchor protein 14 [Source:MGI Symbol;Acc:MGI:3618288]	15.4201	-0.0599094	0.0553248	-1.0477	0.294776	0.718223	23.5925	0.0272073	0.0481016	0.0580385	0.953718	0.998661
ENSMUSG00000059708	Akap17b	A kinase (PRKA) anchor protein 17B [Source:MGI Symbol;Acc:MGI:2443758]	489.467	-0.108792	0.104639	-0.954286	0.339939	0.756322	509.462	0.0528092	0.0946214	0.584507	0.558879	0.995653
ENSMUSG00000021057	Akap5	A kinase (PRKA) anchor protein 5 [Source:MGI Symbol;Acc:MGI:2685104]	6016.09	0.0249495	0.078281	0.379092	0.70462	0.922368	6250.47	0.0176256	0.0839049	0.17694	0.859556	0.998661
ENSMUSG00000061603	Akap6	A kinase (PRKA) anchor protein 6 [Source:MGI Symbol;Acc:MGI:3050566]	9506.5	0.0213437	0.0687458	0.332159	0.739769	0.931586	9611.09	-0.0174056	0.0746761	-0.228183	0.819504	0.997456
ENSMUSG00000039166	Akap7	A kinase (PRKA) anchor protein 7 [Source:MGI Symbol;Acc:MGI:1859150]	745.03	0.214058	0.098523	2.16278	0.0305578	0.298563	797.895	0.119825	0.0950713	1.26174	0.207043	0.993699
ENSMUSG00000024045	Akap8	A kinase (PRKA) anchor protein 8 [Source:MGI Symbol;Acc:MGI:1928488]	1232.2	0.0114291	0.0999926	0.0963591	0.923235	0.984831	1281.51	-0.0696696	0.0939069	-0.713056	0.475811	0.995653
ENSMUSG00000002625	Akap8l	A kinase (PRKA) anchor protein 8-like [Source:MGI Symbol;Acc:MGI:1860606]	340.561	-0.135528	0.108743	-1.33913	0.180528	0.608706	296.669	-0.191146	0.0952413	-1.99096	0.0464851	0.956672
ENSMUSG00000040407	Akap9	A kinase (PRKA) anchor protein (yotiao) 9 [Source:MGI Symbol;Acc:MGI:2178217]	7544.62	0.113608	0.0716372	1.59836	0.109962	0.510864	7657.91	-0.0252464	0.0844698	-0.306958	0.758876	0.99607
ENSMUSG00000031023	Akip1	A kinase (PRKA) interacting protein 1 [Source:MGI Symbol;Acc:MGI:3041226]	29.4412	0.0388761	0.0705702	0.463632	0.642911	0.904062	29.047	0.0476416	0.0582879	0.703364	0.481829	0.995653
ENSMUSG00000023075	Akirin1	akirin 1 [Source:MGI Symbol;Acc:MGI:1915300]	2968.62	0.184169	0.0834204	2.23011	0.0257403	0.276211	3221.23	0.0209283	0.0879837	0.200566	0.841038	0.998661
ENSMUSG00000028291	Akirin2	akirin 2 [Source:MGI Symbol;Acc:MGI:1889364]	2193.27	0.0543064	0.078666	0.70176	0.482829	0.838789	2125.79	-0.0161051	0.0880586	-0.206737	0.836216	0.998661
ENSMUSG00000039158	Akna	AT-hook transcription factor [Source:MGI Symbol;Acc:MGI:2140340]	95.2124	0.154726	0.103297	1.39926	0.161735	0.587415	120.176	-0.00179198	0.0826731	-0.139752	0.888856	0.998661
ENSMUSG00000028692	Akr1a1	aldo-keto reductase family 1, member A1 (aldehyde reductase) [Source:MGI Symbol;Acc:MGI:1929955]	5098.35	0.101483	0.0776341	1.30529	0.191795	0.621946	5068.78	0.0660149	0.0767731	0.863852	0.387669	0.995174
ENSMUSG00000061758	Akr1b10	aldo-keto reductase family 1, member B10 (aldose reductase) [Source:MGI Symbol;Acc:MGI:1915111]	248.952	0.0295312	0.108214	0.185527	0.852816	0.965499	229.561	0.0675244	0.0922172	0.635703	0.52497	0.995653
ENSMUSG00000001642	Akr1b3	aldo-keto reductase family 1, member B3 (aldose reductase) [Source:MGI Symbol;Acc:MGI:1353494]	381.034	0.0658671	0.107873	0.64474	0.519096	0.85639	345.559	0.128814	0.0953099	1.35808	0.174439	0.992532
ENSMUSG00000029762	Akr1b8	aldo-keto reductase family 1, member B8 [Source:MGI Symbol;Acc:MGI:107673]	14.5972	0.0919975	0.0498056	2.23882	0.0251674	0.272898	7.70587	-0.00803336	0.0285778	-0.087135	0.930564	0.998661
ENSMUSG00000021214	Akr1c18	aldo-keto reductase family 1, member C18 [Source:MGI Symbol;Acc:MGI:2145420]	108.313	0.0774311	0.0973066	0.880399	0.378643	0.783883	79.8432	-0.0205484	0.079367	-0.317082	0.751181	0.99607
ENSMUSG00000045410	Akr1e1	aldo-keto reductase family 1, member E1 [Source:MGI Symbol;Acc:MGI:1914758]	965.32	0.139857	0.0977939	1.47622	0.139885	0.560214	985.63	0.0187372	0.092933	0.172714	0.862876	0.998661
ENSMUSG00000028743	Akr7a5	aldo-keto reductase family 7, member A5 (aflatoxin aldehyde reductase) [Source:MGI Symbol;Acc:MGI:107796]	93.251	0.0725135	0.102138	0.758058	0.448416	0.820831	93.1183	0.0233267	0.0771341	0.515534	0.60618	0.995653
ENSMUSG00000001729	Akt1	thymoma viral proto-oncogene 1 [Source:MGI Symbol;Acc:MGI:87986]	1012.05	0.0846119	0.101614	0.816135	0.414423	0.80388	977.077	-0.020495	0.0926607	-0.212487	0.831727	0.997456
ENSMUSG00000011096	Akt1s1	AKT1 substrate 1 (proline-rich) [Source:MGI Symbol;Acc:MGI:1914855]	231.77	0.0348314	0.107949	0.376635	0.706445	0.922654	259.281	-0.102719	0.0937047	-1.24934	0.211542	0.993699
ENSMUSG00000004056	Akt2	thymoma viral proto-oncogene 2 [Source:MGI Symbol;Acc:MGI:104874]	1544.03	0.0427231	0.09527	0.403855	0.686319	0.91803	1349.44	-0.010168	0.0920122	-0.112738	0.910238	0.998661
ENSMUSG00000084347	Akt2-ps	thymoma viral proto-oncogene 2, pseudogene [Source:MGI Symbol;Acc:MGI:108506]	10.8132	-0.000283468	0.0527457	-0.131681	0.895236	0.975489	9.73082	-0.0118826	0.0378554	-0.107785	0.914166	0.998661
ENSMUSG00000019699	Akt3	thymoma viral proto-oncogene 3 [Source:MGI Symbol;Acc:MGI:1345147]	10692.5	0.0385514	0.0772313	0.491934	0.622766	0.897632	11974.4	0.0234709	0.0878234	0.285428	0.775316	0.997456
ENSMUSG00000031667	Aktip	thymoma viral proto-oncogene 1 interacting protein [Source:MGI Symbol;Acc:MGI:3693832]	1153.79	0.0631721	0.0967751	0.617297	0.537039	0.861958	1097.96	0.131442	0.0928109	1.40669	0.15952	0.992532
ENSMUSG00000028393	Alad	aminolevulinate, delta-, dehydratase [Source:MGI Symbol;Acc:MGI:96853]	109.362	-0.0314114	0.106268	-0.285761	0.775061	0.943045	109.451	-0.0387289	0.0841833	-0.439506	0.660295	0.995653
ENSMUSG00000032786	Alas1	aminolevulinic acid synthase 1 [Source:MGI Symbol;Acc:MGI:87989]	448.83	0.148492	0.10537	1.446	0.148177	0.571857	459.319	0.0270799	0.0952813	0.294828	0.768125	0.99607
ENSMUSG00000025270	Alas2	aminolevulinic acid synthase 2, erythroid [Source:MGI Symbol;Acc:MGI:87990]	60.7283	-0.157301	0.0940964	-1.67761	0.0934224	0.478865	59.7207	0.00188339	0.0666431	0.0102499	0.991822	0.999139
ENSMUSG00000022636	Alcam	activated leukocyte cell adhesion molecule [Source:MGI Symbol;Acc:MGI:1313266]	2770.54	-0.174112	0.0862802	-2.02105	0.043275	0.347045	2903.63	-0.0745692	0.0893562	-0.864978	0.387051	0.995174
ENSMUSG00000007833	Aldh16a1	aldehyde dehydrogenase 16 family, member A1 [Source:MGI Symbol;Acc:MGI:1916998]	23.3764	-0.046639	0.062716	-0.700861	0.48339	0.839134	20.4472	0.00349362	0.0405357	-0.55734	0.577295	0.995653
ENSMUSG00000025007	Aldh18a1	aldehyde dehydrogenase 18 family, member A1 [Source:MGI Symbol;Acc:MGI:1888908]	252.361	0.0689616	0.108579	0.634362	0.525844	0.858396	243.064	0.0733234	0.0932112	0.831874	0.40548	0.995653
ENSMUSG00000053279	Aldh1a1	aldehyde dehydrogenase family 1, subfamily A1 [Source:MGI Symbol;Acc:MGI:1353450]	3703.96	0.528831	0.0798428	6.63117	3.33043e-11	1.30353e-07	2778.53	0.129165	0.0851611	1.52392	0.127529	0.97981
ENSMUSG00000013584	Aldh1a2	aldehyde dehydrogenase family 1, subfamily A2 [Source:MGI Symbol;Acc:MGI:107928]	58.2897	0.0882945	0.0807398	1.2344	0.217055	0.648316	58.5091	0.0109072	0.0671402	0.577684	0.563477	0.995653
ENSMUSG00000015134	Aldh1a3	aldehyde dehydrogenase family 1, subfamily A3 [Source:MGI Symbol;Acc:MGI:1861722]	52.9425	0.137565	0.0871532	1.68258	0.0924559	0.477153	52.1308	0.0181674	0.0642939	0.168542	0.866157	0.998661
ENSMUSG00000035561	Aldh1b1	aldehyde dehydrogenase 1 family, member B1 [Source:MGI Symbol;Acc:MGI:1919785]	54.1753	-0.080802	0.0908331	-0.707966	0.478966	0.836226	56.9009	0.0258439	0.0675595	0.25691	0.797248	0.997456
ENSMUSG00000030088	Aldh1l1	aldehyde dehydrogenase 1 family, member L1 [Source:MGI Symbol;Acc:MGI:1340024]	417.743	-0.0948971	0.108713	-1.05037	0.293549	0.716484	429.885	0.0165902	0.0946067	0.251052	0.801774	0.997456
ENSMUSG00000020256	Aldh1l2	aldehyde dehydrogenase 1 family, member L2 [Source:MGI Symbol;Acc:MGI:2444680]	187.799	-0.1426	0.108283	-1.25802	0.208384	0.640863	163.369	-0.0193878	0.0912121	-0.155334	0.876558	0.998661
ENSMUSG00000029455	Aldh2	aldehyde dehydrogenase 2, mitochondrial [Source:MGI Symbol;Acc:MGI:99600]	348.466	0.111524	0.10621	1.02289	0.306359	0.728421	369.54	-0.0129875	0.094673	-0.152538	0.878763	0.998661
ENSMUSG00000010025	Aldh3a2	aldehyde dehydrogenase family 3, subfamily A2 [Source:MGI Symbol;Acc:MGI:1353452]	1305.61	-0.120784	0.0945027	-1.25465	0.209605	0.641481	1392.29	0.0875165	0.0877639	0.998529	0.318023	0.993699
ENSMUSG00000024885	Aldh3b1	aldehyde dehydrogenase 3 family, member B1 [Source:MGI Symbol;Acc:MGI:1914939]	45.8	-0.0697327	0.0850659	-0.900733	0.36773	0.777326	37.8499	0.0548227	0.0627885	1.04731	0.294956	0.993699
ENSMUSG00000075296	Aldh3b2	aldehyde dehydrogenase 3 family, member B2 [Source:MGI Symbol;Acc:MGI:2147613]	43.5208	0.104718	0.0769439	1.7214	0.0851778	0.462779	42.3777	0.0628806	0.0561844	1.30883	0.19059	0.992532
ENSMUSG00000028737	Aldh4a1	aldehyde dehydrogenase 4 family, member A1 [Source:MGI Symbol;Acc:MGI:2443883]	94.9505	0.118602	0.0978542	1.2908	0.196775	0.628715	96.2431	-0.0302463	0.082575	-0.341395	0.732807	0.99607
ENSMUSG00000035936	Aldh5a1	aldhehyde dehydrogenase family 5, subfamily A1 [Source:MGI Symbol;Acc:MGI:2441982]	4483.72	0.119349	0.0709039	1.6736	0.0942092	0.480195	3924.32	0.0153386	0.0807558	0.189642	0.84959	0.998661
ENSMUSG00000021238	Aldh6a1	aldehyde dehydrogenase family 6, subfamily A1 [Source:MGI Symbol;Acc:MGI:1915077]	932.451	0.143755	0.103079	1.3719	0.170095	0.596108	749.568	0.111291	0.0908285	1.21798	0.223231	0.993699
ENSMUSG00000053644	Aldh7a1	aldehyde dehydrogenase family 7, member A1 [Source:MGI Symbol;Acc:MGI:108186]	1020.65	0.111528	0.0981646	1.10227	0.270342	0.695582	814.996	-0.0321272	0.0921597	-0.34913	0.726991	0.99607
ENSMUSG00000037542	Aldh8a1	aldehyde dehydrogenase 8 family, member A1 [Source:MGI Symbol;Acc:MGI:2653900]	19.2613	0.110292	0.0586042	1.78981	0.0734842	0.43618	29.6876	0.0789945	0.0453554	1.20298	0.228983	0.993699
ENSMUSG00000026687	Aldh9a1	aldehyde dehydrogenase 9, subfamily A1 [Source:MGI Symbol;Acc:MGI:1861622]	565.144	0.121655	0.107949	1.00695	0.313958	0.736558	479.706	0.0797752	0.0944919	0.848358	0.396238	0.995174
ENSMUSG00000030695	Aldoa	aldolase A, fructose-bisphosphate [Source:MGI Symbol;Acc:MGI:87994]	18730.6	-0.0728988	0.0769745	-0.934314	0.350142	0.762724	18529.4	0.0975851	0.0819144	1.18978	0.234131	0.993699
ENSMUSG00000059343	Aldoart1	aldolase 1 A, retrogene 1 [Source:MGI Symbol;Acc:MGI:2447811]	8.29586	0.0163078	0.0484376	0.422975	0.672313	0.914469	7.78991	-0.00168091	0.0353918	-0.243607	0.807535	0.997456
ENSMUSG00000028307	Aldob	aldolase B, fructose-bisphosphate [Source:MGI Symbol;Acc:MGI:87995]	56.0491	-0.0634614	0.0882956	-0.869538	0.384553	0.787695	68.4174	0.0693145	0.0658515	0.566354	0.571153	0.995653
ENSMUSG00000017390	Aldoc	aldolase C, fructose-bisphosphate [Source:MGI Symbol;Acc:MGI:101863]	12936.1	0.171346	0.0857059	1.94324	0.051987	0.377651	11454.4	0.185797	0.0807647	2.31502	0.0206118	0.911917
ENSMUSG00000039427	Alg1	asparagine-linked glycosylation 1 (beta-1,4-mannosyltransferase) [Source:MGI Symbol;Acc:MGI:2384774]	61.145	-0.0839525	0.0923228	-0.701347	0.483086	0.839088	62.6608	-0.069616	0.071348	-1.36107	0.173491	0.992532
ENSMUSG00000075470	Alg10b	asparagine-linked glycosylation 10B (alpha-1,2-glucosyltransferase) [Source:MGI Symbol;Acc:MGI:2146159]	890.453	0.00352582	0.101817	0.0155152	0.987621	0.996545	1008.39	0.068049	0.0919817	0.735469	0.462054	0.995653
ENSMUSG00000063362	Alg11	asparagine-linked glycosylation 11 (alpha-1,2-mannosyltransferase) [Source:MGI Symbol;Acc:MGI:2142632]	2073.88	0.128528	0.0794461	1.62171	0.104865	0.500975	2295.14	0.0707793	0.0857331	0.841314	0.400172	0.995174
ENSMUSG00000035845	Alg12	asparagine-linked glycosylation 12 (alpha-1,6-mannosyltransferase) [Source:MGI Symbol;Acc:MGI:2385025]	154.83	-0.0382018	0.101267	-0.401019	0.688406	0.918348	164.908	-0.0056599	0.0853384	-0.102074	0.918698	0.998661
ENSMUSG00000041718	Alg13	asparagine-linked glycosylation 13 [Source:MGI Symbol;Acc:MGI:1914824]	146.903	-0.0648182	0.107478	-0.642586	0.520493	0.856497	211.919	0.141411	0.0934249	1.48067	0.138694	0.985675
ENSMUSG00000039887	Alg14	asparagine-linked glycosylation 14 [Source:MGI Symbol;Acc:MGI:1914039]	641.26	0.263594	0.0996773	2.64426	0.00818698	0.156144	576.143	-0.0186276	0.0949756	-0.387441	0.69843	0.995653
ENSMUSG00000039740	Alg2	asparagine-linked glycosylation 2 (alpha-1,3-mannosyltransferase) [Source:MGI Symbol;Acc:MGI:1914731]	5857.94	-0.0649135	0.0756133	-0.847777	0.396562	0.794465	6140.09	-0.0385695	0.0862964	-0.448011	0.654145	0.995653
ENSMUSG00000033809	Alg3	asparagine-linked glycosylation 3 (alpha-1,3-mannosyltransferase) [Source:MGI Symbol;Acc:MGI:1098592]	206.784	0.128956	0.108131	1.19627	0.231592	0.660967	255.002	0.110162	0.0928819	1.17275	0.240897	0.993699
ENSMUSG00000036632	Alg5	asparagine-linked glycosylation 5 (dolichyl-phosphate beta-glucosyltransferase) [Source:MGI Symbol;Acc:MGI:1913498]	358.257	0.10173	0.108493	0.910907	0.362344	0.774084	324.334	0.0429435	0.0952858	0.43503	0.66354	0.995653
ENSMUSG00000073792	Alg6	asparagine-linked glycosylation 6 (alpha-1,3,-glucosyltransferase) [Source:MGI Symbol;Acc:MGI:2444031]	237.714	-0.0108249	0.108631	-0.135311	0.892366	0.975336	262.369	0.109102	0.0897515	1.10959	0.267177	0.993699
ENSMUSG00000035704	Alg8	asparagine-linked glycosylation 8 (alpha-1,3-glucosyltransferase) [Source:MGI Symbol;Acc:MGI:2141959]	168.185	-0.104381	0.108152	-0.989521	0.322408	0.743179	245.071	-0.0245693	0.0926173	-0.282755	0.777364	0.997456
ENSMUSG00000032059	Alg9	asparagine-linked glycosylation 9 (alpha 1,2 mannosyltransferase) [Source:MGI Symbol;Acc:MGI:1924753]	263.701	-0.0242584	0.108738	-0.232262	0.816334	0.955368	308.734	0.20066	0.0911443	2.12743	0.0333848	0.938874
ENSMUSG00000055471	Alk	anaplastic lymphoma kinase [Source:MGI Symbol;Acc:MGI:103305]	39.0544	-0.00439465	0.0830756	0.104257	0.916966	0.983031	43.8218	0.0299865	0.0577805	0.935645	0.349456	0.993699
ENSMUSG00000054204	Alkal2	ALK and LTK ligand 2 [Source:MGI Symbol;Acc:MGI:3697448]	11.4198	0.0440473	0.0520385	0.886583	0.375304	0.782152	9.99473	0.00652028	0.0374135	0.437864	0.661485	0.995653
ENSMUSG00000079036	Alkbh1	alkB homolog 1, histone H2A dioxygenase [Source:MGI Symbol;Acc:MGI:2384034]	1277.91	-0.0709917	0.0867805	-0.798089	0.424819	0.80843	1296.72	-0.0320771	0.0900187	-0.339709	0.734076	0.99607
ENSMUSG00000044339	Alkbh2	alkB homolog 2, alpha-ketoglutarate-dependent dioxygenase [Source:MGI Symbol;Acc:MGI:2141032]	20.402	-0.00221865	0.0675063	0.0350382	0.972049	0.99285	29.8784	-0.0859856	0.05604	-1.67804	0.0933399	0.972417
ENSMUSG00000040174	Alkbh3	alkB homolog 3, alpha-ketoglutarate-dependent dioxygenase [Source:MGI Symbol;Acc:MGI:1916363]	255.69	-0.142397	0.107965	-1.26541	0.205724	0.638489	242.785	-0.033624	0.0929311	-0.301001	0.763414	0.99607
ENSMUSG00000027196	Alkbh3os1	alkB homolog 3, opposite strand 1 [Source:MGI Symbol;Acc:MGI:1918102]	15.2503	-0.0486236	0.0408414	-2.48518	0.0129487	0.198906	13.1839	-0.0372566	0.0355713	-2.06706	0.0387281	0.943452
ENSMUSG00000039754	Alkbh4	alkB homolog 4, lysine demethylase [Source:MGI Symbol;Acc:MGI:1919291]	84.5692	0.151371	0.101449	1.33086	0.183234	0.611537	101.779	-0.14403	0.0859542	-1.72476	0.084571	0.969884
ENSMUSG00000042650	Alkbh5	alkB homolog 5, RNA demethylase [Source:MGI Symbol;Acc:MGI:2144489]	2265.53	-0.0586641	0.0849821	-0.690668	0.489774	0.843131	2260.57	0.0206671	0.0890668	0.24142	0.809229	0.997456
ENSMUSG00000042831	Alkbh6	alkB homolog 6 [Source:MGI Symbol;Acc:MGI:2142037]	492.59	0.0897551	0.10631	0.885294	0.375998	0.78279	496.838	0.0368207	0.0948006	0.250797	0.801971	0.997456
ENSMUSG00000002661	Alkbh7	alkB homolog 7 [Source:MGI Symbol;Acc:MGI:1913650]	133.616	0.0459156	0.102373	0.496961	0.619217	0.897037	125.321	-0.0288588	0.0833824	-0.550104	0.582248	0.995653
ENSMUSG00000025899	Alkbh8	alkB homolog 8, tRNA methyltransferase [Source:MGI Symbol;Acc:MGI:1914917]	1967.4	0.0145033	0.0770214	0.189113	0.850004	0.964576	1988.69	0.0114676	0.0836882	0.12874	0.897563	0.998661
ENSMUSG00000020636	Allc	allantoicase [Source:MGI Symbol;Acc:MGI:2136971]	8.57542	0.0176288	0.0309502	-0.531974	0.594744	0.887597	NA	NA	NA	NA	NA	NA
ENSMUSG00000063810	Alms1	ALMS1, centrosome and basal body associated [Source:MGI Symbol;Acc:MGI:1934606]	498.322	-0.0705935	0.101593	-0.724398	0.468821	0.832743	436.253	-0.160266	0.0952557	-1.6341	0.102237	0.972751
ENSMUSG00000032807	Alox12b	arachidonate 12-lipoxygenase, 12R type [Source:MGI Symbol;Acc:MGI:1274782]	185.375	0.0167956	0.105081	0.2358	0.813588	0.954788	150.64	-0.0448468	0.0870667	-0.480144	0.631125	0.995653
ENSMUSG00000025701	Alox5	arachidonate 5-lipoxygenase [Source:MGI Symbol;Acc:MGI:87999]	37.6793	0.231008	0.0814562	3.16491	0.0015513	0.0641632	37.4377	0.032065	0.0626665	0.438878	0.66075	0.995653
ENSMUSG00000060063	Alox5ap	arachidonate 5-lipoxygenase activating protein [Source:MGI Symbol;Acc:MGI:107505]	23.1965	0.124406	0.0711544	1.98768	0.0468467	0.361083	14.5962	0.0028252	0.0460107	0.22518	0.821839	0.997456
ENSMUSG00000020891	Alox8	arachidonate 8-lipoxygenase [Source:MGI Symbol;Acc:MGI:1098228]	121.634	-0.0614978	0.104374	-0.620202	0.535125	0.861255	108.361	0.156288	0.0798703	1.96451	0.049471	0.956672
ENSMUSG00000020892	Aloxe3	arachidonate lipoxygenase 3 [Source:MGI Symbol;Acc:MGI:1345140]	164.965	-0.182941	0.106727	-1.75713	0.0788956	0.449356	165.913	0.0355418	0.0910718	0.46019	0.64538	0.995653
ENSMUSG00000028028	Alpk1	alpha-kinase 1 [Source:MGI Symbol;Acc:MGI:1918731]	66.3056	-0.00344516	0.086957	-0.373327	0.708905	0.923395	46.633	-0.0206929	0.0669039	-0.306275	0.759395	0.99607
ENSMUSG00000032845	Alpk2	alpha-kinase 2 [Source:MGI Symbol;Acc:MGI:2449492]	6.7405	-0.0147581	0.030911	-1.08922	0.276055	0.700442	NA	NA	NA	NA	NA	NA
ENSMUSG00000038763	Alpk3	alpha-kinase 3 [Source:MGI Symbol;Acc:MGI:2151224]	46.2829	-0.0887766	0.0804287	-0.636525	0.524434	0.857639	38.0835	-0.0502077	0.0554062	-1.18686	0.235284	0.993699
ENSMUSG00000028766	Alpl	alkaline phosphatase, liver/bone/kidney [Source:MGI Symbol;Acc:MGI:87983]	52.9755	-0.00708424	0.0819554	0.392915	0.694383	0.919687	39.8226	-0.0319164	0.052599	-1.54456	0.122453	0.978697
ENSMUSG00000026024	Als2	alsin Rho guanine nucleotide exchange factor [Source:MGI Symbol;Acc:MGI:1921268]	981.57	0.028228	0.0899186	0.310609	0.756098	0.936896	1006.88	-0.206351	0.0951837	-2.3617	0.0181914	0.911917
ENSMUSG00000044037	Als2cl	ALS2 C-terminal like [Source:MGI Symbol;Acc:MGI:2447532]	14.0338	0.0629403	0.052676	1.27924	0.200813	0.633108	17.8062	0.0287165	0.0422295	-0.014874	0.988133	0.99898
ENSMUSG00000040310	Alx4	aristaless-like homeobox 4 [Source:MGI Symbol;Acc:MGI:108359]	15.4279	-0.0831089	0.0510044	-2.33772	0.0194016	0.245959	24.0439	-0.0726431	0.0473383	-1.57768	0.11464	0.978697
ENSMUSG00000025134	Alyref	Aly/REF export factor [Source:MGI Symbol;Acc:MGI:1341044]	598.597	0.0747742	0.10406	0.735445	0.462069	0.828844	590.183	-0.0492657	0.0949916	-0.552124	0.580863	0.995653
ENSMUSG00000060244	Alyref2	Aly/REF export factor 2 [Source:MGI Symbol;Acc:MGI:1913144]	46.5149	-0.028332	0.082879	-0.207122	0.835915	0.960032	34.3966	0.0900779	0.0587303	1.72649	0.0842586	0.969884
ENSMUSG00000022244	Amacr	alpha-methylacyl-CoA racemase [Source:MGI Symbol;Acc:MGI:1098273]	126.258	-0.063602	0.0992639	-0.640213	0.522034	0.857221	139.325	0.207862	0.0794864	2.61361	0.00895909	0.820248
ENSMUSG00000040506	Ambra1	autophagy/beclin 1 regulator 1 [Source:MGI Symbol;Acc:MGI:2443564]	1217.75	0.0407405	0.103675	0.553187	0.580135	0.880361	1337.06	0.0817152	0.086811	0.928867	0.352958	0.993699
ENSMUSG00000075232	Amd1	S-adenosylmethionine decarboxylase 1 [Source:MGI Symbol;Acc:MGI:88004]	715.513	0.097422	0.0971864	0.979502	0.327332	0.747691	722.158	0.134614	0.0950459	1.44673	0.147974	0.985809
ENSMUSG00000063953	Amd2	S-adenosylmethionine decarboxylase 2 [Source:MGI Symbol;Acc:MGI:1333111]	11.3875	0.0549777	0.0552598	0.989881	0.322232	0.743179	9.95974	0.0147989	0.0373405	0.518734	0.603946	0.995653
ENSMUSG00000036820	Amdhd2	amidohydrolase domain containing 2 [Source:MGI Symbol;Acc:MGI:2443978]	101.517	-0.055808	0.101213	-0.699663	0.484138	0.839379	106.638	0.0240624	0.0872759	0.294017	0.768745	0.99607
ENSMUSG00000050332	Amer1	APC membrane recruitment 1 [Source:MGI Symbol;Acc:MGI:1919595]	318.966	0.0553917	0.108143	0.481101	0.630444	0.899992	325.09	-0.00843362	0.0943295	-0.095729	0.923736	0.998661
ENSMUSG00000021986	Amer2	APC membrane recruitment 2 [Source:MGI Symbol;Acc:MGI:1919375]	700.265	-0.0368497	0.104743	-0.339301	0.734383	0.930051	700.055	-0.032384	0.0939194	-0.369178	0.711995	0.995653
ENSMUSG00000045174	Amer3	APC membrane recruitment 3 [Source:MGI Symbol;Acc:MGI:3026939]	670.945	-0.234043	0.105002	-2.24828	0.0245582	0.270003	622.031	-0.0732227	0.0953189	-0.804478	0.421121	0.995653
ENSMUSG00000031751	Amfr	autocrine motility factor receptor [Source:MGI Symbol;Acc:MGI:1345634]	2248.96	0.0216165	0.0900625	0.252913	0.800336	0.951767	2232.39	-0.0129312	0.0861635	-0.186989	0.851669	0.998661
ENSMUSG00000050947	Amigo1	adhesion molecule with Ig like domain 1 [Source:MGI Symbol;Acc:MGI:2653612]	1704.83	-0.0677455	0.0800053	-0.848415	0.396207	0.794158	1866.73	-0.0998288	0.0880718	-1.17828	0.238687	0.993699
ENSMUSG00000048218	Amigo2	adhesion molecule with Ig like domain 2 [Source:MGI Symbol;Acc:MGI:2145995]	190.873	-0.137379	0.101253	-1.47396	0.140491	0.561489	188.231	-0.16426	0.0919705	-1.92738	0.0539317	0.956672
ENSMUSG00000032593	Amigo3	adhesion molecule with Ig like domain 3 [Source:MGI Symbol;Acc:MGI:2444854]	44.6188	-0.0568561	0.087407	-0.676506	0.498719	0.847992	65.9461	0.0999664	0.0780196	1.30416	0.192181	0.992532
ENSMUSG00000042225	Ammecr1	Alport syndrome, mental retardation, midface hypoplasia and elliptocytosis chromosomal region gene 1 [Source:MGI Symbol;Acc:MGI:1860206]	82.5935	-0.103518	0.101835	-0.962175	0.335962	0.754011	79.6399	-0.0576638	0.0779763	-0.820841	0.411737	0.995653
ENSMUSG00000041915	Ammecr1l	AMME chromosomal region gene 1-like [Source:MGI Symbol;Acc:MGI:2442711]	778.915	0.00670998	0.0979745	0.0743126	0.940762	0.988332	909.842	0.0798206	0.0898241	0.890399	0.373252	0.993699
ENSMUSG00000021278	Amn	amnionless [Source:MGI Symbol;Acc:MGI:1934943]	21.7271	-0.0478138	0.0625799	-1.08007	0.280109	0.703599	27.8843	-0.0431592	0.057163	-0.92771	0.353558	0.993699
ENSMUSG00000068250	Amn1	antagonist of mitotic exit network 1 [Source:MGI Symbol;Acc:MGI:2442933]	312.864	-0.00728176	0.107809	-0.0704409	0.943843	0.988613	314.901	0.164919	0.0908474	1.77595	0.0757419	0.961605
ENSMUSG00000041688	Amot	angiomotin [Source:MGI Symbol;Acc:MGI:108440]	1003.03	0.169525	0.105461	1.41933	0.155804	0.580728	911.458	0.0929051	0.0923318	0.99925	0.317674	0.993699
ENSMUSG00000013076	Amotl1	angiomotin-like 1 [Source:MGI Symbol;Acc:MGI:1922973]	1370.03	0.227493	0.103491	2.15569	0.031108	0.300198	1240.75	-0.0313112	0.0953031	-0.306089	0.759537	0.99607
ENSMUSG00000032531	Amotl2	angiomotin-like 2 [Source:MGI Symbol;Acc:MGI:1929286]	91.3246	0.00482551	0.0988035	-0.0810613	0.935393	0.986693	79.9505	-0.0668922	0.0764619	-0.826378	0.40859	0.995653
ENSMUSG00000070385	Ampd1	adenosine monophosphate deaminase 1 [Source:MGI Symbol;Acc:MGI:88015]	24.1569	-0.112969	0.0692553	-1.35517	0.175362	0.602988	26.364	-0.095129	0.0449454	-3.02362	0.00249771	0.623659
ENSMUSG00000027889	Ampd2	adenosine monophosphate deaminase 2 [Source:MGI Symbol;Acc:MGI:88016]	643.521	-0.197845	0.1041	-1.9761	0.0481432	0.366177	663.505	-0.00201326	0.0941819	-0.0229135	0.981719	0.998769
ENSMUSG00000005686	Ampd3	adenosine monophosphate deaminase 3 [Source:MGI Symbol;Acc:MGI:1096344]	278.798	0.10082	0.106917	0.967662	0.333213	0.751488	254.148	-0.0843006	0.0880511	-0.971375	0.331362	0.993699
ENSMUSG00000021314	Amph	amphiphysin [Source:MGI Symbol;Acc:MGI:103574]	5188.47	-0.0446145	0.0792611	-0.556628	0.577782	0.879155	5394.72	0.00994092	0.0813185	0.123245	0.901913	0.998661
ENSMUSG00000032607	Amt	aminomethyltransferase [Source:MGI Symbol;Acc:MGI:3646700]	266.841	0.248354	0.108722	2.36065	0.018243	0.238646	236.704	-0.0684886	0.093358	-0.668483	0.503825	0.995653
ENSMUSG00000074264	Amy1	amylase 1, salivary [Source:MGI Symbol;Acc:MGI:88019]	118.217	-0.0305426	0.0961283	-0.807352	0.419464	0.805798	114.335	-0.0800485	0.0694349	-1.62938	0.103233	0.974665
ENSMUSG00000050022	Amz1	archaelysin family metallopeptidase 1 [Source:MGI Symbol;Acc:MGI:2442258]	86.6294	-0.261358	0.0994826	-2.75583	0.00585442	0.131691	78.228	-0.151329	0.0804199	-1.95586	0.0504811	0.956672
ENSMUSG00000020610	Amz2	archaelysin family metallopeptidase 2 [Source:MGI Symbol;Acc:MGI:104837]	660.025	-0.0621144	0.100436	-0.659402	0.509637	0.852864	686.174	-0.0699433	0.0950721	-0.752165	0.451952	0.995653
ENSMUSG00000014355	Anapc1	anaphase promoting complex subunit 1 [Source:MGI Symbol;Acc:MGI:103097]	2104.9	-0.0609712	0.0834042	-0.731059	0.464743	0.830444	2252.33	-0.0805743	0.0906357	-0.881586	0.378001	0.994108
ENSMUSG00000036977	Anapc10	anaphase promoting complex subunit 10 [Source:MGI Symbol;Acc:MGI:1916249]	336.577	0.0858513	0.107888	0.708333	0.478738	0.836211	316.794	0.181711	0.0952745	1.92454	0.0542869	0.956672
ENSMUSG00000025135	Anapc11	anaphase promoting complex subunit 11 [Source:MGI Symbol;Acc:MGI:1913406]	452.493	0.199422	0.106888	1.87407	0.0609214	0.40326	470.353	0.143806	0.0950234	1.52927	0.126198	0.978697
ENSMUSG00000035048	Anapc13	anaphase promoting complex subunit 13 [Source:MGI Symbol;Acc:MGI:1916260]	318.782	0.274671	0.108765	2.65853	0.0078482	0.153621	301.568	0.148515	0.0899039	1.70852	0.0875401	0.969884
ENSMUSG00000030649	Anapc15	anaphase promoting complex C subunit 15 [Source:MGI Symbol;Acc:MGI:1922680]	193.756	0.128695	0.108569	1.0936	0.274129	0.699325	172.384	0.121853	0.0907099	1.32223	0.18609	0.992532
ENSMUSG00000020107	Anapc16	anaphase promoting complex subunit 16 [Source:MGI Symbol;Acc:MGI:1289325]	2022.27	0.255313	0.0796107	3.20855	0.00133406	0.0577602	1885.34	0.0361816	0.0912975	0.407407	0.683709	0.995653
ENSMUSG00000026965	Anapc2	anaphase promoting complex subunit 2 [Source:MGI Symbol;Acc:MGI:2139135]	664.526	-0.0208526	0.0988285	-0.217105	0.828127	0.958093	668.182	0.0219318	0.0951959	0.188017	0.850863	0.998661
ENSMUSG00000029176	Anapc4	anaphase promoting complex subunit 4 [Source:MGI Symbol;Acc:MGI:1098673]	1016.18	-0.0575208	0.0938054	-0.588451	0.55623	0.869974	1153.29	-0.0470794	0.0916565	-0.554866	0.578987	0.995653
ENSMUSG00000029472	Anapc5	anaphase-promoting complex subunit 5 [Source:MGI Symbol;Acc:MGI:1929722]	2043.25	0.0475447	0.0938231	0.578287	0.563071	0.873023	1989.59	-0.0730439	0.0863701	-0.816193	0.41439	0.995653
ENSMUSG00000029466	Anapc7	anaphase promoting complex subunit 7 [Source:MGI Symbol;Acc:MGI:1929711]	279.394	0.134492	0.108361	1.30717	0.191155	0.621946	294.899	-0.00315339	0.094062	-0.0523221	0.958272	0.998661
ENSMUSG00000072115	Ang	angiogenin, ribonuclease, RNase A family, 5 [Source:MGI Symbol;Acc:MGI:88022]	33.6867	0.160097	0.0699691	2.31229	0.0207617	0.252691	22.7599	0.0465923	0.0527011	1.05787	0.290113	0.993699
ENSMUSG00000021257	Angel1	angel homolog 1 [Source:MGI Symbol;Acc:MGI:1915987]	103.995	0.0100746	0.104135	0.00906571	0.992767	0.998264	112.883	-0.0914328	0.0840911	-1.05779	0.290152	0.993699
ENSMUSG00000026634	Angel2	angel homolog 2 [Source:MGI Symbol;Acc:MGI:1196310]	2190.73	0.12539	0.080471	1.55814	0.1192	0.527757	2180.89	0.0678994	0.0860194	0.78477	0.432588	0.995653
ENSMUSG00000022309	Angpt1	angiopoietin 1 [Source:MGI Symbol;Acc:MGI:108448]	168.141	0.068923	0.106293	0.6346	0.525689	0.858385	145.897	0.175632	0.0880899	1.9573	0.0503121	0.956672
ENSMUSG00000031465	Angpt2	angiopoietin 2 [Source:MGI Symbol;Acc:MGI:1202890]	51.9421	0.141388	0.0923755	1.70459	0.0882703	0.468525	61.2024	-0.0887413	0.0585575	-1.6777	0.0934061	0.972417
ENSMUSG00000033544	Angptl1	angiopoietin-like 1 [Source:MGI Symbol;Acc:MGI:1919963]	28.6537	-0.0703161	0.0604789	-1.01585	0.309703	0.732167	25.5056	-0.0612439	0.0478256	-1.74261	0.0814016	0.961605
ENSMUSG00000004105	Angptl2	angiopoietin-like 2 [Source:MGI Symbol;Acc:MGI:1347002]	97.36	-0.0243474	0.0912108	0.442868	0.657861	0.909337	106.729	-0.0521816	0.067955	-1.06925	0.284958	0.993699
ENSMUSG00000028553	Angptl3	angiopoietin-like 3 [Source:MGI Symbol;Acc:MGI:1353627]	18.3446	0.0285272	0.0552386	0.835372	0.403508	0.79758	17.094	0.0475002	0.0429292	1.35397	0.175746	0.992532
ENSMUSG00000002289	Angptl4	angiopoietin-like 4 [Source:MGI Symbol;Acc:MGI:1888999]	113.439	0.0117213	0.0527536	0.997813	0.31837	0.739876	86.8018	-0.00083075	0.0736993	-0.194478	0.845802	0.998661
ENSMUSG00000038742	Angptl6	angiopoietin-like 6 [Source:MGI Symbol;Acc:MGI:1917976]	38.4767	-0.01819	0.0786272	-0.124483	0.900933	0.977071	31.5621	-0.0991465	0.0565744	-1.96585	0.0493161	0.956672
ENSMUSG00000022265	Ank	progressive ankylosis [Source:MGI Symbol;Acc:MGI:3045421]	2385.59	-0.116708	0.0764372	-1.52432	0.127429	0.541186	2445.74	-0.0133686	0.0817411	-0.154963	0.87685	0.998661
ENSMUSG00000031543	Ank1	ankyrin 1, erythroid [Source:MGI Symbol;Acc:MGI:88024]	745.661	-0.180419	0.0975407	-1.8459	0.0649072	0.414418	722.118	-0.0858252	0.0942063	-0.941894	0.346247	0.993699
ENSMUSG00000032826	Ank2	ankyrin 2, brain [Source:MGI Symbol;Acc:MGI:88025]	32140.1	-0.156949	0.0682298	-2.28357	0.0223967	0.259436	33265.9	-0.0435217	0.0759367	-0.574875	0.565376	0.995653
ENSMUSG00000069601	Ank3	ankyrin 3, epithelial [Source:MGI Symbol;Acc:MGI:88026]	26808.2	-0.117101	0.0672586	-1.73538	0.0826731	0.455983	27197.8	-0.0423111	0.0778869	-0.531662	0.59496	0.995653
ENSMUSG00000066510	Ankdd1a	ankyrin repeat and death domain containing 1A [Source:MGI Symbol;Acc:MGI:2686319]	11.5305	-0.013986	0.0552428	-0.27492	0.783378	0.946553	15.1146	-0.00915509	0.0342007	-0.802793	0.422094	0.995653
ENSMUSG00000047117	Ankdd1b	ankyrin repeat and death domain containing 1B [Source:MGI Symbol;Acc:MGI:2444730]	232.526	-0.00346466	0.108519	0.0141919	0.988677	0.996724	253.33	-0.0310068	0.0938204	-0.35873	0.719797	0.99607
ENSMUSG00000074771	Ankef1	ankyrin repeat and EF-hand domain containing 1 [Source:MGI Symbol;Acc:MGI:2441685]	35.3844	0.095057	0.0814404	1.12339	0.261271	0.687204	51.5489	0.0247159	0.0582834	-0.40659	0.684309	0.995653
ENSMUSG00000047773	Ankfn1	ankyrin-repeat and fibronectin type III domain containing 1 [Source:MGI Symbol;Acc:MGI:2686021]	41.4949	0.149889	0.0793815	1.85263	0.0639361	0.412113	55.4986	0.0101796	0.0688842	-0.190259	0.849106	0.998661
ENSMUSG00000020790	Ankfy1	ankyrin repeat and FYVE domain containing 1 [Source:MGI Symbol;Acc:MGI:1337008]	1374.3	0.0584842	0.0899892	0.641161	0.521418	0.856909	1402.8	0.0672168	0.0855008	0.797405	0.425216	0.995653
ENSMUSG00000024483	Ankhd1	ankyrin repeat and KH domain containing 1 [Source:MGI Symbol;Acc:MGI:1921733]	2692.91	-0.0108481	0.083405	-0.124691	0.900768	0.977055	3042.72	0.0124078	0.0884846	0.154896	0.876903	0.998661
ENSMUSG00000040351	Ankib1	ankyrin repeat and IBR domain containing 1 [Source:MGI Symbol;Acc:MGI:1918047]	2962.36	0.0674283	0.072666	0.931093	0.351805	0.764146	3177.51	0.107396	0.0847096	1.2569	0.208792	0.993699
ENSMUSG00000046295	Ankle1	ankyrin repeat and LEM domain containing 1 [Source:MGI Symbol;Acc:MGI:1918775]	12.2436	-0.0136838	0.0437999	0.0261187	0.979163	0.994503	17.7322	0.00869706	0.0380027	0.116673	0.907119	0.998661
ENSMUSG00000029501	Ankle2	ankyrin repeat and LEM domain containing 2 [Source:MGI Symbol;Acc:MGI:1261856]	763.283	-0.0910534	0.0983324	-0.903522	0.366249	0.776424	820.602	-0.00504395	0.0938794	-0.0482862	0.961488	0.998661
ENSMUSG00000036188	Ankmy2	ankyrin repeat and MYND domain containing 2 [Source:MGI Symbol;Acc:MGI:2144755]	1409.68	-0.0188864	0.0931729	-0.11199	0.910832	0.981092	1389.97	0.03623	0.0863856	0.426652	0.669632	0.995653
ENSMUSG00000021661	Ankra2	ankyrin repeat, family A (RFXANK-like), 2 [Source:MGI Symbol;Acc:MGI:1915808]	306.458	0.0401591	0.107417	0.335211	0.737466	0.930904	365.621	-0.0224906	0.0953056	-0.262038	0.793292	0.997456
ENSMUSG00000031508	Ankrd10	ankyrin repeat domain 10 [Source:MGI Symbol;Acc:MGI:1921840]	734.015	0.0380158	0.0945897	0.400809	0.688561	0.918363	697.947	0.0506564	0.0950427	0.491205	0.623281	0.995653
ENSMUSG00000035569	Ankrd11	ankyrin repeat domain 11 [Source:MGI Symbol;Acc:MGI:1924337]	10444.1	0.00434264	0.0741772	0.0673882	0.946273	0.989388	10986.3	-0.0974268	0.0768898	-1.26686	0.205206	0.993699
ENSMUSG00000034647	Ankrd12	ankyrin repeat domain 12 [Source:MGI Symbol;Acc:MGI:1914357]	6060.46	-0.00896546	0.0752134	-0.0845004	0.932659	0.985949	6338.3	0.0765774	0.0843306	0.841244	0.400212	0.995174
ENSMUSG00000041870	Ankrd13a	ankyrin repeat domain 13a [Source:MGI Symbol;Acc:MGI:1915670]	1057.54	0.217649	0.0942753	2.33509	0.0195389	0.246149	1071.31	0.110179	0.0930299	1.21078	0.22598	0.993699
ENSMUSG00000037907	Ankrd13b	ankyrin repeat domain 13b [Source:MGI Symbol;Acc:MGI:2144501]	1145.59	-0.144864	0.0877658	-1.65928	0.0970596	0.48505	1180.73	-0.0541948	0.089906	-0.63225	0.527224	0.995653
ENSMUSG00000039988	Ankrd13c	ankyrin repeat domain 13c [Source:MGI Symbol;Acc:MGI:2139746]	3724.62	0.0769409	0.079163	0.961402	0.33635	0.754011	3498.33	0.0627675	0.0944663	0.636645	0.524356	0.995653
ENSMUSG00000005986	Ankrd13d	ankyrin repeat domain 13 family, member D [Source:MGI Symbol;Acc:MGI:1915673]	366.45	-0.1685	0.107492	-1.6699	0.0949399	0.480878	377.247	-0.286481	0.0945069	-3.2876	0.00101044	0.453137
ENSMUSG00000047909	Ankrd16	ankyrin repeat domain 16 [Source:MGI Symbol;Acc:MGI:2444796]	207.833	-0.302778	0.107996	-2.72622	0.00640649	0.138536	245.174	0.0264023	0.0916184	0.349319	0.72685	0.99607
ENSMUSG00000055204	Ankrd17	ankyrin repeat domain 17 [Source:MGI Symbol;Acc:MGI:1932101]	10170.4	0.012624	0.0789545	0.192037	0.847714	0.96368	10557.8	0.0401004	0.0800141	0.513261	0.607769	0.995653
ENSMUSG00000025172	Ankrd2	ankyrin repeat domain 2 (stretch responsive muscle) [Source:MGI Symbol;Acc:MGI:1861447]	8.42197	0.0065311	0.0406282	-0.834224	0.404155	0.797723	7.40036	0.0540744	0.0267676	2.63564	0.0083979	0.818043
ENSMUSG00000024774	Ankrd22	ankyrin repeat domain 22 [Source:MGI Symbol;Acc:MGI:1277101]	6.52385	0.0242797	0.0315412	1.67746	0.0934522	0.478865	4.94509	0.0145596	0.0242213	0.293035	0.769496	0.99623
ENSMUSG00000054708	Ankrd24	ankyrin repeat domain 24 [Source:MGI Symbol;Acc:MGI:1890394]	189.338	-0.135196	0.108741	-1.2181	0.223188	0.653488	185.701	0.00797555	0.0919245	0.023974	0.980873	0.998769
ENSMUSG00000007827	Ankrd26	ankyrin repeat domain 26 [Source:MGI Symbol;Acc:MGI:1917887]	488.296	-0.0158355	0.102994	-0.0829018	0.93393	0.986281	472.797	0.0471299	0.0950158	0.49735	0.618942	0.995653
ENSMUSG00000034867	Ankrd27	ankyrin repeat domain 27 (VPS9 domain) [Source:MGI Symbol;Acc:MGI:2444103]	542.491	0.197521	0.106563	1.83926	0.0658776	0.416186	451.441	-0.144689	0.0941707	-1.53692	0.124314	0.978697
ENSMUSG00000014496	Ankrd28	ankyrin repeat domain 28 [Source:MGI Symbol;Acc:MGI:2145661]	3339.45	-0.00449093	0.0740093	-0.0582511	0.953549	0.990286	3410.31	0.0788731	0.0796495	0.983114	0.325552	0.993699
ENSMUSG00000057766	Ankrd29	ankyrin repeat domain 29 [Source:MGI Symbol;Acc:MGI:2687055]	782.402	-0.182229	0.0947587	-1.91303	0.0557445	0.389059	698.437	0.0108181	0.0953119	0.0807678	0.935627	0.998661
ENSMUSG00000109561	Ankrd31	ankyrin repeat domain 31 [Source:MGI Symbol;Acc:MGI:5006716]	11.9828	-0.0173236	0.0472328	0.0295488	0.976427	0.993898	10.1171	0.0547136	0.0376431	1.54647	0.12199	0.978697
ENSMUSG00000022237	Ankrd33b	ankyrin repeat domain 33B [Source:MGI Symbol;Acc:MGI:1917904]	5771.6	0.0434893	0.0691425	0.629429	0.529068	0.859385	5678.78	-0.0725189	0.0829259	-0.876503	0.380756	0.994273
ENSMUSG00000049097	Ankrd34a	ankyrin repeat domain 34A [Source:MGI Symbol;Acc:MGI:3617846]	2094.26	-0.0469679	0.0888126	-0.531612	0.594995	0.887597	2004.44	0.0811053	0.0851613	0.919322	0.357927	0.993699
ENSMUSG00000045034	Ankrd34b	ankyrin repeat domain 34B [Source:MGI Symbol;Acc:MGI:2443245]	440.798	-0.163162	0.101944	-1.59501	0.110709	0.512024	376.174	-0.0341658	0.0952099	-0.375133	0.707562	0.995653
ENSMUSG00000047606	Ankrd34c	ankyrin repeat domain 34C [Source:MGI Symbol;Acc:MGI:2685617]	84.9425	-0.0887934	0.0931389	-1.30975	0.190281	0.620737	69.9085	-0.0383588	0.0693455	-0.873086	0.382616	0.99428
ENSMUSG00000038354	Ankrd35	ankyrin repeat domain 35 [Source:MGI Symbol;Acc:MGI:2442590]	117.608	0.0271498	0.104333	0.24229	0.808555	0.953053	92.6419	-0.0127478	0.075916	-0.0020057	0.9984	0.999805
ENSMUSG00000050914	Ankrd37	ankyrin repeat domain 37 [Source:MGI Symbol;Acc:MGI:3603344]	92.64	0.106515	0.0990343	1.09409	0.273915	0.699082	110.691	-0.0548381	0.0841302	-0.628333	0.529786	0.995653
ENSMUSG00000079610	Ankrd39	ankyrin repeat domain 39 [Source:MGI Symbol;Acc:MGI:1914816]	81.3841	0.0851605	0.0963112	1.0029	0.315909	0.737695	75.1426	-0.0825434	0.0737031	-1.53768	0.124127	0.978697
ENSMUSG00000020864	Ankrd40	ankyrin repeat domain 40 [Source:MGI Symbol;Acc:MGI:1918702]	3487.41	0.308272	0.0785058	3.92424	8.70034e-05	0.0112017	3262.6	0.108696	0.0915069	1.18605	0.235602	0.993699
ENSMUSG00000041343	Ankrd42	ankyrin repeat domain 42 [Source:MGI Symbol;Acc:MGI:1921095]	407.527	-0.0915537	0.10818	-0.981559	0.326317	0.746292	373.558	-0.138885	0.0951777	-1.47381	0.140533	0.985809
ENSMUSG00000052331	Ankrd44	ankyrin repeat domain 44 [Source:MGI Symbol;Acc:MGI:3045243]	268.426	-0.0294655	0.10832	-0.270567	0.786724	0.947406	281.893	0.164938	0.0923538	1.66943	0.0950315	0.972751
ENSMUSG00000044835	Ankrd45	ankyrin repeat domain 45 [Source:MGI Symbol;Acc:MGI:1921094]	2109.03	0.116998	0.0827797	1.43104	0.152419	0.575361	2063.32	-0.00836882	0.0921125	-0.07309	0.941735	0.998661
ENSMUSG00000048307	Ankrd46	ankyrin repeat domain 46 [Source:MGI Symbol;Acc:MGI:1916089]	4091.53	-0.027549	0.0782908	-0.329223	0.741987	0.932308	4195.06	0.051911	0.0825759	0.619653	0.535486	0.995653
ENSMUSG00000031931	Ankrd49	ankyrin repeat domain 49 [Source:MGI Symbol;Acc:MGI:1930842]	824.376	0.168705	0.0941641	1.784	0.0744239	0.439094	903.886	0.0960168	0.0950994	0.747752	0.45461	0.995653
ENSMUSG00000044864	Ankrd50	ankyrin repeat domain 50 [Source:MGI Symbol;Acc:MGI:2139777]	1058.96	-0.0581738	0.0935675	-0.628494	0.52968	0.859522	976.931	-0.0154013	0.0926494	-0.193282	0.846738	0.998661
ENSMUSG00000014498	Ankrd52	ankyrin repeat domain 52 [Source:MGI Symbol;Acc:MGI:2444029]	2041.26	-0.0344817	0.0867546	-0.397437	0.691045	0.919498	2093.34	-0.0470376	0.0863662	-0.544259	0.586264	0.995653
ENSMUSG00000014747	Ankrd53	ankyrin repeat domain 53 [Source:MGI Symbol;Acc:MGI:1922555]	8.1436	-0.0724102	0.0371728	-3.77485	0.000160106	0.0155421	NA	NA	NA	NA	NA	NA
ENSMUSG00000033055	Ankrd54	ankyrin repeat domain 54 [Source:MGI Symbol;Acc:MGI:2444209]	64.0344	0.0286425	0.0921491	0.328917	0.742219	0.932419	68.5821	-0.0136736	0.0758059	-0.130709	0.896006	0.998661
ENSMUSG00000049985	Ankrd55	ankyrin repeat domain 55 [Source:MGI Symbol;Acc:MGI:1924568]	34.2226	-0.075806	0.0731301	-0.951871	0.341162	0.757694	38.022	0.0264344	0.0604858	0.204859	0.837683	0.998661
ENSMUSG00000040183	Ankrd6	ankyrin repeat domain 6 [Source:MGI Symbol;Acc:MGI:2154278]	830.336	0.0474475	0.0960426	0.491372	0.623163	0.897632	876.807	-0.0266472	0.0907849	-0.292739	0.769721	0.996272
ENSMUSG00000029607	Ankrd61	ankyrin repeat domain 61 [Source:MGI Symbol;Acc:MGI:1913979]	30.366	-0.0815889	0.0720952	-1.26305	0.206573	0.638746	23.7291	-0.0258987	0.0455421	-0.726184	0.467726	0.995653
ENSMUSG00000078137	Ankrd63	ankyrin repeat domain 63 [Source:MGI Symbol;Acc:MGI:2686183]	647.52	0.219358	0.0994177	2.23991	0.025097	0.272709	609.094	0.0395579	0.0945803	0.423461	0.671959	0.995653
ENSMUSG00000037904	Ankrd9	ankyrin repeat domain 9 [Source:MGI Symbol;Acc:MGI:1921501]	52.5691	-0.0914594	0.0891968	-1.18353	0.2366	0.665974	45.6169	-0.0526266	0.0654313	-0.67412	0.500235	0.995653
ENSMUSG00000024219	Anks1	ankyrin repeat and SAM domain containing 1 [Source:MGI Symbol;Acc:MGI:2446180]	213.525	-0.0998918	0.108712	-0.930388	0.35217	0.764375	217.321	0.016812	0.0916959	0.302774	0.762062	0.99607
ENSMUSG00000058589	Anks1b	ankyrin repeat and sterile alpha motif domain containing 1B [Source:MGI Symbol;Acc:MGI:1924781]	25494.7	0.0687785	0.0730314	0.95546	0.339345	0.755724	26127.5	0.0881579	0.0810548	1.07878	0.280684	0.993699
ENSMUSG00000022515	Anks3	ankyrin repeat and sterile alpha motif domain containing 3 [Source:MGI Symbol;Acc:MGI:1919865]	240.128	-0.184465	0.10811	-1.75052	0.080029	0.450888	246.593	0.0620617	0.0942588	0.68643	0.492442	0.995653
ENSMUSG00000030909	Anks4b	ankyrin repeat and sterile alpha motif domain containing 4B [Source:MGI Symbol;Acc:MGI:1919324]	24.7396	-0.191769	0.0697527	-3.09099	0.00199489	0.0727432	27.8728	-0.0837287	0.0516104	-1.93538	0.0529437	0.956672
ENSMUSG00000066191	Anks6	ankyrin repeat and sterile alpha motif domain containing 6 [Source:MGI Symbol;Acc:MGI:1922941]	95.9748	-0.0368866	0.104027	-0.325751	0.744613	0.933219	108.083	-0.117777	0.0852612	-1.53132	0.125691	0.978697
ENSMUSG00000074591	Ankub1	ankrin repeat and ubiquitin domain containing 1 [Source:MGI Symbol;Acc:MGI:2685256]	24.9078	0.10616	0.0646943	1.49801	0.13413	0.551839	32.6174	-0.00594828	0.0445584	-0.507986	0.611463	0.995653
ENSMUSG00000026199	Ankzf1	ankyrin repeat and zinc finger domain containing 1 [Source:MGI Symbol;Acc:MGI:1098746]	128.46	-0.0433721	0.103566	-0.648725	0.516516	0.855469	146.106	-0.0204116	0.0813489	-0.408332	0.68303	0.995653
ENSMUSG00000036777	Anln	anillin, actin binding protein [Source:MGI Symbol;Acc:MGI:1920174]	1180.74	0.0376833	0.0951391	0.370742	0.71083	0.924159	1179.3	-0.0191823	0.0905299	-0.223718	0.822976	0.997456
ENSMUSG00000031075	Ano1	anoctamin 1, calcium activated chloride channel [Source:MGI Symbol;Acc:MGI:2142149]	16.8834	-0.0170574	0.0568726	-0.188228	0.850698	0.964887	15.9909	0.00573747	0.0394374	-0.147923	0.882404	0.998661
ENSMUSG00000037949	Ano10	anoctamin 10 [Source:MGI Symbol;Acc:MGI:2143103]	82.0793	0.0633063	0.0986909	0.739313	0.459717	0.827551	92.6285	-0.113088	0.0719886	-1.77498	0.0759018	0.961605
ENSMUSG00000038115	Ano2	anoctamin 2 [Source:MGI Symbol;Acc:MGI:2387214]	16.8811	-0.0126952	0.0504707	-0.540321	0.588976	0.884937	27.8109	-0.0358915	0.0571418	-0.554882	0.578975	0.995653
ENSMUSG00000074968	Ano3	anoctamin 3 [Source:MGI Symbol;Acc:MGI:3613666]	4947.36	-0.0874657	0.0831824	-1.01771	0.308814	0.731568	4970.16	0.051697	0.0895596	0.567742	0.57021	0.995653
ENSMUSG00000035189	Ano4	anoctamin 4 [Source:MGI Symbol;Acc:MGI:2443344]	596.436	0.0790994	0.101121	0.784633	0.432669	0.812986	559.962	0.0686308	0.094682	0.727794	0.466739	0.995653
ENSMUSG00000055489	Ano5	anoctamin 5 [Source:MGI Symbol;Acc:MGI:3576659]	197.713	0.152342	0.108602	1.41451	0.157211	0.582692	161.336	0.137885	0.0825562	1.5569	0.119495	0.978697
ENSMUSG00000064210	Ano6	anoctamin 6 [Source:MGI Symbol;Acc:MGI:2145890]	580.384	0.0228811	0.103062	0.203397	0.838824	0.961056	551.841	-0.0990095	0.0952607	-1.07403	0.282808	0.993699
ENSMUSG00000034863	Ano8	anoctamin 8 [Source:MGI Symbol;Acc:MGI:2687327]	139.278	-0.0641617	0.101845	-0.30633	0.759353	0.93781	156.382	-0.149707	0.0751568	-2.73803	0.00618093	0.804539
ENSMUSG00000032249	Anp32a	acidic (leucine-rich) nuclear phosphoprotein 32 family, member A [Source:MGI Symbol;Acc:MGI:108447]	4107.38	0.0616868	0.0810336	0.793361	0.427568	0.809647	3908.53	0.0422997	0.087408	0.464701	0.642146	0.995653
ENSMUSG00000028333	Anp32b	acidic (leucine-rich) nuclear phosphoprotein 32 family, member B [Source:MGI Symbol;Acc:MGI:1914878]	4479.26	0.313073	0.0751115	4.17388	2.99449e-05	0.0058022	4225.18	0.0222317	0.0854291	0.244618	0.806752	0.997456
ENSMUSG00000081792	Anp32b-ps1	Bacidic (leucine-rich) nuclear phosphoprotein 32 family, member B, pseudogene 1 [Source:MGI Symbol;Acc:MGI:3651262]	10.5536	0.0314314	0.0542797	0.58453	0.558864	0.87147	10.1589	-0.0141901	0.0387802	-0.442125	0.658399	0.995653
ENSMUSG00000015749	Anp32e	acidic (leucine-rich) nuclear phosphoprotein 32 family, member E [Source:MGI Symbol;Acc:MGI:1913721]	4781.74	0.347585	0.0817005	4.30389	1.67829e-05	0.00373228	4513.24	0.0266837	0.0808346	0.325241	0.744998	0.99607
ENSMUSG00000039062	Anpep	alanyl (membrane) aminopeptidase [Source:MGI Symbol;Acc:MGI:5000466]	25.5398	0.00424049	0.0631109	-0.64327	0.520049	0.856497	20.106	0.0991973	0.0472519	2.60438	0.00920395	0.82433
ENSMUSG00000033420	Antxr1	anthrax toxin receptor 1 [Source:MGI Symbol;Acc:MGI:1916788]	649.039	0.205224	0.104888	1.92852	0.0537905	0.38349	589.188	0.0973465	0.0951142	1.05247	0.292583	0.993699
ENSMUSG00000029338	Antxr2	anthrax toxin receptor 2 [Source:MGI Symbol;Acc:MGI:1919164]	59.0013	0.12266	0.0807086	1.73201	0.0832709	0.457627	50.851	0.0428909	0.0674414	0.838023	0.402018	0.995347
ENSMUSG00000021866	Anxa11	annexin A11 [Source:MGI Symbol;Acc:MGI:108481]	71.7913	-0.0970687	0.0909125	-0.870558	0.383995	0.787289	80.3873	0.0564467	0.0734046	0.536548	0.59158	0.995653
ENSMUSG00000032231	Anxa2	annexin A2 [Source:MGI Symbol;Acc:MGI:88246]	77.7403	-0.0858754	0.0970336	-1.09024	0.275606	0.700316	61.8129	0.0190341	0.0667728	0.21987	0.825972	0.997456
ENSMUSG00000029484	Anxa3	annexin A3 [Source:MGI Symbol;Acc:MGI:1201378]	117.252	0.0657609	0.100753	0.719587	0.471779	0.833847	77.9883	-0.0486684	0.0757792	-0.668346	0.503913	0.995653
ENSMUSG00000029994	Anxa4	annexin A4 [Source:MGI Symbol;Acc:MGI:88030]	121.746	-0.0526305	0.105765	-0.550552	0.581941	0.881186	111.427	0.183467	0.0862156	2.11176	0.0347071	0.94259
ENSMUSG00000027712	Anxa5	annexin A5 [Source:MGI Symbol;Acc:MGI:106008]	656.532	0.270781	0.0998615	2.71746	0.00657844	0.140699	579.708	-0.036023	0.0944207	-0.394261	0.693388	0.995653
ENSMUSG00000018340	Anxa6	annexin A6 [Source:MGI Symbol;Acc:MGI:88255]	1298.2	-0.0498845	0.0907387	-0.537132	0.591177	0.886048	1100.19	-0.0470826	0.0936565	-0.553969	0.5796	0.995653
ENSMUSG00000021814	Anxa7	annexin A7 [Source:MGI Symbol;Acc:MGI:88031]	1012.52	-0.0623224	0.0971477	-0.601254	0.547671	0.865707	1001.1	0.0202468	0.0942743	0.22096	0.825124	0.997456
ENSMUSG00000015702	Anxa9	annexin A9 [Source:MGI Symbol;Acc:MGI:1923711]	6.59356	-0.0346261	0.0424711	-0.797975	0.424885	0.80843	9.51261	-0.000368055	0.0343222	-0.160826	0.872231	0.998661
ENSMUSG00000021322	Aoah	acyloxyacyl hydrolase [Source:MGI Symbol;Acc:MGI:1350928]	7.53967	-7.48996e-06	0.0353185	-1.7399	0.0818769	0.455201	10.5619	0.0369126	0.0326668	1.48254	0.138198	0.984761
ENSMUSG00000078651	Aoc2	amine oxidase, copper containing 2 (retina-specific) [Source:MGI Symbol;Acc:MGI:2668431]	39.3138	-0.0304124	0.0723351	0.0502932	0.959889	0.99029	38.9153	0.0365074	0.0552274	0.653678	0.513319	0.995653
ENSMUSG00000019326	Aoc3	amine oxidase, copper containing 3 [Source:MGI Symbol;Acc:MGI:1306797]	7.86162	0.0526436	0.0380934	1.51418	0.129981	0.546763	5.87913	0.0201938	0.0241858	0.0185442	0.985205	0.998769
ENSMUSG00000021458	Aopep	aminopeptidase O [Source:MGI Symbol;Acc:MGI:1919311]	984.156	0.00552023	0.0945523	0.0748287	0.940351	0.98825	888.057	0.0208268	0.0933868	0.227667	0.819905	0.997456
ENSMUSG00000063558	Aox1	aldehyde oxidase 1 [Source:MGI Symbol;Acc:MGI:88035]	57.6386	-0.160499	0.0940161	-1.62297	0.104596	0.500599	27.4665	0.0227706	0.0528871	0.41197	0.680361	0.995653
ENSMUSG00000064294	Aox3	aldehyde oxidase 3 [Source:MGI Symbol;Acc:MGI:1918974]	14.4611	-0.0644519	0.0506959	-1.48236	0.138245	0.557879	24.4052	0.104975	0.0497222	1.71316	0.0866837	0.969884
ENSMUSG00000038242	Aox4	aldehyde oxidase 4 [Source:MGI Symbol;Acc:MGI:1919122]	8.0002	-0.0808189	0.0395451	-3.16317	0.00156064	0.0641632	14.6973	0.0810067	0.0434453	1.91068	0.0560454	0.956672
ENSMUSG00000074238	Ap1ar	adaptor-related protein complex 1 associated regulatory protein [Source:MGI Symbol;Acc:MGI:2384822]	5430.21	0.266822	0.0867592	3.0761	0.0020973	0.0746258	5260.09	0.0237209	0.0922116	0.283802	0.776562	0.997456
ENSMUSG00000009090	Ap1b1	adaptor protein complex AP-1, beta 1 subunit [Source:MGI Symbol;Acc:MGI:1096368]	1562.83	-0.0970819	0.085669	-1.13059	0.258226	0.684633	1637.34	-0.0579317	0.0839839	-0.697095	0.485744	0.995653
ENSMUSG00000031731	Ap1g1	adaptor protein complex AP-1, gamma 1 subunit [Source:MGI Symbol;Acc:MGI:101919]	4012.18	0.0577527	0.0814583	0.732769	0.463699	0.829791	4028.33	0.0236365	0.0857268	0.274177	0.783949	0.997456
ENSMUSG00000040701	Ap1g2	adaptor protein complex AP-1, gamma 2 subunit [Source:MGI Symbol;Acc:MGI:1328307]	125.194	-0.0214269	0.0903814	0.263212	0.792387	0.949444	139.656	-0.0317515	0.0798778	-0.407876	0.683365	0.995653
ENSMUSG00000003033	Ap1m1	adaptor-related protein complex AP-1, mu subunit 1 [Source:MGI Symbol;Acc:MGI:102776]	572.941	-0.165424	0.106331	-1.65677	0.0975659	0.485843	595.607	-0.0119356	0.0941685	-0.143968	0.885526	0.998661
ENSMUSG00000004849	Ap1s1	adaptor protein complex AP-1, sigma 1 [Source:MGI Symbol;Acc:MGI:1098244]	1449.18	-0.0755483	0.0975141	-1.35082	0.176753	0.604287	1420.98	-0.217763	0.087996	-2.50997	0.0120741	0.864848
ENSMUSG00000031367	Ap1s2	adaptor-related protein complex 1, sigma 2 subunit [Source:MGI Symbol;Acc:MGI:1889383]	1064.95	-0.101644	0.0944382	-1.04497	0.296039	0.719344	955.946	0.072847	0.0937203	0.714905	0.474668	0.995653
ENSMUSG00000054702	Ap1s3	adaptor-related protein complex AP-1, sigma 3 [Source:MGI Symbol;Acc:MGI:1891304]	45.7826	-0.121694	0.0841065	-1.48962	0.136324	0.554287	39.869	0.0403516	0.0609535	0.560707	0.574997	0.995653
ENSMUSG00000060279	Ap2a1	adaptor-related protein complex 2, alpha 1 subunit [Source:MGI Symbol;Acc:MGI:101921]	1556.4	-0.216837	0.100164	-2.19958	0.0278365	0.28447	1643.63	-0.169386	0.0892739	-1.90306	0.0570321	0.956672
ENSMUSG00000002957	Ap2a2	adaptor-related protein complex 2, alpha 2 subunit [Source:MGI Symbol;Acc:MGI:101920]	6136.13	-0.165308	0.0674339	-2.44641	0.0144289	0.209963	6215.26	-0.0634791	0.0774785	-0.818785	0.412909	0.995653
ENSMUSG00000035152	Ap2b1	adaptor-related protein complex 2, beta 1 subunit [Source:MGI Symbol;Acc:MGI:1919020]	8999.26	-0.0702115	0.0831216	-0.82016	0.412125	0.802915	9086.24	0.0319191	0.0858646	0.384947	0.700277	0.995653
ENSMUSG00000022841	Ap2m1	adaptor-related protein complex 2, mu 1 subunit [Source:MGI Symbol;Acc:MGI:1298405]	3757.83	-0.00282942	0.0696601	-0.0411272	0.967194	0.991127	3873.22	-0.0968493	0.0821261	-1.19822	0.230832	0.993699
ENSMUSG00000081272	Ap2m1-ps	adaptor-related protein complex 2, mu 1 subunit, pseudogene [Source:MGI Symbol;Acc:MGI:3649640]	176.588	-0.0499811	0.108665	-0.477818	0.63278	0.901028	164.661	-0.0545331	0.0919347	-0.615009	0.538549	0.995653
ENSMUSG00000008036	Ap2s1	adaptor-related protein complex 2, sigma 1 subunit [Source:MGI Symbol;Acc:MGI:2141861]	766.169	-0.0263347	0.0994962	-0.283695	0.776644	0.943681	746.76	-0.00661151	0.0933874	0.0102618	0.991812	0.999139
ENSMUSG00000021686	Ap3b1	adaptor-related protein complex 3, beta 1 subunit [Source:MGI Symbol;Acc:MGI:1333879]	2101.16	0.13247	0.0843793	1.54562	0.122196	0.534073	2168.28	-0.0437191	0.0877543	-0.484471	0.628052	0.995653
ENSMUSG00000062444	Ap3b2	adaptor-related protein complex 3, beta 2 subunit [Source:MGI Symbol;Acc:MGI:1100869]	1324.7	-0.0562381	0.0884592	-0.614749	0.53872	0.862768	1310.76	-0.0363807	0.089135	-0.40528	0.685271	0.995653
ENSMUSG00000020198	Ap3d1	adaptor-related protein complex 3, delta 1 subunit [Source:MGI Symbol;Acc:MGI:107734]	2202.52	-0.064882	0.094066	-0.631537	0.52769	0.858922	2282.69	-0.00782266	0.0887496	-0.0950666	0.924262	0.998661
ENSMUSG00000021824	Ap3m1	adaptor-related protein complex 3, mu 1 subunit [Source:MGI Symbol;Acc:MGI:1929212]	976.56	0.0865315	0.0920368	0.945732	0.344286	0.759088	936.984	0.0858336	0.0921287	0.931071	0.351817	0.993699
ENSMUSG00000031539	Ap3m2	adaptor-related protein complex 3, mu 2 subunit [Source:MGI Symbol;Acc:MGI:1929214]	3419.36	-0.037093	0.0869803	-0.383407	0.701418	0.921271	3473.31	-0.211822	0.0859152	-2.47912	0.0131708	0.870777
ENSMUSG00000024480	Ap3s1	adaptor-related protein complex 3, sigma 1 subunit [Source:MGI Symbol;Acc:MGI:1337062]	530.622	0.180302	0.100381	1.79171	0.0731795	0.435296	582.965	0.125414	0.0950308	1.22395	0.220972	0.993699
ENSMUSG00000063801	Ap3s2	adaptor-related protein complex 3, sigma 2 subunit [Source:MGI Symbol;Acc:MGI:1337060]	3341.96	0.0568317	0.0709513	0.800422	0.423466	0.807691	3650.19	-0.0693	0.0869124	-0.803157	0.421884	0.995653
ENSMUSG00000032952	Ap4b1	adaptor-related protein complex AP-4, beta 1 [Source:MGI Symbol;Acc:MGI:1337130]	14.7086	-0.061473	0.0580251	-1.39634	0.162611	0.588117	13.2134	-0.0343882	0.0439855	-0.786373	0.431649	0.995653
ENSMUSG00000001998	Ap4e1	adaptor-related protein complex AP-4, epsilon 1 [Source:MGI Symbol;Acc:MGI:1336993]	305.488	-0.0844185	0.10848	-0.725234	0.468309	0.832483	357.086	-0.0306544	0.093969	-0.329354	0.741888	0.99607
ENSMUSG00000019518	Ap4m1	adaptor-related protein complex AP-4, mu 1 [Source:MGI Symbol;Acc:MGI:1337063]	197.237	-0.0472688	0.104287	-0.67284	0.501049	0.848376	191.503	-0.272317	0.0928443	-2.98007	0.00288179	0.660539
ENSMUSG00000020955	Ap4s1	adaptor-related protein complex AP-4, sigma 1 [Source:MGI Symbol;Acc:MGI:1337065]	830.032	0.184608	0.095114	1.95024	0.0511474	0.375734	796.781	0.154904	0.0949739	1.55072	0.120969	0.978697
ENSMUSG00000049562	Ap5b1	adaptor-related protein complex 5, beta 1 subunit [Source:MGI Symbol;Acc:MGI:2685808]	69.7047	-0.201782	0.0944669	-2.33697	0.0194407	0.246002	74.064	-0.128481	0.0693043	-2.34981	0.0187829	0.911917
ENSMUSG00000036291	Ap5m1	adaptor-related protein complex 5, mu 1 subunit [Source:MGI Symbol;Acc:MGI:1921635]	318.811	-0.0533436	0.107595	-0.504997	0.613561	0.895907	310.406	0.0498491	0.0948732	0.513585	0.607542	0.995653
ENSMUSG00000068264	Ap5s1	adaptor-related protein 5 complex, sigma 1 subunit [Source:MGI Symbol;Acc:MGI:1916846]	154.152	0.0815916	0.107573	0.565313	0.571861	0.87728	163.231	-0.0539519	0.0874762	-0.834357	0.40408	0.995653
ENSMUSG00000039623	Ap5z1	adaptor-related protein complex 5, zeta 1 subunit [Source:MGI Symbol;Acc:MGI:1924908]	166.85	-0.0855639	0.108395	-0.734251	0.462796	0.829121	217.038	0.0924766	0.092487	0.961673	0.336214	0.993699
ENSMUSG00000019979	Apaf1	apoptotic peptidase activating factor 1 [Source:MGI Symbol;Acc:MGI:1306796]	939.202	-0.0585666	0.100041	-0.589413	0.555584	0.869358	989.703	0.0102076	0.0911423	0.132607	0.894504	0.998661
ENSMUSG00000024897	Apba1	amyloid beta (A4) precursor protein binding, family A, member 1 [Source:MGI Symbol;Acc:MGI:1860297]	4994.24	-0.0654032	0.0770598	-0.852181	0.394113	0.792682	5101.07	-0.118207	0.0860369	-1.40676	0.159499	0.992532
ENSMUSG00000030519	Apba2	amyloid beta (A4) precursor protein-binding, family A, member 2 [Source:MGI Symbol;Acc:MGI:1261791]	2806.54	-0.0895615	0.0892032	-1.02797	0.303964	0.726183	2783.51	0.042168	0.080783	0.525613	0.599157	0.995653
ENSMUSG00000004931	Apba3	amyloid beta (A4) precursor protein-binding, family A, member 3 [Source:MGI Symbol;Acc:MGI:1888527]	90.4998	0.0422919	0.104122	0.406199	0.684596	0.917223	95.0641	0.0652476	0.0773434	0.839954	0.400934	0.995347
ENSMUSG00000037032	Apbb1	amyloid beta (A4) precursor protein-binding, family B, member 1 [Source:MGI Symbol;Acc:MGI:107765]	2283.48	-0.0128227	0.0796731	-0.146569	0.883472	0.9734	2210.34	-0.0828518	0.0906889	-0.955321	0.339416	0.993699
ENSMUSG00000026786	Apbb1ip	amyloid beta (A4) precursor protein-binding, family B, member 1 interacting protein [Source:MGI Symbol;Acc:MGI:1861354]	415.151	0.224608	0.104355	2.09369	0.0362877	0.323107	331.049	0.0586706	0.0922444	0.584549	0.558851	0.995653
ENSMUSG00000029207	Apbb2	amyloid beta (A4) precursor protein-binding, family B, member 2 [Source:MGI Symbol;Acc:MGI:108405]	4625.61	-0.0302604	0.0692632	-0.434424	0.663981	0.912474	4820.48	-0.000582376	0.0777685	-0.0107763	0.991402	0.999139
ENSMUSG00000005871	Apc	APC, WNT signaling pathway regulator [Source:MGI Symbol;Acc:MGI:88039]	27148.6	-0.00338439	0.0748541	-0.0457017	0.963548	0.990544	30207.9	0.0523418	0.0779433	0.651768	0.514551	0.995653
ENSMUSG00000083152	Apc-ps1	adenomatosis polyposis coli, pseudogene 1 [Source:MGI Symbol;Acc:MGI:1930261]	24.5362	0.0911091	0.0638024	1.36592	0.171964	0.5986	43.6594	-0.0744653	0.0659004	-1.18313	0.236757	0.993699
ENSMUSG00000020135	Apc2	APC regulator of WNT signaling pathway 2 [Source:MGI Symbol;Acc:MGI:1346052]	1152.44	-0.210812	0.0920395	-2.30361	0.0212448	0.254611	1214.51	-0.0928835	0.0906105	-1.04477	0.296128	0.993699
ENSMUSG00000071847	Apcdd1	adenomatosis polyposis coli down-regulated 1 [Source:MGI Symbol;Acc:MGI:3513977]	158.475	-0.0416804	0.107429	-0.467975	0.639803	0.903498	160.29	-0.00583236	0.0890261	-0.0327905	0.973842	0.998661
ENSMUSG00000032590	Apeh	acylpeptide hydrolase [Source:MGI Symbol;Acc:MGI:88041]	88.8739	-0.0397009	0.0960028	-0.169839	0.865137	0.968691	94.8497	0.0299659	0.0853948	0.341938	0.732398	0.99607
ENSMUSG00000035960	Apex1	apurinic/apyrimidinic endonuclease 1 [Source:MGI Symbol;Acc:MGI:88042]	50.7137	-0.00989877	0.0876816	-0.194376	0.845882	0.963577	54.8337	-0.00178456	0.0624804	0.377676	0.705671	0.995653
ENSMUSG00000025269	Apex2	apurinic/apyrimidinic endonuclease 2 [Source:MGI Symbol;Acc:MGI:1924872]	152.779	-0.149954	0.108498	-1.4068	0.159487	0.585117	161.789	-0.11579	0.0886847	-1.31509	0.188478	0.992532
ENSMUSG00000015750	Aph1a	aph1 homolog A, gamma secretase subunit [Source:MGI Symbol;Acc:MGI:2385110]	109.11	-0.105004	0.103787	-0.911449	0.362059	0.774032	132.577	-0.0459462	0.0871385	-0.318106	0.750405	0.99607
ENSMUSG00000032375	Aph1b	aph1 homolog B, gamma secretase subunit [Source:MGI Symbol;Acc:MGI:3522097]	586.57	-0.0038942	0.105784	-0.063941	0.949017	0.989981	589.513	0.00636191	0.0953047	0.0973635	0.922438	0.998661
ENSMUSG00000053040	Aph1c	aph1 homolog C, gamma secretase subunit [Source:MGI Symbol;Acc:MGI:1915568]	252.653	-0.125682	0.10827	-1.25416	0.209785	0.641481	248.92	-0.0600846	0.0936116	-0.6083	0.542989	0.995653
ENSMUSG00000027193	Api5	apoptosis inhibitor 5 [Source:MGI Symbol;Acc:MGI:1888993]	3707.31	-0.0214291	0.0798635	-0.23472	0.814426	0.955004	3853.41	0.0329184	0.0843147	0.377663	0.705681	0.995653
ENSMUSG00000010911	Apip	APAF1 interacting protein [Source:MGI Symbol;Acc:MGI:1926788]	364.353	0.127627	0.105521	1.20363	0.228732	0.657503	348.141	0.0560897	0.0917153	0.474679	0.635016	0.995653
ENSMUSG00000030051	Aplf	aprataxin and PNKP like factor [Source:MGI Symbol;Acc:MGI:1919353]	270.476	0.0364758	0.108764	0.401987	0.687694	0.918156	261.489	-0.0761573	0.0939115	-0.905951	0.364962	0.993699
ENSMUSG00000037010	Apln	apelin [Source:MGI Symbol;Acc:MGI:1353624]	301.415	0.0739288	0.107507	0.460359	0.645259	0.905128	214.68	0.0781821	0.093702	0.843653	0.398863	0.995174
ENSMUSG00000044338	Aplnr	apelin receptor [Source:MGI Symbol;Acc:MGI:1346086]	13.5485	0.00826031	0.03905	-0.454194	0.649689	0.907848	11.5005	-0.00566777	0.0353089	-1.02241	0.306587	0.993699
ENSMUSG00000006651	Aplp1	amyloid beta (A4) precursor-like protein 1 [Source:MGI Symbol;Acc:MGI:88046]	21898	0.0050127	0.0646599	0.0834966	0.933457	0.986281	22233.5	-0.0135347	0.0771782	-0.185971	0.852468	0.998661
ENSMUSG00000031996	Aplp2	amyloid beta (A4) precursor-like protein 2 [Source:MGI Symbol;Acc:MGI:88047]	8871.35	-0.0720458	0.0728859	-0.989677	0.322332	0.743179	9385.69	-0.16927	0.0800237	-2.12334	0.0337254	0.938874
ENSMUSG00000033096	Apmap	adipocyte plasma membrane associated protein [Source:MGI Symbol;Acc:MGI:1919131]	960.047	0.0693935	0.0983483	0.702526	0.482351	0.83848	1096.61	-0.00370154	0.0939453	-0.029956	0.976102	0.998673
ENSMUSG00000005681	Apoa2	apolipoprotein A-II [Source:MGI Symbol;Acc:MGI:88050]	5.94931	0.00413102	0.0384125	0.294736	0.768195	0.940856	8.66149	0.0137984	0.0345431	0.337897	0.735441	0.99607
ENSMUSG00000040613	Apobec1	apolipoprotein B mRNA editing enzyme, catalytic polypeptide 1 [Source:MGI Symbol;Acc:MGI:103298]	133.657	0.195812	0.106681	1.82057	0.0686724	0.422941	94.2945	-0.00989388	0.0811556	-0.0803995	0.935919	0.998661
ENSMUSG00000009585	Apobec3	apolipoprotein B mRNA editing enzyme, catalytic polypeptide 3 [Source:MGI Symbol;Acc:MGI:1933111]	99.867	-0.036396	0.0900901	-0.565469	0.571755	0.87728	74.9627	0.0623757	0.0786828	0.999685	0.317463	0.993699
ENSMUSG00000055547	Apobec4	apolipoprotein B mRNA editing enzyme, catalytic polypeptide-like 4 (putative) [Source:MGI Symbol;Acc:MGI:1918531]	9.11359	-0.00945707	0.0394529	0.354727	0.722794	0.927117	9.837	0.0261305	0.0384919	0.493976	0.621323	0.995653
ENSMUSG00000042759	Apobr	apolipoprotein B receptor [Source:MGI Symbol;Acc:MGI:2176230]	13.6801	-0.0177933	0.0528404	-0.210168	0.833536	0.95936	17.6111	0.0126959	0.0326666	0.513978	0.607267	0.995653
ENSMUSG00000040564	Apoc1	apolipoprotein C-I [Source:MGI Symbol;Acc:MGI:88053]	9.59701	0.00207749	0.0499957	-0.085209	0.932095	0.985949	9.2443	-0.0301181	0.0365511	-0.859848	0.389873	0.995174
ENSMUSG00000022548	Apod	apolipoprotein D [Source:MGI Symbol;Acc:MGI:88056]	3676.91	0.170639	0.0793545	2.16797	0.0301608	0.296294	3266.83	0.327272	0.0887176	3.69498	0.000219905	0.213507
ENSMUSG00000002985	Apoe	apolipoprotein E [Source:MGI Symbol;Acc:MGI:88057]	3879.92	0.123833	0.0910876	1.37196	0.170077	0.596108	3484.35	0.0414832	0.0853946	0.449971	0.652731	0.995653
ENSMUSG00000056656	Apol8	apolipoprotein L 8 [Source:MGI Symbol;Acc:MGI:2444921]	40.8118	-0.0676533	0.0853306	-0.826116	0.408738	0.80064	22.2268	0.02399	0.0525422	0.317074	0.751187	0.99607
ENSMUSG00000090698	Apold1	apolipoprotein L domain containing 1 [Source:MGI Symbol;Acc:MGI:2685921]	196.906	0.0977638	0.104567	0.9616	0.336251	0.754011	208.839	0.0590446	0.0895472	0.546449	0.584757	0.995653
ENSMUSG00000024391	Apom	apolipoprotein M [Source:MGI Symbol;Acc:MGI:1930124]	11.7497	-0.0053122	0.0425632	-0.177163	0.85938	0.96741	12.5099	-0.0199055	0.0291744	-0.753634	0.451069	0.995653
ENSMUSG00000079508	Apoo	apolipoprotein O [Source:MGI Symbol;Acc:MGI:1915566]	602.584	0.0850612	0.0993208	0.859949	0.389817	0.790951	604.407	0.240958	0.0935955	2.56897	0.0102001	0.854232
ENSMUSG00000049233	Apoo-ps	apolipoprotein O, pseudogene [Source:MGI Symbol;Acc:MGI:3649039]	44.8167	0.0537289	0.0876022	0.731885	0.464239	0.830074	41.9695	0.0192372	0.0661283	0.266642	0.789745	0.997456
ENSMUSG00000025525	Apool	apolipoprotein O-like [Source:MGI Symbol;Acc:MGI:1915367]	53.1537	0.0857955	0.0785539	1.05802	0.290048	0.713543	60.9544	-0.00342169	0.0574108	-0.621631	0.534184	0.995653
ENSMUSG00000037787	Apopt1	apoptogenic, mitochondrial 1 [Source:MGI Symbol;Acc:MGI:1915270]	325.615	0.166387	0.107536	1.54908	0.121362	0.532297	371.089	0.0572133	0.093568	0.619721	0.535441	0.995653
ENSMUSG00000022892	App	amyloid beta (A4) precursor protein [Source:MGI Symbol;Acc:MGI:88059]	15704.4	-0.18874	0.0774303	-2.46144	0.0138381	0.205945	16320.5	-0.0703554	0.0876669	-0.84132	0.400169	0.995174
ENSMUSG00000018481	Appbp2	amyloid beta precursor protein (cytoplasmic tail) binding protein 2 [Source:MGI Symbol;Acc:MGI:1914134]	6343.14	-0.0079864	0.0795043	-0.05878	0.953127	0.990251	6295.26	0.00852952	0.0820858	0.0952936	0.924082	0.998661
ENSMUSG00000040760	Appl1	adaptor protein, phosphotyrosine interaction, PH domain and leucine zipper containing 1 [Source:MGI Symbol;Acc:MGI:1920243]	4275.74	-0.0184906	0.0839788	-0.150297	0.88053	0.973338	4232.74	0.0733147	0.0784026	0.939506	0.347471	0.993699
ENSMUSG00000020263	Appl2	adaptor protein, phosphotyrosine interaction, PH domain and leucine zipper containing 2 [Source:MGI Symbol;Acc:MGI:2384914]	1125.9	0.151289	0.094745	1.59879	0.109868	0.510673	1104.64	0.213443	0.0939554	2.27519	0.0228944	0.911917
ENSMUSG00000006589	Aprt	adenine phosphoribosyl transferase [Source:MGI Symbol;Acc:MGI:88061]	415.293	0.177188	0.105029	1.65417	0.0980938	0.486823	450.424	-0.0398729	0.0941388	-0.424974	0.670856	0.995653
ENSMUSG00000110664	Aprt-ps	adenine phosphoribosyl transferase, pseudogene [Source:MGI Symbol;Acc:MGI:88062]	18.3651	0.100702	0.0554938	2.08713	0.0368766	0.325372	11.622	0.00882944	0.0397526	0.558757	0.576327	0.995653
ENSMUSG00000028411	Aptx	aprataxin [Source:MGI Symbol;Acc:MGI:1913658]	676.817	-0.092683	0.101952	-0.816086	0.414451	0.80388	662.548	-0.0825365	0.0935769	-0.892707	0.372014	0.993699
ENSMUSG00000004655	Aqp1	aquaporin 1 [Source:MGI Symbol;Acc:MGI:103201]	43.512	0.0294196	0.0707851	0.940266	0.347081	0.760674	73.1535	-0.00957638	0.0325583	0.0904558	0.927925	0.998661
ENSMUSG00000042797	Aqp11	aquaporin 11 [Source:MGI Symbol;Acc:MGI:1913583]	359.008	-0.163747	0.106611	-1.51118	0.130742	0.548473	403.731	-0.0669111	0.0952933	-0.71922	0.472006	0.995653
ENSMUSG00000024411	Aqp4	aquaporin 4 [Source:MGI Symbol;Acc:MGI:107387]	3967.17	0.228456	0.0779384	2.92217	0.00347597	0.0988731	4568.34	0.266856	0.0827837	3.18225	0.00146136	0.528262
ENSMUSG00000032204	Aqp9	aquaporin 9 [Source:MGI Symbol;Acc:MGI:1891066]	18.9133	-0.00205849	0.0580816	-0.0500601	0.960075	0.99029	29.0807	0.053839	0.0465017	0.620321	0.535046	0.995653
ENSMUSG00000040383	Aqr	aquarius [Source:MGI Symbol;Acc:MGI:1276102]	756.622	-0.0347832	0.100044	-0.311851	0.755154	0.936347	758.372	0.0195113	0.0952264	0.315489	0.75239	0.99607
ENSMUSG00000046532	Ar	androgen receptor [Source:MGI Symbol;Acc:MGI:88064]	1499.48	0.133908	0.0887906	1.52216	0.12797	0.542073	1584.51	0.158503	0.0885305	1.76369	0.0777847	0.961605
ENSMUSG00000001127	Araf	Araf proto-oncogene, serine/threonine kinase [Source:MGI Symbol;Acc:MGI:88065]	1782.37	0.0414586	0.0827315	0.498781	0.617933	0.896757	1914.53	0.00672466	0.0833166	0.0809294	0.935498	0.998661
ENSMUSG00000032812	Arap1	ArfGAP with RhoGAP domain, ankyrin repeat and PH domain 1 [Source:MGI Symbol;Acc:MGI:1916960]	138.55	0.0770057	0.103661	0.870271	0.384152	0.787314	123.736	-0.28219	0.0836445	-3.61845	0.00029637	0.226437
ENSMUSG00000037999	Arap2	ArfGAP with RhoGAP domain, ankyrin repeat and PH domain 2 [Source:MGI Symbol;Acc:MGI:2684416]	4012.44	0.0831939	0.0756808	1.10917	0.267357	0.693923	3522.83	-0.00811158	0.0855162	-0.0864646	0.931097	0.998661
ENSMUSG00000024451	Arap3	ArfGAP with RhoGAP domain, ankyrin repeat and PH domain 3 [Source:MGI Symbol;Acc:MGI:2147274]	161.703	-0.138426	0.107127	-1.20534	0.228071	0.656913	114.716	-0.0482241	0.0770051	-0.80152	0.422831	0.995653
ENSMUSG00000022602	Arc	activity regulated cytoskeletal-associated protein [Source:MGI Symbol;Acc:MGI:88067]	2707.73	0.601466	0.0939011	6.38336	1.7324e-10	5.6505e-07	2759.03	0.611633	0.081487	7.51991	5.48138e-14	5.65377e-10
ENSMUSG00000032096	Arcn1	archain 1 [Source:MGI Symbol;Acc:MGI:2387591]	4754.58	-0.02778	0.0741774	-0.358993	0.719601	0.926638	5163.15	0.0768629	0.0778764	0.983024	0.325596	0.993699
ENSMUSG00000029378	Areg	amphiregulin [Source:MGI Symbol;Acc:MGI:88068]	9.04307	0.0313177	0.045405	1.31727	0.187748	0.617968	3.66813	-0.00194728	0.0199967	-0.119017	0.905262	0.998661
ENSMUSG00000042350	Arel1	apoptosis resistant E3 ubiquitin protein ligase 1 [Source:MGI Symbol;Acc:MGI:1915747]	3458.88	0.0724767	0.0718744	0.999076	0.317758	0.739156	3960.77	-0.0495436	0.0805638	-0.630565	0.528325	0.995653
ENSMUSG00000048076	Arf1	ADP-ribosylation factor 1 [Source:MGI Symbol;Acc:MGI:99431]	18753.5	-0.0331143	0.0946786	-0.350217	0.726175	0.927816	17814	0.0269078	0.0814581	0.336877	0.73621	0.99607
ENSMUSG00000062421	Arf2	ADP-ribosylation factor 2 [Source:MGI Symbol;Acc:MGI:99595]	1566.05	0.10393	0.092877	1.19308	0.232839	0.662497	1477.64	-0.176578	0.0893696	-1.99754	0.0457664	0.956672
ENSMUSG00000051853	Arf3	ADP-ribosylation factor 3 [Source:MGI Symbol;Acc:MGI:99432]	144535	0.053596	0.0790771	0.680892	0.49594	0.846389	138746	-0.132145	0.0832231	-1.60692	0.108072	0.978697
ENSMUSG00000021877	Arf4	ADP-ribosylation factor 4 [Source:MGI Symbol;Acc:MGI:99433]	9583.52	0.100736	0.0731503	1.4018	0.160975	0.585771	9766.67	0.098227	0.0853967	1.10162	0.270629	0.993699
ENSMUSG00000020440	Arf5	ADP-ribosylation factor 5 [Source:MGI Symbol;Acc:MGI:99434]	227.417	0.0160106	0.108436	-0.0202742	0.983825	0.995679	207.889	-0.109851	0.0938498	-1.24184	0.214297	0.993699
ENSMUSG00000044147	Arf6	ADP-ribosylation factor 6 [Source:MGI Symbol;Acc:MGI:99435]	1582.63	0.0583011	0.0853797	0.672149	0.501489	0.848518	1680.61	-0.00645553	0.0947057	-0.0633895	0.949456	0.998661
ENSMUSG00000027575	Arfgap1	ADP-ribosylation factor GTPase activating protein 1 [Source:MGI Symbol;Acc:MGI:2183559]	908.812	-0.256738	0.0966248	-2.6969	0.00699891	0.144482	984.001	-0.146998	0.0922151	-1.59342	0.111066	0.978697
ENSMUSG00000027255	Arfgap2	ADP-ribosylation factor GTPase activating protein 2 [Source:MGI Symbol;Acc:MGI:1924288]	132.428	-0.2049	0.10442	-2.10553	0.0352455	0.318387	144.112	-0.135242	0.0817664	-1.86075	0.0627796	0.956672
ENSMUSG00000054277	Arfgap3	ADP-ribosylation factor GTPase activating protein 3 [Source:MGI Symbol;Acc:MGI:1913501]	309.648	0.0603801	0.108313	0.531998	0.594727	0.887597	308.982	0.07322	0.0937747	0.811412	0.417129	0.995653
ENSMUSG00000067851	Arfgef1	ADP-ribosylation factor guanine nucleotide-exchange factor 1(brefeldin A-inhibited) [Source:MGI Symbol;Acc:MGI:2442988]	4828.38	0.000223619	0.0751422	0.0200074	0.984038	0.995697	4534.77	-0.021922	0.0765196	-0.281528	0.778305	0.997456
ENSMUSG00000074582	Arfgef2	ADP-ribosylation factor guanine nucleotide-exchange factor 2 (brefeldin A-inhibited) [Source:MGI Symbol;Acc:MGI:2139354]	1819.19	-0.230469	0.0945041	-2.44603	0.0144438	0.210004	1785.87	-0.0511548	0.0839793	-0.606346	0.544285	0.995653
ENSMUSG00000019852	Arfgef3	ARFGEF family member 3 [Source:MGI Symbol;Acc:MGI:106387]	10534.7	-0.0801544	0.0750605	-1.02587	0.304954	0.726872	11299.3	0.0121734	0.0773607	0.161629	0.871598	0.998661
ENSMUSG00000074513	Arfip1	ADP-ribosylation factor interacting protein 1 [Source:MGI Symbol;Acc:MGI:1277120]	131.967	-0.00237629	0.103994	-0.0154631	0.987663	0.996545	116.885	0.0829024	0.0880927	0.92532	0.3548	0.993699
ENSMUSG00000030881	Arfip2	ADP-ribosylation factor interacting protein 2 [Source:MGI Symbol;Acc:MGI:1924182]	2169.73	-0.0482338	0.0756582	-0.638452	0.523179	0.857509	2471.43	-0.00691911	0.0854934	-0.0738712	0.941113	0.998661
ENSMUSG00000038671	Arfrp1	ADP-ribosylation factor related protein 1 [Source:MGI Symbol;Acc:MGI:1923938]	561.149	0.0181381	0.098952	0.189589	0.849631	0.964459	588.619	-0.10516	0.095014	-1.14597	0.251808	0.993699
ENSMUSG00000019987	Arg1	arginase, liver [Source:MGI Symbol;Acc:MGI:88070]	22.904	-0.0115433	0.0615544	-0.299128	0.764842	0.939962	24.0258	0.0278272	0.0498562	0.530433	0.595812	0.995653
ENSMUSG00000021125	Arg2	arginase type II [Source:MGI Symbol;Acc:MGI:1330806]	272.641	0.0466364	0.106609	0.661145	0.50852	0.852008	246.588	0.00828232	0.0846845	-0.0657243	0.947597	0.998661
ENSMUSG00000040459	Arglu1	arginine and glutamate rich 1 [Source:MGI Symbol;Acc:MGI:2442985]	2086.87	0.0836618	0.0807258	1.03736	0.299567	0.722239	2311.95	0.00830825	0.0916639	0.0689697	0.945014	0.998661
ENSMUSG00000027247	Arhgap1	Rho GTPase activating protein 1 [Source:MGI Symbol;Acc:MGI:2445003]	1477.88	-0.203804	0.0895481	-2.28078	0.0225614	0.260027	1544.28	0.016158	0.0889772	0.155673	0.876291	0.998661
ENSMUSG00000037148	Arhgap10	Rho GTPase activating protein 10 [Source:MGI Symbol;Acc:MGI:1925764]	164.333	-0.0585569	0.101798	-0.714933	0.47465	0.835072	151.799	-0.185355	0.0827271	-2.52096	0.0117036	0.85936
ENSMUSG00000041219	Arhgap11a	Rho GTPase activating protein 11A [Source:MGI Symbol;Acc:MGI:2444300]	198.244	0.120787	0.10868	1.09975	0.27144	0.696939	237.316	0.024264	0.0937091	0.261609	0.793623	0.997456
ENSMUSG00000041225	Arhgap12	Rho GTPase activating protein 12 [Source:MGI Symbol;Acc:MGI:1922665]	2088.84	0.23478	0.0857645	2.73676	0.00620478	0.13613	2024.23	0.0703299	0.0891903	0.815087	0.415022	0.995653
ENSMUSG00000049744	Arhgap15	Rho GTPase activating protein 15 [Source:MGI Symbol;Acc:MGI:1923367]	406.022	0.0865479	0.10682	0.806853	0.419751	0.805798	364.17	0.209085	0.094773	2.12728	0.0333966	0.938874
ENSMUSG00000030766	Arhgap17	Rho GTPase activating protein 17 [Source:MGI Symbol;Acc:MGI:1917747]	435.833	0.016087	0.108143	0.19696	0.843859	0.963268	438.246	-0.0524638	0.0951804	-0.527798	0.597639	0.995653
ENSMUSG00000039031	Arhgap18	Rho GTPase activating protein 18 [Source:MGI Symbol;Acc:MGI:1921160]	224.714	-0.0929951	0.108738	-0.869749	0.384437	0.78763	198.602	-0.0794915	0.0887902	-0.797846	0.42496	0.995653
ENSMUSG00000025154	Arhgap19	Rho GTPase activating protein 19 [Source:MGI Symbol;Acc:MGI:1918335]	99.093	-0.00175892	0.10028	0.278943	0.780288	0.945643	146.326	0.280898	0.0903488	3.18546	0.00144524	0.528262
ENSMUSG00000053199	Arhgap20	Rho GTPase activating protein 20 [Source:MGI Symbol;Acc:MGI:2445175]	5542.79	0.0182954	0.0715814	0.261488	0.793716	0.949679	5255.01	0.060096	0.0846978	0.697966	0.485199	0.995653
ENSMUSG00000074354	Arhgap20os	Rho GTPase activating protein 20, opposite strand [Source:MGI Symbol;Acc:MGI:3027124]	21.0916	-0.00759584	0.0586365	-1.35279	0.176123	0.603699	26.3907	-0.0515996	0.0516326	-0.921127	0.356984	0.993699
ENSMUSG00000036591	Arhgap21	Rho GTPase activating protein 21 [Source:MGI Symbol;Acc:MGI:1918685]	11192.9	-0.0884915	0.067494	-1.3081	0.190841	0.621749	11351	-0.0800922	0.0736473	-1.08622	0.277381	0.993699
ENSMUSG00000063506	Arhgap22	Rho GTPase activating protein 22 [Source:MGI Symbol;Acc:MGI:2443418]	22.6983	-0.13066	0.0698865	-2.07728	0.0377761	0.329153	20.8628	-0.0260773	0.0511567	-0.46477	0.642096	0.995653
ENSMUSG00000049807	Arhgap23	Rho GTPase activating protein 23 [Source:MGI Symbol;Acc:MGI:3697726]	4453.47	0.0692943	0.0750771	0.917776	0.358736	0.770717	4034.6	-0.00607786	0.079527	-0.078802	0.93719	0.998661
ENSMUSG00000057315	Arhgap24	Rho GTPase activating protein 24 [Source:MGI Symbol;Acc:MGI:1922647]	153.629	0.0583394	0.108379	0.562234	0.573957	0.878263	144.176	0.0170588	0.0867319	0.20646	0.836432	0.998661
ENSMUSG00000030047	Arhgap25	Rho GTPase activating protein 25 [Source:MGI Symbol;Acc:MGI:2443687]	136.481	0.119072	0.106665	1.10203	0.27045	0.695588	112.233	-0.00642223	0.0825324	0.0865715	0.931012	0.998661
ENSMUSG00000036452	Arhgap26	Rho GTPase activating protein 26 [Source:MGI Symbol;Acc:MGI:1918552]	4010.08	-0.171081	0.0756064	-2.24773	0.0245932	0.270235	4243.88	-0.0899159	0.0835278	-1.08392	0.278402	0.993699
ENSMUSG00000034255	Arhgap27	Rho GTPase activating protein 27 [Source:MGI Symbol;Acc:MGI:1916903]	317.724	-0.258583	0.108594	-2.44033	0.0146738	0.212033	306.981	-0.0257288	0.0951568	-0.236707	0.812884	0.997456
ENSMUSG00000024043	Arhgap28	Rho GTPase activating protein 28 [Source:MGI Symbol;Acc:MGI:2147003]	41.4113	-0.148673	0.0818408	-1.78004	0.0750699	0.441166	37.738	-0.102984	0.0551048	-2.52	0.0117354	0.85936
ENSMUSG00000039831	Arhgap29	Rho GTPase activating protein 29 [Source:MGI Symbol;Acc:MGI:2443818]	495.527	-0.123101	0.103587	-1.19122	0.233569	0.662992	507.935	0.109145	0.0951446	1.07286	0.283334	0.993699
ENSMUSG00000048865	Arhgap30	Rho GTPase activating protein 30 [Source:MGI Symbol;Acc:MGI:2684948]	94.9137	0.147427	0.0990511	1.23722	0.216007	0.647439	70.1348	0.0794225	0.0671717	1.13461	0.25654	0.993699
ENSMUSG00000022799	Arhgap31	Rho GTPase activating protein 31 [Source:MGI Symbol;Acc:MGI:1333857]	766.614	0.0207244	0.0961612	0.221866	0.824418	0.957329	681.921	0.018804	0.0953182	0.216226	0.828811	0.997456
ENSMUSG00000041444	Arhgap32	Rho GTPase activating protein 32 [Source:MGI Symbol;Acc:MGI:2450166]	13254.1	-0.0335308	0.0668945	-0.498232	0.61832	0.896757	12936.9	0.00349241	0.0763992	0.0447541	0.964303	0.998661
ENSMUSG00000036882	Arhgap33	Rho GTPase activating protein 33 [Source:MGI Symbol;Acc:MGI:2673998]	2050.89	-0.0954194	0.0801788	-1.19081	0.233728	0.663196	1804.49	-0.0957273	0.0900388	-1.13856	0.254888	0.993699
ENSMUSG00000058230	Arhgap35	Rho GTPase activating protein 35 [Source:MGI Symbol;Acc:MGI:1929494]	13545.7	0.00817514	0.0666074	0.123148	0.90199	0.977266	12070.3	-0.00542004	0.0756791	-0.0730017	0.941805	0.998661
ENSMUSG00000036198	Arhgap36	Rho GTPase activating protein 36 [Source:MGI Symbol;Acc:MGI:1922654]	28.4755	0.0714272	0.0562269	1.20823	0.22696	0.656265	18.3396	-0.0456006	0.0441155	-0.924701	0.355121	0.993699
ENSMUSG00000033697	Arhgap39	Rho GTPase activating protein 39 [Source:MGI Symbol;Acc:MGI:107858]	4460.68	0.018526	0.0748882	0.241503	0.809165	0.953363	4678.88	-0.0464928	0.078966	-0.594493	0.552183	0.995653
ENSMUSG00000031389	Arhgap4	Rho GTPase activating protein 4 [Source:MGI Symbol;Acc:MGI:2159577]	34.1816	-0.089099	0.0680731	-1.06632	0.286279	0.710741	40.9452	-0.0645025	0.053709	-0.930868	0.351922	0.993699
ENSMUSG00000050730	Arhgap42	Rho GTPase activating protein 42 [Source:MGI Symbol;Acc:MGI:1918794]	310.35	0.0273724	0.108763	0.202764	0.83932	0.961284	278.635	0.176187	0.0947589	1.84262	0.0653844	0.956672
ENSMUSG00000033389	Arhgap44	Rho GTPase activating protein 44 [Source:MGI Symbol;Acc:MGI:2144423]	5681.62	0.0546503	0.0712798	0.763531	0.445147	0.818444	5609.18	-0.0507237	0.0876026	-0.56082	0.57492	0.995653
ENSMUSG00000035697	Arhgap45	Rho GTPase activating protein 45 [Source:MGI Symbol;Acc:MGI:1917969]	8.3945	0.00798108	0.0385403	0.915894	0.359722	0.770892	9.30172	-0.0175806	0.0344932	-0.57851	0.56292	0.995653
ENSMUSG00000035133	Arhgap5	Rho GTPase activating protein 5 [Source:MGI Symbol;Acc:MGI:1332637]	5279.64	0.104023	0.0676735	1.54279	0.122882	0.535443	4498.36	0.105812	0.0889816	1.16109	0.245604	0.993699
ENSMUSG00000031355	Arhgap6	Rho GTPase activating protein 6 [Source:MGI Symbol;Acc:MGI:1196332]	47.7041	0.144098	0.0874287	1.60638	0.10819	0.508953	94.6082	-0.0537822	0.0773788	-0.731425	0.464519	0.995653
ENSMUSG00000040345	Arhgap9	Rho GTPase activating protein 9 [Source:MGI Symbol;Acc:MGI:2143764]	7.00162	0.00661815	0.0330612	0.765064	0.444233	0.818128	NA	NA	NA	NA	NA	NA
ENSMUSG00000025132	Arhgdia	Rho GDP dissociation inhibitor (GDI) alpha [Source:MGI Symbol;Acc:MGI:2178103]	9411.01	-0.0354028	0.0894398	-0.417584	0.676251	0.915701	9702.36	-0.0426897	0.0817489	-0.581964	0.560591	0.995653
ENSMUSG00000030220	Arhgdib	Rho, GDP dissociation inhibitor (GDI) beta [Source:MGI Symbol;Acc:MGI:101940]	723.754	0.24647	0.101591	2.42468	0.0153217	0.217122	556.572	-0.0632561	0.0953204	-0.670369	0.502623	0.995653
ENSMUSG00000073433	Arhgdig	Rho GDP dissociation inhibitor (GDI) gamma [Source:MGI Symbol;Acc:MGI:108430]	321.646	0.0798096	0.108161	0.843778	0.398793	0.795392	303.777	-0.128811	0.0920252	-1.57442	0.115391	0.978697
ENSMUSG00000040940	Arhgef1	Rho guanine nucleotide exchange factor (GEF) 1 [Source:MGI Symbol;Acc:MGI:1353510]	383.294	-0.279177	0.107058	-2.57638	0.00998399	0.174452	399.154	-0.270637	0.0947617	-3.02556	0.00248171	0.623659
ENSMUSG00000071176	Arhgef10	Rho guanine nucleotide exchange factor (GEF) 10 [Source:MGI Symbol;Acc:MGI:2444453]	1090.06	0.147797	0.0933098	1.61192	0.106978	0.506327	988.83	-0.0625969	0.0943708	-0.696376	0.486193	0.995653
ENSMUSG00000040964	Arhgef10l	Rho guanine nucleotide exchange factor (GEF) 10-like [Source:MGI Symbol;Acc:MGI:1920004]	232.476	0.0637505	0.108499	0.672356	0.501357	0.848518	215.567	0.0167223	0.0918118	0.15991	0.872952	0.998661
ENSMUSG00000041977	Arhgef11	Rho guanine nucleotide exchange factor (GEF) 11 [Source:MGI Symbol;Acc:MGI:2441869]	2875.78	-0.116338	0.0788305	-1.46768	0.142192	0.564214	2741.46	-0.104262	0.0936286	-1.19161	0.233413	0.993699
ENSMUSG00000059495	Arhgef12	Rho guanine nucleotide exchange factor (GEF) 12 [Source:MGI Symbol;Acc:MGI:1916882]	15815.3	0.092085	0.0659714	1.39433	0.163218	0.588429	15655.9	-0.0183714	0.0772309	-0.238526	0.811473	0.997456
ENSMUSG00000052921	Arhgef15	Rho guanine nucleotide exchange factor (GEF) 15 [Source:MGI Symbol;Acc:MGI:3045246]	113.097	-0.140354	0.0996743	-1.43139	0.15232	0.575352	99.0755	-0.0647662	0.0820511	-0.692894	0.488376	0.995653
ENSMUSG00000032875	Arhgef17	Rho guanine nucleotide exchange factor (GEF) 17 [Source:MGI Symbol;Acc:MGI:2673002]	4794.09	-0.0622728	0.0749977	-0.835317	0.403539	0.79758	4522.56	-0.174808	0.077811	-2.24636	0.0246811	0.918722
ENSMUSG00000004568	Arhgef18	rho/rac guanine nucleotide exchange factor (GEF) 18 [Source:MGI Symbol;Acc:MGI:2142567]	657.12	-0.00928352	0.101181	-0.0020946	0.998329	0.99935	699.305	-0.141797	0.0943197	-1.54843	0.121519	0.978697
ENSMUSG00000028919	Arhgef19	Rho guanine nucleotide exchange factor (GEF) 19 [Source:MGI Symbol;Acc:MGI:1925912]	101.329	-0.0609166	0.097061	-0.801007	0.423128	0.807407	81.3495	-0.0368323	0.0754238	-0.682633	0.494839	0.995653
ENSMUSG00000028059	Arhgef2	rho/rac guanine nucleotide exchange factor (GEF) 2 [Source:MGI Symbol;Acc:MGI:103264]	1979.59	0.0887709	0.0924044	1.01223	0.311428	0.733854	2027.83	0.0127692	0.0884106	0.14736	0.882848	0.998661
ENSMUSG00000019467	Arhgef25	Rho guanine nucleotide exchange factor (GEF) 25 [Source:MGI Symbol;Acc:MGI:1277173]	2873.67	0.0629502	0.0878077	0.756625	0.449275	0.821127	2700.2	-0.0789514	0.0877516	-0.891989	0.372399	0.993699
ENSMUSG00000036885	Arhgef26	Rho guanine nucleotide exchange factor (GEF) 26 [Source:MGI Symbol;Acc:MGI:1918053]	1848.26	0.0586542	0.0912888	0.659063	0.509855	0.852882	1658.44	-0.0819821	0.088424	-0.927912	0.353453	0.993699
ENSMUSG00000021662	Arhgef28	Rho guanine nucleotide exchange factor (GEF) 28 [Source:MGI Symbol;Acc:MGI:1346016]	1694.68	-0.0136944	0.0851864	-0.153427	0.878062	0.972513	1574.27	-0.0364327	0.0893726	-0.4337	0.664507	0.995653
ENSMUSG00000021895	Arhgef3	Rho guanine nucleotide exchange factor (GEF) 3 [Source:MGI Symbol;Acc:MGI:1918954]	2552.67	0.0491537	0.0813224	0.618064	0.536533	0.861811	2621.54	-0.0663685	0.0829211	-0.802287	0.422387	0.995653
ENSMUSG00000054901	Arhgef33	Rho guanine nucleotide exchange factor (GEF) 33 [Source:MGI Symbol;Acc:MGI:2685787]	6.52965	-0.00458902	0.0441629	0.0920402	0.926666	0.985291	12.9494	0.0131926	0.0368715	0.70003	0.483908	0.995653
ENSMUSG00000045094	Arhgef37	Rho guanine nucleotide exchange factor (GEF) 37 [Source:MGI Symbol;Acc:MGI:3045339]	25.2168	0.0358414	0.0693565	0.604177	0.545726	0.865482	17.1295	-0.00215935	0.0371972	-0.473549	0.635821	0.995653
ENSMUSG00000037509	Arhgef4	Rho guanine nucleotide exchange factor (GEF) 4 [Source:MGI Symbol;Acc:MGI:2442507]	2274.9	0.0198811	0.0751926	0.262887	0.792638	0.949444	2349.22	0.0168579	0.0891872	0.208088	0.83516	0.998523
ENSMUSG00000004562	Arhgef40	Rho guanine nucleotide exchange factor (GEF) 40 [Source:MGI Symbol;Acc:MGI:2685515]	151.097	0.178735	0.108113	1.70872	0.0875021	0.46661	163.392	-0.0470491	0.0908432	-0.532839	0.594145	0.995653
ENSMUSG00000033542	Arhgef5	Rho guanine nucleotide exchange factor (GEF) 5 [Source:MGI Symbol;Acc:MGI:1858952]	73.3325	0.147601	0.0875706	2.17211	0.0298474	0.294737	86.7552	-0.080698	0.0565547	-0.983191	0.325513	0.993699
ENSMUSG00000031133	Arhgef6	Rac/Cdc42 guanine nucleotide exchange factor (GEF) 6 [Source:MGI Symbol;Acc:MGI:1920591]	694.367	-0.0813472	0.106406	-0.706083	0.480137	0.837204	668.697	-0.0464203	0.0951204	-0.487525	0.625886	0.995653
ENSMUSG00000031511	Arhgef7	Rho guanine nucleotide exchange factor (GEF7) [Source:MGI Symbol;Acc:MGI:1860493]	3117.65	0.0182965	0.0808167	0.225578	0.82153	0.956787	3407.65	-0.0417728	0.0810121	-0.523534	0.600603	0.995653
ENSMUSG00000025656	Arhgef9	CDC42 guanine nucleotide exchange factor (GEF) 9 [Source:MGI Symbol;Acc:MGI:2442233]	21189.2	-0.00179848	0.070526	-0.0197902	0.984211	0.995697	21689.2	0.0360828	0.0829127	0.439813	0.660073	0.995653
ENSMUSG00000007880	Arid1a	AT rich interactive domain 1A (SWI-like) [Source:MGI Symbol;Acc:MGI:1935147]	6334.42	-0.0609028	0.0734577	-0.818664	0.412978	0.803418	6059.83	-0.0684823	0.0759542	-0.902488	0.366798	0.993699
ENSMUSG00000069729	Arid1b	AT rich interactive domain 1B (SWI-like) [Source:MGI Symbol;Acc:MGI:1926129]	2821.25	-0.065679	0.0782041	-0.828523	0.407375	0.800172	2658.83	-0.0646045	0.0839865	-0.77383	0.439031	0.995653
ENSMUSG00000033237	Arid2	AT rich interactive domain 2 (ARID, RFX-like) [Source:MGI Symbol;Acc:MGI:1924294]	2034.24	0.00320052	0.082666	0.0546184	0.956442	0.99029	1944.35	-0.00820903	0.082829	-0.105762	0.915771	0.998661
ENSMUSG00000019564	Arid3a	AT rich interactive domain 3A (BRIGHT-like) [Source:MGI Symbol;Acc:MGI:1328360]	179.747	0.0254358	0.107635	0.151461	0.879612	0.972902	148.598	0.0514161	0.0841044	0.628382	0.529754	0.995653
ENSMUSG00000004661	Arid3b	AT rich interactive domain 3B (BRIGHT-like) [Source:MGI Symbol;Acc:MGI:1930768]	80.4119	-0.108906	0.093747	-0.983479	0.325372	0.745571	97.4365	0.018095	0.0824228	0.285454	0.775296	0.997456
ENSMUSG00000048118	Arid4a	AT rich interactive domain 4A (RBP1-like) [Source:MGI Symbol;Acc:MGI:2444354]	2568.12	0.0625648	0.0877079	0.776928	0.437201	0.815286	2816.23	0.0748523	0.0846395	0.861234	0.389109	0.995174
ENSMUSG00000039219	Arid4b	AT rich interactive domain 4B (RBP1-like) [Source:MGI Symbol;Acc:MGI:2137512]	1692.97	-0.0340945	0.0822262	-0.389343	0.697022	0.91993	1668.63	0.0457225	0.0867485	0.509326	0.610524	0.995653
ENSMUSG00000037447	Arid5a	AT rich interactive domain 5A (MRF1-like) [Source:MGI Symbol;Acc:MGI:2443039]	303.343	-0.116389	0.107735	-1.16338	0.244674	0.672698	260.168	-0.078988	0.0935573	-0.929718	0.352517	0.993699
ENSMUSG00000019947	Arid5b	AT rich interactive domain 5B (MRF1-like) [Source:MGI Symbol;Acc:MGI:2175912]	4236.21	-0.0471865	0.074482	-0.6283	0.529808	0.859591	4289.35	0.128351	0.0841315	1.5351	0.124759	0.978697
ENSMUSG00000025234	Arih1	ariadne RBR E3 ubiquitin protein ligase 1 [Source:MGI Symbol;Acc:MGI:1344363]	5472.57	-0.150277	0.0909655	-1.62105	0.105008	0.500975	5519.71	0.0409555	0.0817833	0.481988	0.629814	0.995653
ENSMUSG00000064145	Arih2	ariadne RBR E3 ubiquitin protein ligase 2 [Source:MGI Symbol;Acc:MGI:1344361]	1385.7	0.129106	0.0819549	1.57396	0.115497	0.519721	1400.86	0.00857598	0.0874547	0.101425	0.919213	0.998661
ENSMUSG00000060904	Arl1	ADP-ribosylation factor-like 1 [Source:MGI Symbol;Acc:MGI:99436]	5639	0.139344	0.0715895	1.94767	0.0514548	0.377206	5793.39	0.0323772	0.0881634	0.31253	0.754638	0.99607
ENSMUSG00000025870	Arl10	ADP-ribosylation factor-like 10 [Source:MGI Symbol;Acc:MGI:1930788]	173.666	-0.110417	0.0957049	-1.56621	0.1173	0.523883	147.899	-0.155608	0.088352	-1.8385	0.0659883	0.957395
ENSMUSG00000043157	Arl11	ADP-ribosylation factor-like 11 [Source:MGI Symbol;Acc:MGI:2444054]	12.8439	-0.0321617	0.0548048	-0.443277	0.657565	0.909337	6.59111	0.000454304	0.0322284	-0.0388011	0.969049	0.998661
ENSMUSG00000022911	Arl13b	ADP-ribosylation factor-like 13B [Source:MGI Symbol;Acc:MGI:1915396]	318.58	0.00254535	0.105603	0.0307309	0.975484	0.993777	285.13	-0.0194911	0.0943519	-0.234582	0.814533	0.997456
ENSMUSG00000027122	Arl14ep	ADP-ribosylation factor-like 14 effector protein [Source:MGI Symbol;Acc:MGI:1926020]	2526.19	-0.116719	0.0860218	-1.29998	0.193607	0.624919	2492.37	0.0676457	0.0869215	0.757587	0.448698	0.995653
ENSMUSG00000042348	Arl15	ADP-ribosylation factor-like 15 [Source:MGI Symbol;Acc:MGI:2442308]	5264.36	0.104128	0.108622	0.990111	0.32212	0.743179	4875.58	0.0658897	0.0873894	0.760829	0.446759	0.995653
ENSMUSG00000057594	Arl16	ADP-ribosylation factor-like 16 [Source:MGI Symbol;Acc:MGI:1917567]	751.427	-0.00280096	0.0964384	-0.034807	0.972234	0.992923	718.35	-0.0670525	0.0950544	-0.793142	0.427695	0.995653
ENSMUSG00000024944	Arl2	ADP-ribosylation factor-like 2 [Source:MGI Symbol;Acc:MGI:1928393]	607.372	0.0846684	0.103478	0.694713	0.487235	0.841144	619.932	-0.155149	0.0938839	-1.74456	0.0810615	0.961605
ENSMUSG00000031776	Arl2bp	ADP-ribosylation factor-like 2 binding protein [Source:MGI Symbol;Acc:MGI:1349429]	1622.15	0.0670005	0.095172	0.666619	0.505015	0.849784	1538.48	0.0369127	0.0921905	0.397131	0.691271	0.995653
ENSMUSG00000025035	Arl3	ADP-ribosylation factor-like 3 [Source:MGI Symbol;Acc:MGI:1929699]	1456.24	0.147902	0.0916796	1.61998	0.105236	0.501821	1319.16	-0.00169478	0.090092	-0.0168788	0.986533	0.998769
ENSMUSG00000047446	Arl4a	ADP-ribosylation factor-like 4A [Source:MGI Symbol;Acc:MGI:99437]	799.887	-0.0370096	0.104957	-0.305077	0.760307	0.938087	812.938	0.0671434	0.0951424	0.632191	0.527262	0.995653
ENSMUSG00000049866	Arl4c	ADP-ribosylation factor-like 4C [Source:MGI Symbol;Acc:MGI:2445172]	2098.26	-0.000596182	0.0863611	-0.0187261	0.98506	0.995871	1949.99	0.0552119	0.0906169	0.621131	0.534513	0.995653
ENSMUSG00000034936	Arl4d	ADP-ribosylation factor-like 4D [Source:MGI Symbol;Acc:MGI:1933155]	82.2872	0.183448	0.098918	1.91998	0.0548604	0.386055	90.7116	0.191392	0.0805496	2.41252	0.0158425	0.897757
ENSMUSG00000036093	Arl5a	ADP-ribosylation factor-like 5A [Source:MGI Symbol;Acc:MGI:1922673]	4276.53	0.0258363	0.0853218	0.305208	0.760207	0.938087	4056.95	0.0412214	0.0950843	0.448306	0.653933	0.995653
ENSMUSG00000017418	Arl5b	ADP-ribosylation factor-like 5B [Source:MGI Symbol;Acc:MGI:1923119]	3026.59	-0.0650899	0.0890987	-0.741045	0.458666	0.827123	3215.13	0.0480474	0.0904571	0.509109	0.610676	0.995653
ENSMUSG00000038352	Arl5c	ADP-ribosylation factor-like 5C [Source:MGI Symbol;Acc:MGI:3028577]	46.5334	0.0624921	0.075943	1.00635	0.314248	0.736859	59.1133	0.0802857	0.0582544	1.00652	0.314167	0.993699
ENSMUSG00000022722	Arl6	ADP-ribosylation factor-like 6 [Source:MGI Symbol;Acc:MGI:1927136]	947.115	-0.0215818	0.0984786	-0.183107	0.854714	0.965985	1006.52	0.153908	0.0933838	1.63285	0.1025	0.972799
ENSMUSG00000030654	Arl6ip1	ADP-ribosylation factor-like 6 interacting protein 1 [Source:MGI Symbol;Acc:MGI:1858943]	5586.09	0.0109814	0.0784524	0.148432	0.882002	0.9734	5692.84	0.0153795	0.0825589	0.18198	0.855598	0.998661
ENSMUSG00000029404	Arl6ip4	ADP-ribosylation factor-like 6 interacting protein 4 [Source:MGI Symbol;Acc:MGI:1929500]	859.139	0.0525899	0.0959158	0.545254	0.585579	0.883268	906.678	-0.222443	0.0937914	-2.39921	0.0164304	0.897757
ENSMUSG00000035199	Arl6ip5	ADP-ribosylation factor-like 6 interacting protein 5 [Source:MGI Symbol;Acc:MGI:1929501]	485.763	-0.0679546	0.107431	-0.619242	0.535757	0.861288	582.31	0.131966	0.0951985	1.38046	0.167445	0.992532
ENSMUSG00000026960	Arl6ip6	ADP-ribosylation factor-like 6 interacting protein 6 [Source:MGI Symbol;Acc:MGI:1929507]	243.073	0.1225	0.108758	1.16815	0.242748	0.671934	259.566	0.0795587	0.0914138	0.808206	0.418972	0.995653
ENSMUSG00000026426	Arl8a	ADP-ribosylation factor-like 8A [Source:MGI Symbol;Acc:MGI:1915974]	4798.73	-0.027333	0.0857558	-0.331567	0.740216	0.931697	4489.07	-0.0262536	0.0913981	-0.27786	0.78112	0.997456
ENSMUSG00000030105	Arl8b	ADP-ribosylation factor-like 8B [Source:MGI Symbol;Acc:MGI:1914416]	6421.04	-0.12183	0.0854864	-1.41113	0.158207	0.584082	5823.8	0.00553024	0.0833086	0.0616722	0.950824	0.998661
ENSMUSG00000063820	Arl9	ADP-ribosylation factor-like 9 [Source:MGI Symbol;Acc:MGI:1915496]	6.65506	-0.00606388	0.0343898	0.426589	0.669679	0.913971	9.34836	0.016617	0.0274957	-1.36966	0.170794	0.992532
ENSMUSG00000027599	Armc1	armadillo repeat containing 1 [Source:MGI Symbol;Acc:MGI:1921502]	6075.92	0.0825963	0.0774567	1.10252	0.270238	0.695555	6153.69	0.0590209	0.0831183	0.70713	0.479486	0.995653
ENSMUSG00000038525	Armc10	armadillo repeat containing 10 [Source:MGI Symbol;Acc:MGI:1914461]	649.818	0.134558	0.103195	1.24668	0.212516	0.644197	656.823	-0.00837917	0.094304	-0.111596	0.911143	0.998661
ENSMUSG00000071324	Armc2	armadillo repeat containing 2 [Source:MGI Symbol;Acc:MGI:1916449]	74.5954	-0.0661251	0.0987409	-0.715993	0.473996	0.835072	77.1627	-0.0409814	0.060501	-1.08744	0.276843	0.993699
ENSMUSG00000061802	Armc4	armadillo repeat containing 4 [Source:MGI Symbol;Acc:MGI:1922184]	11.3775	0.0701847	0.0450739	2.35284	0.0186308	0.240524	17.2007	-0.000892927	0.0398686	0.429713	0.667404	0.995653
ENSMUSG00000042178	Armc5	armadillo repeat containing 5 [Source:MGI Symbol;Acc:MGI:2384586]	130.081	-0.0761725	0.104722	-0.611692	0.540742	0.864045	107.851	-0.0191807	0.0787301	-0.0128935	0.989713	0.999139
ENSMUSG00000002343	Armc6	armadillo repeat containing 6 [Source:MGI Symbol;Acc:MGI:1924063]	129.586	0.075125	0.106784	0.71557	0.474257	0.835072	137.617	-0.0344942	0.0906004	-0.349693	0.726569	0.99607
ENSMUSG00000057219	Armc7	armadillo repeat containing 7 [Source:MGI Symbol;Acc:MGI:2679719]	256.16	0.0915668	0.108747	0.859826	0.389885	0.791006	235.475	0.0439183	0.0923155	0.483128	0.629005	0.995653
ENSMUSG00000032468	Armc8	armadillo repeat containing 8 [Source:MGI Symbol;Acc:MGI:1921375]	3465.62	-0.0432682	0.0838076	-0.493993	0.621311	0.897382	3649.21	0.0136299	0.0805989	0.163809	0.869882	0.998661
ENSMUSG00000062590	Armc9	armadillo repeat containing 9 [Source:MGI Symbol;Acc:MGI:1926045]	427.899	0.0107781	0.106809	0.153499	0.878005	0.972513	442.224	-0.137062	0.0953003	-1.38836	0.165027	0.992532
ENSMUSG00000033460	Armcx1	armadillo repeat containing, X-linked 1 [Source:MGI Symbol;Acc:MGI:1925498]	706.033	-0.082106	0.10453	-0.785939	0.431903	0.812413	836.449	-0.0192143	0.0948016	-0.321015	0.748199	0.99607
ENSMUSG00000033436	Armcx2	armadillo repeat containing, X-linked 2 [Source:MGI Symbol;Acc:MGI:1914666]	789.964	-0.0773132	0.0977153	-0.780748	0.434951	0.813959	824.967	-0.0826765	0.0911638	-0.926576	0.354147	0.993699
ENSMUSG00000049047	Armcx3	armadillo repeat containing, X-linked 3 [Source:MGI Symbol;Acc:MGI:1918953]	429.14	-0.0907946	0.105566	-0.847615	0.396653	0.794465	427.746	0.0688144	0.0951138	0.721654	0.470507	0.995653
ENSMUSG00000049804	Armcx4	armadillo repeat containing, X-linked 4 [Source:MGI Symbol;Acc:MGI:2147887]	1941.22	-0.00548545	0.085395	-0.0527243	0.957952	0.99029	2079.27	-0.168857	0.090919	-1.86311	0.0624465	0.956672
ENSMUSG00000072969	Armcx5	armadillo repeat containing, X-linked 5 [Source:MGI Symbol;Acc:MGI:2148026]	1247.54	0.00547572	0.0913415	0.0631317	0.949662	0.989981	1308.46	-0.0467188	0.088007	-0.534892	0.592725	0.995653
ENSMUSG00000050394	Armcx6	armadillo repeat containing, X-linked 6 [Source:MGI Symbol;Acc:MGI:2147993]	29.2045	0.0461295	0.0661018	1.12717	0.259671	0.685428	19.1444	0.0226465	0.049801	0.491915	0.62278	0.995653
ENSMUSG00000039901	Armh3	armadillo-like helical domain containing 3 [Source:MGI Symbol;Acc:MGI:1918867]	461.081	0.0282293	0.101762	0.283421	0.776854	0.943706	516.369	-0.0894064	0.0952884	-1.01916	0.308127	0.993699
ENSMUSG00000036242	Armh4	armadillo-like helical domain containing 4 [Source:MGI Symbol;Acc:MGI:1914669]	354.561	-0.185676	0.108754	-1.78705	0.0739288	0.43736	344.708	-0.0193472	0.0938924	-0.286292	0.774655	0.997456
ENSMUSG00000061759	Armt1	acidic residue methyltransferase 1 [Source:MGI Symbol;Acc:MGI:1920669]	270.242	-0.0166259	0.108765	-0.174564	0.861422	0.968128	275.946	-0.0447124	0.0926203	-0.497969	0.618506	0.995653
ENSMUSG00000015522	Arnt	aryl hydrocarbon receptor nuclear translocator [Source:MGI Symbol;Acc:MGI:88071]	882.604	0.101544	0.0968483	1.03669	0.299882	0.722478	889.559	0.00691204	0.0923375	0.118358	0.905784	0.998661
ENSMUSG00000015709	Arnt2	aryl hydrocarbon receptor nuclear translocator 2 [Source:MGI Symbol;Acc:MGI:107188]	7345.75	-0.0401818	0.0656054	-0.611356	0.540964	0.864146	7132.59	-0.117021	0.0827938	-1.42358	0.154569	0.988704
ENSMUSG00000055116	Arntl	aryl hydrocarbon receptor nuclear translocator-like [Source:MGI Symbol;Acc:MGI:1096381]	708.868	0.08665	0.100345	0.876647	0.380678	0.785437	634.985	0.0960583	0.0943578	0.938917	0.347774	0.993699
ENSMUSG00000040187	Arntl2	aryl hydrocarbon receptor nuclear translocator-like 2 [Source:MGI Symbol;Acc:MGI:2684845]	90.3902	-0.154495	0.101893	-1.56241	0.118192	0.52521	119.234	-0.0288865	0.0793175	-0.580293	0.561717	0.995653
ENSMUSG00000029621	Arpc1a	actin related protein 2/3 complex, subunit 1A [Source:MGI Symbol;Acc:MGI:1928896]	2272.84	0.0743246	0.0831071	0.906815	0.364505	0.775533	2382.79	0.108367	0.0847206	1.28505	0.198775	0.993699
ENSMUSG00000029622	Arpc1b	actin related protein 2/3 complex, subunit 1B [Source:MGI Symbol;Acc:MGI:1343142]	503.869	0.182799	0.10768	1.73264	0.0831589	0.457269	495.09	-0.0124115	0.0953125	-0.129649	0.896844	0.998661
ENSMUSG00000006304	Arpc2	actin related protein 2/3 complex, subunit 2 [Source:MGI Symbol;Acc:MGI:1923959]	18430.1	0.197367	0.0751565	2.64396	0.00819417	0.156144	18555.2	0.119811	0.0843203	1.42406	0.154429	0.988429
ENSMUSG00000029465	Arpc3	actin related protein 2/3 complex, subunit 3 [Source:MGI Symbol;Acc:MGI:1928375]	1242.53	0.0799908	0.106858	0.829995	0.406542	0.7996	1169.54	-0.0060408	0.0888023	-0.0770672	0.93857	0.998661
ENSMUSG00000079426	Arpc4	actin related protein 2/3 complex, subunit 4 [Source:MGI Symbol;Acc:MGI:1915339]	3301.7	0.0197419	0.107628	0.0645156	0.94856	0.989981	3136.57	-0.0961679	0.0868392	-1.15905	0.246434	0.993699
ENSMUSG00000008475	Arpc5	actin related protein 2/3 complex, subunit 5 [Source:MGI Symbol;Acc:MGI:1915021]	12851.5	0.232754	0.0841754	2.78273	0.00539034	0.124544	13060.8	0.0921781	0.0839395	1.09879	0.271859	0.993699
ENSMUSG00000026755	Arpc5l	actin related protein 2/3 complex, subunit 5-like [Source:MGI Symbol;Acc:MGI:1921442]	1586.64	0.324805	0.0902352	3.59568	0.000323541	0.0243527	1642.74	-0.0407012	0.0876891	-0.465949	0.641252	0.995653
ENSMUSG00000039043	Arpin	actin-related protein 2/3 complex inhibitor [Source:MGI Symbol;Acc:MGI:1917670]	347.315	-0.017011	0.105892	-0.151371	0.879683	0.972902	376.179	-0.0274616	0.0947909	-0.257992	0.796413	0.997456
ENSMUSG00000007656	Arpp19	cAMP-regulated phosphoprotein 19 [Source:MGI Symbol;Acc:MGI:1891691]	6624.91	0.124541	0.0810972	1.56265	0.118135	0.52521	6921.8	0.125072	0.088551	1.36223	0.173125	0.992532
ENSMUSG00000032503	Arpp21	cyclic AMP-regulated phosphoprotein, 21 [Source:MGI Symbol;Acc:MGI:107562]	8973.06	-0.150843	0.0677236	-2.22649	0.0259811	0.276387	9918.07	-0.0173667	0.0742353	-0.233783	0.815154	0.997456
ENSMUSG00000060890	Arr3	arrestin 3, retinal [Source:MGI Symbol;Acc:MGI:2159617]	23.2134	-0.00716275	0.072894	0.00764443	0.993901	0.998701	23.4427	0.013424	0.0458545	0.377864	0.705532	0.995653
ENSMUSG00000018909	Arrb1	arrestin, beta 1 [Source:MGI Symbol;Acc:MGI:99473]	4454.21	0.0923269	0.0725059	1.27497	0.202321	0.634115	4392.61	-0.0877073	0.080666	-1.09994	0.271359	0.993699
ENSMUSG00000060216	Arrb2	arrestin, beta 2 [Source:MGI Symbol;Acc:MGI:99474]	688.025	0.118122	0.0996885	1.21546	0.22419	0.653847	731.785	-0.0351756	0.0919389	-0.381981	0.702475	0.995653
ENSMUSG00000026972	Arrdc1	arrestin domain containing 1 [Source:MGI Symbol;Acc:MGI:2446136]	41.9564	-0.0457843	0.0837576	-0.331081	0.740583	0.931818	37.0507	-0.0389477	0.06047	-0.785334	0.432258	0.995653
ENSMUSG00000002910	Arrdc2	arrestin domain containing 2 [Source:MGI Symbol;Acc:MGI:1918057]	62.3757	0.120558	0.096224	1.27581	0.202022	0.634016	60.9671	-0.0363835	0.0702626	-0.307595	0.758391	0.99607
ENSMUSG00000074794	Arrdc3	arrestin domain containing 3 [Source:MGI Symbol;Acc:MGI:2145242]	451.98	0.0404711	0.102474	0.410414	0.681502	0.916697	419.611	0.137697	0.0951435	1.49377	0.135236	0.98469
ENSMUSG00000042659	Arrdc4	arrestin domain containing 4 [Source:MGI Symbol;Acc:MGI:1913662]	415.728	-0.0423656	0.107713	-0.403219	0.686787	0.91803	407.307	-0.0271745	0.0952224	-0.281296	0.778483	0.997456
ENSMUSG00000073380	Arrdc5	arrestin domain containing 5 [Source:MGI Symbol;Acc:MGI:1924170]	7.01779	0.0253639	0.0397612	0.743506	0.457175	0.8262	NA	NA	NA	NA	NA	NA
ENSMUSG00000022620	Arsa	arylsulfatase A [Source:MGI Symbol;Acc:MGI:88077]	88.7421	0.0274622	0.102774	0.272804	0.785004	0.946553	110.189	-0.149167	0.0841339	-1.87552	0.0607216	0.956672
ENSMUSG00000042082	Arsb	arylsulfatase B [Source:MGI Symbol;Acc:MGI:88075]	2077.18	0.0509151	0.086529	0.569691	0.568887	0.875986	2213.23	0.0894491	0.0857978	1.03036	0.302839	0.993699
ENSMUSG00000020604	Arsg	arylsulfatase G [Source:MGI Symbol;Acc:MGI:1921258]	496.127	0.210783	0.106883	2.27192	0.0230915	0.263167	474.69	-0.125745	0.0953023	-1.36426	0.172486	0.992532
ENSMUSG00000036412	Arsi	arylsulfatase i [Source:MGI Symbol;Acc:MGI:2670959]	7.66004	0.0077728	0.0381514	0.0641611	0.948842	0.989981	6.54217	-0.00465024	0.025245	-0.173994	0.86187	0.998661
ENSMUSG00000046561	Arsj	arylsulfatase J [Source:MGI Symbol;Acc:MGI:2443513]	102.924	-0.03043	0.103649	-0.310434	0.756231	0.936896	102.884	0.0261845	0.0849067	0.233297	0.815531	0.997456
ENSMUSG00000021592	Arsk	arylsulfatase K [Source:MGI Symbol;Acc:MGI:1924291]	138.779	-0.0663895	0.102877	-0.567277	0.570526	0.876981	134.242	0.0635577	0.088422	0.692644	0.488533	0.995653
ENSMUSG00000034842	Art3	ADP-ribosyltransferase 3 [Source:MGI Symbol;Acc:MGI:1202729]	26.2751	-0.0367283	0.0711421	-0.416875	0.67677	0.915701	32.6828	-0.0336101	0.0569062	-0.767615	0.442716	0.995653
ENSMUSG00000031982	Arv1	ARV1 homolog, fatty acid homeostasis modulator [Source:MGI Symbol;Acc:MGI:1916115]	113.637	-0.0903757	0.100777	-0.872174	0.383114	0.786812	134.914	-0.0134589	0.0882784	-0.18732	0.85141	0.998661
ENSMUSG00000000325	Arvcf	armadillo repeat gene deleted in velocardiofacial syndrome [Source:MGI Symbol;Acc:MGI:109620]	340.472	0.0195998	0.108712	0.215177	0.82963	0.958466	318.186	-0.0530242	0.0953086	-0.568279	0.569846	0.995653
ENSMUSG00000035277	Arx	aristaless related homeobox [Source:MGI Symbol;Acc:MGI:1097716]	117.167	-0.0626581	0.104661	-0.608823	0.542642	0.864763	131.275	0.0410827	0.0880856	0.470219	0.638198	0.995653
ENSMUSG00000048355	Arxes1	adipocyte-related X-chromosome expressed sequence 1 [Source:MGI Symbol;Acc:MGI:1923469]	234.873	0.0793273	0.10858	0.752722	0.451617	0.822688	289.539	0.0814252	0.095237	0.861241	0.389105	0.995174
ENSMUSG00000048040	Arxes2	adipocyte-related X-chromosome expressed sequence 2 [Source:MGI Symbol;Acc:MGI:1924226]	269.167	0.136892	0.108036	1.24194	0.214258	0.645811	294.361	0.0536755	0.0933999	0.580694	0.561447	0.995653
ENSMUSG00000003559	As3mt	arsenic (+3 oxidation state) methyltransferase [Source:MGI Symbol;Acc:MGI:1929882]	123.593	0.178702	0.0862954	2.80832	0.00498003	0.11969	75.5887	0.020201	0.0765061	0.221609	0.824618	0.997456
ENSMUSG00000031591	Asah1	N-acylsphingosine amidohydrolase 1 [Source:MGI Symbol;Acc:MGI:1277124]	679.202	0.00607002	0.0986157	0.0758906	0.939506	0.987992	635.974	0.0473954	0.0942565	0.419802	0.67463	0.995653
ENSMUSG00000024887	Asah2	N-acylsphingosine amidohydrolase 2 [Source:MGI Symbol;Acc:MGI:1859310]	223.49	-0.141494	0.108763	-1.2516	0.210714	0.642348	219.629	-0.0601039	0.0943707	-0.661147	0.508518	0.995653
ENSMUSG00000022377	Asap1	ArfGAP with SH3 domain, ankyrin repeat and PH domain1 [Source:MGI Symbol;Acc:MGI:1342335]	4557.1	-0.0214209	0.0709061	-0.296945	0.766509	0.940628	5128	0.0767698	0.0801246	0.957078	0.338528	0.993699
ENSMUSG00000052632	Asap2	ArfGAP with SH3 domain, ankyrin repeat and PH domain 2 [Source:MGI Symbol;Acc:MGI:2685438]	3045.61	0.0828977	0.0827636	1.03267	0.30176	0.723884	3358.23	0.125865	0.0829348	1.51613	0.129486	0.980306
ENSMUSG00000036995	Asap3	ArfGAP with SH3 domain, ankyrin repeat and PH domain 3 [Source:MGI Symbol;Acc:MGI:2684986]	41.7504	-0.06964	0.0877184	-0.739138	0.459823	0.827622	43.6894	0.00352375	0.0626377	0.107452	0.91443	0.998661
ENSMUSG00000026311	Asb1	ankyrin repeat and SOCS box-containing 1 [Source:MGI Symbol;Acc:MGI:1929735]	582.021	-0.0371656	0.101588	-0.431572	0.666053	0.913303	701.364	0.00714285	0.0915484	0.0743012	0.940771	0.998661
ENSMUSG00000031382	Asb11	ankyrin repeat and SOCS box-containing 11 [Source:MGI Symbol;Acc:MGI:1916104]	20.1217	0.0836249	0.0596203	1.74271	0.0813841	0.453498	23.9014	-0.010201	0.0510117	-0.0277393	0.97787	0.998769
ENSMUSG00000033781	Asb13	ankyrin repeat and SOCS box-containing 13 [Source:MGI Symbol;Acc:MGI:2145525]	810.02	0.12746	0.091816	1.38694	0.16546	0.590302	851.88	0.0677854	0.0914886	0.747359	0.454847	0.995653
ENSMUSG00000021898	Asb14	ankyrin repeat and SOCS box-containing 14 [Source:MGI Symbol;Acc:MGI:2655107]	134.364	-0.155194	0.102072	-1.45774	0.144912	0.567816	142.976	-0.0849517	0.0824141	-1.18279	0.236893	0.993699
ENSMUSG00000034768	Asb16	ankyrin repeat and SOCS box-containing 16 [Source:MGI Symbol;Acc:MGI:2654437]	27.52	0.13552	0.0694928	2.63454	0.00842506	0.159107	33.069	-0.054579	0.051604	-0.967119	0.333484	0.993699
ENSMUSG00000038997	Asb17	ankyrin repeat and SOCS box-containing 17 [Source:MGI Symbol;Acc:MGI:1914022]	5.93712	-0.00614142	0.033574	0.351582	0.725152	0.927772	4.4871	-0.0162186	0.0225569	-0.684523	0.493645	0.995653
ENSMUSG00000067081	Asb18	ankyrin repeat and SOCS box-containing 18 [Source:MGI Symbol;Acc:MGI:2655109]	187.883	0.0234743	0.108584	0.146436	0.883577	0.9734	213.018	-0.130514	0.085474	-1.8856	0.0593494	0.956672
ENSMUSG00000020305	Asb3	ankyrin repeat and SOCS box-containing 3 [Source:MGI Symbol;Acc:MGI:1929749]	236.804	-0.00450871	0.108757	0.0180081	0.985632	0.995964	265.685	-0.0887053	0.093442	-0.947	0.343639	0.993699
ENSMUSG00000042607	Asb4	ankyrin repeat and SOCS box-containing 4 [Source:MGI Symbol;Acc:MGI:1929751]	59.4041	-0.0318503	0.0877605	-0.620681	0.53481	0.861255	47.6039	0.0174011	0.0674519	0.351509	0.725207	0.99607
ENSMUSG00000031519	Asb5	ankyrin repeat and SOCs box-containing 5 [Source:MGI Symbol;Acc:MGI:1923544]	50.9183	0.0958544	0.0902216	0.989588	0.322376	0.743179	66.3233	-0.0329718	0.0733624	-0.231755	0.816728	0.997456
ENSMUSG00000039483	Asb6	ankyrin repeat and SOCS box-containing 6 [Source:MGI Symbol;Acc:MGI:1919573]	283.007	-0.184708	0.108707	-1.82294	0.0683125	0.422527	299.064	-0.0607337	0.0953144	-0.649324	0.516129	0.995653
ENSMUSG00000030509	Asb7	ankyrin repeat and SOCS box-containing 7 [Source:MGI Symbol;Acc:MGI:2152835]	2114.89	0.0169523	0.0897803	0.223148	0.82342	0.957059	2173.92	0.0530812	0.0876481	0.574552	0.565595	0.995653
ENSMUSG00000048175	Asb8	ankyrin repeat and SOCS box-containing 8 [Source:MGI Symbol;Acc:MGI:1925791]	1932.37	0.0321625	0.0823216	0.392248	0.694875	0.919687	2021.54	0.050765	0.089781	0.574028	0.565949	0.995653
ENSMUSG00000044475	Ascc1	activating signal cointegrator 1 complex subunit 1 [Source:MGI Symbol;Acc:MGI:1916340]	199.471	0.0627668	0.108761	0.58379	0.559362	0.871587	167.129	0.0341108	0.0874652	0.373462	0.708805	0.995653
ENSMUSG00000020412	Ascc2	activating signal cointegrator 1 complex subunit 2 [Source:MGI Symbol;Acc:MGI:1922702]	362.513	-0.280255	0.108303	-2.53995	0.0110869	0.183511	368.554	0.141356	0.0952852	1.516	0.12952	0.980306
ENSMUSG00000038774	Ascc3	activating signal cointegrator 1 complex subunit 3 [Source:MGI Symbol;Acc:MGI:1925237]	1249.44	-0.135881	0.091835	-1.45185	0.146542	0.569846	1216.35	0.0369608	0.0929164	0.417575	0.676258	0.995653
ENSMUSG00000020052	Ascl1	achaete-scute family bHLH transcription factor 1 [Source:MGI Symbol;Acc:MGI:96919]	255.952	0.0495648	0.108304	0.485595	0.627254	0.89877	242.557	0.0923543	0.087194	1.09046	0.27551	0.993699
ENSMUSG00000009248	Ascl2	achaete-scute family bHLH transcription factor 2 [Source:MGI Symbol;Acc:MGI:96920]	35.9098	0.0337574	0.0797881	0.498923	0.617833	0.896757	39.5877	0.0616732	0.0622271	0.829655	0.406734	0.995653
ENSMUSG00000085111	Ascl4	achaete-scute family bHLH transcription factor 4 [Source:MGI Symbol;Acc:MGI:1914591]	21.2439	0.0195072	0.0639624	0.226258	0.821001	0.956561	35.2803	-0.0742736	0.0608991	-1.15241	0.249153	0.993699
ENSMUSG00000019857	Asf1a	anti-silencing function 1A histone chaperone [Source:MGI Symbol;Acc:MGI:1913653]	428.123	0.0165819	0.105	0.17087	0.864326	0.968691	415.643	0.0180916	0.0953191	0.160069	0.872827	0.998661
ENSMUSG00000005470	Asf1b	anti-silencing function 1B histone chaperone [Source:MGI Symbol;Acc:MGI:1914179]	7.18007	-0.0794759	0.0439295	-1.94368	0.0519336	0.377651	8.07361	0.00219293	0.0309926	0.296559	0.766803	0.99607
ENSMUSG00000020884	Asgr1	asialoglycoprotein receptor 1 [Source:MGI Symbol;Acc:MGI:88081]	28.8982	0.0473058	0.0747354	0.797724	0.425031	0.8085	43.8559	-0.0829468	0.0534871	-1.89729	0.0577892	0.956672
ENSMUSG00000028053	Ash1l	ASH1 like histone lysine methyltransferase [Source:MGI Symbol;Acc:MGI:2183158]	11173.4	-0.0131081	0.0657389	-0.192916	0.847025	0.963577	10871.3	0.0373906	0.0744289	0.503036	0.614939	0.995653
ENSMUSG00000031575	Ash2l	ASH2 like histone lysine methyltransferase complex subunit [Source:MGI Symbol;Acc:MGI:1344416]	835.174	-0.0144384	0.0950613	-0.183053	0.854756	0.965985	782.043	0.0416872	0.0933621	0.435193	0.663422	0.995653
ENSMUSG00000023017	Asic1	acid-sensing (proton-gated) ion channel 1 [Source:MGI Symbol;Acc:MGI:1194915]	328.197	0.0690576	0.10761	0.66227	0.507798	0.851711	412.537	-0.136465	0.0947087	-1.44661	0.148005	0.985809
ENSMUSG00000020704	Asic2	acid-sensing (proton-gated) ion channel 2 [Source:MGI Symbol;Acc:MGI:1100867]	1018.94	-0.103219	0.0974422	-1.01645	0.309414	0.731642	979.761	-0.122622	0.0938384	-1.31303	0.189172	0.992532
ENSMUSG00000038276	Asic3	acid-sensing (proton-gated) ion channel 3 [Source:MGI Symbol;Acc:MGI:2159339]	9.71777	0.016922	0.0411039	-0.472012	0.636918	0.902881	10.543	-0.0476168	0.0293595	-1.65503	0.0979192	0.972751
ENSMUSG00000033007	Asic4	acid-sensing (proton-gated) ion channel family member 4 [Source:MGI Symbol;Acc:MGI:2652846]	38.9732	-0.0727156	0.0808539	-1.06465	0.287036	0.711153	40.9377	0.0391988	0.0649771	0.623556	0.532919	0.995653
ENSMUSG00000025533	Asl	argininosuccinate lyase [Source:MGI Symbol;Acc:MGI:88084]	131.848	0.0261254	0.105705	0.367485	0.713257	0.924892	139.5	-0.018779	0.0864197	-0.138266	0.89003	0.998661
ENSMUSG00000052456	Asna1	arsA arsenite transporter, ATP-binding, homolog 1 (bacterial) [Source:MGI Symbol;Acc:MGI:1928379]	3356.59	-0.00775182	0.0861124	-0.109995	0.912413	0.981514	3157.6	-0.0904799	0.093402	-0.96537	0.334359	0.993699
ENSMUSG00000029752	Asns	asparagine synthetase [Source:MGI Symbol;Acc:MGI:1350929]	1433.02	0.0465667	0.0843229	0.560798	0.574935	0.878405	1567.82	0.0425417	0.0937845	0.44235	0.658236	0.995653
ENSMUSG00000026095	Asnsd1	asparagine synthetase domain containing 1 [Source:MGI Symbol;Acc:MGI:1917646]	129.319	0.157829	0.10495	1.31336	0.189062	0.619652	143.991	0.0518889	0.0823423	0.680055	0.49647	0.995653
ENSMUSG00000020774	Aspa	aspartoacylase [Source:MGI Symbol;Acc:MGI:87914]	457.289	0.0603074	0.107267	0.588707	0.556058	0.869868	372.405	0.141623	0.0936027	1.56645	0.117242	0.978697
ENSMUSG00000038704	Aspdh	aspartate dehydrogenase domain containing [Source:MGI Symbol;Acc:MGI:1915602]	126.925	-0.0388152	0.103531	-0.283971	0.776432	0.943611	106.552	-0.0574966	0.0718209	-0.636503	0.524448	0.995653
ENSMUSG00000037686	Aspg	asparaginase [Source:MGI Symbol;Acc:MGI:2144822]	9.93396	-0.0256032	0.0399231	0.332448	0.739551	0.931586	NA	NA	NA	NA	NA	NA
ENSMUSG00000028207	Asph	aspartate-beta-hydroxylase [Source:MGI Symbol;Acc:MGI:1914186]	4255.03	-0.193681	0.0769371	-2.52216	0.0116636	0.188666	4232.15	-0.0710838	0.0916348	-0.835354	0.403519	0.995653
ENSMUSG00000046378	Asphd1	aspartate beta-hydroxylase domain containing 1 [Source:MGI Symbol;Acc:MGI:2685014]	178.828	0.00481274	0.108759	0.0650392	0.948143	0.989875	152.854	-0.0880136	0.0885032	-1.01443	0.310377	0.993699
ENSMUSG00000029348	Asphd2	aspartate beta-hydroxylase domain containing 2 [Source:MGI Symbol;Acc:MGI:1920148]	976.553	0.00327302	0.0988245	0.0836829	0.933309	0.986276	1066.93	-0.170644	0.0922672	-1.95259	0.0508684	0.956672
ENSMUSG00000033952	Aspm	abnormal spindle microtubule assembly [Source:MGI Symbol;Acc:MGI:1334448]	52.5429	-0.0559742	0.0868555	-0.752528	0.451734	0.822745	51.4027	0.00176666	0.0615906	0.251179	0.801676	0.997456
ENSMUSG00000021388	Aspn	asporin [Source:MGI Symbol;Acc:MGI:1913945]	8.14016	-0.0427658	0.040558	-0.567412	0.570434	0.876981	NA	NA	NA	NA	NA	NA
ENSMUSG00000033508	Asprv1	aspartic peptidase, retroviral-like 1 [Source:MGI Symbol;Acc:MGI:1915105]	21.9526	0.0130059	0.0640484	-0.0901606	0.92816	0.985681	27.32	-0.0350646	0.0545565	-0.960094	0.337008	0.993699
ENSMUSG00000025142	Aspscr1	alveolar soft part sarcoma chromosome region, candidate 1 (human) [Source:MGI Symbol;Acc:MGI:1916188]	172.396	-0.0806942	0.104282	-0.962804	0.335646	0.754011	149.047	-0.0932181	0.0842935	-1.41236	0.157843	0.992532
ENSMUSG00000024654	Asrgl1	asparaginase like 1 [Source:MGI Symbol;Acc:MGI:1913764]	7068.18	0.33048	0.0802387	4.11902	3.80479e-05	0.00647476	6007.16	0.0858684	0.0873858	0.992104	0.321147	0.993699
ENSMUSG00000076441	Ass1	argininosuccinate synthetase 1 [Source:MGI Symbol;Acc:MGI:88090]	222.268	0.0801261	0.107403	0.592144	0.553754	0.868386	180.363	-0.0979256	0.0900218	-1.36129	0.173422	0.992532
ENSMUSG00000032567	Aste1	asteroid homolog 1 [Source:MGI Symbol;Acc:MGI:1913845]	211.679	-0.0999479	0.108752	-0.866493	0.38622	0.789047	282.664	0.171672	0.0939992	1.91948	0.0549239	0.956672
ENSMUSG00000026587	Astn1	astrotactin 1 [Source:MGI Symbol;Acc:MGI:1098567]	7009.97	-0.219546	0.0921373	-2.38045	0.0172917	0.231305	7668.2	-0.0782868	0.0906938	-0.886996	0.375081	0.993699
ENSMUSG00000028373	Astn2	astrotactin 2 [Source:MGI Symbol;Acc:MGI:1889277]	618.319	-0.105121	0.098287	-1.10284	0.270095	0.695494	584.589	-0.0873894	0.0938239	-1.16501	0.244016	0.993699
ENSMUSG00000042548	Asxl1	additional sex combs like 1 [Source:MGI Symbol;Acc:MGI:2684063]	1213.81	-0.192452	0.0942159	-2.0204	0.0433419	0.347045	1296.06	-0.0876079	0.0901133	-0.971917	0.331092	0.993699
ENSMUSG00000037486	Asxl2	additional sex combs like 2, transcriptional regulator [Source:MGI Symbol;Acc:MGI:1922552]	1860.17	0.0218439	0.083569	0.269803	0.787312	0.947406	2016.55	0.0278887	0.0817598	0.342721	0.731808	0.99607
ENSMUSG00000045215	Asxl3	additional sex combs like 3, transcriptional regulator [Source:MGI Symbol;Acc:MGI:2685175]	1022.48	0.0663766	0.0887998	0.734984	0.462349	0.829002	1118.45	0.00687966	0.0901638	0.0798088	0.936389	0.998661
ENSMUSG00000013662	Atad1	ATPase family, AAA domain containing 1 [Source:MGI Symbol;Acc:MGI:1915229]	2648.82	-0.0636357	0.081948	-0.760668	0.446855	0.819507	2582.54	0.146019	0.0813956	1.79044	0.0733837	0.961605
ENSMUSG00000022360	Atad2	ATPase family, AAA domain containing 2 [Source:MGI Symbol;Acc:MGI:1917722]	194.053	-0.0417256	0.108726	-0.364087	0.715793	0.925858	190.765	-0.140388	0.0926748	-1.52448	0.127389	0.97981
ENSMUSG00000052812	Atad2b	ATPase family, AAA domain containing 2B [Source:MGI Symbol;Acc:MGI:2444798]	537.379	-0.188689	0.0983708	-1.91501	0.0554917	0.387709	579.091	0.0755135	0.0949981	0.787051	0.431252	0.995653
ENSMUSG00000029036	Atad3a	ATPase family, AAA domain containing 3A [Source:MGI Symbol;Acc:MGI:1919214]	355.897	0.0245915	0.10713	0.206082	0.836727	0.960258	352.793	0.000124114	0.0953079	-0.0298813	0.976162	0.998673
ENSMUSG00000054514	Atad3aos	ATPase family, AAA domain containing 3A, opposite strand [Source:MGI Symbol;Acc:MGI:1917698]	18.5936	0.0589859	0.0583202	1.29885	0.193995	0.625335	9.46028	-0.0246477	0.0323562	-1.66626	0.0956619	0.972751
ENSMUSG00000017550	Atad5	ATPase family, AAA domain containing 5 [Source:MGI Symbol;Acc:MGI:2442925]	204.279	-0.0816561	0.107576	-0.710038	0.47768	0.835562	191.353	-0.00629848	0.0896196	-0.0668863	0.946672	0.998661
ENSMUSG00000024426	Atat1	alpha tubulin acetyltransferase 1 [Source:MGI Symbol;Acc:MGI:1913869]	2629.5	0.0333131	0.0780074	0.425893	0.670186	0.914166	2473.83	0.0100352	0.0843512	0.136756	0.891223	0.998661
ENSMUSG00000034958	Atcay	ataxia, cerebellar, Cayman type [Source:MGI Symbol;Acc:MGI:2448730]	2347.33	-0.0242986	0.0963434	-0.243559	0.807572	0.952974	2467.05	-0.00752527	0.0897644	-0.180472	0.856782	0.998661
ENSMUSG00000085779	Atcayos	ataxia, cerebellar, Cayman type, opposite strand [Source:MGI Symbol;Acc:MGI:1916928]	42.6007	-0.0833125	0.0797465	-1.14474	0.252317	0.678462	34.6905	-0.0203643	0.0487989	-0.466102	0.641143	0.995653
ENSMUSG00000030850	Ate1	arginyltransferase 1 [Source:MGI Symbol;Acc:MGI:1333870]	1459.2	-0.172611	0.0909496	-1.89876	0.0575955	0.394244	1517.76	-0.0336516	0.0891605	-0.378096	0.705359	0.995653
ENSMUSG00000023027	Atf1	activating transcription factor 1 [Source:MGI Symbol;Acc:MGI:1298366]	548.593	-0.0130726	0.102676	-0.0916153	0.927004	0.985291	625.363	0.0966646	0.0952938	0.951903	0.341146	0.993699
ENSMUSG00000027104	Atf2	activating transcription factor 2 [Source:MGI Symbol;Acc:MGI:109349]	18042.3	0.0354605	0.0763047	0.483751	0.628563	0.899523	19350.2	0.09226	0.0837961	1.08382	0.278444	0.993699
ENSMUSG00000026628	Atf3	activating transcription factor 3 [Source:MGI Symbol;Acc:MGI:109384]	964.266	0.341782	0.0906854	3.82475	0.000130902	0.0138362	898.45	0.0947434	0.092487	1.02226	0.306659	0.993699
ENSMUSG00000042406	Atf4	activating transcription factor 4 [Source:MGI Symbol;Acc:MGI:88096]	6182.14	0.229397	0.0683225	3.35477	0.000794321	0.0426602	6341.99	0.0724247	0.0881955	0.86685	0.386024	0.994913
ENSMUSG00000038539	Atf5	activating transcription factor 5 [Source:MGI Symbol;Acc:MGI:2141857]	251.761	0.122946	0.108603	1.05945	0.289394	0.712726	199.696	-0.0749027	0.0889242	-1.21229	0.225401	0.993699
ENSMUSG00000026663	Atf6	activating transcription factor 6 [Source:MGI Symbol;Acc:MGI:1926157]	4899.05	0.0127125	0.0720661	0.177077	0.859448	0.96741	4911.13	-0.0353964	0.0830302	-0.426624	0.669653	0.995653
ENSMUSG00000015461	Atf6b	activating transcription factor 6 beta [Source:MGI Symbol;Acc:MGI:105121]	486.356	-0.0355345	0.103836	-0.385147	0.700128	0.920801	542.34	-0.139377	0.0942885	-1.51844	0.128904	0.980306
ENSMUSG00000099083	Atf7	activating transcription factor 7 [Source:MGI Symbol;Acc:MGI:2443472]	2597.43	0.0266734	0.0807425	0.337828	0.735493	0.930509	2933.19	-0.0371239	0.0799568	-0.462868	0.643459	0.995653
ENSMUSG00000030213	Atf7ip	activating transcription factor 7 interacting protein [Source:MGI Symbol;Acc:MGI:1858965]	3825.15	0.0549229	0.074453	0.765801	0.443795	0.818128	3845.1	0.151892	0.0813107	1.8678	0.0617896	0.956672
ENSMUSG00000021619	Atg10	autophagy related 10 [Source:MGI Symbol;Acc:MGI:1914045]	327.104	0.0714309	0.108245	0.586847	0.557306	0.870499	310.705	0.0509749	0.0932135	0.45719	0.647534	0.995653
ENSMUSG00000037204	Atg101	autophagy related 101 [Source:MGI Symbol;Acc:MGI:1915368]	367.303	-0.159192	0.108077	-1.6277	0.103589	0.499172	363.499	-0.11833	0.0953034	-1.23767	0.215838	0.993699
ENSMUSG00000032905	Atg12	autophagy related 12 [Source:MGI Symbol;Acc:MGI:1914776]	1532.08	0.0502077	0.0850278	0.608745	0.542694	0.864763	1522.31	-0.0182757	0.0873071	-0.211428	0.832553	0.997456
ENSMUSG00000027244	Atg13	autophagy related 13 [Source:MGI Symbol;Acc:MGI:1196429]	2033.6	0.0668546	0.0910669	0.766926	0.443126	0.818128	2251.53	-0.0828165	0.0835684	-1.03025	0.302895	0.993699
ENSMUSG00000037526	Atg14	autophagy related 14 [Source:MGI Symbol;Acc:MGI:1261775]	459.056	0.174191	0.105546	1.64748	0.0994593	0.489755	440.248	-0.055128	0.0953144	-0.583004	0.55989	0.995653
ENSMUSG00000026289	Atg16l1	autophagy related 16-like 1 (S. cerevisiae) [Source:MGI Symbol;Acc:MGI:1924290]	409.912	-0.158471	0.104236	-1.52249	0.127887	0.541837	474.778	-0.0525266	0.0953196	-0.526814	0.598323	0.995653
ENSMUSG00000047767	Atg16l2	autophagy related 16-like 2 (S. cerevisiae) [Source:MGI Symbol;Acc:MGI:1920933]	187.271	-0.24725	0.106262	-2.17948	0.0292958	0.292062	173.707	-0.18927	0.0908391	-2.14955	0.0315907	0.938874
ENSMUSG00000024773	Atg2a	autophagy related 2A [Source:MGI Symbol;Acc:MGI:1916291]	641.632	-0.152055	0.0979219	-1.54002	0.123556	0.535783	697.581	-0.102287	0.0947435	-1.22141	0.22193	0.993699
ENSMUSG00000041341	Atg2b	autophagy related 2B [Source:MGI Symbol;Acc:MGI:1923809]	1990.8	-0.14948	0.0872128	-1.70071	0.0889972	0.469454	2135.29	-0.103388	0.0916522	-1.13168	0.257769	0.993699
ENSMUSG00000022663	Atg3	autophagy related 3 [Source:MGI Symbol;Acc:MGI:1915091]	2201.89	0.288111	0.0846609	3.39308	0.000691102	0.0393585	2037.8	0.197809	0.085766	2.32103	0.020285	0.911917
ENSMUSG00000079418	Atg4a	autophagy related 4A, cysteine peptidase [Source:MGI Symbol;Acc:MGI:2147903]	397.355	0.0333058	0.108489	0.217971	0.827451	0.958093	460.853	-0.104919	0.0929904	-1.74215	0.0814817	0.961605
ENSMUSG00000026280	Atg4b	autophagy related 4B, cysteine peptidase [Source:MGI Symbol;Acc:MGI:1913865]	502.836	-0.00849445	0.106071	-0.00995548	0.992057	0.998264	581.756	-0.0698271	0.0936836	-0.739843	0.459395	0.995653
ENSMUSG00000028550	Atg4c	autophagy related 4C, cysteine peptidase [Source:MGI Symbol;Acc:MGI:2651854]	1396.4	0.0131889	0.0865914	0.140268	0.888448	0.974189	1415.76	0.172407	0.088993	1.93454	0.0530465	0.956672
ENSMUSG00000002820	Atg4d	autophagy related 4D, cysteine peptidase [Source:MGI Symbol;Acc:MGI:2444308]	192.68	0.0717927	0.105133	0.613145	0.539781	0.86342	199.868	-0.0552135	0.0936086	-0.609856	0.541957	0.995653
ENSMUSG00000038160	Atg5	autophagy related 5 [Source:MGI Symbol;Acc:MGI:1277186]	430.499	0.12122	0.106048	1.11028	0.266877	0.693412	469.547	-0.00659876	0.0944023	-0.0767402	0.93883	0.998661
ENSMUSG00000030314	Atg7	autophagy related 7 [Source:MGI Symbol;Acc:MGI:1921494]	965.399	-0.0832398	0.0953252	-0.89545	0.370546	0.779608	1036.8	-0.0586053	0.0925626	-0.6145	0.538885	0.995653
ENSMUSG00000033124	Atg9a	autophagy related 9A [Source:MGI Symbol;Acc:MGI:2138446]	900.378	-0.224102	0.0956162	-2.27756	0.0227526	0.261307	1097.79	-0.133011	0.0939237	-1.5359	0.124562	0.978697
ENSMUSG00000038295	Atg9b	autophagy related 9B [Source:MGI Symbol;Acc:MGI:2685420]	48.2545	0.0719295	0.0846874	0.840684	0.400525	0.79641	48.9479	-0.0375003	0.0696055	-0.516229	0.605695	0.995653
ENSMUSG00000026192	Atic	5-aminoimidazole-4-carboxamide ribonucleotide formyltransferase/IMP cyclohydrolase [Source:MGI Symbol;Acc:MGI:1351352]	361.694	0.143205	0.107825	1.32863	0.183969	0.612744	365.526	-0.0136465	0.0926701	-0.429738	0.667386	0.995653
ENSMUSG00000021066	Atl1	atlastin GTPase 1 [Source:MGI Symbol;Acc:MGI:1921241]	2318.58	-0.0374472	0.0893722	-0.370105	0.711305	0.924441	2555.27	0.059307	0.0879189	0.68012	0.496428	0.995653
ENSMUSG00000059811	Atl2	atlastin GTPase 2 [Source:MGI Symbol;Acc:MGI:1929492]	1246.28	-0.178567	0.0898245	-1.98994	0.0465977	0.360157	1312.53	0.0796117	0.0903886	0.892357	0.372202	0.993699
ENSMUSG00000024759	Atl3	atlastin GTPase 3 [Source:MGI Symbol;Acc:MGI:1924270]	1988.81	-0.0112977	0.0866836	-0.102269	0.918544	0.983487	2122.09	-0.0437281	0.0829511	-0.524394	0.600004	0.995653
ENSMUSG00000034218	Atm	ataxia telangiectasia mutated [Source:MGI Symbol;Acc:MGI:107202]	574.892	-0.263371	0.102484	-2.57536	0.0100136	0.174541	581.135	-0.139339	0.0935815	-1.51072	0.130859	0.981004
ENSMUSG00000047388	Atmin	ATM interactor [Source:MGI Symbol;Acc:MGI:2682328]	2839.64	-0.0451971	0.0761286	-0.593062	0.55314	0.868218	2455.85	0.0101837	0.0828037	0.12097	0.903715	0.998661
ENSMUSG00000004263	Atn1	atrophin 1 [Source:MGI Symbol;Acc:MGI:104725]	950.567	0.00721228	0.100079	0.152859	0.87851	0.972563	890.306	0.0533653	0.0948873	0.469441	0.638754	0.995653
ENSMUSG00000036816	Atoh7	atonal bHLH transcription factor 7 [Source:MGI Symbol;Acc:MGI:1355553]	7.42363	-0.0289481	0.0435663	-0.715427	0.474345	0.835072	15.0469	0.0109269	0.0395171	1.03023	0.302901	0.993699
ENSMUSG00000037621	Atoh8	atonal bHLH transcription factor 8 [Source:MGI Symbol;Acc:MGI:1918343]	22.3967	0.0440224	0.0601758	0.667228	0.504627	0.849568	27.2658	0.093407	0.0472501	2.64249	0.00822982	0.817112
ENSMUSG00000018585	Atox1	antioxidant 1 copper chaperone [Source:MGI Symbol;Acc:MGI:1333855]	426.188	0.105062	0.106743	0.970995	0.331551	0.750305	392.934	0.0221434	0.0952901	0.237598	0.812193	0.997456
ENSMUSG00000025324	Atp10a	ATPase, class V, type 10A [Source:MGI Symbol;Acc:MGI:1330809]	38.7567	-0.105079	0.0737113	-1.71731	0.0859231	0.464717	43.3984	-0.0173386	0.0579028	-0.514526	0.606884	0.995653
ENSMUSG00000055415	Atp10b	ATPase, class V, type 10B [Source:MGI Symbol;Acc:MGI:2442688]	195.895	0.0609671	0.1084	0.65006	0.515654	0.855126	170.593	0.000152807	0.0914252	-0.0909722	0.927515	0.998661
ENSMUSG00000046808	Atp10d	ATPase, class V, type 10D [Source:MGI Symbol;Acc:MGI:2450125]	46.5615	-0.0880901	0.0784	-0.837338	0.402403	0.797299	43.3863	-0.0630018	0.0628297	-1.09607	0.273047	0.993699
ENSMUSG00000031441	Atp11a	ATPase, class VI, type 11A [Source:MGI Symbol;Acc:MGI:1354735]	1315.16	-0.0375931	0.0955365	-0.409582	0.682113	0.916697	1440.61	-0.0318988	0.0898749	-0.398686	0.690124	0.995653
ENSMUSG00000037400	Atp11b	ATPase, class VI, type 11B [Source:MGI Symbol;Acc:MGI:1923545]	557.242	-0.248021	0.107355	-2.25934	0.0238621	0.267499	610.73	-0.0261786	0.0945702	-0.312747	0.754473	0.99607
ENSMUSG00000062949	Atp11c	ATPase, class VI, type 11C [Source:MGI Symbol;Acc:MGI:1859661]	239.902	-0.195858	0.107813	-1.80792	0.0706185	0.427897	260.183	-0.07776	0.0932132	-0.808394	0.418864	0.995653
ENSMUSG00000031862	Atp13a1	ATPase type 13A1 [Source:MGI Symbol;Acc:MGI:2180801]	470.599	-0.262165	0.107093	-2.38954	0.0168697	0.228628	496.472	-0.0260934	0.0950138	-0.293981	0.768772	0.99607
ENSMUSG00000036622	Atp13a2	ATPase type 13A2 [Source:MGI Symbol;Acc:MGI:1922022]	814.058	-0.232207	0.0955646	-2.47705	0.0132474	0.201127	891.982	-0.178918	0.0916201	-1.94616	0.0516352	0.956672
ENSMUSG00000022533	Atp13a3	ATPase type 13A3 [Source:MGI Symbol;Acc:MGI:2685387]	2711.7	-0.087912	0.0751609	-1.17467	0.240127	0.669376	2861.88	0.0500573	0.0798126	0.626235	0.531161	0.995653
ENSMUSG00000038094	Atp13a4	ATPase type 13A4 [Source:MGI Symbol;Acc:MGI:1924456]	117.252	0.0600346	0.096358	0.948612	0.342818	0.758299	87.7739	0.0299969	0.0770208	0.113301	0.909792	0.998661
ENSMUSG00000048939	Atp13a5	ATPase type 13A5 [Source:MGI Symbol;Acc:MGI:2444068]	46.3821	-0.0724335	0.0848974	-0.808945	0.418547	0.805798	38.6446	0.0994588	0.061052	2.09913	0.035805	0.94259
ENSMUSG00000033161	Atp1a1	ATPase, Na+/K+ transporting, alpha 1 polypeptide [Source:MGI Symbol;Acc:MGI:88105]	7228.34	-0.195497	0.0867131	-2.32313	0.0201723	0.249346	8345.26	-0.00934375	0.0921761	-0.192564	0.8473	0.998661
ENSMUSG00000007097	Atp1a2	ATPase, Na+/K+ transporting, alpha 2 polypeptide [Source:MGI Symbol;Acc:MGI:88106]	11892.8	0.149947	0.0837679	1.77305	0.0762196	0.443538	11279.7	0.145806	0.0772673	1.8892	0.0588645	0.956672
ENSMUSG00000040907	Atp1a3	ATPase, Na+/K+ transporting, alpha 3 polypeptide [Source:MGI Symbol;Acc:MGI:88107]	37874.8	-0.288358	0.0723248	-4.00302	6.25378e-05	0.00906567	41629.2	-0.0998706	0.0923901	-1.2252	0.2205	0.993699
ENSMUSG00000007107	Atp1a4	ATPase, Na+/K+ transporting, alpha 4 polypeptide [Source:MGI Symbol;Acc:MGI:1351335]	42.6041	-0.0472011	0.070587	-0.251868	0.801143	0.95193	65.8585	0.0233144	0.0565884	0.31854	0.750075	0.99607
ENSMUSG00000026576	Atp1b1	ATPase, Na+/K+ transporting, beta 1 polypeptide [Source:MGI Symbol;Acc:MGI:88108]	44946.6	-0.0130294	0.0755543	-0.147536	0.882709	0.9734	45723	0.0548649	0.0900268	0.615088	0.538497	0.995653
ENSMUSG00000041329	Atp1b2	ATPase, Na+/K+ transporting, beta 2 polypeptide [Source:MGI Symbol;Acc:MGI:88109]	10638.5	0.237973	0.0684459	3.47157	0.000517423	0.032845	10506.4	0.287966	0.0754569	3.81403	0.00013672	0.176275
ENSMUSG00000032412	Atp1b3	ATPase, Na+/K+ transporting, beta 3 polypeptide [Source:MGI Symbol;Acc:MGI:107788]	1458.22	0.159139	0.0808571	1.96913	0.0489382	0.368638	1420.58	0.0378208	0.091409	0.380011	0.703937	0.995653
ENSMUSG00000025436	Atp23	ATP23 metallopeptidase and ATP synthase assembly factor homolog [Source:MGI Symbol;Acc:MGI:1916984]	159.442	0.210446	0.108527	2.00304	0.0451731	0.353768	139.859	-0.0792528	0.087741	-0.994148	0.320151	0.993699
ENSMUSG00000030730	Atp2a1	ATPase, Ca++ transporting, cardiac muscle, fast twitch 1 [Source:MGI Symbol;Acc:MGI:105058]	14.9422	0.0322992	0.0533911	1.06676	0.286082	0.710741	6.54676	-0.00593521	0.0251207	-0.308088	0.758015	0.99607
ENSMUSG00000029467	Atp2a2	ATPase, Ca++ transporting, cardiac muscle, slow twitch 2 [Source:MGI Symbol;Acc:MGI:88110]	26514.8	-0.182884	0.0778253	-2.36831	0.0178694	0.235968	27104.8	-0.105937	0.084246	-1.27261	0.203156	0.993699
ENSMUSG00000020788	Atp2a3	ATPase, Ca++ transporting, ubiquitous [Source:MGI Symbol;Acc:MGI:1194503]	6.79038	-0.0251822	0.0352599	-0.313218	0.754115	0.935788	7.26858	-0.0053195	0.0274991	-0.457595	0.647243	0.995653
ENSMUSG00000019943	Atp2b1	ATPase, Ca++ transporting, plasma membrane 1 [Source:MGI Symbol;Acc:MGI:104653]	40229.3	0.0675968	0.0774992	0.882569	0.377469	0.783087	42791.6	-0.00282817	0.085814	-0.0308361	0.9754	0.998661
ENSMUSG00000030302	Atp2b2	ATPase, Ca++ transporting, plasma membrane 2 [Source:MGI Symbol;Acc:MGI:105368]	13759.8	-0.133919	0.0699728	-1.91578	0.0553934	0.387295	15148.7	-0.09055	0.082319	-1.1251	0.260547	0.993699
ENSMUSG00000031376	Atp2b3	ATPase, Ca++ transporting, plasma membrane 3 [Source:MGI Symbol;Acc:MGI:1347353]	5984.52	-0.195425	0.0822558	-2.36992	0.0177917	0.235419	6556.63	7.44743e-05	0.0933665	0.00643321	0.994867	0.999326
ENSMUSG00000026463	Atp2b4	ATPase, Ca++ transporting, plasma membrane 4 [Source:MGI Symbol;Acc:MGI:88111]	1430.01	-0.247112	0.104378	-2.42602	0.0152654	0.216481	1491.44	-0.13855	0.0885144	-1.57124	0.116128	0.978697
ENSMUSG00000032570	Atp2c1	ATPase, Ca++-sequestering [Source:MGI Symbol;Acc:MGI:1889008]	3531.62	0.0162899	0.0777825	0.216882	0.8283	0.958093	3441.4	0.0782765	0.0814458	0.96188	0.33611	0.993699
ENSMUSG00000005553	Atp4a	ATPase, H+/K+ exchanging, gastric, alpha polypeptide [Source:MGI Symbol;Acc:MGI:88113]	12.3488	0.00966963	0.0524675	-0.242809	0.808153	0.952974	9.61682	-0.0297554	0.0353824	-0.725888	0.467908	0.995653
ENSMUSG00000025428	Atp5a1	ATP synthase, H+ transporting, mitochondrial F1 complex, alpha subunit 1 [Source:MGI Symbol;Acc:MGI:88115]	13104.8	0.109291	0.0779271	1.47358	0.140596	0.561489	13808.4	0.0758683	0.0761196	0.989852	0.322247	0.993699
ENSMUSG00000025393	Atp5b	ATP synthase, H+ transporting mitochondrial F1 complex, beta subunit [Source:MGI Symbol;Acc:MGI:107801]	41605.9	-0.0567005	0.108607	-0.456863	0.647769	0.906525	39105.6	0.078868	0.0855649	0.927279	0.353782	0.993699
ENSMUSG00000025781	Atp5c1	ATP synthase, H+ transporting, mitochondrial F1 complex, gamma polypeptide 1 [Source:MGI Symbol;Acc:MGI:1261437]	6179.37	0.221866	0.0776516	2.89003	0.00385207	0.104701	6683.17	0.143857	0.083817	1.69949	0.0892266	0.969884
ENSMUSG00000003072	Atp5d	ATP synthase, H+ transporting, mitochondrial F1 complex, delta subunit [Source:MGI Symbol;Acc:MGI:1913293]	3064.19	-0.120378	0.100196	-1.23719	0.216017	0.647439	3191.41	0.00226363	0.0797003	0.0115523	0.990783	0.999139
ENSMUSG00000016252	Atp5e	ATP synthase, H+ transporting, mitochondrial F1 complex, epsilon subunit [Source:MGI Symbol;Acc:MGI:1855697]	1015.44	0.32859	0.101635	3.3826	0.000718027	0.0404697	892.32	0.137252	0.0926523	1.50285	0.132877	0.98469
ENSMUSG00000006057	Atp5g1	ATP synthase, H+ transporting, mitochondrial F0 complex, subunit C1 (subunit 9) [Source:MGI Symbol;Acc:MGI:107653]	4375.32	0.00649089	0.0909084	0.0397328	0.968306	0.991718	4473.39	-0.0317377	0.0777542	-0.420078	0.674429	0.995653
ENSMUSG00000062683	Atp5g2	ATP synthase, H+ transporting, mitochondrial F0 complex, subunit C2 (subunit 9) [Source:MGI Symbol;Acc:MGI:1915192]	186.683	0.0237505	0.107341	0.00529394	0.995776	0.998838	192.829	0.00134594	0.0890571	0.275551	0.782893	0.997456
ENSMUSG00000018770	Atp5g3	ATP synthase, H+ transporting, mitochondrial F0 complex, subunit C3 (subunit 9) [Source:MGI Symbol;Acc:MGI:2442035]	4400.67	0.257308	0.0903322	2.84419	0.0044524	0.111853	4567.47	0.107156	0.0888152	1.18285	0.236868	0.993699
ENSMUSG00000034566	Atp5h	ATP synthase, H+ transporting, mitochondrial F0 complex, subunit D [Source:MGI Symbol;Acc:MGI:1918929]	2340.44	0.170623	0.0802107	2.12747	0.0333808	0.308829	2377.59	0.116461	0.0869612	1.34215	0.179549	0.992532
ENSMUSG00000022890	Atp5j	ATP synthase, H+ transporting, mitochondrial F0 complex, subunit F [Source:MGI Symbol;Acc:MGI:107777]	2527.01	0.284323	0.0846392	3.37415	0.000740436	0.0408178	2683.01	0.111597	0.0912663	1.23645	0.216291	0.993699
ENSMUSG00000038690	Atp5j2	ATP synthase, H+ transporting, mitochondrial F0 complex, subunit F2 [Source:MGI Symbol;Acc:MGI:1927558]	774.437	0.366864	0.0960589	3.80548	0.00014153	0.0145012	826.414	0.0946742	0.0912736	1.03388	0.301192	0.993699
ENSMUSG00000050856	Atp5k	ATP synthase, H+ transporting, mitochondrial F1F0 complex, subunit E [Source:MGI Symbol;Acc:MGI:106636]	693.135	0.396893	0.102337	3.86378	0.000111648	0.0125415	625.206	0.0936222	0.0948613	1.008	0.313454	0.993699
ENSMUSG00000038717	Atp5l	ATP synthase, H+ transporting, mitochondrial F0 complex, subunit G [Source:MGI Symbol;Acc:MGI:1351597]	460.54	0.282289	0.100348	2.82707	0.00469768	0.115176	445.185	0.0867713	0.0951475	0.929902	0.352422	0.993699
ENSMUSG00000072460	Atp5l-ps1	ATP synthase, H+ transporting, mitochondrial F0 complex, subunit G, pseudogene 1 [Source:MGI Symbol;Acc:MGI:2153586]	8.89282	0.0425526	0.0487642	0.846246	0.397416	0.794581	8.12005	0.00836629	0.0329365	0.266582	0.789791	0.997456
ENSMUSG00000084168	Atp5l2-ps	ATP synthase, H+ transporting, mitochondrial FO complex, subunit G2, pseudogene [Source:MGI Symbol;Acc:MGI:3649364]	9.1481	0.0469977	0.0513399	0.907573	0.364104	0.775029	8.32927	0.0298271	0.0348242	1.09126	0.275159	0.993699
ENSMUSG00000071528	Atp5md	ATP synthase membrane subunit DAPIT [Source:MGI Symbol;Acc:MGI:1891435]	964.642	0.329799	0.0941028	3.49973	0.000465736	0.0303815	992.758	0.26923	0.0941873	2.89896	0.00374402	0.717275
ENSMUSG00000021290	Atp5mpl	ATP synthase membrane subunit 6.8PL [Source:MGI Symbol;Acc:MGI:1917507]	1090.09	0.292628	0.0976475	2.98926	0.00279659	0.0885368	1132.83	0.182959	0.0914334	2.02214	0.0431618	0.956672
ENSMUSG00000022956	Atp5o	ATP synthase, H+ transporting, mitochondrial F1 complex, O subunit [Source:MGI Symbol;Acc:MGI:106341]	2018.55	0.127593	0.0845005	1.50651	0.131937	0.550301	2162.35	0.140691	0.0929782	1.55907	0.11898	0.978697
ENSMUSG00000000563	Atp5pb	ATP synthase peripheral stalk-membrane subunit b [Source:MGI Symbol;Acc:MGI:1100495]	3619.25	0.09688	0.0804117	1.23196	0.217965	0.649152	3696.26	0.103391	0.088504	1.15041	0.249977	0.993699
ENSMUSG00000044751	Atp5pb-ps	ATP synthase peripheral stalk-membrane subunit b, pseudogene [Source:MGI Symbol;Acc:MGI:3651344]	18.1037	0.00406099	0.0659214	0.191285	0.848302	0.963763	19.6944	0.0249404	0.0515759	0.473086	0.636152	0.995653
ENSMUSG00000019087	Atp6ap1	ATPase, H+ transporting, lysosomal accessory protein 1 [Source:MGI Symbol;Acc:MGI:109629]	6430.9	-0.0482527	0.080355	-0.621832	0.534052	0.86119	6938.59	0.122335	0.0894849	1.3618	0.173261	0.992532
ENSMUSG00000078958	Atp6ap1l	ATPase, H+ transporting, lysosomal accessory protein 1-like [Source:MGI Symbol;Acc:MGI:3648665]	6.31654	-0.0308483	0.0351023	-0.518586	0.60405	0.890825	8.96968	-0.0185841	0.0347716	-1.10168	0.270601	0.993699
ENSMUSG00000031007	Atp6ap2	ATPase, H+ transporting, lysosomal accessory protein 2 [Source:MGI Symbol;Acc:MGI:1917745]	1580.19	-0.117558	0.0980152	-1.21717	0.223541	0.653535	1696.3	0.0603347	0.0902918	0.66892	0.503546	0.995653
ENSMUSG00000019302	Atp6v0a1	ATPase, H+ transporting, lysosomal V0 subunit A1 [Source:MGI Symbol;Acc:MGI:103286]	7604.38	-0.188913	0.0766836	-2.48792	0.0128493	0.198417	8439.67	-0.160048	0.0893334	-1.87953	0.0601722	0.956672
ENSMUSG00000038023	Atp6v0a2	ATPase, H+ transporting, lysosomal V0 subunit A2 [Source:MGI Symbol;Acc:MGI:104855]	1464.62	0.00925847	0.0933803	0.0915084	0.927089	0.985291	1510.89	-0.0858156	0.0939158	-1.03129	0.302404	0.993699
ENSMUSG00000033379	Atp6v0b	ATPase, H+ transporting, lysosomal V0 subunit B [Source:MGI Symbol;Acc:MGI:1890510]	1327.62	-0.102166	0.0941415	-1.13323	0.257119	0.683579	1433.03	0.132086	0.0910103	1.47835	0.139314	0.985809
[truncated: 19,013 more rows]
