# Supplementary material for: Excess ribosomal protein production unbalances translation in a model of Fragile X Syndrome
Source: Nat Commun. 2022 Jun 10;13:3236. doi: 10.1038/s41467-022-30979-0 (PMC9187743; doi:10.1038/s41467-022-30979-0)
Supplement: Supplementary file 7 — Supplementary Data 5 [file 41467_2022_30979_MOESM7_ESM.xlsx]

## Sheet: gsea_basal_
Supplementary Table 5. DHPG GSEA overlap with Fmr1-/y GSEA
	WT Veh vs DHPG GSEA				WT vs Fmr1-/y CA1 TRAP GSEA
Name	Number of genes	Enrichment score	p value	adjuste p value	Number of genes	Enrichment score	p value	adjuste p value	regulated in both?
mitochondrial inner membrane	360	0.51569	0.0001451	0	370	0.42312	0.0001996	0.013155	TRUE
respirasome	58	0.72118	0.00017328	0	59	0.57598	0.00020004	0.0013446	TRUE
mitochondrial respiratory chain complex I	45	0.72753	0.00017464	0	45	0.57993	0.00040032	0.008682	TRUE
electron transport chain	55	0.61297	0.00017224	0.00024219	53	0.50679	0.0012048	0.060764	TRUE
rRNA processing	135	0.44861	0.00016023	0.01526	139	0.37353	0.0015917	0.27178	TRUE
structural constituent of ribosome	158	0.75114	0.00015883	0	159	0.5753	0.00019893	0	TRUE
translation	270	0.61134	0.00014975	0	273	0.42408	0.00019984	0.018308	TRUE
ribosome	183	0.71844	0.00015598	0	184	0.57036	0.00020109	0	TRUE
cytosolic large ribosomal subunit	55	0.79581	0.00017224	0	58	0.66423	0.00020105	0	TRUE
cytoplasmic translation	39	0.80945	0.00017683	0	39	0.68384	0.00020032	0	TRUE
mRNA binding	175	0.41881	0.00015579	0.031031	194	-0.33546	0.003816	0.29651	TRUE
DNA-binding transcription activator activity, RNA polymerase II-specific	313	0.37603	0.00014526	0.056384	333	-0.34283	0.00020538	0.23218	TRUE
rRNA binding	42	0.66323	0.00017584	0	42	0.52879	0.0018087	0.067393	TRUE
cytosolic small ribosomal subunit	44	0.79731	0.00017768	0	45	0.67544	0.00020016	0	TRUE
small ribosomal subunit	25	0.78836	0.0001796	0	26	0.68892	0.00039785	0.0015367	TRUE
polysomal ribosome	31	0.78976	0.00017867	0	30	0.63273	0.00019743	0.0096607	TRUE
ATP metabolic process	43	0.47469	0.0081996	0.092679	44	0.52748	0.0013677	0.058967	TRUE
mitochondrial respiratory chain complex I assembly	46	0.65805	0.0001747	0	47	0.55917	0.0003962	0.014303	TRUE
negative regulation of neuron differentiation	62	0.47715	0.0015322	0.044902	61	-0.45991	0.0032232	0.21961	TRUE
transcription regulatory region sequence-specific DNA binding	80	0.42298	0.003861	0.092274	244	-0.40706	0.00020305	0.17109	TRUE
large ribosomal subunit	20	0.74297	0.00018501	0.00040365	21	0.5823	0.0093532	0.15221	TRUE
regulation of mitochondrial membrane potential	28	0.52433	0.012328	0.093086	29	0.6734	0.00020161	0.00060887	TRUE
myelination	51	0.55186	0.00051867	0.004816	50	-0.50964	0.0023895	0.14508	TRUE
axon	430	-0.36838	0.00034412	0.01905	438	-0.27434	0.0080564	0.36552	TRUE
glutamatergic synapse	455	-0.32525	0.00035436	0.069756	388	-0.29165	0.0058081	0.34121	TRUE
axonogenesis	84	-0.3914	0.0041944	0.095243	85	-0.4227	0.0022353	0.20952	TRUE
homophilic cell adhesion via plasma membrane adhesion molecules	149	-0.60947	0.00027716	0	153	-0.34702	0.0051752	0.29376	TRUE
voltage-gated calcium channel complex	23	-0.74223	0.00021673	0	23	-0.64735	0.00099721	0.14365	TRUE
electron transfer activity	42	0.46991	0.011254	0.10083	39	0.38613	0.1242	0.63414	FALSE
response to calcium ion	59	0.32481	0.1921	0.44704	63	-0.2647	0.51926	0.6925	FALSE
integral component of mitochondrial inner membrane	34	0.56582	0.0015955	0.022043	34	0.39294	0.13365	0.65095	FALSE
response to cadmium ion	27	0.35118	0.34885	0.5669	28	0.32468	0.46615	0.84069	FALSE
response to nutrient	62	0.25101	0.60368	0.77226	60	0.28889	0.37996	0.81281	FALSE
response to toxic substance	84	0.43835	0.0013448	0.063894	83	0.25879	0.48551	0.849	FALSE
response to hormone	56	0.45993	0.0038128	0.072566	58	0.2832	0.42762	0.83229	FALSE
response to organonitrogen compound	32	0.32009	0.41801	0.6431	33	-0.25034	0.81267	0.87803	FALSE
response to organic cyclic compound	125	0.34843	0.011272	0.20886	129	-0.22316	0.68011	0.74695	FALSE
response to drug	278	0.30873	0.0057941	0.23052	272	-0.32451	0.0013878	0.29199	FALSE
response to ethanol	104	0.35882	0.019057	0.20732	116	0.3083	0.081462	0.65497	FALSE
NADH dehydrogenase (ubiquinone) activity	26	0.68957	0.00018222	0.00063735	27	0.52791	0.014665	0.23495	FALSE
mitochondrial membrane	149	0.34743	0.0087582	0.18194	157	0.37729	0.0012114	0.25643	FALSE
response to nicotine	37	0.37294	0.16963	0.39659	32	0.27243	0.6928	0.90282	FALSE
response to hydrogen peroxide	57	0.38913	0.042195	0.22196	60	-0.25724	0.60329	0.73353	FALSE
aging	168	0.31139	0.027934	0.29345	171	-0.23898	0.41939	0.63138	FALSE
aerobic respiration	22	0.4917	0.060102	0.20357	22	0.6417	0.0022018	0.036121	FALSE
in utero embryonic development	253	0.21635	0.54475	0.71171	220	-0.26181	0.14762	0.47848	FALSE
response to oxidative stress	122	0.43479	0.00032568	0.035362	121	0.30321	0.10096	0.67009	FALSE
proton transmembrane transport	87	0.29866	0.19222	0.46244	78	0.42388	0.0036029	0.23015	FALSE
proton transmembrane transporter activity	21	0.46882	0.10002	0.26662	23	0.3704	0.33059	0.75149	FALSE
copper ion binding	42	0.31235	0.34816	0.58149	40	0.54408	0.0016297	0.052895	FALSE
heme binding	94	0.35819	0.028339	0.22343	93	0.22429	0.74107	0.89827	FALSE
response to electrical stimulus	32	0.24003	0.83059	0.91495	33	-0.21068	0.95138	0.96626	FALSE
postsynaptic density	320	0.23693	0.23763	0.55997	315	-0.28659	0.011118	0.35666	FALSE
protein kinase binding	475	0.21328	0.41928	0.65378	463	-0.26151	0.023857	0.40416	FALSE
reactive oxygen species metabolic process	31	0.54272	0.0050027	0.056236	27	0.32571	0.47919	0.84164	FALSE
ionotropic glutamate receptor binding	33	0.28201	0.59835	0.78641	34	-0.38403	0.16919	0.39914	FALSE
actin cytoskeleton	195	0.3167	0.013089	0.24314	200	-0.33053	0.0055633	0.29083	FALSE
positive regulation of gene expression	397	0.27416	0.015509	0.33907	386	-0.32604	0.0004004	0.25651	FALSE
positive regulation of cytokine production	22	0.33812	0.47662	0.68749	23	0.35926	0.37229	0.78807	FALSE
defense response to virus	137	0.24388	0.41671	0.65705	129	0.30056	0.088706	0.67092	FALSE
positive regulation of NIK/NF-kappaB signaling	54	0.41929	0.025855	0.16122	53	-0.37662	0.07726	0.34224	FALSE
positive regulation of bone mineralization	36	0.33826	0.29276	0.5332	36	-0.35164	0.26348	0.47829	FALSE
cellular response to mechanical stimulus	69	0.29296	0.29893	0.5525	64	-0.31909	0.19919	0.45833	FALSE
positive regulation of neuron projection development	154	0.22793	0.55402	0.72125	152	-0.37903	0.00080548	0.22477	FALSE
cholesterol homeostasis	59	0.3159	0.233	0.48328	63	-0.22744	0.80742	0.85703	FALSE
negative regulation of gene expression	233	0.27565	0.074597	0.4035	231	-0.30745	0.010759	0.34208	FALSE
negative regulation of cardiac muscle cell apoptotic process	26	0.24775	0.83509	0.92557	27	-0.29677	0.60634	0.75244	FALSE
negative regulation of ERK1 and ERK2 cascade	70	0.41153	0.0084048	0.12958	71	-0.26203	0.50837	0.68376	FALSE
negative regulation of G1/S transition of mitotic cell cycle	31	0.52672	0.00804	0.072279	29	-0.32259	0.46232	0.65592	FALSE
negative regulation of fat cell differentiation	45	0.38972	0.07789	0.27961	43	-0.39048	0.084419	0.34678	FALSE
extracellular exosome	65	0.27982	0.40152	0.62985	65	-0.2535	0.58868	0.72546	FALSE
negative regulation of inflammatory response	75	0.32126	0.15344	0.41852	78	0.20018	0.93135	0.95092	FALSE
negative regulation of cell population proliferation	317	0.31851	0.0017475	0.18654	322	-0.31138	0.0014297	0.29878	FALSE
positive regulation of apoptotic process	312	0.31019	0.0027814	0.21482	307	-0.26261	0.063585	0.43209	FALSE
cellular response to tumor necrosis factor	100	0.31394	0.10096	0.37394	93	-0.25152	0.5097	0.68115	FALSE
negative regulation of protein kinase B signaling	34	0.25013	0.77947	0.88444	35	-0.29575	0.52511	0.68982	FALSE
positive regulation of collagen biosynthetic process	23	0.37445	0.30438	0.52307	24	-0.27603	0.75504	0.86637	FALSE
immune response	135	0.47293	0.00016023	0.003759	115	0.21847	0.77329	0.89659	FALSE
cytokine activity	115	0.40916	0.00066094	0.076964	98	-0.2195	0.78632	0.81456	FALSE
cell chemotaxis	58	0.44734	0.0065846	0.092778	52	0.30564	0.32712	0.77149	FALSE
positive regulation of actin cytoskeleton reorganization	20	0.3336	0.52655	0.72464	NA	NA	NA	NA	FALSE
negative regulation of apoptotic process	434	0.31339	0.00056125	0.17185	429	-0.28225	0.0059832	0.34676	FALSE
negative regulation of transcription, DNA-templated	455	0.26523	0.021309	0.36461	460	-0.30061	0.00079381	0.29904	FALSE
negative regulation of cell differentiation	31	0.48375	0.027515	0.13456	32	-0.41067	0.11027	0.34701	FALSE
positive regulation of cell population proliferation	405	0.32273	0.00014168	0.14718	406	-0.29591	0.0024048	0.32538	FALSE
positive regulation of ERK1 and ERK2 cascade	167	0.23406	0.46059	0.67599	162	0.2182	0.69228	0.86655	FALSE
positive regulation of vascular smooth muscle cell proliferation	35	0.37928	0.17069	0.39658	35	-0.31889	0.40177	0.60204	FALSE
negative regulation of angiogenesis	82	0.23221	0.68356	0.80668	86	-0.29394	0.23254	0.49552	FALSE
positive regulation of protein kinase B signaling	84	0.35158	0.042528	0.26449	82	-0.2422	0.63539	0.74048	FALSE
positive regulation of protein phosphorylation	188	0.23512	0.41318	0.65139	186	-0.31992	0.012338	0.33337	FALSE
embryo implantation	35	0.24244	0.8119	0.90299	34	0.29148	0.56851	0.85897	FALSE
positive regulation of transforming growth factor beta receptor signaling pathway	25	0.37179	0.30208	0.5168	27	-0.34759	0.3636	0.56938	FALSE
cellular response to lipopolysaccharide	139	0.43409	0.00016197	0.029647	116	0.23216	0.62372	0.86149	FALSE
regulation of reactive oxygen species metabolic process	25	0.46233	0.082076	0.23591	23	0.32027	0.54671	0.85602	FALSE
negative regulation of mitotic cell cycle	31	0.33429	0.37502	0.59047	30	-0.37155	0.24225	0.46054	FALSE
negative regulation of insulin receptor signaling pathway	31	0.30734	0.50348	0.70768	29	0.26444	0.7506	0.92015	FALSE
actin cytoskeleton organization	160	0.31061	0.035451	0.30583	167	-0.2848	0.09463	0.42442	FALSE
activation of protein kinase B activity	21	0.37033	0.36328	0.57958	23	0.28584	0.72213	0.91645	FALSE
negative regulation of transforming growth factor beta receptor signaling pathway	51	0.40213	0.043396	0.21576	59	0.23521	0.76695	0.92	FALSE
lipid homeostasis	26	0.46878	0.059038	0.20895	31	0.42019	0.10624	0.57776	FALSE
ribosome biogenesis	92	0.44299	0.00049383	0.048248	98	-0.30939	0.11736	0.41789	FALSE
sequence-specific DNA binding	441	0.31948	0.00014017	0.14827	451	-0.28514	0.0029774	0.34916	FALSE
positive regulation of endothelial cell migration	48	0.27793	0.51572	0.71782	51	-0.43575	0.014065	0.25269	FALSE
positive regulation of TOR signaling	30	0.28122	0.64596	0.80939	32	0.3409	0.33287	0.76887	FALSE
positive regulation of heart rate	20	0.3049	0.64422	0.82011	20	0.35274	0.46437	0.83293	FALSE
negative regulation of neurogenesis	31	0.4917	0.022869	0.12328	30	-0.37504	0.23172	0.44734	FALSE
ventricular septum morphogenesis	30	0.32852	0.40771	0.62776	29	-0.31136	0.51745	0.68998	FALSE
positive regulation of inflammatory response	56	0.45726	0.0038128	0.077743	52	-0.25635	0.64193	0.76003	FALSE
cellular response to fatty acid	20	0.54194	0.028677	0.12516	21	0.27764	0.76617	0.94213	FALSE
external side of plasma membrane	225	0.22862	0.42006	0.65407	214	-0.27501	0.083834	0.43074	FALSE
cytokine-mediated signaling pathway	88	0.22408	0.72831	0.81923	82	-0.20101	0.92805	0.90922	FALSE
DNA-directed DNA polymerase activity	21	0.3329	0.50989	0.72136	NA	NA	NA	NA	FALSE
DNA replication	116	0.20755	0.80856	0.85601	115	-0.31607	0.072481	0.37666	FALSE
lyase activity	143	0.20832	0.76748	0.82319	143	-0.27799	0.15615	0.46942	FALSE
nucleotide-excision repair	37	0.32918	0.32453	0.56058	36	0.32553	0.36486	0.78999	FALSE
double-strand break repair via nonhomologous end joining	24	0.35816	0.35495	0.57791	24	-0.3252	0.51591	0.6882	FALSE
outflow tract morphogenesis	42	0.22822	0.83735	0.9092	42	0.27196	0.61375	0.87407	FALSE
positive regulation of phagocytosis	40	0.24257	0.77421	0.87691	33	-0.42084	0.090474	0.35196	FALSE
negative regulation of BMP signaling pathway	42	0.37642	0.11799	0.33598	42	-0.39433	0.08854	0.34478	FALSE
signaling receptor activity	124	0.22813	0.59597	0.74701	119	-0.27684	0.22141	0.50402	FALSE
positive regulation of phosphatidylinositol 3-kinase activity	24	0.36998	0.31055	0.53026	23	0.2823	0.73837	0.92043	FALSE
negative regulation of phosphoprotein phosphatase activity	39	0.49912	0.0081344	0.076437	41	0.29958	0.45987	0.82816	FALSE
positive regulation of proteasomal ubiquitin-dependent protein catabolic process	70	0.24957	0.58245	0.75121	70	0.29429	0.29434	0.75372	FALSE
transcription initiation from RNA polymerase II promoter	33	0.35268	0.26143	0.49021	28	-0.36353	0.28701	0.50827	FALSE
positive regulation of catalytic activity	67	0.33237	0.13468	0.39479	67	-0.33542	0.12669	0.40001	FALSE
negative regulation of protein binding	69	0.29782	0.27128	0.52994	68	-0.22336	0.82504	0.86108	FALSE
transcription factor binding	338	0.35797	0.0001452	0.080705	340	-0.28031	0.015287	0.36685	FALSE
protein domain specific binding	303	0.27462	0.03627	0.36913	303	-0.23819	0.22918	0.55023	FALSE
transcription factor TFIID complex	34	0.37516	0.18578	0.41549	37	0.29346	0.51827	0.83826	FALSE
promoter-specific chromatin binding	54	0.2204	0.84402	0.90482	57	-0.34773	0.12991	0.39245	FALSE
response to virus	65	0.40492	0.018798	0.16038	66	0.36422	0.060454	0.54933	FALSE
nuclear body	286	0.23233	0.31378	0.5994	290	-0.24523	0.18384	0.52383	FALSE
positive regulation of apoptotic signaling pathway	35	0.26924	0.66696	0.81896	32	-0.3565	0.26022	0.48281	FALSE
glucose homeostasis	103	0.29206	0.18204	0.46297	103	-0.23832	0.59105	0.71312	FALSE
positive regulation of T cell proliferation	40	0.22561	0.86035	0.92104	42	-0.26758	0.64903	0.76811	FALSE
chemotaxis	80	0.47372	0.00033574	0.025605	68	-0.23682	0.72291	0.80092	FALSE
cellular response to interferon-gamma	84	0.3928	0.0065557	0.1428	75	-0.3062	0.20139	0.47293	FALSE
positive regulation of protein kinase activity	55	0.38537	0.058216	0.24175	54	-0.30922	0.30964	0.53873	FALSE
positive regulation of I-kappaB kinase/NF-kappaB signaling	109	0.3441	0.029388	0.24388	110	-0.27096	0.29358	0.5506	FALSE
antimicrobial humoral immune response mediated by antimicrobial peptide	37	0.61061	0.00017969	0.0023561	34	0.38699	0.14892	0.6677	FALSE
inflammatory response	222	0.39539	0.00015356	0.047055	196	-0.25871	0.19134	0.50977	FALSE
positive regulation of JNK cascade	71	0.31393	0.18416	0.446	69	-0.28184	0.37458	0.5955	FALSE
neutrophil chemotaxis	40	0.50677	0.0045614	0.056921	36	0.30029	0.50202	0.83478	FALSE
chemokine-mediated signaling pathway	35	0.59428	0.00071048	0.0072248	24	0.37178	0.31937	0.72921	FALSE
cellular response to interleukin-1	57	0.35328	0.10471	0.34365	49	-0.23484	0.81798	0.86977	FALSE
positive regulation of neutrophil chemotaxis	21	0.3268	0.53596	0.73975	20	-0.45217	0.15501	0.37179	FALSE
activation of JUN kinase activity	27	0.33261	0.42397	0.64764	27	0.32287	0.49267	0.83663	FALSE
positive regulation of tumor necrosis factor production	54	0.43209	0.01684	0.12996	48	-0.38401	0.087908	0.34598	FALSE
positive regulation of endocytosis	29	0.37569	0.23525	0.44834	27	-0.29963	0.59383	0.74516	FALSE
positive regulation of receptor-mediated endocytosis	24	0.43039	0.14091	0.3345	22	-0.62874	0.0023971	0.20661	FALSE
cell maturation	30	0.47104	0.037817	0.16534	29	0.30886	0.52359	0.83811	FALSE
positive regulation of interleukin-1 beta secretion	22	0.4714	0.08586	0.24268	NA	NA	NA	NA	FALSE
response to lipopolysaccharide	151	0.39703	0.00016	0.0706	141	-0.33584	0.013158	0.31465	FALSE
response to interleukin-1	31	0.28615	0.60675	0.78702	29	0.34736	0.3504	0.76967	FALSE
mRNA transport	89	0.25309	0.48099	0.6866	87	-0.2765	0.33649	0.56856	FALSE
cellular response to cytokine stimulus	32	0.23264	0.86392	0.93318	25	-0.33394	0.45969	0.65482	FALSE
negative regulation of interleukin-6 production	29	0.34472	0.34969	0.57239	37	0.20556	0.95608	0.98072	FALSE
negative regulation of tumor necrosis factor production	45	0.31397	0.32501	0.56527	41	0.38215	0.1195	0.64182	FALSE
cytoplasmic microtubule	53	0.23585	0.74974	0.85511	63	-0.22024	0.84957	0.87424	FALSE
positive regulation of cell death	54	0.37928	0.07025	0.27173	51	-0.33394	0.20675	0.45981	FALSE
positive regulation of interferon-gamma production	36	0.2781	0.61302	0.7842	44	-0.32352	0.30672	0.52958	FALSE
regulation of cell population proliferation	168	0.36333	0.0010924	0.12517	167	-0.32751	0.010581	0.31635	FALSE
regulation of apoptotic process	170	0.3227	0.017135	0.24161	158	0.23248	0.52035	0.83232	FALSE
positive regulation of glial cell proliferation	21	0.39379	0.2799	0.49094	NA	NA	NA	NA	FALSE
negative regulation of NIK/NF-kappaB signaling	20	0.55686	0.021092	0.10484	NA	NA	NA	NA	FALSE
response to axon injury	36	0.34442	0.26863	0.50195	36	0.41082	0.089351	0.54179	FALSE
cellular response to hypoxia	106	0.30447	0.12237	0.41124	110	-0.22825	0.68321	0.75268	FALSE
protein ubiquitination	477	0.22018	0.31916	0.61754	481	-0.21165	0.45918	0.65325	FALSE
ubiquitin-dependent protein catabolic process	247	0.20381	0.72141	0.78495	251	-0.22288	0.49608	0.67024	FALSE
SCF-dependent proteasomal ubiquitin-dependent protein catabolic process	45	0.31113	0.33915	0.5799	44	-0.31375	0.34971	0.56857	FALSE
bone mineralization	30	0.38142	0.20241	0.43403	27	-0.37771	0.25504	0.4694	FALSE
G2/M transition of mitotic cell cycle	38	0.23966	0.80216	0.89578	40	0.3047	0.42942	0.82207	FALSE
dorsal/ventral pattern formation	33	0.42648	0.074592	0.24262	33	0.27761	0.66091	0.89046	FALSE
positive regulation of cell-matrix adhesion	24	0.37777	0.28458	0.49751	24	0.31785	0.54228	0.85661	FALSE
positive regulation of cell migration	225	0.22946	0.41289	0.65491	219	-0.38375	0.00020076	0.22576	FALSE
positive regulation of angiogenesis	117	0.39438	0.0024139	0.10002	118	-0.35243	0.013942	0.29483	FALSE
defense response to bacterium	61	0.30893	0.25779	0.49904	60	-0.27663	0.46243	0.65674	FALSE
microglial cell activation	24	0.58557	0.0049733	0.043495	21	-0.31275	0.61483	0.76862	FALSE
negative regulation of neuron apoptotic process	148	0.33154	0.018811	0.23713	146	-0.38572	0.0011974	0.22233	FALSE
positive regulation of epithelial to mesenchymal transition	40	0.24304	0.77123	0.87575	39	-0.40368	0.087625	0.34974	FALSE
vesicle-mediated transport	232	0.21959	0.5349	0.70992	235	0.26125	0.12975	0.70911	FALSE
lamellipodium	170	0.35348	0.0034904	0.14434	173	-0.24246	0.37981	0.61058	FALSE
filopodium	71	0.31417	0.18313	0.44508	71	0.2702	0.43778	0.82107	FALSE
apical part of cell	94	0.29314	0.20384	0.47999	97	-0.27519	0.29477	0.54898	FALSE
endoplasmic reticulum to Golgi vesicle-mediated transport	93	0.31845	0.10353	0.37275	94	0.30822	0.13368	0.69705	FALSE
lysosome	343	0.2462	0.1287	0.49218	347	0.24967	0.11217	0.70466	FALSE
late endosome membrane	103	0.28389	0.22386	0.49925	106	0.42452	0.00081268	0.13275	FALSE
SNAP receptor activity	31	0.37523	0.21637	0.4396	31	0.26393	0.74941	0.91534	FALSE
SNARE complex	43	0.28025	0.51907	0.72439	44	0.32486	0.28664	0.72524	FALSE
vesicle fusion	31	0.32998	0.39217	0.61687	33	-0.3372	0.33778	0.55337	FALSE
secretory granule membrane	28	0.23502	0.87183	0.94049	29	0.27052	0.71794	0.91614	FALSE
Golgi to plasma membrane protein transport	27	0.30617	0.54583	0.74396	27	-0.39488	0.19976	0.42419	FALSE
syntaxin binding	63	0.2625	0.51296	0.71246	65	-0.29777	0.2888	0.53088	FALSE
phagocytosis, engulfment	20	0.42867	0.19685	0.39563	24	0.32006	0.53077	0.84685	FALSE
phagocytic vesicle membrane	43	0.35544	0.17914	0.415	43	0.23757	0.81256	0.93712	FALSE
positive regulation of dendrite morphogenesis	30	0.40412	0.14281	0.34746	30	0.29814	0.5771	0.85846	FALSE
phagocytic vesicle	72	0.36257	0.050622	0.2553	76	-0.37719	0.026018	0.29767	FALSE
positive regulation of MAPK cascade	108	0.28314	0.2129	0.49342	106	-0.35838	0.01437	0.29561	FALSE
decidualization	27	0.41135	0.14733	0.35802	26	-0.32974	0.45548	0.65358	FALSE
positive regulation of interleukin-6 secretion	27	0.38594	0.22463	0.43818	NA	NA	NA	NA	FALSE
activation of innate immune response	31	0.30979	0.49062	0.69399	29	-0.64447	0.00019833	0.088526	FALSE
cellular response to interferon-beta	37	0.41208	0.083199	0.26405	35	0.18377	0.98885	0.98916	FALSE
response to bacterium	117	0.28841	0.16447	0.45081	110	0.20621	0.87654	0.91984	FALSE
RNA polymerase II cis-regulatory region sequence-specific DNA binding	433	0.29944	0.00099361	0.22224	474	-0.3824	0.0002002	0.17209	FALSE
nuclear speck	364	0.2378	0.19037	0.53873	368	-0.28322	0.0093681	0.35089	FALSE
transcription coregulator activity	94	0.26542	0.37604	0.61875	90	0.24141	0.61654	0.86387	FALSE
regulation of transcription by RNA polymerase II	452	0.31135	0.00056553	0.17159	NA	NA	NA	NA	FALSE
double-stranded DNA binding	118	0.35104	0.01296	0.20822	118	-0.32096	0.054556	0.35946	FALSE
inner ear development	52	0.36473	0.098744	0.32936	51	-0.37092	0.096042	0.35861	FALSE
DNA-binding transcription repressor activity, RNA polymerase II-specific	217	0.28143	0.062529	0.38343	209	-0.33182	0.0038206	0.29218	FALSE
intrinsic apoptotic signaling pathway in response to DNA damage by p53 class mediator	30	0.26349	0.73456	0.86809	28	-0.4014	0.17362	0.39924	FALSE
positive regulation of osteoblast differentiation	65	0.2895	0.33582	0.57847	64	-0.29574	0.31821	0.54976	FALSE
lipid metabolic process	417	0.2741	0.013373	0.33543	430	0.24639	0.088929	0.70417	FALSE
steroid metabolic process	74	0.26893	0.42435	0.65352	74	-0.16329	0.99799	0.9854	FALSE
cholesterol metabolic process	74	0.24459	0.61058	0.76959	79	-0.2717	0.39486	0.60842	FALSE
recycling endosome membrane	64	0.26551	0.48299	0.69453	65	-0.25037	0.61362	0.73716	FALSE
caveola	84	0.24382	0.56816	0.745	86	-0.31524	0.1359	0.42393	FALSE
long-term memory	39	0.39978	0.088771	0.29271	39	-0.28014	0.57445	0.72861	FALSE
basolateral plasma membrane	179	0.24088	0.36357	0.62333	194	-0.28232	0.072906	0.41446	FALSE
lipid binding	230	0.26531	0.11419	0.44647	233	0.27853	0.059492	0.67194	FALSE
triglyceride metabolic process	28	0.55301	0.00562	0.056347	29	-0.30525	0.548	0.71622	FALSE
enzyme binding	380	0.23668	0.19328	0.5382	382	-0.24117	0.13726	0.50736	FALSE
phospholipid binding	84	0.21886	0.77206	0.85327	89	-0.26091	0.43378	0.63701	FALSE
enzyme activator activity	26	0.46355	0.066144	0.21712	26	-0.30462	0.57568	0.73903	FALSE
cholesterol biosynthetic process	26	0.38953	0.22376	0.43899	28	0.35609	0.33175	0.75349	FALSE
activation of protein kinase activity	89	0.22834	0.69471	0.8055	61	-0.24958	0.64827	0.75314	FALSE
skeletal muscle cell differentiation	39	0.50517	0.006366	0.068202	41	-0.27412	0.60475	0.74144	FALSE
pyridoxal phosphate binding	43	0.31319	0.34742	0.57872	42	-0.36154	0.17191	0.42104	FALSE
centrosome	486	0.21287	0.42341	0.65477	486	-0.22218	0.28978	0.59192	FALSE
centriole	126	0.21299	0.75149	0.81815	126	-0.2841	0.1595	0.46311	FALSE
spindle	175	0.20279	0.79296	0.82321	180	-0.27659	0.11316	0.4392	FALSE
hydrolase activity, acting on glycosyl bonds	66	0.26969	0.46047	0.67612	68	-0.32202	0.16553	0.43592	FALSE
angiogenesis	219	0.25674	0.18424	0.49704	221	-0.29865	0.021332	0.34925	FALSE
peptidyl-prolyl cis-trans isomerase activity	34	0.37637	0.18312	0.40938	33	0.48406	0.021268	0.25705	FALSE
isomerase activity	124	0.27432	0.21454	0.49832	123	0.38778	0.0021756	0.25848	FALSE
protein peptidyl-prolyl isomerization	34	0.37637	0.18312	0.40938	33	0.48406	0.021268	0.25705	FALSE
mitochondrial matrix	203	0.33993	0.0023177	0.16583	209	0.29654	0.033605	0.62507	FALSE
negative regulation of catalytic activity	50	0.30251	0.34891	0.59095	51	0.31656	0.28617	0.7259	FALSE
peptidase inhibitor activity	57	0.30267	0.30109	0.5478	53	-0.38021	0.071286	0.35092	FALSE
negative regulation of peptidase activity	56	0.33764	0.15494	0.40444	53	-0.37959	0.072083	0.35054	FALSE
GTP binding	332	0.29078	0.012423	0.28723	333	0.25506	0.094681	0.69845	FALSE
GTPase activity	265	0.31578	0.0048833	0.2126	269	0.22833	0.39318	0.82992	FALSE
endosome membrane	154	0.28345	0.12362	0.43685	186	0.29554	0.048834	0.64865	FALSE
endocytic vesicle	53	0.33403	0.18826	0.4395	55	-0.32033	0.23772	0.48204	FALSE
GDP binding	69	0.48057	0.00051186	0.033517	70	-0.25091	0.60834	0.72903	FALSE
ruffle	102	0.29428	0.16971	0.45377	104	0.21896	0.77952	0.89803	FALSE
intracellular protein transport	287	0.18082	0.93991	0.87531	271	0.24894	0.17682	0.73079	FALSE
membrane raft	254	0.22685	0.40067	0.65233	252	-0.24085	0.26924	0.55756	FALSE
early endosome membrane	116	0.34476	0.024136	0.22672	123	0.2809	0.19917	0.70758	FALSE
positive regulation of smooth muscle cell migration	37	0.39051	0.12525	0.33434	36	0.31124	0.44453	0.81707	FALSE
positive regulation of smooth muscle cell proliferation	74	0.28509	0.31805	0.57642	73	-0.35767	0.063027	0.34806	FALSE
Rab protein signal transduction	54	0.28365	0.43358	0.65595	NA	NA	NA	NA	FALSE
melanosome	82	0.22277	0.76242	0.84089	82	-0.32709	0.1062	0.39325	FALSE
cell migration	214	0.26126	0.16018	0.48463	220	-0.2147	0.66226	0.72185	FALSE
skeletal system development	80	0.37713	0.020144	0.19517	81	-0.23057	0.72493	0.79084	FALSE
skeletal system morphogenesis	37	0.33716	0.29182	0.52501	37	0.27681	0.62188	0.87314	FALSE
face morphogenesis	32	0.29673	0.53579	0.73308	32	0.31981	0.44034	0.81275	FALSE
sensory perception of sound	106	0.29279	0.16588	0.45228	115	-0.30098	0.11649	0.42438	FALSE
positive regulation of canonical Wnt signaling pathway	93	0.18951	0.946	0.93488	94	-0.33796	0.056683	0.34681	FALSE
cellular response to amino acid stimulus	57	0.26764	0.50807	0.71286	55	-0.28572	0.42435	0.63106	FALSE
visual perception	95	0.25914	0.41001	0.64901	102	-0.2498	0.48582	0.67	FALSE
wound healing	86	0.26614	0.39713	0.62958	89	-0.21645	0.82564	0.84913	FALSE
protein localization to nucleus	35	0.58139	0.0012433	0.013205	34	0.36876	0.20266	0.67435	FALSE
osteoblast differentiation	68	0.35408	0.074755	0.30297	64	-0.26989	0.48281	0.66959	FALSE
ossification	80	0.34886	0.056908	0.28322	85	-0.2221	0.80837	0.83177	FALSE
response to mechanical stimulus	60	0.32354	0.19249	0.44823	56	-0.30306	0.31187	0.54909	FALSE
response to nutrient levels	51	0.27842	0.4834	0.6936	52	0.37105	0.087593	0.6074	FALSE
response to estradiol	94	0.30716	0.14335	0.43044	96	-0.33883	0.041582	0.34496	FALSE
cellular response to fibroblast growth factor stimulus	28	0.51446	0.017041	0.10229	30	-0.40919	0.13389	0.36537	FALSE
response to steroid hormone	30	0.39647	0.16009	0.37356	30	-0.29445	0.58477	0.73861	FALSE
response to cAMP	43	0.35036	0.19697	0.43385	44	-0.29146	0.47686	0.66879	FALSE
cellular response to retinoic acid	49	0.23588	0.77307	0.86889	48	-0.46496	0.0075577	0.218	FALSE
cellular response to epidermal growth factor stimulus	52	0.3229	0.23552	0.48396	52	-0.38259	0.065829	0.34672	FALSE
cellular response to transforming growth factor beta stimulus	59	0.33223	0.16776	0.42977	59	-0.44234	0.0061963	0.21592	FALSE
chromatin	136	0.22986	0.55279	0.72541	136	-0.33861	0.014248	0.31369	FALSE
glutathione metabolic process	40	0.3719	0.14175	0.36199	37	0.27576	0.62647	0.87274	FALSE
chromosome	370	0.25168	0.09417	0.45554	401	-0.28232	0.0064633	0.35003	FALSE
DNA duplex unwinding	68	0.21215	0.86703	0.90059	68	-0.3773	0.038122	0.31421	FALSE
chromosome, centromeric region	126	0.2958	0.11935	0.41653	135	-0.26968	0.23265	0.52064	FALSE
cell division	342	0.25762	0.07867	0.43952	344	0.21359	0.53202	0.83232	FALSE
DNA helicase activity	52	0.22609	0.81978	0.88962	54	-0.36304	0.10683	0.37211	FALSE
kinetochore	118	0.28738	0.16426	0.45191	121	-0.20404	0.87984	0.85645	FALSE
condensed chromosome kinetochore	85	0.32116	0.10948	0.37749	90	0.22644	0.7449	0.90275	FALSE
cell projection organization	167	0.20631	0.76193	0.8162	174	-0.22981	0.51606	0.67904	FALSE
retina development in camera-type eye	61	0.31742	0.21276	0.4684	60	-0.22677	0.82969	0.86576	FALSE
photoreceptor connecting cilium	37	0.21719	0.9062	0.94509	39	-0.30065	0.45669	0.65399	FALSE
protein heterodimerization activity	271	0.3619	0.00015024	0.087223	269	-0.2451	0.19866	0.53017	FALSE
protein stabilization	162	0.29629	0.065462	0.36345	163	-0.31446	0.022851	0.34465	FALSE
signaling receptor binding	252	0.25329	0.16669	0.4938	271	-0.20981	0.68289	0.72213	FALSE
heat shock protein binding	67	0.20005	0.91762	0.93624	67	0.30346	0.26176	0.72335	FALSE
response to glucose	65	0.32738	0.15461	0.42557	69	0.25937	0.53821	0.84193	FALSE
hematopoietic progenitor cell differentiation	69	0.32282	0.16533	0.43377	69	-0.40164	0.015864	0.27897	FALSE
protein dephosphorylation	153	0.26151	0.23646	0.53386	157	-0.23563	0.49158	0.66931	FALSE
protein serine/threonine phosphatase activity	47	0.34198	0.19544	0.43811	47	0.24376	0.75654	0.91814	FALSE
chaperone-mediated protein folding	23	0.40163	0.22086	0.4372	22	0.59929	0.0066053	0.097039	FALSE
ribonucleoprotein complex	155	0.40729	0.00032473	0.055688	147	-0.28617	0.11541	0.43287	FALSE
polysome	40	0.45341	0.020351	0.13363	38	-0.42586	0.057441	0.30473	FALSE
positive regulation of translation	75	0.37977	0.028929	0.20757	76	-0.33183	0.10447	0.38966	FALSE
cytoplasmic ribonucleoprotein granule	68	0.39915	0.017887	0.16579	70	-0.3225	0.15435	0.43261	FALSE
epidermal growth factor receptor signaling pathway	33	0.32803	0.36274	0.59121	34	-0.48315	0.020367	0.23699	FALSE
positive regulation of DNA replication	31	0.41637	0.11149	0.30681	29	0.33086	0.42137	0.82409	FALSE
positive regulation of receptor internalization	24	0.26564	0.7762	0.89502	23	-0.32671	0.52533	0.70073	FALSE
positive regulation of DNA biosynthetic process	22	0.30367	0.62642	0.80493	21	0.26815	0.80736	0.94999	FALSE
canonical Wnt signaling pathway	58	0.24652	0.66903	0.80752	58	-0.27322	0.50318	0.68071	FALSE
positive regulation of DNA binding	31	0.32235	0.42719	0.6499	33	0.28045	0.64246	0.88208	FALSE
positive regulation of mitotic nuclear division	22	0.346	0.44538	0.65473	20	0.39596	0.3068	0.71902	FALSE
metal ion transport	28	0.2366	0.86675	0.93917	27	0.48968	0.035474	0.31271	FALSE
organelle membrane	60	0.34721	0.11529	0.36153	68	-0.25428	0.58708	0.72105	FALSE
protein N-linked glycosylation	42	0.26111	0.64779	0.80719	41	0.41838	0.056005	0.43785	FALSE
transcription, DNA-templated	98	0.21952	0.7457	0.82116	88	-0.24765	0.55897	0.69984	FALSE
SH3 domain binding	117	0.19672	0.89025	0.89106	117	-0.3912	0.0024296	0.23334	FALSE
regulation of cell morphogenesis	25	0.43744	0.11997	0.30341	27	0.28159	0.69421	0.90748	FALSE
cortical actin cytoskeleton organization	27	0.27402	0.71026	0.85577	27	0.27717	0.71344	0.919	FALSE
Rho GTPase binding	41	0.2833	0.52671	0.72015	42	-0.40374	0.071827	0.34129	FALSE
actin filament organization	123	0.42758	0.00048528	0.046824	120	-0.2581	0.36155	0.59678	FALSE
cytoskeleton organization	108	0.27055	0.29348	0.56	117	-0.36045	0.011743	0.2962	FALSE
protein localization to membrane	22	0.31	0.59901	0.78769	22	0.33874	0.4958	0.8307	FALSE
myelin sheath	181	0.41185	0.00015588	0.037306	181	-0.27056	0.14142	0.46615	FALSE
ruffle membrane	82	0.43567	0.0015101	0.0704	83	-0.31308	0.15283	0.43355	FALSE
mitochondrial large ribosomal subunit	58	0.60421	0.00017328	0.00022706	57	0.36235	0.099861	0.62339	FALSE
mitochondrial translation	35	0.5484	0.0024867	0.036067	35	0.37712	0.18869	0.67697	FALSE
neurogenesis	56	0.43279	0.0095321	0.11925	56	0.22149	0.86703	0.95123	FALSE
actin binding	336	0.28271	0.016117	0.31969	335	-0.28749	0.0087327	0.34747	FALSE
actin filament binding	178	0.24817	0.29938	0.58077	177	-0.2885	0.076445	0.40431	FALSE
cellular response to cAMP	47	0.28244	0.48799	0.69441	45	0.24187	0.78423	0.91699	FALSE
regulation of actin cytoskeleton organization	71	0.22724	0.7442	0.83946	71	-0.27292	0.42649	0.63144	FALSE
regulation of cell shape	141	0.33705	0.013773	0.22337	134	-0.32714	0.029283	0.35078	FALSE
positive regulation of substrate adhesion-dependent cell spreading	35	0.22632	0.88135	0.94071	36	-0.38163	0.15543	0.39245	FALSE
actin filament bundle assembly	43	0.51712	0.0016043	0.039429	32	-0.42731	0.077368	0.33486	FALSE
actin filament	85	0.24793	0.53771	0.72084	86	-0.32963	0.088757	0.38186	FALSE
erythrocyte development	20	0.30988	0.62128	0.804	24	0.36169	0.35371	0.76988	FALSE
lamellipodium assembly	34	0.38873	0.14714	0.36162	34	-0.26637	0.70962	0.82201	FALSE
immune system process	328	0.25541	0.097293	0.45138	318	-0.266	0.050754	0.42102	FALSE
innate immune response	264	0.30943	0.0070338	0.23007	277	-0.19583	0.86403	0.7935	FALSE
P-body	72	0.35296	0.065792	0.29358	74	-0.24496	0.6401	0.74559	FALSE
regulation of immune response	26	0.22091	0.92894	0.9689	26	0.25756	0.82415	0.94921	FALSE
positive regulation of interleukin-6 production	49	0.3781	0.08326	0.29492	74	-0.37476	0.033721	0.30273	FALSE
osteoclast differentiation	32	0.4774	0.024823	0.13504	28	-0.33567	0.40222	0.60602	FALSE
kinase binding	107	0.27418	0.27854	0.54681	107	-0.22948	0.66215	0.74543	FALSE
negative regulation of protein phosphorylation	86	0.24124	0.58935	0.75187	86	0.28268	0.29177	0.76714	FALSE
phosphatidylinositol-3-phosphate binding	39	0.20154	0.95508	0.96851	40	-0.29244	0.51266	0.68696	FALSE
phosphatidylinositol-4-phosphate binding	26	0.36338	0.30904	0.52935	29	0.32633	0.44214	0.82347	FALSE
negative regulation of NF-kappaB transcription factor activity	67	0.40925	0.014357	0.1444	66	-0.29117	0.32451	0.55569	FALSE
negative regulation of epithelial cell proliferation	53	0.44433	0.011701	0.10837	52	-0.46027	0.0059844	0.21763	FALSE
positive regulation of protein serine/threonine kinase activity	43	0.35891	0.16649	0.3964	45	0.35142	0.17954	0.68922	FALSE
negative regulation of canonical Wnt signaling pathway	113	0.31645	0.077517	0.34567	112	-0.40855	0.0013914	0.22599	FALSE
negative regulation of cell growth	110	0.32142	0.065987	0.33518	107	-0.25629	0.40666	0.61633	FALSE
protein phosphatase 2A binding	37	0.27264	0.62624	0.79339	38	0.24825	0.79116	0.92294	FALSE
positive regulation of protein-containing complex assembly	50	0.41202	0.040152	0.19698	48	0.30072	0.39787	0.81839	FALSE
regulation of growth	73	0.41595	0.0063519	0.11816	69	-0.33777	0.11065	0.38761	FALSE
positive regulation of epithelial cell proliferation	66	0.44488	0.0036095	0.082392	64	-0.41308	0.013225	0.25625	FALSE
negative regulation of epithelial to mesenchymal transition	20	0.30542	0.64126	0.81953	25	-0.32781	0.49198	0.67613	FALSE
positive regulation of JUN kinase activity	36	0.48746	0.012598	0.10186	31	0.35224	0.29957	0.73261	FALSE
response to unfolded protein	49	0.19732	0.94668	0.96201	49	-0.4264	0.028645	0.28697	FALSE
mitogen-activated protein kinase kinase kinase binding	23	0.32351	0.50724	0.72202	23	0.35024	0.40738	0.82209	FALSE
negative regulation of MAP kinase activity	39	0.40726	0.075862	0.2667	38	0.18739	0.98208	0.98756	FALSE
phosphatidylinositol 3-kinase binding	22	0.30445	0.62331	0.80434	23	-0.30761	0.61588	0.76816	FALSE
extrinsic apoptotic signaling pathway via death domain receptors	26	0.39234	0.21501	0.43483	25	0.3948	0.2237	0.67984	FALSE
negative regulation of fibroblast proliferation	28	0.4453	0.079587	0.24472	28	-0.35398	0.3279	0.53975	FALSE
regulation of I-kappaB kinase/NF-kappaB signaling	24	0.43923	0.1247	0.30288	23	-0.38588	0.29218	0.49407	FALSE
intrinsic apoptotic signaling pathway in response to endoplasmic reticulum stress	35	0.38312	0.16039	0.38187	33	-0.25417	0.79474	0.86999	FALSE
cellular oxidant detoxification	59	0.45662	0.0027615	0.075718	60	0.34269	0.13271	0.66512	FALSE
peroxidase activity	25	0.47107	0.070402	0.21692	26	-0.27395	0.73487	0.85529	FALSE
positive regulation of NF-kappaB transcription factor activity	115	0.26878	0.28173	0.55863	115	-0.26789	0.29988	0.55452	FALSE
positive regulation of cell division	36	0.34587	0.26278	0.49879	37	-0.35142	0.22812	0.46875	FALSE
kidney development	105	0.33696	0.036852	0.26727	130	-0.29925	0.09111	0.40374	FALSE
peroxisome	121	0.28752	0.16381	0.45241	116	0.2546	0.38812	0.82138	FALSE
NADP binding	30	0.26727	0.71331	0.85443	30	-0.26131	0.76301	0.86627	FALSE
peroxisomal membrane	51	0.33053	0.21006	0.45913	52	0.26207	0.61876	0.86161	FALSE
mitochondrial intermembrane space	79	0.49496	0.00017001	0.013119	85	0.37611	0.016139	0.38335	FALSE
ureteric bud development	36	0.42446	0.065827	0.23736	36	-0.35645	0.24247	0.46708	FALSE
antioxidant activity	20	0.62654	0.0038853	0.031046	22	0.32129	0.57746	0.85996	FALSE
response to radiation	32	0.38344	0.17268	0.39621	31	-0.42143	0.10065	0.34173	FALSE
response to UV	45	0.30761	0.3547	0.5904	45	0.28898	0.47758	0.84975	FALSE
response to lead ion	21	0.47705	0.08985	0.24392	21	0.37262	0.36617	0.77096	FALSE
response to activity	45	0.3289	0.26126	0.49635	47	-0.25419	0.71013	0.80445	FALSE
response to fatty acid	20	0.51507	0.048659	0.17139	23	-0.40554	0.23175	0.43612	FALSE
cellular response to growth factor stimulus	65	0.31881	0.18611	0.4482	66	-0.41368	0.011746	0.25862	FALSE
nucleic acid phosphodiester bond hydrolysis	100	0.20958	0.82019	0.86263	102	-0.24334	0.54255	0.69003	FALSE
nuclease activity	105	0.21993	0.72253	0.81079	107	-0.24771	0.48943	0.67083	FALSE
retrograde vesicle-mediated transport, Golgi to endoplasmic reticulum	40	0.2381	0.79719	0.88657	40	0.37095	0.15665	0.66467	FALSE
cis-Golgi network	43	0.36827	0.14046	0.36141	43	-0.25027	0.75196	0.83239	FALSE
methyltransferase activity	159	0.27184	0.17207	0.47208	167	0.24145	0.40697	0.83562	FALSE
protein methylation	28	0.3479	0.34663	0.57364	25	0.37486	0.28932	0.71712	FALSE
methylation	157	0.28324	0.12247	0.43557	166	0.24017	0.42174	0.8314	FALSE
negative regulation of protein ubiquitination	49	0.29609	0.38689	0.62041	50	-0.2697	0.57865	0.72123	FALSE
mRNA processing	323	0.33089	0.00029652	0.14353	332	-0.30786	0.0024048	0.30191	FALSE
RNA splicing	244	0.38838	0.00030349	0.048042	251	-0.27369	0.059458	0.4196	FALSE
dendrite morphogenesis	45	0.25836	0.65019	0.80549	45	-0.31969	0.31522	0.5394	FALSE
nuclear envelope	172	0.18851	0.92042	0.88722	174	0.24355	0.36507	0.81806	FALSE
mRNA 3'-UTR binding	66	0.32357	0.17566	0.43588	69	-0.48347	0.00039659	0.14502	FALSE
regulation of mRNA stability	27	0.34456	0.37632	0.5919	26	-0.40824	0.17668	0.39635	FALSE
mRNA 3'-UTR AU-rich region binding	25	0.32203	0.50233	0.71273	25	-0.36856	0.31214	0.52649	FALSE
cellular response to nerve growth factor stimulus	41	0.33854	0.24488	0.48082	42	-0.35397	0.19698	0.43543	FALSE
magnesium ion binding	192	0.23585	0.38506	0.64064	194	-0.25572	0.21812	0.52464	FALSE
structural molecule activity	78	0.29498	0.24415	0.502	78	-0.41534	0.0055933	0.23451	FALSE
bicellular tight junction	101	0.31791	0.083568	0.35878	99	-0.41152	0.001808	0.20989	FALSE
oxidoreductase activity, acting on the CH-CH group of donors	26	0.32125	0.47303	0.69539	26	-0.22157	0.93387	0.96672	FALSE
iron-sulfur cluster binding	62	0.34973	0.10538	0.33936	65	0.30406	0.27232	0.72887	FALSE
4 iron, 4 sulfur cluster binding	40	0.27435	0.57789	0.76402	40	0.28725	0.52882	0.8422	FALSE
circadian rhythm	81	0.301	0.19987	0.47237	79	-0.45267	0.0014059	0.18439	FALSE
iron ion binding	101	0.39402	0.003482	0.11864	103	-0.29243	0.17609	0.46801	FALSE
MAPK cascade	79	0.23919	0.63771	0.78648	78	-0.252	0.56692	0.70503	FALSE
defense response	46	0.42443	0.035115	0.17844	39	0.23777	0.83814	0.9498	FALSE
negative regulation of protein-containing complex assembly	34	0.30933	0.44372	0.66751	36	0.34157	0.29024	0.72726	FALSE
cellular response to heat	47	0.36392	0.12896	0.36219	48	-0.24413	0.75477	0.84369	FALSE
cellular response to unfolded protein	20	0.30139	0.65791	0.82847	NA	NA	NA	NA	FALSE
cellular response to drug	70	0.28133	0.3525	0.59791	71	-0.29863	0.26673	0.51972	FALSE
response to amino acid	37	0.29589	0.48697	0.70153	34	0.22008	0.9187	0.97979	FALSE
positive regulation of cysteine-type endopeptidase activity involved in apoptotic process	48	0.28512	0.47322	0.68523	50	-0.37575	0.089606	0.34984	FALSE
cellular response to hydrogen peroxide	69	0.3055	0.23324	0.49308	67	-0.28278	0.38107	0.60013	FALSE
cellular response to cadmium ion	27	0.511	0.01837	0.11729	27	-0.26444	0.76957	0.87142	FALSE
cellular response to estradiol stimulus	37	0.28112	0.57502	0.76416	34	-0.35776	0.25287	0.47216	FALSE
cellular response to organic cyclic compound	72	0.42846	0.0057951	0.093711	62	-0.21596	0.88984	0.89125	FALSE
cellular response to gamma radiation	29	0.39305	0.18069	0.39678	28	-0.29695	0.59396	0.74696	FALSE
heterochromatin	37	0.22905	0.8593	0.92544	38	-0.42996	0.050613	0.30018	FALSE
PML body	95	0.26979	0.332	0.5859	94	-0.24742	0.53809	0.69145	FALSE
mitotic spindle pole	28	0.19223	0.97371	0.98894	34	-0.30528	0.47005	0.67351	FALSE
embryonic placenta development	23	0.25993	0.80438	0.91241	24	-0.61266	0.0018131	0.17346	FALSE
spindle pole	130	0.24628	0.41758	0.65624	129	0.22757	0.63536	0.86154	FALSE
positive regulation of cold-induced thermogenesis	69	0.28193	0.36632	0.60809	72	0.31114	0.1998	0.69877	FALSE
transcription coactivator activity	201	0.29519	0.040779	0.33456	192	-0.32898	0.0051886	0.29941	FALSE
positive regulation of nucleic acid-templated transcription	78	0.25607	0.48898	0.69911	71	0.26439	0.48354	0.84477	FALSE
oxidoreductase activity, acting on the CH-OH group of donors, NAD or NADP as acceptor	35	0.24081	0.82025	0.90811	37	-0.18293	0.98698	0.98689	FALSE
steroid biosynthetic process	47	0.46055	0.0095719	0.10446	50	0.18781	0.98032	0.98558	FALSE
sterol biosynthetic process	27	0.50901	0.019644	0.11735	28	0.254	0.82827	0.94986	FALSE
negative regulation of protein catabolic process	37	0.22647	0.87152	0.933	36	-0.56441	0.0017843	0.23206	FALSE
phosphatidylinositol-3,4-bisphosphate binding	24	0.33442	0.45017	0.66662	24	-0.45208	0.10596	0.35029	FALSE
positive regulation of peptidyl-serine phosphorylation	80	0.22426	0.7487	0.83548	75	-0.36978	0.033333	0.3171	FALSE
intrinsic apoptotic signaling pathway in response to DNA damage	49	0.42242	0.026926	0.16598	41	-0.27723	0.58163	0.72939	FALSE
fatty acid beta-oxidation	39	0.45526	0.023519	0.14404	39	0.32502	0.33974	0.77221	FALSE
fatty acid metabolic process	149	0.33915	0.012355	0.20977	156	-0.22239	0.65978	0.72819	FALSE
flavin adenine dinucleotide binding	61	0.2233	0.80721	0.87838	62	0.24764	0.67475	0.88056	FALSE
histone acetyltransferase activity	44	0.30257	0.3941	0.61785	40	0.37169	0.15482	0.66525	FALSE
histone acetylation	45	0.29089	0.45232	0.66593	48	0.46204	0.0098512	0.25071	FALSE
RNA polymerase II regulatory region sequence-specific DNA binding	261	0.34311	0.00045086	0.13011	252	-0.20204	0.79923	0.76892	FALSE
rhythmic process	129	0.22972	0.58137	0.73887	138	-0.42582	0.00040445	0.14314	FALSE
nuclear chromatin	199	0.30308	0.026784	0.30442	206	-0.30808	0.016292	0.34881	FALSE
histone deacetylase binding	110	0.19183	0.92743	0.91586	110	-0.38753	0.0034302	0.24379	FALSE
histone H3 acetylation	43	0.24544	0.73761	0.85612	43	0.38249	0.10169	0.62097	FALSE
histone acetyltransferase binding	32	0.48783	0.017213	0.11885	33	-0.38871	0.16222	0.39656	FALSE
limb development	39	0.29554	0.48081	0.69283	39	0.2968	0.48858	0.83582	FALSE
protein sumoylation	28	0.24815	0.82088	0.91537	26	-0.40244	0.19196	0.41197	FALSE
protein tyrosine kinase binding	29	0.20487	0.95093	0.97892	32	-0.33615	0.34277	0.55517	FALSE
ciliary base	31	0.26474	0.72039	0.8556	32	-0.21413	0.94377	0.96084	FALSE
transcription corepressor activity	167	0.25457	0.27502	0.56295	151	-0.29693	0.071529	0.3929	FALSE
positive regulation of neuron differentiation	89	0.24553	0.54705	0.72445	85	-0.41904	0.0026417	0.21858	FALSE
negative regulation of Notch signaling pathway	36	0.3018	0.47942	0.68809	34	0.45459	0.035891	0.35193	FALSE
negative regulation of nucleic acid-templated transcription	38	0.22314	0.87786	0.93614	36	-0.31182	0.43477	0.63092	FALSE
ubiquitin-dependent ERAD pathway	64	0.29308	0.30943	0.5654	66	-0.29255	0.31475	0.55218	FALSE
DNA-binding transcription factor activity, RNA polymerase II-specific	242	0.37526	0.00015263	0.071473	275	-0.26765	0.058315	0.42858	FALSE
embryonic limb morphogenesis	40	0.29012	0.48439	0.69318	42	-0.27067	0.62793	0.75341	FALSE
positive regulation of insulin secretion	40	0.40723	0.065614	0.24285	39	-0.35753	0.199	0.43667	FALSE
protein localization	77	0.26657	0.42251	0.65498	84	-0.33601	0.076013	0.36773	FALSE
anaphase-promoting complex	22	0.52477	0.029594	0.13345	22	0.50024	0.059047	0.38075	FALSE
protein K11-linked ubiquitination	26	0.47099	0.05594	0.20273	26	0.44827	0.099264	0.54516	FALSE
spindle microtubule	33	0.34591	0.28833	0.5171	42	-0.28278	0.55412	0.7105	FALSE
cell redox homeostasis	56	0.49211	0.0012132	0.034695	57	0.31441	0.26861	0.71399	FALSE
positive regulation of autophagy	47	0.33678	0.21545	0.45505	53	-0.38881	0.05675	0.33069	FALSE
proteolysis involved in cellular protein catabolic process	45	0.41275	0.045931	0.21445	42	0.30305	0.42142	0.83322	FALSE
positive regulation of neuron apoptotic process	67	0.28794	0.34387	0.58381	64	-0.28397	0.38983	0.60042	FALSE
carboxypeptidase activity	25	0.3582	0.34788	0.57369	25	0.30768	0.58167	0.86	FALSE
positive regulation of neural precursor cell proliferation	27	0.3044	0.55584	0.75169	26	-0.31474	0.52543	0.70014	FALSE
nuclear membrane	224	0.21512	0.60085	0.73497	221	0.2705	0.091993	0.68326	FALSE
microtubule binding	214	0.18125	0.94671	0.89542	223	-0.22141	0.55165	0.68628	FALSE
cell death	36	0.36004	0.20937	0.44745	34	-0.32359	0.38717	0.59779	FALSE
blood coagulation	45	0.27943	0.52253	0.72027	42	-0.37324	0.14007	0.38759	FALSE
hemostasis	28	0.2066	0.95232	0.97841	26	-0.37281	0.27779	0.49177	FALSE
phospholipid biosynthetic process	55	0.28903	0.38977	0.62838	55	0.3263	0.22055	0.70289	FALSE
positive regulation of dendritic spine development	31	0.25878	0.75004	0.87447	31	-0.52333	0.0070879	0.22457	FALSE
protein serine/threonine kinase activator activity	25	0.39508	0.22953	0.43896	26	0.3248	0.49731	0.82731	FALSE
positive regulation of actin filament polymerization	46	0.3111	0.32914	0.57649	45	-0.25906	0.68997	0.79058	FALSE
cis-regulatory region sequence-specific DNA binding	54	0.32468	0.23014	0.47282	60	-0.34473	0.12142	0.39377	FALSE
methyl-CpG binding	21	0.36958	0.36643	0.57952	21	-0.38342	0.32349	0.52604	FALSE
methylated histone binding	54	0.25402	0.62715	0.78732	56	-0.3297	0.18672	0.44895	FALSE
protein autoubiquitination	65	0.23881	0.68992	0.81257	67	-0.22557	0.8218	0.85723	FALSE
replication fork	25	0.35687	0.35327	0.57845	26	-0.41932	0.14874	0.37556	FALSE
nuclear matrix	97	0.2996	0.15612	0.43768	96	-0.31366	0.096755	0.39959	FALSE
negative regulation of microtubule depolymerization	29	0.2424	0.83384	0.92455	29	0.31682	0.48669	0.84203	FALSE
microtubule associated complex	21	0.36931	0.36791	0.5797	21	-0.50239	0.063894	0.29351	FALSE
endopeptidase activity	86	0.22655	0.70916	0.81544	84	0.35929	0.038278	0.47801	FALSE
integrin binding	110	0.21052	0.80253	0.85456	113	-0.27288	0.26421	0.53569	FALSE
bone development	57	0.2439	0.67998	0.81037	57	0.2979	0.3508	0.78182	FALSE
lung development	96	0.29183	0.18787	0.47325	93	-0.35098	0.040188	0.3383	FALSE
embryonic cranial skeleton morphogenesis	26	0.28696	0.64504	0.8189	28	0.31626	0.5132	0.8388	FALSE
regulation of protein localization to plasma membrane	26	0.35081	0.35477	0.57887	26	-0.33533	0.43397	0.62828	FALSE
male gonad development	83	0.3923	0.0096154	0.14778	82	-0.35688	0.04317	0.34061	FALSE
response to estrogen	57	0.31894	0.22157	0.47282	56	-0.28376	0.43582	0.6321	FALSE
SH3/SH2 adaptor activity	21	0.43451	0.16861	0.36135	NA	NA	NA	NA	FALSE
positive regulation of signal transduction	39	0.23972	0.80389	0.89409	NA	NA	NA	NA	FALSE
protein dimerization activity	146	0.35118	0.00592	0.1709	140	-0.27792	0.16524	0.47087	FALSE
chaperone cofactor-dependent protein refolding	27	0.48258	0.040015	0.16536	26	-0.29466	0.63095	0.77304	FALSE
unfolded protein binding	88	0.32637	0.084734	0.34578	79	0.33002	0.1095	0.66437	FALSE
Hsp70 protein binding	46	0.33169	0.23463	0.4835	44	0.22868	0.86714	0.95272	FALSE
regulation of gene expression	240	0.22133	0.48801	0.6875	280	-0.28872	0.016182	0.35561	FALSE
regulation of cell cycle	134	0.3856	0.0017872	0.10331	135	-0.31391	0.040366	0.35956	FALSE
proteasome-mediated ubiquitin-dependent protein catabolic process	156	0.34376	0.0069863	0.19272	158	0.26959	0.18214	0.71322	FALSE
proteasome complex	60	0.34719	0.11529	0.36068	61	0.36219	0.081382	0.61004	FALSE
carbohydrate metabolic process	158	0.30212	0.056861	0.34699	157	0.24191	0.42459	0.81958	FALSE
glycogen metabolic process	33	0.39335	0.13717	0.34754	37	-0.35151	0.22752	0.46975	FALSE
NAD binding	41	0.37057	0.1368	0.36203	42	-0.30612	0.41027	0.61125	FALSE
SMAD binding	51	0.38175	0.076418	0.27567	51	-0.37714	0.082379	0.34685	FALSE
R-SMAD binding	20	0.45521	0.13099	0.31801	22	-0.42978	0.1632	0.39016	FALSE
response to gamma radiation	29	0.41428	0.12808	0.32829	26	0.38534	0.24786	0.69464	FALSE
cellular response to oxidative stress	72	0.36726	0.045679	0.23893	74	-0.29099	0.29587	0.54002	FALSE
cellular response to UV	50	0.32609	0.23832	0.4864	49	0.25474	0.68181	0.89562	FALSE
positive regulation of neuron death	45	0.42581	0.033531	0.17836	45	-0.29338	0.45206	0.65459	FALSE
transcription factor complex	183	0.34567	0.0032756	0.16568	199	-0.33166	0.0040314	0.29503	FALSE
protein-DNA complex	40	0.40866	0.06386	0.24371	39	-0.53236	0.0023952	0.14405	FALSE
site of double-strand break	55	0.31968	0.23131	0.48663	56	0.27058	0.52432	0.84359	FALSE
single-stranded RNA binding	40	0.37343	0.13789	0.36168	41	-0.44158	0.028595	0.28734	FALSE
spliceosomal snRNP assembly	22	0.55305	0.015345	0.093126	22	0.26795	0.81545	0.94805	FALSE
mRNA splicing, via spliceosome	125	0.52941	0.00016103	0.0002137	131	-0.23268	0.57625	0.70134	FALSE
Cajal body	51	0.36533	0.10979	0.33349	51	-0.2495	0.7179	0.80425	FALSE
cellular protein localization	66	0.28951	0.33568	0.58019	64	-0.4377	0.0056968	0.21572	FALSE
mitochondrial outer membrane	152	0.2753	0.16078	0.46414	150	0.30718	0.054461	0.63411	FALSE
response to osmotic stress	20	0.35285	0.44477	0.65577	21	-0.46257	0.11814	0.34104	FALSE
positive regulation of DNA-binding transcription factor activity	96	0.26178	0.37973	0.62345	92	-0.29926	0.1757	0.46134	FALSE
adipose tissue development	34	0.21733	0.9119	0.95344	34	0.48139	0.020821	0.28304	FALSE
fat cell differentiation	69	0.27318	0.41921	0.65553	68	-0.26718	0.48174	0.6671	FALSE
RNA polymerase II activating transcription factor binding	38	0.2784	0.59227	0.77017	44	-0.41202	0.049959	0.31136	FALSE
NF-kappaB binding	30	0.41071	0.12768	0.33226	31	0.32412	0.42852	0.83367	FALSE
tumor necrosis factor-mediated signaling pathway	31	0.44919	0.057352	0.21356	31	-0.25567	0.79141	0.87245	FALSE
G-protein beta/gamma-subunit complex binding	21	0.43473	0.16787	0.36285	22	0.27749	0.77422	0.94043	FALSE
cell body	105	0.35078	0.021177	0.2219	105	-0.28347	0.21306	0.4946	FALSE
midbody	153	0.23748	0.4402	0.66245	152	-0.259	0.27749	0.5493	FALSE
cell population proliferation	148	0.32005	0.031774	0.28315	142	0.22438	0.64844	0.86005	FALSE
heterotrimeric G-protein complex	30	0.41417	0.12192	0.31916	32	0.35453	0.27893	0.71917	FALSE
negative regulation of apoptotic signaling pathway	35	0.39329	0.13623	0.34665	34	0.4831	0.019829	0.27569	FALSE
negative regulation of DNA-binding transcription factor activity	56	0.44042	0.0076256	0.10392	60	-0.30076	0.30936	0.54646	FALSE
cell-cell signaling	51	0.44971	0.010546	0.10644	43	-0.37479	0.11951	0.37603	FALSE
regulation of inflammatory response	62	0.33735	0.13381	0.38832	64	0.26389	0.53234	0.84154	FALSE
positive regulation of T cell mediated cytotoxicity	26	0.44763	0.088921	0.25508	NA	NA	NA	NA	FALSE
cellular response to interleukin-4	24	0.42057	0.1643	0.36069	22	0.46427	0.10629	0.54367	FALSE
eye development	29	0.30781	0.51426	0.71955	36	-0.40985	0.090603	0.34732	FALSE
BMP signaling pathway	59	0.30202	0.30152	0.54804	55	-0.28963	0.3982	0.6073	FALSE
negative regulation of smoothened signaling pathway	25	0.41945	0.162	0.36059	24	-0.58474	0.0042305	0.18054	FALSE
ubiquitin binding	73	0.23198	0.70558	0.81887	72	0.25645	0.54807	0.84322	FALSE
mitotic cell cycle checkpoint	29	0.31572	0.47936	0.68873	26	-0.27513	0.73045	0.8524	FALSE
exonuclease activity	42	0.40025	0.073853	0.25596	44	-0.33165	0.26863	0.49728	FALSE
RNA phosphodiester bond hydrolysis, exonucleolytic	30	0.40897	0.13146	0.33458	30	-0.38111	0.20883	0.4323	FALSE
3'-5'-exoribonuclease activity	24	0.34076	0.4231	0.64951	24	-0.38633	0.27538	0.47881	FALSE
microtubule-based process	31	0.31281	0.47508	0.68556	32	0.28009	0.64909	0.88706	FALSE
lipid droplet	70	0.35978	0.057825	0.27274	77	0.33819	0.081285	0.63639	FALSE
response to organic substance	89	0.42089	0.0018584	0.081902	85	-0.33825	0.06645	0.35843	FALSE
glucose metabolic process	55	0.29196	0.37237	0.61714	53	0.36428	0.097189	0.62968	FALSE
endocrine pancreas development	21	0.39809	0.26844	0.47698	21	-0.38241	0.3253	0.53095	FALSE
response to cytokine	63	0.3488	0.095636	0.33466	59	-0.31232	0.24965	0.49765	FALSE
brown fat cell differentiation	28	0.49699	0.027737	0.131	28	-0.28211	0.67714	0.81001	FALSE
manganese ion binding	55	0.36511	0.092663	0.31838	55	0.3296	0.20813	0.70412	FALSE
multicellular organism growth	91	0.25868	0.43012	0.65529	91	-0.31379	0.13207	0.42031	FALSE
potassium ion import across plasma membrane	32	0.31003	0.46748	0.67823	30	-0.1961	0.97711	0.98493	FALSE
cell periphery	69	0.2586	0.51937	0.71874	67	-0.3615	0.065632	0.34249	FALSE
DNA-dependent DNA replication	20	0.23121	0.91656	0.97108	20	-0.33033	0.54954	0.72555	FALSE
endoplasmic reticulum-Golgi intermediate compartment	74	0.24888	0.57615	0.74805	73	-0.33595	0.10819	0.3895	FALSE
COPII-coated ER to Golgi transport vesicle	33	0.34955	0.27416	0.49901	33	-0.42909	0.077521	0.33466	FALSE
steroid hormone receptor activity	40	0.46506	0.014211	0.11694	42	0.39152	0.10169	0.59777	FALSE
nuclear receptor activity	32	0.47661	0.025548	0.13563	34	0.3295	0.36347	0.78308	FALSE
steroid hormone mediated signaling pathway	41	0.43754	0.026625	0.16479	NA	NA	NA	NA	FALSE
nuclear receptor transcription coactivator activity	59	0.24753	0.65136	0.79698	48	-0.36012	0.14439	0.39398	FALSE
RNA polymerase II transcription factor complex	64	0.49681	0.00017532	0.02208	65	0.26788	0.50889	0.83424	FALSE
regulation of lipid metabolic process	28	0.34445	0.36041	0.58143	29	0.24129	0.85685	0.95739	FALSE
hormone-mediated signaling pathway	25	0.45529	0.091774	0.25491	26	0.39914	0.21106	0.6828	FALSE
intracellular receptor signaling pathway	21	0.53935	0.028286	0.12123	24	0.34533	0.41703	0.83002	FALSE
regulation of translation	129	0.30358	0.081616	0.37064	133	-0.43962	0.00020346	0.16083	FALSE
transcription by RNA polymerase II	114	0.41314	0.0013074	0.070755	98	0.32847	0.068577	0.62105	FALSE
transcription regulatory region DNA binding	194	0.31164	0.019568	0.26702	NA	NA	NA	NA	FALSE
dendritic spine	183	0.25611	0.23834	0.54185	188	-0.33813	0.0036305	0.29402	FALSE
ubiquitin protein ligase binding	283	0.34163	0.00044209	0.1243	283	-0.28267	0.024575	0.37588	FALSE
regulation of G protein-coupled receptor signaling pathway	37	0.4284	0.057143	0.21891	36	0.4276	0.062929	0.44923	FALSE
positive regulation of protein binding	79	0.28974	0.27661	0.53998	78	-0.33223	0.10108	0.38915	FALSE
negative regulation of signal transduction	47	0.29836	0.40045	0.6275	46	-0.27659	0.55013	0.71373	FALSE
positive regulation of Rho protein signal transduction	25	0.40233	0.20869	0.42289	25	-0.45393	0.096851	0.3411	FALSE
positive regulation of protein ubiquitination	68	0.35108	0.082855	0.31743	68	0.3301	0.14468	0.67539	FALSE
cysteine-type endopeptidase inhibitor activity involved in apoptotic process	25	0.17517	0.98904	0.99525	22	0.26556	0.82546	0.9488	FALSE
negative regulation of cysteine-type endopeptidase activity involved in apoptotic process	72	0.22559	0.75763	0.84552	65	-0.21567	0.87074	0.88046	FALSE
cell cortex	157	0.28149	0.12964	0.43984	154	-0.29752	0.068735	0.39151	FALSE
protein kinase A binding	25	0.34693	0.39296	0.6171	27	-0.26963	0.74576	0.86067	FALSE
brain development	233	0.25687	0.16165	0.48949	244	-0.32871	0.0024365	0.2957	FALSE
B cell receptor signaling pathway	22	0.36233	0.38381	0.59066	29	-0.26522	0.75248	0.86434	FALSE
tRNA processing	85	0.24932	0.52546	0.71517	92	0.34197	0.047468	0.54915	FALSE
extrinsic apoptotic signaling pathway in absence of ligand	33	0.36386	0.22216	0.44779	27	0.50437	0.026358	0.27521	FALSE
post-embryonic development	83	0.28971	0.25067	0.52275	84	-0.3124	0.1438	0.432	FALSE
T cell homeostasis	24	0.38249	0.26929	0.48408	23	-0.24405	0.88811	0.94679	FALSE
activation of cysteine-type endopeptidase activity involved in apoptotic process	65	0.42189	0.011516	0.12248	66	0.28068	0.38723	0.81762	FALSE
spleen development	30	0.29262	0.58617	0.77158	27	-0.26384	0.7722	0.87214	FALSE
positive regulation of intrinsic apoptotic signaling pathway	30	0.45397	0.054205	0.2081	28	0.27504	0.72901	0.91691	FALSE
odontogenesis of dentin-containing tooth	43	0.47426	0.0085561	0.091811	46	-0.41063	0.047775	0.3053	FALSE
B cell homeostasis	24	0.39838	0.21938	0.4361	23	0.26414	0.81295	0.95118	FALSE
positive regulation of release of cytochrome c from mitochondria	27	0.30129	0.57057	0.76356	25	0.43994	0.11993	0.5816	FALSE
mammary gland development	27	0.37561	0.257	0.47245	26	-0.47897	0.05005	0.29177	FALSE
positive regulation of cell cycle	38	0.34889	0.24411	0.47208	35	-0.45577	0.030333	0.28705	FALSE
thymus development	39	0.25073	0.74571	0.86206	38	-0.47709	0.016871	0.23882	FALSE
protein phosphatase regulator activity	33	0.48386	0.021517	0.11947	33	-0.25713	0.77939	0.86447	FALSE
protein polyubiquitination	121	0.25595	0.36593	0.61636	144	0.23749	0.48556	0.84435	FALSE
carboxylic ester hydrolase activity	33	0.35233	0.26287	0.49097	33	0.33117	0.36577	0.7885	FALSE
lipid catabolic process	73	0.25059	0.56567	0.73993	75	0.2998	0.24023	0.71656	FALSE
structural constituent of cytoskeleton	53	0.28252	0.44708	0.66111	54	-0.30693	0.32189	0.54941	FALSE
cellular iron ion homeostasis	39	0.45551	0.023342	0.14385	41	0.35134	0.20627	0.69429	FALSE
negative regulation of translation	74	0.36972	0.038119	0.23056	75	-0.2563	0.53929	0.69124	FALSE
iron ion homeostasis	31	0.38365	0.1926	0.41493	32	-0.25476	0.78245	0.86608	FALSE
lipid storage	23	0.26094	0.80067	0.91106	23	0.56091	0.016038	0.1661	FALSE
stem cell population maintenance	54	0.39647	0.047627	0.22166	54	-0.29455	0.39096	0.60242	FALSE
somatic stem cell population maintenance	35	0.33707	0.31652	0.5491	32	-0.415	0.099701	0.34403	FALSE
hair follicle development	37	0.27482	0.61294	0.78736	35	-0.42077	0.074327	0.33551	FALSE
mitochondrial nucleoid	45	0.31912	0.30073	0.54361	46	0.3311	0.24702	0.71157	FALSE
cellular response to dexamethasone stimulus	37	0.36938	0.17826	0.40872	33	-0.4404	0.06377	0.30528	FALSE
Wnt signaling pathway	185	0.2535	0.24884	0.5482	182	-0.34056	0.0045936	0.2976	FALSE
vasculogenesis	54	0.3003	0.34104	0.58011	56	-0.27915	0.47112	0.65784	FALSE
regulation of cell differentiation	23	0.40963	0.19952	0.40843	25	-0.51637	0.028917	0.24686	FALSE
endoderm development	29	0.36294	0.27635	0.49356	29	-0.39301	0.19139	0.41966	FALSE
protein destabilization	48	0.29127	0.43677	0.65518	48	0.34978	0.18476	0.69144	FALSE
cellular response to leukemia inhibitory factor	108	0.2065	0.83767	0.86809	106	-0.23918	0.58189	0.70994	FALSE
embryonic organ development	40	0.30024	0.42684	0.65562	40	-0.28449	0.56018	0.71331	FALSE
metanephros development	26	0.26381	0.76713	0.88726	26	-0.30877	0.55598	0.72184	FALSE
gastrulation	30	0.36611	0.25068	0.47659	32	0.37098	0.22819	0.68947	FALSE
anatomical structure morphogenesis	22	0.30406	0.62532	0.8043	21	-0.36335	0.392	0.59622	FALSE
positive regulation of cell differentiation	43	0.45705	0.016043	0.11925	45	-0.43303	0.030164	0.28995	FALSE
heart looping	42	0.21376	0.90206	0.93968	44	-0.35754	0.16708	0.42057	FALSE
stem cell differentiation	29	0.25872	0.76032	0.88482	29	-0.31302	0.50972	0.69019	FALSE
nuclear transcription factor complex	20	0.27321	0.77817	0.90539	NA	NA	NA	NA	FALSE
negative regulation of signaling receptor activity	20	0.30166	0.6568	0.82858	20	0.4181	0.23675	0.67683	FALSE
retinol metabolic process	22	0.4956	0.056631	0.19364	26	0.39755	0.21544	0.67934	FALSE
condensed nuclear chromosome	32	0.22629	0.88621	0.94209	33	-0.30384	0.50139	0.68745	FALSE
nuclear chromosome	37	0.1728	0.98886	0.99017	41	-0.40281	0.078889	0.34352	FALSE
regulation of exocytosis	32	0.27134	0.66715	0.82237	33	-0.31	0.46772	0.6676	FALSE
apoptotic signaling pathway	42	0.3978	0.077018	0.26549	41	0.34649	0.22343	0.70459	FALSE
placenta development	32	0.27269	0.66117	0.81921	37	-0.28492	0.56739	0.72216	FALSE
SMAD protein signal transduction	46	0.42354	0.035814	0.1815	47	-0.40421	0.050061	0.3192	FALSE
response to interferon-gamma	21	0.26416	0.80606	0.91995	22	0.60945	0.0052042	0.077515	FALSE
branching involved in ureteric bud morphogenesis	33	0.23958	0.83002	0.91268	33	-0.44308	0.059785	0.30032	FALSE
protein kinase C binding	59	0.25078	0.631	0.78478	59	-0.33725	0.14611	0.41936	FALSE
centrosome cycle	39	0.34768	0.23714	0.47303	38	-0.27016	0.65796	0.78175	FALSE
establishment or maintenance of cell polarity	45	0.43159	0.029689	0.1669	25	-0.40263	0.20658	0.42719	FALSE
trans-Golgi network membrane	30	0.32188	0.4412	0.65397	31	0.27616	0.68088	0.89948	FALSE
fibroblast growth factor binding	23	0.45735	0.093356	0.26207	22	-0.40673	0.22253	0.43565	FALSE
intraciliary transport	28	0.31002	0.52411	0.72098	29	0.33389	0.40585	0.81481	FALSE
smoothened signaling pathway	61	0.28824	0.36307	0.60074	57	-0.42248	0.016717	0.25812	FALSE
fibrillar center	122	0.3029	0.095261	0.38181	121	-0.28282	0.17764	0.47217	FALSE
learning or memory	60	0.31239	0.24309	0.49293	58	-0.39046	0.044749	0.31273	FALSE
muscle contraction	43	0.24868	0.718	0.84606	41	0.33624	0.26011	0.72015	FALSE
RNA polymerase II transcription factor binding	42	0.19743	0.95147	0.96842	41	-0.34202	0.24153	0.47617	FALSE
Ras protein signal transduction	48	0.34543	0.18331	0.43432	46	-0.36349	0.14476	0.39236	FALSE
ubiquitin ligase complex	90	0.28213	0.28548	0.54625	94	0.25734	0.44659	0.826	FALSE
defense response to Gram-positive bacterium	58	0.52223	0.00034656	0.012299	53	0.2635	0.59116	0.86124	FALSE
defense response to Gram-negative bacterium	36	0.46121	0.027679	0.14754	34	0.2898	0.57704	0.86047	FALSE
histone deacetylase complex	32	0.22335	0.89581	0.94493	33	-0.3066	0.48466	0.67911	FALSE
mediator complex	35	0.28659	0.57709	0.76124	40	0.33237	0.29782	0.72809	FALSE
mRNA stabilization	24	0.40542	0.20206	0.41472	24	-0.29674	0.6527	0.7949	FALSE
exon-exon junction complex	20	0.30797	0.62794	0.81128	NA	NA	NA	NA	FALSE
protein phosphatase inhibitor activity	30	0.57263	0.0023411	0.029143	33	-0.35917	0.25149	0.47888	FALSE
endoplasmic reticulum unfolded protein response	46	0.49148	0.0024458	0.062279	44	0.32538	0.28507	0.72484	FALSE
regulation of signal transduction	34	0.40664	0.10636	0.30362	36	0.32741	0.35296	0.78001	FALSE
negative regulation of MAPK cascade	22	0.34186	0.46072	0.67295	22	-0.38007	0.30643	0.51991	FALSE
negative regulation of protein kinase activity	67	0.44246	0.0041019	0.085636	71	-0.20224	0.93267	0.92276	FALSE
regulation of cell migration	90	0.26313	0.40813	0.64882	83	-0.27425	0.35467	0.59313	FALSE
intermediate filament	47	0.26124	0.62026	0.78794	50	-0.26292	0.63043	0.7461	FALSE
cytoplasmic stress granule	62	0.32729	0.16547	0.43416	69	-0.40939	0.011699	0.25221	FALSE
protein folding	93	0.37115	0.014908	0.18777	94	0.25982	0.42729	0.82798	FALSE
ATPase binding	91	0.36597	0.022629	0.20903	95	-0.2197	0.77472	0.81244	FALSE
postsynaptic cytosol	25	0.42961	0.13721	0.33219	24	-0.29275	0.67063	0.80998	FALSE
positive regulation of ATPase activity	37	0.56273	0.00071878	0.017267	38	0.21424	0.93669	0.9821	FALSE
ATPase activator activity	23	0.61546	0.0020416	0.021968	23	-0.22114	0.94675	0.9769	FALSE
protein folding chaperone	25	0.38709	0.25503	0.46226	24	-0.32867	0.4998	0.6842	FALSE
keratinocyte differentiation	38	0.3639	0.19216	0.43045	38	-0.58952	0.00020084	0.11715	FALSE
Cul3-RING ubiquitin ligase complex	33	0.42559	0.075847	0.24386	33	-0.25031	0.81307	0.8774	FALSE
neural crest cell development	20	0.3928	0.30046	0.49974	22	0.31084	0.6233	0.88048	FALSE
protein monoubiquitination	36	0.40962	0.091377	0.28298	35	-0.23682	0.85175	0.90621	FALSE
translational elongation	22	0.46282	0.099927	0.26738	22	0.42685	0.18415	0.66707	FALSE
negative regulation of cell death	83	0.24876	0.54706	0.72478	79	-0.34589	0.062864	0.3469	FALSE
mRNA cis splicing, via spliceosome	21	0.32496	0.5428	0.74643	23	0.31648	0.56556	0.86226	FALSE
negative regulation of mRNA splicing, via spliceosome	21	0.41316	0.2274	0.43642	21	-0.39724	0.27306	0.48142	FALSE
alternative mRNA splicing, via spliceosome	20	0.33426	0.52414	0.72356	NA	NA	NA	NA	FALSE
cellular amino acid biosynthetic process	24	0.46692	0.08123	0.2264	24	0.2311	0.91604	0.97984	FALSE
blood vessel remodeling	33	0.33051	0.35126	0.57909	32	0.28011	0.64909	0.88873	FALSE
regulation of actin filament polymerization	33	0.3513	0.26753	0.49367	38	0.31725	0.38503	0.80457	FALSE
T cell differentiation	33	0.34131	0.30698	0.5391	36	0.30767	0.45926	0.82893	FALSE
epithelial to mesenchymal transition	35	0.2833	0.59734	0.77465	36	-0.5046	0.008525	0.22394	FALSE
gene expression	28	0.46836	0.048767	0.19219	NA	NA	NA	NA	FALSE
positive regulation of protein import into nucleus	47	0.3398	0.20379	0.44686	48	-0.36078	0.1432	0.39376	FALSE
regulation of circadian rhythm	60	0.33903	0.14239	0.39507	60	-0.45979	0.0038069	0.23417	FALSE
stress fiber	76	0.24601	0.59392	0.75287	76	-0.31962	0.13942	0.42406	FALSE
lung alveolus development	34	0.27944	0.61177	0.78622	35	-0.29696	0.51728	0.69315	FALSE
positive regulation of kinase activity	54	0.22484	0.81919	0.89172	54	-0.34477	0.15663	0.4216	FALSE
positive regulation of endothelial cell proliferation	64	0.47045	0.00087658	0.047572	60	-0.41887	0.014025	0.25428	FALSE
positive regulation of vascular endothelial growth factor production	20	0.47712	0.093617	0.25444	22	-0.42295	0.17699	0.39969	FALSE
vasculature development	24	0.42537	0.15159	0.34632	26	-0.41183	0.16784	0.3905	FALSE
spliceosomal complex	149	0.49745	0.0001564	0.00066603	154	0.21829	0.70631	0.87344	FALSE
U2-type precatalytic spliceosome	51	0.58172	0.00017289	0.0018212	51	0.23821	0.77413	0.92159	FALSE
catalytic step 2 spliceosome	79	0.52285	0.00017001	0.0030947	82	-0.26668	0.42846	0.63054	FALSE
intercellular bridge	68	0.24745	0.61509	0.77288	69	0.34038	0.10204	0.6538	FALSE
camera-type eye development	51	0.27868	0.48167	0.69214	55	-0.27641	0.49421	0.67299	FALSE
phosphatidylinositol binding	95	0.25287	0.46274	0.67596	94	0.29266	0.2033	0.69951	FALSE
epithelial cell differentiation	48	0.39978	0.055805	0.23701	47	0.35996	0.14085	0.65472	FALSE
translation initiation factor activity	48	0.46247	0.010021	0.09931	49	0.3573	0.14955	0.65981	FALSE
translational initiation	55	0.41157	0.030658	0.17405	56	0.35457	0.11244	0.65566	FALSE
ribosomal large subunit biogenesis	27	0.64609	0.00036377	0.0029709	27	0.41814	0.14467	0.63922	FALSE
preribosome, large subunit precursor	24	0.28593	0.67416	0.83868	24	0.33454	0.46645	0.84075	FALSE
cleavage furrow	48	0.31169	0.32844	0.56559	48	0.34652	0.19341	0.68205	FALSE
membrane protein ectodomain proteolysis	20	0.43089	0.19019	0.38974	20	0.30582	0.6599	0.89967	FALSE
tumor necrosis factor receptor binding	24	0.31101	0.54835	0.75677	21	0.22048	0.95244	0.98895	FALSE
multivesicular body	30	0.32249	0.4385	0.65654	34	0.48064	0.020821	0.274	FALSE
retrograde transport, endosome to Golgi	72	0.21855	0.80859	0.87316	72	-0.25981	0.52465	0.68955	FALSE
ubiquitin conjugating enzyme binding	33	0.25064	0.773	0.88433	33	0.4039	0.11778	0.62416	FALSE
cullin family protein binding	21	0.56758	0.014051	0.082441	21	0.34338	0.4804	0.84468	FALSE
positive regulation of ubiquitin-protein transferase activity	20	0.53336	0.034968	0.13542	NA	NA	NA	NA	FALSE
U2-type catalytic step 2 spliceosome	29	0.5674	0.0019486	0.037687	29	-0.28112	0.67275	0.80846	FALSE
brush border	61	0.26665	0.50271	0.70632	60	-0.26147	0.56963	0.71651	FALSE
protein targeting	40	0.32309	0.31281	0.55024	39	0.28908	0.53746	0.84366	FALSE
negative regulation of proteasomal ubiquitin-dependent protein catabolic process	31	0.40367	0.1374	0.34439	31	0.32271	0.43562	0.83314	FALSE
mitotic spindle organization	37	0.28926	0.52866	0.72642	38	-0.31312	0.41595	0.60692	FALSE
glucocorticoid receptor binding	21	0.30425	0.63635	0.81375	20	-0.33687	0.52039	0.70402	FALSE
nuclear chromosome, telomeric region	66	0.22607	0.77466	0.86124	67	-0.34989	0.087311	0.36617	FALSE
chromosome organization	34	0.31522	0.41535	0.65026	34	-0.30468	0.4751	0.67685	FALSE
telomere maintenance	38	0.19969	0.95621	0.97102	39	-0.31211	0.39122	0.60189	FALSE
mitotic G2 DNA damage checkpoint	22	0.31575	0.57033	0.76962	21	-0.27849	0.77075	0.87625	FALSE
response to zinc ion	27	0.31009	0.52546	0.7262	31	0.34323	0.33985	0.76934	FALSE
microvillus	63	0.35855	0.073815	0.29764	64	-0.39473	0.024415	0.29429	FALSE
leukocyte cell-cell adhesion	22	0.33045	0.50731	0.71703	NA	NA	NA	NA	FALSE
podosome	30	0.46875	0.039078	0.17224	31	0.29815	0.55885	0.86296	FALSE
phosphoprotein phosphatase activity	129	0.24692	0.41668	0.65518	132	-0.30008	0.097806	0.40442	FALSE
mitogen-activated protein kinase binding	27	0.36175	0.31048	0.52534	36	-0.40639	0.097145	0.34383	FALSE
cellular response to starvation	66	0.26072	0.52716	0.7208	68	-0.42098	0.0094302	0.2389	FALSE
positive regulation of lamellipodium assembly	27	0.50177	0.023281	0.12865	27	-0.23973	0.87752	0.93205	FALSE
tRNA binding	59	0.32495	0.1921	0.44794	62	-0.32273	0.18888	0.45153	FALSE
amino acid binding	21	0.26787	0.78998	0.91281	21	-0.4828	0.088206	0.31699	FALSE
response to X-ray	20	0.29593	0.68048	0.84928	21	0.2486	0.8792	0.98046	FALSE
positive regulation of p38MAPK cascade	24	0.48459	0.060416	0.19168	22	-0.39579	0.25709	0.4683	FALSE
negative regulation of cold-induced thermogenesis	41	0.45667	0.014889	0.12461	41	-0.48092	0.0087203	0.20856	FALSE
serine-type endopeptidase inhibitor activity	48	0.24233	0.73549	0.85564	46	-0.45076	0.017224	0.24443	FALSE
nuclear euchromatin	33	0.26812	0.67868	0.82575	35	-0.42085	0.074126	0.33647	FALSE
ephrin receptor signaling pathway	35	0.31711	0.41012	0.63944	33	-0.31432	0.4442	0.65154	FALSE
cell fate commitment	51	0.2377	0.75467	0.85602	49	-0.463	0.0093495	0.20944	FALSE
pituitary gland development	23	0.51076	0.035635	0.1428	24	0.28653	0.69135	0.91405	FALSE
mesoderm formation	26	0.48678	0.039359	0.16661	28	-0.29604	0.5998	0.75054	FALSE
regulation of phosphoprotein phosphatase activity	44	0.41063	0.048863	0.21811	44	-0.37091	0.12735	0.38823	FALSE
negative regulation of cell migration	108	0.20081	0.88045	0.88771	108	-0.27751	0.24898	0.52456	FALSE
response to retinoic acid	43	0.2662	0.60998	0.78563	44	0.25122	0.72997	0.90985	FALSE
lens development in camera-type eye	25	0.37461	0.29292	0.50121	26	-0.26969	0.75739	0.86561	FALSE
regulation of postsynapse organization	28	0.24524	0.83358	0.92389	23	0.26246	0.81877	0.94789	FALSE
mRNA export from nucleus	35	0.30685	0.46199	0.67708	35	-0.2294	0.88108	0.92364	FALSE
neuron fate commitment	21	0.27865	0.75116	0.8883	24	-0.48635	0.053787	0.2909	FALSE
positive regulation of oligodendrocyte differentiation	24	0.38749	0.2494	0.46382	25	-0.44468	0.11171	0.34084	FALSE
pattern specification process	37	0.34456	0.26164	0.49251	39	0.3246	0.34155	0.77089	FALSE
G1/S transition of mitotic cell cycle	56	0.4192	0.014038	0.14192	57	-0.39756	0.034844	0.29629	FALSE
dephosphorylation	144	0.22713	0.57958	0.73578	148	-0.26091	0.25986	0.53929	FALSE
drug binding	75	0.28347	0.32956	0.58098	75	-0.23427	0.73313	0.79314	FALSE
cytoplasmic side of plasma membrane	41	0.36323	0.15572	0.39386	46	0.25936	0.66693	0.88707	FALSE
protein import into nucleus	84	0.1897	0.941	0.94036	79	-0.32301	0.12372	0.4058	FALSE
response to amphetamine	31	0.23451	0.85885	0.93481	31	-0.39748	0.15067	0.38977	FALSE
MLL1 complex	29	0.37694	0.23082	0.44776	29	0.31531	0.49214	0.83399	FALSE
oligodendrocyte development	27	0.45672	0.064933	0.22493	28	-0.43309	0.10816	0.34348	FALSE
cell development	20	0.4305	0.19093	0.39129	20	0.53403	0.042437	0.29344	FALSE
response to progesterone	31	0.34495	0.33071	0.5495	30	-0.2925	0.59611	0.74309	FALSE
autophagy	163	0.21541	0.66966	0.78082	162	0.31056	0.035707	0.61185	FALSE
neuromuscular process controlling balance	51	0.24987	0.67566	0.81308	52	-0.39823	0.046878	0.30401	FALSE
mitotic cytokinesis	45	0.23764	0.78327	0.87344	48	-0.2323	0.82458	0.87733	FALSE
mRNA 5'-UTR binding	23	0.60849	0.002784	0.027115	24	-0.38356	0.28304	0.48663	FALSE
actomyosin structure organization	27	0.33899	0.39469	0.61764	26	-0.29269	0.6408	0.78211	FALSE
postsynaptic actin cytoskeleton organization	21	0.39048	0.28915	0.49765	NA	NA	NA	NA	FALSE
DNA-templated transcription, initiation	31	0.39619	0.15669	0.36526	34	-0.36923	0.21335	0.43592	FALSE
homeostasis of number of cells	26	0.22375	0.9211	0.96409	26	-0.26358	0.78372	0.8763	FALSE
regulation of cell size	22	0.26375	0.79741	0.91472	23	0.31824	0.55754	0.86332	FALSE
rough endoplasmic reticulum	68	0.37781	0.036281	0.22317	69	-0.2743	0.42276	0.63084	FALSE
oligodendrocyte differentiation	38	0.36198	0.19926	0.43445	35	-0.54768	0.0010044	0.1525	FALSE
regulation of myelination	25	0.29628	0.6259	0.80597	27	0.28538	0.67776	0.89762	FALSE
stereocilium	42	0.27117	0.58168	0.76428	40	-0.40095	0.08443	0.34212	FALSE
actin cytoskeleton reorganization	50	0.26907	0.55832	0.7454	53	-0.3	0.35683	0.57431	FALSE
Rac protein signal transduction	21	0.21475	0.95286	0.98389	23	-0.2395	0.89908	0.95586	FALSE
Rho protein signal transduction	66	0.30616	0.24648	0.49955	47	-0.32793	0.27372	0.49951	FALSE
Rac GTPase binding	48	0.23268	0.79993	0.88604	56	0.2248	0.84829	0.93894	FALSE
activating transcription factor binding	31	0.33844	0.35716	0.58021	30	-0.40441	0.14442	0.37431	FALSE
camera-type eye morphogenesis	23	0.31444	0.55048	0.75239	23	-0.49535	0.053849	0.295	FALSE
anterior/posterior pattern specification	64	0.3359	0.13166	0.38233	67	-0.28954	0.33771	0.56942	FALSE
negative regulation of intrinsic apoptotic signaling pathway	27	0.34074	0.3885	0.60935	25	-0.3444	0.41196	0.60802	FALSE
homeostasis of number of cells within a tissue	31	0.29371	0.56798	0.76068	32	-0.33595	0.34337	0.5544	FALSE
T cell proliferation	26	0.28743	0.64267	0.81652	25	0.30301	0.60327	0.87586	FALSE
extrinsic apoptotic signaling pathway	39	0.38643	0.11477	0.33511	37	0.24714	0.78658	0.92933	FALSE
cellular response to extracellular stimulus	22	0.451	0.12002	0.30491	20	-0.30666	0.66752	0.81	FALSE
programmed cell death	23	0.3141	0.55215	0.75106	23	0.26334	0.81536	0.9476	FALSE
cellular response to BMP stimulus	27	0.38623	0.22408	0.43905	26	-0.44174	0.10111	0.34899	FALSE
positive regulation of pathway-restricted SMAD protein phosphorylation	36	0.42855	0.058197	0.22468	34	-0.43097	0.06957	0.31783	FALSE
negative regulation of endothelial cell proliferation	29	0.42175	0.1132	0.3064	26	0.28454	0.69723	0.90732	FALSE
cartilage development	69	0.27013	0.439	0.66281	67	0.25567	0.58042	0.85858	FALSE
RNA polymerase II repressing transcription factor binding	33	0.39633	0.13036	0.3398	32	-0.50895	0.010369	0.21199	FALSE
intrinsic apoptotic signaling pathway by p53 class mediator	24	0.29065	0.65169	0.82128	24	0.32364	0.5137	0.83989	FALSE
palmitoyltransferase activity	22	0.28057	0.72726	0.87778	22	0.5131	0.048839	0.33504	FALSE
protein-cysteine S-palmitoyltransferase activity	25	0.36492	0.32381	0.54684	25	0.47162	0.071674	0.41758	FALSE
protein targeting to membrane	40	0.34955	0.20982	0.44529	44	0.403	0.064478	0.49003	FALSE
autophagosome assembly	56	0.32888	0.187	0.43866	54	0.34077	0.16109	0.69373	FALSE
autophagosome	63	0.27757	0.40726	0.64294	61	0.32956	0.17606	0.68047	FALSE
autophagosome membrane	29	0.34986	0.32719	0.54678	30	0.38321	0.20178	0.68061	FALSE
endoplasmic reticulum-Golgi intermediate compartment membrane	38	0.33878	0.28594	0.50835	39	-0.30467	0.43094	0.63144	FALSE
positive regulation of macroautophagy	30	0.28312	0.63677	0.80812	29	0.29314	0.60927	0.87391	FALSE
liver development	85	0.22049	0.76332	0.84093	87	-0.2545	0.50715	0.67775	FALSE
G-protein alpha-subunit binding	36	0.34024	0.28371	0.52501	35	0.32251	0.3951	0.8196	FALSE
protein refolding	24	0.25792	0.80328	0.91261	NA	NA	NA	NA	FALSE
regulation of cytoskeleton organization	22	0.34374	0.45323	0.66247	24	0.38187	0.28206	0.71407	FALSE
apoptotic mitochondrial changes	20	0.54166	0.028677	0.12501	NA	NA	NA	NA	FALSE
response to ischemia	51	0.37503	0.089212	0.3005	51	0.25524	0.66627	0.88218	FALSE
receptor tyrosine kinase binding	55	0.2789	0.45246	0.67641	56	0.22484	0.84789	0.94209	FALSE
translation initiation factor binding	24	0.55232	0.013078	0.076423	24	-0.37389	0.31688	0.52201	FALSE
Golgi stack	32	0.2934	0.55191	0.74633	33	-0.31022	0.46612	0.67044	FALSE
cofactor binding	20	0.34422	0.48215	0.68632	NA	NA	NA	NA	FALSE
protein K63-linked deubiquitination	30	0.22996	0.88241	0.94185	29	0.33698	0.39335	0.8058	FALSE
frizzled binding	35	0.26485	0.69183	0.83674	33	-0.33186	0.3615	0.57538	FALSE
single-stranded DNA binding	93	0.31498	0.11711	0.39047	96	-0.21825	0.80264	0.82004	FALSE
axon extension	24	0.24969	0.8368	0.93273	24	-0.54678	0.0139	0.21616	FALSE
intracellular transport	20	0.3105	0.61832	0.80456	20	-0.27644	0.80225	0.89531	FALSE
mRNA polyadenylation	24	0.22892	0.91103	0.9639	26	-0.58041	0.0034171	0.14064	FALSE
immunological synapse	34	0.22187	0.89718	0.94377	32	0.19845	0.97433	0.98891	FALSE
non-membrane spanning protein tyrosine kinase activity	33	0.24594	0.79828	0.89531	36	-0.31071	0.44013	0.63233	FALSE
integral component of Golgi membrane	51	0.29321	0.3916	0.62798	49	0.34755	0.1803	0.68551	FALSE
basal plasma membrane	44	0.27182	0.56734	0.75246	53	-0.25264	0.66189	0.77559	FALSE
cardiac muscle cell differentiation	21	0.25644	0.83472	0.93457	22	-0.5321	0.030164	0.23435	FALSE
cellular process	24	0.42234	0.15915	0.35713	23	-0.37305	0.33387	0.53944	FALSE
positive regulation of erythrocyte differentiation	25	0.28029	0.70295	0.85522	25	-0.44723	0.10735	0.34698	FALSE
ribosomal large subunit assembly	22	0.69374	0.00036536	0.0023669	22	0.47276	0.091673	0.50395	FALSE
establishment of cell polarity	34	0.27793	0.61904	0.79301	33	-0.35548	0.26425	0.49006	FALSE
nucleosome	52	0.35237	0.12805	0.37005	61	-0.14419	0.9998	0.99666	FALSE
nucleosome assembly	66	0.23666	0.70041	0.81836	73	-0.26913	0.4448	0.64581	FALSE
hemopoiesis	63	0.2745	0.43045	0.65413	61	-0.30412	0.28263	0.52379	FALSE
membrane organization	21	0.4772	0.08948	0.24413	20	-0.36987	0.38881	0.59384	FALSE
positive regulation of stress fiber assembly	53	0.37366	0.071603	0.29322	53	-0.26991	0.54221	0.70271	FALSE
establishment of protein localization	36	0.25061	0.77129	0.87626	37	-0.31493	0.39736	0.60161	FALSE
regulation of neuronal synaptic plasticity	21	0.38456	0.31115	0.52437	22	-0.31529	0.57771	0.74216	FALSE
positive regulation of myelination	21	0.54152	0.026253	0.1181	20	-0.58327	0.016151	0.21838	FALSE
tau protein binding	22	0.51065	0.042565	0.1615	22	-0.40233	0.23652	0.45212	FALSE
response to glucocorticoid	59	0.31066	0.25889	0.50035	54	-0.40646	0.030321	0.29323	FALSE
long-term synaptic potentiation	53	0.29386	0.38229	0.6127	53	-0.23203	0.80585	0.86522	FALSE
RNA phosphodiester bond hydrolysis, endonucleolytic	49	0.34388	0.16776	0.42672	51	0.30966	0.31821	0.76253	FALSE
poly(A) binding	20	0.4282	0.19741	0.39665	23	-0.28152	0.73933	0.86287	FALSE
cellular response to glucose starvation	36	0.38072	0.15028	0.3766	37	-0.2999	0.48087	0.66784	FALSE
macroautophagy	31	0.52351	0.0092907	0.077677	31	-0.30454	0.52754	0.69004	FALSE
blastocyst formation	22	0.34665	0.443	0.65455	22	-0.39935	0.24571	0.46025	FALSE
protein kinase B signaling	38	0.23826	0.80979	0.90079	30	-0.46668	0.042941	0.29357	FALSE
platelet activation	24	0.32862	0.47265	0.6899	29	-0.3137	0.50674	0.68851	FALSE
platelet aggregation	20	0.36285	0.40907	0.61959	22	0.3597	0.40853	0.81686	FALSE
regulation of neurogenesis	31	0.37274	0.22298	0.44594	29	-0.35574	0.32051	0.53112	FALSE
positive regulation of neuroblast proliferation	24	0.32392	0.49107	0.71136	24	-0.44574	0.11946	0.34665	FALSE
intrinsic component of plasma membrane	28	0.36228	0.29097	0.50921	28	0.38215	0.23903	0.69726	FALSE
epidermis development	38	0.26104	0.68729	0.82865	37	-0.45647	0.026637	0.26357	FALSE
oxidoreductase activity, acting on paired donors, with incorporation or reduction of molecular oxygen	47	0.40251	0.054473	0.22919	48	-0.40485	0.053699	0.31315	FALSE
negative regulation of DNA binding	26	0.35849	0.32434	0.54764	25	-0.3534	0.36918	0.57694	FALSE
positive regulation of telomere maintenance via telomerase	30	0.41221	0.12516	0.32685	31	-0.34184	0.33941	0.54979	FALSE
positive regulation of telomerase activity	33	0.3227	0.38497	0.61622	33	-0.40883	0.11638	0.35661	FALSE
negative regulation of T cell proliferation	33	0.29378	0.53703	0.73542	34	-0.41276	0.10244	0.34341	FALSE
regulation of cell growth	43	0.35061	0.1959	0.43469	42	-0.26723	0.65062	0.7693	FALSE
negative regulation of osteoclast differentiation	21	0.20005	0.96876	0.99052	NA	NA	NA	NA	FALSE
cell-cell junction organization	21	0.25934	0.82548	0.93134	21	-0.31622	0.59775	0.75262	FALSE
regulation of ERK1 and ERK2 cascade	28	0.27279	0.70903	0.85494	27	-0.33562	0.41566	0.61126	FALSE
repressing transcription factor binding	38	0.3314	0.31927	0.54717	45	-0.41946	0.042149	0.29151	FALSE
telomeric DNA binding	26	0.19506	0.97631	0.98977	26	-0.41923	0.14874	0.37514	FALSE
positive regulation of blood vessel endothelial cell migration	37	0.31354	0.39551	0.6276	38	-0.26332	0.70135	0.80886	FALSE
ferrous iron binding	20	0.65569	0.0012951	0.013635	22	0.3835	0.31805	0.72533	FALSE
monooxygenase activity	46	0.43292	0.027603	0.1592	52	-0.35188	0.14203	0.39565	FALSE
xenobiotic metabolic process	22	0.49675	0.054987	0.19176	25	-0.32388	0.5104	0.68779	FALSE
2 iron, 2 sulfur cluster binding	23	0.49535	0.047699	0.17198	25	0.49145	0.049061	0.33999	FALSE
kinesin complex	44	0.19947	0.94581	0.96451	41	-0.35273	0.2028	0.43955	FALSE
positive regulation of reactive oxygen species metabolic process	26	0.37401	0.27387	0.48657	25	-0.23264	0.91206	0.95817	FALSE
liver regeneration	34	0.41069	0.096614	0.29306	32	-0.48065	0.023928	0.24466	FALSE
RNA polymerase II complex binding	29	0.41482	0.12702	0.32765	29	-0.29077	0.62118	0.76857	FALSE
bone morphogenesis	22	0.30516	0.61984	0.80709	NA	NA	NA	NA	FALSE
chloride channel complex	39	0.24738	0.76057	0.87519	38	-0.33355	0.31251	0.53019	FALSE
inner ear morphogenesis	44	0.34642	0.19474	0.43844	45	0.2295	0.85448	0.94927	FALSE
lung morphogenesis	20	0.35669	0.43312	0.64833	20	-0.48041	0.098877	0.34268	FALSE
positive regulation of protein dephosphorylation	24	0.22372	0.92172	0.96937	27	0.27619	0.71879	0.91458	FALSE
snoRNA binding	22	0.48069	0.073073	0.22401	21	0.39923	0.2802	0.70271	FALSE
small-subunit processome	34	0.43814	0.054423	0.21481	36	-0.34726	0.27776	0.49207	FALSE
cellular response to organic substance	35	0.41913	0.084369	0.26376	28	-0.4736	0.048943	0.29572	FALSE
response to inorganic substance	20	0.48919	0.076781	0.22483	20	-0.40264	0.27989	0.48165	FALSE
negative regulation of cell cycle	36	0.39625	0.1148	0.32823	37	-0.40718	0.084518	0.34955	FALSE
nucleotide metabolic process	23	0.39225	0.24777	0.45549	24	0.43836	0.13299	0.60921	FALSE
positive regulation of nitric oxide biosynthetic process	39	0.32528	0.33227	0.56552	35	-0.30786	0.45661	0.65331	FALSE
release of cytochrome c from mitochondria	23	0.44165	0.12287	0.30292	21	0.46802	0.11383	0.55118	FALSE
response to immobilization stress	21	0.31688	0.58384	0.77832	NA	NA	NA	NA	FALSE
actin filament polymerization	25	0.51299	0.030711	0.12898	25	0.23003	0.9144	0.97839	FALSE
phospholipase C-activating G protein-coupled receptor signaling pathway	36	0.36292	0.20209	0.43819	40	-0.27808	0.60043	0.73754	FALSE
regulation of neuron differentiation	27	0.42532	0.11513	0.31319	27	-0.28329	0.67756	0.80952	FALSE
positive regulation of Ras protein signal transduction	21	0.29716	0.66815	0.83564	24	-0.26595	0.79875	0.88956	FALSE
cell-cell contact zone	25	0.23915	0.87015	0.94463	25	-0.57088	0.0075262	0.18641	FALSE
response to wounding	61	0.32632	0.17688	0.43843	57	-0.46691	0.0028197	0.22514	FALSE
phagocytic cup	25	0.30124	0.60237	0.78671	25	-0.29701	0.63755	0.78176	FALSE
phosphatase activity	115	0.23502	0.56081	0.73215	116	-0.23529	0.59267	0.71377	FALSE
cell aging	26	0.4347	0.11425	0.29543	25	-0.28083	0.71697	0.84441	FALSE
forebrain development	70	0.25623	0.52816	0.7217	72	-0.38803	0.021688	0.29354	FALSE
cellular response to ionizing radiation	35	0.36866	0.20018	0.4371	35	0.30547	0.48308	0.83778	FALSE
toxin transport	38	0.2846	0.5554	0.74454	41	-0.34508	0.22896	0.46946	FALSE
binding of sperm to zona pellucida	22	0.46371	0.098648	0.2675	22	0.26677	0.82146	0.94776	FALSE
protein secretion	34	0.25497	0.75607	0.87099	35	0.34635	0.29299	0.7276	FALSE
cytokine production	21	0.41161	0.23239	0.43889	22	0.41156	0.22518	0.6864	FALSE
cytoplasmic dynein complex	24	0.40062	0.21422	0.43404	24	0.30899	0.58634	0.86628	FALSE
COP9 signalosome	32	0.32949	0.37507	0.59491	31	0.4149	0.11414	0.60614	FALSE
plasma membrane raft	24	0.30361	0.58224	0.78539	26	-0.31224	0.5393	0.71303	FALSE
scavenger receptor activity	31	0.42745	0.089155	0.26722	31	-0.26845	0.72094	0.83318	FALSE
erythrocyte differentiation	39	0.29562	0.48011	0.69301	39	-0.3956	0.0998	0.34598	FALSE
insulin receptor signaling pathway	48	0.26344	0.60124	0.78115	49	-0.23938	0.79172	0.85944	FALSE
B cell differentiation	36	0.2484	0.78211	0.88269	36	-0.44151	0.044409	0.29151	FALSE
damaged DNA binding	49	0.28705	0.44287	0.65979	51	-0.31378	0.29978	0.53291	FALSE
oogenesis	30	0.27205	0.68954	0.83939	35	-0.31543	0.41824	0.612	FALSE
cell motility	22	0.54621	0.019182	0.10394	29	0.28397	0.65181	0.89289	FALSE
positive regulation of B cell proliferation	33	0.28224	0.59656	0.7856	33	-0.35785	0.25508	0.4819	FALSE
chondrocyte differentiation	32	0.21365	0.92481	0.96396	34	-0.33426	0.34301	0.55404	FALSE
ubiquitin conjugating enzyme activity	36	0.4401	0.045422	0.2017	36	0.47755	0.016539	0.2756	FALSE
anterograde axonal transport	29	0.44931	0.067848	0.22445	30	-0.2853	0.63703	0.77127	FALSE
defense response to protozoan	25	0.31818	0.52119	0.72505	NA	NA	NA	NA	FALSE
fatty-acyl-CoA binding	23	0.50261	0.041388	0.15898	21	0.40849	0.24975	0.69285	FALSE
positive regulation of smoothened signaling pathway	33	0.25721	0.73911	0.86516	34	-0.37289	0.19923	0.43046	FALSE
protein K48-linked ubiquitination	49	0.29797	0.37733	0.61476	55	0.31526	0.26803	0.72877	FALSE
regulation of MAPK cascade	24	0.29484	0.63106	0.81145	22	-0.35321	0.4201	0.60739	FALSE
Cul4-RING E3 ubiquitin ligase complex	26	0.39351	0.2121	0.43286	25	0.38022	0.27276	0.70401	FALSE
glutathione transferase activity	23	0.27274	0.75186	0.8828	22	0.37227	0.35649	0.76795	FALSE
actin monomer binding	24	0.46684	0.081415	0.22583	23	0.39512	0.24379	0.70321	FALSE
regulation of angiogenesis	27	0.29598	0.60004	0.78701	26	-0.25548	0.81889	0.90035	FALSE
nuclear nucleosome	20	0.34727	0.46772	0.67649	25	0.28486	0.69513	0.90613	FALSE
skeletal muscle contraction	23	0.30282	0.60746	0.79173	23	-0.25543	0.85261	0.92378	FALSE
RNA polymerase II core promoter sequence-specific DNA binding	22	0.58508	0.0062112	0.056589	23	-0.46592	0.094336	0.33759	FALSE
GTPase binding	41	0.24795	0.73656	0.8548	41	-0.30242	0.43622	0.63061	FALSE
protein K63-linked ubiquitination	36	0.2506	0.77147	0.87449	37	0.29924	0.48632	0.8382	FALSE
retromer complex	20	0.45402	0.13414	0.32081	20	0.40246	0.28609	0.70355	FALSE
odontogenesis	22	0.35493	0.41067	0.62345	22	-0.35461	0.41211	0.60539	FALSE
histone H3-K4 methylation	21	0.31083	0.60732	0.79368	22	-0.39354	0.26288	0.47467	FALSE
iron-sulfur cluster assembly	21	0.53233	0.031984	0.13037	21	0.27395	0.78328	0.9484	FALSE
positive regulation of G1/S transition of mitotic cell cycle	33	0.39858	0.12641	0.33327	32	-0.4764	0.026321	0.25444	FALSE
positive regulation of interferon-beta production	27	0.32972	0.4367	0.65523	32	-0.39739	0.13858	0.3749	FALSE
negative regulation of extrinsic apoptotic signaling pathway via death domain receptors	23	0.3852	0.268	0.48504	23	-0.33314	0.49701	0.68345	FALSE
intrinsic apoptotic signaling pathway	20	0.51019	0.053469	0.18146	NA	NA	NA	NA	FALSE
positive regulation of glucose import	33	0.38514	0.15564	0.37685	34	-0.29241	0.54406	0.71887	FALSE
negative regulation of endothelial cell apoptotic process	23	0.22288	0.92687	0.97159	23	-0.42527	0.1783	0.39321	FALSE
positive regulation of Wnt signaling pathway	35	0.19627	0.96412	0.97893	35	-0.54571	0.0010044	0.15194	FALSE
positive regulation of pri-miRNA transcription by RNA polymerase II	33	0.4143	0.094137	0.28253	38	-0.41538	0.072906	0.33401	FALSE
negative regulation of extrinsic apoptotic signaling pathway in absence of ligand	27	0.38736	0.21844	0.43864	25	-0.44725	0.10735	0.34811	FALSE
transcription coactivator binding	20	0.52979	0.037743	0.14328	NA	NA	NA	NA	FALSE
negative regulation of smooth muscle cell proliferation	32	0.47147	0.029172	0.14604	31	-0.26426	0.74342	0.85257	FALSE
mitotic metaphase plate congression	36	0.32879	0.33623	0.57627	34	0.44833	0.041444	0.37857	FALSE
ephrin receptor binding	30	0.34148	0.34864	0.57572	29	0.26682	0.7369	0.91492	FALSE
fibroblast growth factor receptor signaling pathway	33	0.26438	0.69715	0.84023	32	-0.40693	0.11665	0.35604	FALSE
positive regulation of interleukin-8 production	24	0.43634	0.12949	0.31437	36	-0.38317	0.15147	0.39289	FALSE
lipopolysaccharide-mediated signaling pathway	32	0.50285	0.011234	0.094738	28	0.49463	0.029581	0.29831	FALSE
embryonic digit morphogenesis	53	0.25408	0.62574	0.78592	53	-0.32336	0.23676	0.47976	FALSE
platelet-derived growth factor receptor signaling pathway	36	0.27658	0.62119	0.78613	36	0.29722	0.52037	0.83799	FALSE
protein kinase activator activity	22	0.38659	0.29722	0.49979	21	-0.36648	0.37975	0.58511	FALSE
mitochondrion morphogenesis	24	0.3231	0.49493	0.71294	25	0.53609	0.016354	0.23957	FALSE
receptor ligand activity	23	0.39148	0.24963	0.45898	27	0.21845	0.94352	0.98232	FALSE
U4/U6 x U5 tri-snRNP complex	31	0.62722	0.00017867	0.0032991	31	0.45971	0.05312	0.38407	FALSE
proteasomal protein catabolic process	31	0.28267	0.62605	0.80185	30	0.32771	0.4227	0.83352	FALSE
proteasomal ubiquitin-independent protein catabolic process	20	0.44556	0.15301	0.34468	20	0.52839	0.045685	0.31726	FALSE
peroxisome organization	20	0.34474	0.48011	0.68807	20	0.36514	0.41848	0.82052	FALSE
peroxisomal matrix	21	0.30031	0.65594	0.82268	21	0.26201	0.82965	0.9568	FALSE
cellular response to platelet-derived growth factor stimulus	27	0.32452	0.46253	0.67326	26	-0.51281	0.025126	0.23818	FALSE
fibronectin binding	28	0.43374	0.10007	0.27999	25	-0.36614	0.32165	0.53291	FALSE
lamellipodium membrane	21	0.29092	0.69773	0.85635	20	-0.3728	0.3766	0.58271	FALSE
positive regulation of dendritic spine morphogenesis	28	0.29581	0.59046	0.77909	26	-0.36171	0.3204	0.53056	FALSE
roof of mouth development	61	0.33157	0.15826	0.42048	64	-0.26382	0.52594	0.69147	FALSE
response to antibiotic	31	0.41592	0.11202	0.30343	30	0.33594	0.38361	0.80785	FALSE
Golgi cisterna membrane	61	0.28996	0.35393	0.59153	61	0.2965	0.3289	0.77	FALSE
nucleus organization	20	0.3625	0.41073	0.62128	NA	NA	NA	NA	FALSE
DNA-directed 5'-3' RNA polymerase activity	35	0.50789	0.0085258	0.081331	33	0.49346	0.016051	0.25906	FALSE
cellular protein modification process	35	0.29478	0.53055	0.72518	38	0.34874	0.23771	0.70707	FALSE
I-kappaB kinase/NF-kappaB signaling	36	0.41136	0.088006	0.27615	34	-0.292	0.54628	0.72091	FALSE
laminin binding	24	0.35471	0.36858	0.58677	23	-0.25487	0.85521	0.92393	FALSE
phosphatidylinositol 3-kinase signaling	30	0.32266	0.43706	0.65706	30	-0.48438	0.02937	0.25034	FALSE
positive regulation of fat cell differentiation	44	0.28361	0.49556	0.70076	44	-0.46246	0.012899	0.23772	FALSE
bicellular tight junction assembly	28	0.23382	0.876	0.94249	36	-0.41633	0.078311	0.3411	FALSE
mitochondrial small ribosomal subunit	29	0.6173	0.00017715	0.0059897	29	0.44648	0.070161	0.45265	FALSE
oxidoreductase activity, acting on the aldehyde or oxo group of donors, NAD or NADP as acceptor	22	0.48732	0.065217	0.21245	22	-0.40935	0.21614	0.433	FALSE
U12-type spliceosomal complex	24	0.56101	0.011236	0.06967	26	0.39343	0.22757	0.68052	FALSE
regulation of canonical Wnt signaling pathway	27	0.37162	0.27228	0.48594	26	-0.36065	0.32523	0.53506	FALSE
molecular adaptor activity	67	0.24342	0.64912	0.79371	69	-0.43191	0.0051557	0.21117	FALSE
hair follicle morphogenesis	22	0.31092	0.59536	0.78404	23	-0.2738	0.77343	0.87687	FALSE
fatty acid biosynthetic process	59	0.33207	0.1681	0.42999	64	0.26099	0.55573	0.84696	FALSE
positive regulation of DNA repair	35	0.28582	0.58206	0.76278	34	-0.30919	0.45049	0.65932	FALSE
negative regulation of reactive oxygen species metabolic process	25	0.38947	0.24784	0.45216	26	0.28685	0.6861	0.9005	FALSE
ribonucleoprotein complex binding	39	0.47942	0.012555	0.10262	39	-0.41819	0.066467	0.31517	FALSE
positive regulation of calcium ion transport	26	0.3603	0.31833	0.54349	22	-0.40535	0.22733	0.43843	FALSE
mRNA catabolic process	26	0.55223	0.0096574	0.067321	26	0.28591	0.69007	0.90531	FALSE
gap junction	22	0.34394	0.45269	0.66277	22	-0.50676	0.046744	0.29035	FALSE
regulation of mitotic spindle assembly	22	0.31158	0.59079	0.78575	NA	NA	NA	NA	FALSE
polyubiquitin modification-dependent protein binding	31	0.40226	0.14061	0.34637	29	-0.38606	0.21281	0.43237	FALSE
G-protein beta-subunit binding	24	0.43299	0.13465	0.32778	24	0.47309	0.07761	0.43226	FALSE
regulation of cyclin-dependent protein serine/threonine kinase activity	40	0.21596	0.9	0.94002	40	-0.29231	0.51306	0.68657	FALSE
regulation of dendrite morphogenesis	23	0.29887	0.63029	0.80344	23	-0.36733	0.356	0.55376	FALSE
mitochondrial ribosome	20	0.50412	0.06087	0.19603	20	0.5314	0.044467	0.30359	FALSE
histone methylation	20	0.19904	0.97373	0.99107	21	0.32135	0.57114	0.86051	FALSE
inner ear receptor cell stereocilium organization	21	0.32516	0.54187	0.7468	21	0.35559	0.43403	0.83109	FALSE
anatomical structure development	35	0.3382	0.31101	0.54715	35	-0.23884	0.84211	0.89921	FALSE
positive regulation of cyclin-dependent protein serine/threonine kinase activity	29	0.3385	0.37538	0.59049	29	-0.42849	0.11067	0.34705	FALSE
maturation of SSU-rRNA from tricistronic rRNA transcript (SSU-rRNA, 5.8S rRNA, LSU-rRNA)	21	0.60614	0.0046219	0.043458	21	-0.25912	0.84911	0.92364	FALSE
transcription elongation from RNA polymerase II promoter	21	0.58996	0.0079497	0.057504	25	-0.37883	0.2755	0.48952	FALSE
transcription elongation factor complex	22	0.33943	0.47077	0.68185	22	0.35812	0.41593	0.82018	FALSE
sodium channel regulator activity	21	0.36863	0.36957	0.58104	23	0.53483	0.026263	0.25146	FALSE
extrinsic component of plasma membrane	24	0.27352	0.73863	0.87533	23	-0.43138	0.16135	0.38457	FALSE
phosphatidylinositol metabolic process	22	0.34014	0.46748	0.67837	23	0.3775	0.30493	0.72622	FALSE
hydrolase activity, hydrolyzing O-glycosyl compounds	28	0.42926	0.10606	0.29281	26	-0.31153	0.54251	0.71326	FALSE
acyl-CoA metabolic process	22	0.44226	0.1392	0.33127	22	-0.30526	0.63184	0.77905	FALSE
E-box binding	36	0.25638	0.739	0.85635	34	-0.4281	0.074209	0.32502	FALSE
regulation of neuron apoptotic process	27	0.26614	0.74645	0.87391	27	0.38158	0.24396	0.70283	FALSE
T cell differentiation in thymus	32	0.41856	0.097481	0.28058	31	-0.37855	0.20697	0.43146	FALSE
autophagy of mitochondrion	33	0.30002	0.49901	0.71146	33	0.3787	0.18018	0.69175	FALSE
regulation of glucose metabolic process	21	0.41012	0.23516	0.43897	21	0.43906	0.16915	0.6486	FALSE
proline-rich region binding	20	0.24037	0.89288	0.96366	20	0.42914	0.20995	0.67919	FALSE
establishment of mitotic spindle orientation	33	0.39366	0.13663	0.34749	30	0.31648	0.477	0.84677	FALSE
behavioral fear response	36	0.35161	0.23918	0.47946	36	0.26836	0.68576	0.89632	FALSE
intra-Golgi vesicle-mediated transport	23	0.24606	0.85969	0.9383	23	-0.37357	0.33207	0.53653	FALSE
WW domain binding	23	0.523	0.026912	0.12372	24	0.3384	0.4474	0.8264	FALSE
interstrand cross-link repair	28	0.25855	0.7752	0.89175	28	-0.44876	0.082779	0.32248	FALSE
kinesin binding	47	0.26834	0.57605	0.75898	44	-0.24792	0.75942	0.84375	FALSE
DNA replication-dependent nucleosome assembly	20	0.20215	0.96984	0.99124	24	0.20782	0.96348	0.98607	FALSE
protein kinase inhibitor activity	26	0.48057	0.045736	0.17866	26	0.27642	0.73861	0.91463	FALSE
peripheral nervous system development	20	0.21036	0.95708	0.98869	NA	NA	NA	NA	FALSE
transcriptionally active chromatin	21	0.32042	0.56498	0.76313	21	-0.27327	0.79124	0.89196	FALSE
positive regulation of filopodium assembly	30	0.36406	0.25968	0.48289	29	-0.43679	0.096787	0.34358	FALSE
negative regulation of blood pressure	22	0.33868	0.47479	0.68477	21	0.43433	0.18189	0.65639	FALSE
integral component of mitochondrial outer membrane	23	0.26691	0.77598	0.89486	24	0.53848	0.021636	0.23813	FALSE
cyclin-dependent protein serine/threonine kinase regulator activity	27	0.229	0.89887	0.95397	29	-0.31658	0.49167	0.67893	FALSE
positive regulation of activated T cell proliferation	20	0.26051	0.82627	0.93274	NA	NA	NA	NA	FALSE
protein palmitoylation	24	0.42096	0.16209	0.362	26	0.4655	0.07221	0.43487	FALSE
bHLH transcription factor binding	23	0.21949	0.93374	0.97415	24	-0.41448	0.1944	0.40502	FALSE
centrosome localization	20	0.31025	0.61943	0.8033	20	-0.24422	0.90841	0.96015	FALSE
RNA methylation	22	0.31092	0.59536	0.78494	22	-0.52267	0.036157	0.26136	FALSE
blastocyst hatching	33	0.22325	0.89762	0.94303	33	0.28187	0.63563	0.87939	FALSE
developmental growth	26	0.3105	0.52642	0.73593	26	-0.35801	0.33387	0.54165	FALSE
positive regulation of mesenchymal cell proliferation	22	0.37208	0.34874	0.5584	23	-0.5205	0.033107	0.25037	FALSE
positive chemotaxis	29	0.27737	0.66944	0.82466	28	-0.35947	0.30352	0.5239	FALSE
regulation of insulin secretion	25	0.5839	0.0043103	0.04411	24	0.40369	0.21417	0.68395	FALSE
chemoattractant activity	22	0.42102	0.19218	0.396	21	-0.43699	0.16717	0.38879	FALSE
negative regulation of myoblast differentiation	24	0.61512	0.0014736	0.019388	20	-0.41513	0.24286	0.45189	FALSE
poly(U) RNA binding	22	0.38008	0.32061	0.52744	25	-0.38438	0.26045	0.47157	FALSE
response to corticosterone	20	0.38288	0.33469	0.54741	22	-0.41503	0.19696	0.42064	FALSE
histone lysine methylation	21	0.27419	0.76946	0.89546	23	0.2861	0.72013	0.91838	FALSE
tissue homeostasis	20	0.54065	0.029787	0.12541	20	-0.34145	0.49872	0.69189	FALSE
autophagosome maturation	23	0.39697	0.23552	0.44569	NA	NA	NA	NA	FALSE
prostaglandin metabolic process	20	0.45941	0.12396	0.30384	25	-0.30735	0.58566	0.74182	FALSE
misfolded protein binding	22	0.26715	0.78425	0.90719	21	-0.36475	0.38577	0.59275	FALSE
response to light stimulus	21	0.40952	0.2372	0.44025	22	0.43326	0.16974	0.65927	FALSE
calcium channel regulator activity	24	0.28626	0.67305	0.83759	26	0.2338	0.9073	0.97964	FALSE
spindle midzone	25	0.24382	0.85345	0.93978	24	-0.4147	0.194	0.40441	FALSE
TBP-class protein binding	21	0.42861	0.1821	0.38256	24	0.48103	0.066892	0.40169	FALSE
labyrinthine layer blood vessel development	20	0.49917	0.064755	0.2074	20	-0.39294	0.31259	0.51833	FALSE
mitotic cell cycle phase transition	21	0.32	0.56739	0.76439	22	-0.40796	0.22014	0.43483	FALSE
cyclin-dependent protein kinase holoenzyme complex	27	0.35732	0.32557	0.54417	27	0.32477	0.48375	0.84851	FALSE
RNA phosphodiester bond hydrolysis	24	0.51334	0.033524	0.1297	23	0.39677	0.23978	0.69984	FALSE
response to hypoxia	170	-0.2251	0.392	0.63807	170	-0.23276	0.49211	0.66811	FALSE
response to heat	50	-0.22172	0.81439	0.87225	44	0.30793	0.37026	0.80804	FALSE
animal organ regeneration	44	-0.28001	0.43439	0.66347	42	-0.29295	0.48747	0.67349	FALSE
response to cocaine	44	-0.32967	0.19982	0.44129	43	-0.28592	0.50812	0.68813	FALSE
neuron projection	477	-0.32785	0.00035373	0.065302	478	-0.24906	0.049194	0.4485	FALSE
cerebellum development	53	-0.29552	0.28274	0.5392	53	-0.29329	0.39247	0.60186	FALSE
transmembrane transport	421	-0.40313	0.00035088	0.0025789	422	-0.21906	0.37739	0.61851	FALSE
ion transport	493	-0.33468	0.00035423	0.056222	494	0.21369	0.42547	0.82023	FALSE
lactation	38	-0.23868	0.77115	0.86314	37	-0.48672	0.011416	0.21226	FALSE
response to cold	32	-0.29692	0.46487	0.6762	34	0.24225	0.83204	0.95114	FALSE
positive regulation of protein localization to nucleus	26	-0.28593	0.59216	0.77473	26	-0.21773	0.94211	0.97105	FALSE
positive regulation of fibroblast proliferation	57	-0.24938	0.56446	0.73104	56	0.24716	0.70554	0.8965	FALSE
positive regulation of cell cycle arrest	25	-0.27791	0.66576	0.81506	24	-0.25673	0.83602	0.91394	FALSE
cellular response to glucose stimulus	60	-0.20757	0.86628	0.89669	58	-0.26207	0.5895	0.72247	FALSE
G protein-coupled receptor signaling pathway	410	-0.27622	0.0017159	0.233	395	0.17908	0.98052	0.91688	FALSE
G protein-coupled receptor activity	286	-0.33956	0.00030423	0.070442	279	-0.19302	0.89313	0.80951	FALSE
olfactory receptor activity	34	-0.43706	0.039211	0.16149	23	-0.25442	0.8562	0.92212	FALSE
sensory perception of smell	56	-0.41457	0.008034	0.10711	45	-0.33202	0.2539	0.49131	FALSE
response to stimulus	100	-0.32349	0.034264	0.25375	93	-0.2422	0.59675	0.71948	FALSE
detection of chemical stimulus involved in sensory perception of smell	34	-0.43706	0.039211	0.16149	23	-0.25442	0.8562	0.92212	FALSE
positive regulation of cardiac muscle hypertrophy	21	-0.38915	0.24537	0.44383	21	0.35278	0.44597	0.81517	FALSE
positive regulation of blood pressure	20	-0.3114	0.57102	0.75471	22	-0.2793	0.7485	0.86631	FALSE
transforming growth factor beta receptor signaling pathway	71	-0.24612	0.52858	0.71242	70	-0.43906	0.004129	0.22527	FALSE
cellular glucose homeostasis	22	-0.26145	0.76767	0.89142	22	-0.45096	0.12185	0.3457	FALSE
cellular response to insulin stimulus	93	-0.18959	0.91501	0.90081	94	-0.26147	0.41226	0.62136	FALSE
negative regulation of osteoblast differentiation	40	-0.2983	0.37401	0.6039	40	-0.31096	0.40821	0.60614	FALSE
negative regulation of cell adhesion	41	-0.36152	0.11507	0.32431	40	-0.34075	0.26664	0.49171	FALSE
negative regulation of actin filament polymerization	23	-0.47999	0.048765	0.16268	24	-0.33776	0.4579	0.6535	FALSE
carbohydrate phosphorylation	25	-0.52011	0.014208	0.074358	22	0.37995	0.32966	0.74328	FALSE
Golgi membrane	438	-0.22086	0.12759	0.5328	461	-0.25309	0.037508	0.43288	FALSE
negative regulation of autophagy	37	-0.33841	0.2247	0.44499	38	-0.29604	0.50673	0.68466	FALSE
negative regulation of JNK cascade	24	-0.21967	0.92171	0.96588	25	0.24862	0.85706	0.95893	FALSE
cytokine receptor activity	40	-0.28318	0.46258	0.67541	37	-0.29786	0.49369	0.67644	FALSE
cytokine binding	30	-0.36405	0.1924	0.41718	28	-0.3856	0.2149	0.43604	FALSE
receptor complex	166	-0.3081	0.011583	0.2259	158	-0.33536	0.010526	0.29907	FALSE
DNA repair	330	-0.24331	0.051915	0.42419	340	-0.28357	0.011822	0.35705	FALSE
nucleotidyltransferase activity	74	-0.19194	0.92587	0.92015	76	0.2457	0.62855	0.86059	FALSE
cellular response to DNA damage stimulus	443	-0.19021	0.64094	0.71766	454	-0.32102	0.00019666	0.25808	FALSE
double-strand break repair via homologous recombination	72	-0.24633	0.50399	0.69903	71	-0.46397	0.0015936	0.19067	FALSE
DNA biosynthetic process	30	-0.23692	0.82962	0.90356	30	-0.31616	0.46	0.66393	FALSE
base-excision repair	33	-0.31485	0.36045	0.59361	30	0.30757	0.52813	0.83858	FALSE
negative regulation of peptidyl-serine phosphorylation	26	-0.29196	0.55937	0.7549	26	0.2395	0.8894	0.97856	FALSE
positive regulation of cell growth	77	-0.2417	0.51943	0.70415	75	-0.38289	0.021627	0.29131	FALSE
protein phosphatase binding	92	-0.2266	0.59486	0.74395	93	-0.35493	0.034895	0.32505	FALSE
negative regulation of neuron projection development	77	-0.26197	0.34137	0.60093	77	-0.35255	0.056676	0.34455	FALSE
positive regulation of GTPase activity	272	-0.21232	0.39316	0.64469	267	-0.28246	0.030429	0.37862	FALSE
cellular response to virus	23	-0.28551	0.64023	0.80077	22	-0.4509	0.12185	0.34497	FALSE
release of sequestered calcium ion into cytosol	48	-0.35451	0.096108	0.31315	33	0.32005	0.42356	0.83515	FALSE
response to insulin	69	-0.32029	0.10529	0.36299	71	-0.3481	0.081275	0.36109	FALSE
hippocampus development	79	-0.23688	0.56383	0.72964	77	-0.30057	0.2376	0.4928	FALSE
response to tumor necrosis factor	28	-0.25339	0.7617	0.87199	28	-0.49572	0.030211	0.25881	FALSE
regulation of synaptic transmission, glutamatergic	24	-0.48832	0.035644	0.13658	24	-0.31826	0.55077	0.71716	FALSE
positive regulation of endothelial cell apoptotic process	20	-0.29583	0.64085	0.79865	NA	NA	NA	NA	FALSE
cellular response to amyloid-beta	35	-0.38937	0.093321	0.28456	34	-0.31926	0.40674	0.61057	FALSE
negative regulation of neuron death	62	-0.28577	0.28028	0.54102	61	0.26278	0.55161	0.84495	FALSE
ubiquitin-protein transferase activity	240	-0.26337	0.04081	0.37095	227	-0.23858	0.32309	0.59209	FALSE
SCF ubiquitin ligase complex	58	-0.18812	0.95651	0.95049	58	-0.30101	0.32677	0.55276	FALSE
positive regulation of BMP signaling pathway	32	-0.26875	0.6248	0.78668	31	-0.28437	0.63386	0.76871	FALSE
positive regulation of Notch signaling pathway	32	-0.51582	0.0040152	0.048735	35	0.36464	0.22691	0.69267	FALSE
lysosomal membrane	183	-0.21388	0.52771	0.69476	188	0.33211	0.0053529	0.3964	FALSE
synaptic vesicle	157	-0.33101	0.0032232	0.16184	162	-0.26264	0.21686	0.51881	FALSE
secretory granule	95	-0.27225	0.19875	0.49571	93	0.26972	0.36156	0.80211	FALSE
SNARE binding	61	-0.30629	0.18393	0.44352	64	0.20457	0.93159	0.96048	FALSE
exocytosis	90	-0.31909	0.050038	0.29607	93	0.2442	0.57376	0.84711	FALSE
trans-Golgi network	179	-0.33562	0.0011022	0.12405	185	-0.26269	0.18395	0.495	FALSE
endosome to lysosome transport	42	-0.39223	0.058169	0.22533	42	0.37526	0.13927	0.64639	FALSE
integral component of synaptic vesicle membrane	42	-0.38134	0.073233	0.25503	39	-0.29687	0.47725	0.66745	FALSE
transport vesicle membrane	27	-0.41437	0.099023	0.27993	29	0.31231	0.50484	0.83244	FALSE
transport vesicle	57	-0.28708	0.29625	0.5525	57	0.38226	0.06353	0.50806	FALSE
calcium-ion regulated exocytosis	29	-0.51295	0.010558	0.062565	29	0.34856	0.34516	0.76219	FALSE
hippocampal mossy fiber to CA3 synapse	45	-0.34796	0.12067	0.35862	34	0.28815	0.58675	0.86204	FALSE
apical plasma membrane	287	-0.21786	0.29001	0.60149	293	-0.33268	0.00020036	0.26616	FALSE
positive regulation of cytosolic calcium ion concentration	107	-0.29598	0.079587	0.36053	105	-0.27833	0.24694	0.52156	FALSE
positive regulation of cytosolic calcium ion concentration involved in phospholipase C-activating G protein-coupled signaling pathway	26	-0.40043	0.144	0.33102	27	-0.40286	0.18119	0.40009	FALSE
positive regulation of synaptic transmission	24	-0.51273	0.022961	0.094529	21	0.33054	0.53572	0.84572	FALSE
regulation of heart rate	23	-0.39721	0.19224	0.39284	27	0.22179	0.93579	0.97989	FALSE
negative regulation of telomere maintenance via telomerase	20	-0.2517	0.84316	0.93135	20	0.27463	0.79959	0.95046	FALSE
positive regulation of protein secretion	40	-0.39945	0.050442	0.21931	42	-0.26098	0.68862	0.80014	FALSE
lipid transport	96	-0.33706	0.023355	0.22025	99	0.22926	0.69307	0.87749	FALSE
early endosome	251	-0.24669	0.085475	0.44707	256	-0.25752	0.13005	0.4791	FALSE
late endosome	143	-0.2483	0.23973	0.54184	143	-0.27271	0.18516	0.48888	FALSE
endocytosis	190	-0.25456	0.10192	0.44468	198	-0.26889	0.12702	0.46704	FALSE
clathrin-coated pit	58	-0.33146	0.11439	0.36455	59	-0.34599	0.12273	0.39196	FALSE
protease binding	93	-0.25615	0.31879	0.57865	95	0.29942	0.16571	0.69547	FALSE
receptor-mediated endocytosis	52	-0.32873	0.14895	0.39052	57	-0.28164	0.43867	0.63741	FALSE
amyloid-beta binding	47	-0.30055	0.28994	0.53986	47	-0.31616	0.33286	0.54812	FALSE
somatodendritic compartment	21	-0.2717	0.74069	0.87316	21	-0.50006	0.066506	0.29072	FALSE
phagocytosis	57	-0.22808	0.72991	0.81929	60	-0.26757	0.52715	0.69138	FALSE
phospholipid transport	34	-0.46699	0.020408	0.10423	35	0.44368	0.050557	0.40213	FALSE
heparin binding	116	-0.28838	0.081457	0.37133	117	-0.36472	0.0097186	0.28949	FALSE
cholesterol binding	38	-0.31708	0.30199	0.54029	38	0.34378	0.25383	0.71003	FALSE
low-density lipoprotein particle receptor binding	20	-0.287	0.6824	0.82974	20	-0.34079	0.50187	0.69223	FALSE
phosphatidylcholine binding	20	-0.24868	0.85578	0.93735	21	0.4909	0.079602	0.42304	FALSE
protein kinase activity	494	-0.24642	0.010398	0.35969	471	-0.24322	0.088059	0.47773	FALSE
protein serine/threonine kinase activity	372	-0.23768	0.056622	0.44681	369	-0.25035	0.090329	0.4677	FALSE
regulation of mitotic cell cycle	82	-0.24187	0.49381	0.6899	42	0.26862	0.63264	0.88088	FALSE
signal transduction by protein phosphorylation	44	-0.24955	0.65249	0.7869	NA	NA	NA	NA	FALSE
stress-activated protein kinase signaling cascade	46	-0.2545	0.58602	0.76059	NA	NA	NA	NA	FALSE
catalytic activity	430	-0.19047	0.66345	0.73067	425	-0.24672	0.080557	0.46853	FALSE
biosynthetic process	33	-0.34828	0.22712	0.44543	32	-0.3744	0.1984	0.43076	FALSE
mitotic spindle	85	-0.2423	0.48123	0.68108	91	0.2234	0.76766	0.89715	FALSE
microtubule	304	-0.21079	0.39159	0.63799	324	-0.22894	0.30994	0.59329	FALSE
metabolic process	153	-0.24491	0.24513	0.54363	156	-0.30717	0.042352	0.36736	FALSE
histone binding	121	-0.18982	0.89087	0.86623	141	-0.23943	0.48545	0.66407	FALSE
nucleosome binding	22	-0.33541	0.41254	0.62764	22	-0.31934	0.55833	0.7278	FALSE
protein catabolic process	35	-0.36454	0.14982	0.37079	32	0.30721	0.50271	0.83108	FALSE
endosome organization	39	-0.31077	0.31608	0.55979	39	-0.28339	0.5519	0.71819	FALSE
recycling endosome	116	-0.27837	0.12193	0.42112	121	-0.23531	0.56687	0.69855	FALSE
axon terminus	80	-0.35959	0.019036	0.18502	80	0.23528	0.70307	0.88359	FALSE
terminal bouton	64	-0.51398	0.00023267	0.0037984	66	-0.25101	0.61716	0.73815	FALSE
early endosome to late endosome transport	21	-0.38739	0.25147	0.45	21	0.33038	0.53632	0.84521	FALSE
endomembrane system	157	-0.20039	0.75638	0.78749	133	0.3261	0.028897	0.56029	FALSE
positive regulation of exocytosis	23	-0.52975	0.016038	0.074188	26	-0.34927	0.37367	0.57421	FALSE
regulation of long-term neuronal synaptic plasticity	27	-0.31216	0.45138	0.66342	27	-0.33193	0.43241	0.63144	FALSE
regulation of synaptic vesicle exocytosis	62	-0.37658	0.023256	0.18429	51	0.30375	0.35144	0.78055	FALSE
transmembrane receptor protein tyrosine kinase signaling pathway	94	-0.26974	0.22077	0.5186	96	-0.26946	0.34138	0.57401	FALSE
transmembrane receptor protein tyrosine kinase activity	48	-0.31336	0.2309	0.48756	46	-0.41098	0.047365	0.30431	FALSE
protein tyrosine kinase activity	101	-0.25531	0.29791	0.5669	103	-0.36085	0.014391	0.29345	FALSE
growth factor binding	41	-0.33882	0.1768	0.41771	39	-0.3516	0.21876	0.45782	FALSE
positive regulation of phosphatidylinositol 3-kinase signaling	60	-0.33679	0.089145	0.31228	57	-0.33614	0.16294	0.42731	FALSE
peptidyl-tyrosine phosphorylation	122	-0.30059	0.043771	0.31161	120	-0.36964	0.0093625	0.27249	FALSE
cellular response to vascular endothelial growth factor stimulus	28	-0.34654	0.28801	0.52107	30	-0.41202	0.1266	0.36109	FALSE
positive regulation of MAP kinase activity	54	-0.27041	0.42008	0.64767	53	-0.35813	0.11589	0.37795	FALSE
protein autophosphorylation	160	-0.28841	0.035291	0.31167	160	-0.29919	0.058254	0.38799	FALSE
extracellular matrix structural constituent	87	-0.40877	0.0022162	0.063516	90	0.19667	0.93936	0.95223	FALSE
collagen trimer	56	-0.3833	0.024338	0.18451	60	0.22689	0.82399	0.92374	FALSE
extracellular matrix	195	-0.32491	0.0013657	0.14173	202	-0.21085	0.7304	0.74965	FALSE
extracellular matrix organization	116	-0.32056	0.022262	0.23409	133	-0.30783	0.065717	0.38701	FALSE
collagen fibril organization	40	-0.3214	0.25244	0.5105	44	-0.28395	0.52785	0.68945	FALSE
blood vessel development	53	-0.22151	0.79584	0.86326	52	-0.3613	0.1153	0.37592	FALSE
extracellular matrix structural constituent conferring tensile strength	31	-0.45267	0.031555	0.15438	31	0.35878	0.27528	0.71575	FALSE
collagen-containing extracellular matrix	223	-0.2623	0.046145	0.37962	230	-0.2695	0.093918	0.43727	FALSE
embryonic skeletal system development	30	-0.28047	0.57743	0.76032	29	-0.2611	0.77787	0.87158	FALSE
skin development	42	-0.44248	0.015991	0.10357	42	0.2708	0.61977	0.87511	FALSE
endochondral ossification	28	-0.19326	0.96612	0.98688	26	0.26472	0.79232	0.94294	FALSE
response to peptide hormone	53	-0.21281	0.85196	0.89733	54	0.30433	0.32736	0.7685	FALSE
chromatin binding	413	-0.17162	0.96299	0.82809	433	-0.34521	0.00019814	0.21277	FALSE
chromatin organization	277	-0.18504	0.85597	0.79325	291	-0.30406	0.0042279	0.33252	FALSE
helicase activity	121	-0.29955	0.051461	0.30948	126	-0.35244	0.011508	0.29534	FALSE
intracellular signal transduction	370	-0.20944	0.32243	0.61491	374	-0.25364	0.070994	0.45338	FALSE
axoneme	87	-0.34237	0.031027	0.22141	95	-0.39634	0.0050556	0.23696	FALSE
photoreceptor cell maintenance	34	-0.28798	0.5031	0.70289	38	-0.32434	0.35409	0.56353	FALSE
cilium	292	-0.2721	0.01196	0.29017	325	-0.21507	0.51643	0.67123	FALSE
axoneme assembly	21	-0.4582	0.092532	0.23535	24	-0.39523	0.25141	0.45281	FALSE
photoreceptor outer segment	52	-0.32382	0.16511	0.41781	55	-0.32602	0.21457	0.46675	FALSE
regulation of protein stability	79	-0.28985	0.1801	0.4507	81	-0.33469	0.082178	0.37103	FALSE
lipid transporter activity	20	-0.49601	0.050685	0.16101	21	-0.29622	0.68716	0.83123	FALSE
centriolar satellite	88	-0.26394	0.2817	0.55688	90	-0.35941	0.026508	0.3141	FALSE
spermatogenesis	310	-0.21127	0.35329	0.62819	320	-0.29245	0.0075157	0.34785	FALSE
activation of MAPK activity	78	-0.33425	0.050259	0.27315	77	-0.27878	0.36426	0.59256	FALSE
ERK1 and ERK2 cascade	27	-0.4053	0.11967	0.30395	25	-0.51447	0.030897	0.24146	FALSE
growth factor activity	103	-0.21379	0.71781	0.78709	98	0.22038	0.79012	0.90323	FALSE
positive regulation of peptidyl-tyrosine phosphorylation	94	-0.23605	0.48992	0.68904	88	-0.26146	0.4302	0.63626	FALSE
positive regulation of peptidyl-threonine phosphorylation	24	-0.41936	0.12158	0.30191	24	-0.31172	0.58118	0.73754	FALSE
Wnt-protein binding	26	-0.36562	0.2366	0.44912	23	-0.38091	0.30734	0.51574	FALSE
positive regulation of protein tyrosine kinase activity	39	-0.31445	0.29745	0.54478	37	0.30843	0.43641	0.82985	FALSE
activation of MAPKK activity	39	-0.2673	0.58086	0.75401	37	-0.3208	0.36731	0.58139	FALSE
branching morphogenesis of an epithelial tube	29	-0.41495	0.08538	0.24735	28	-0.31668	0.49084	0.68406	FALSE
positive regulation of phosphorylation	31	-0.32684	0.3403	0.5652	29	-0.30644	0.54264	0.71301	FALSE
epidermal growth factor receptor binding	28	-0.29925	0.50513	0.71222	25	-0.23039	0.91781	0.9602	FALSE
cation transport	59	-0.49408	0.00047529	0.013265	61	0.34311	0.13458	0.65977	FALSE
cation transmembrane transport	53	-0.40009	0.018475	0.1544	62	0.28542	0.40134	0.81906	FALSE
vesicle	126	-0.21917	0.58494	0.7287	121	0.23091	0.6234	0.8621	FALSE
zinc ion transport	25	-0.26299	0.73748	0.86447	25	0.29256	0.65536	0.89806	FALSE
zinc ion transmembrane transporter activity	20	-0.30629	0.59561	0.7731	21	0.34698	0.46846	0.83946	FALSE
inorganic anion transport	21	-0.40052	0.21119	0.41764	22	-0.33347	0.4996	0.68412	FALSE
regulation of membrane potential	93	-0.48339	0.00025221	0.0043717	89	-0.28271	0.27906	0.53515	FALSE
potassium channel activity	70	-0.45142	0.0012337	0.03364	69	-0.28811	0.33314	0.56362	FALSE
potassium ion transmembrane transport	123	-0.42697	0.00026178	0.018935	123	-0.22723	0.65629	0.73745	FALSE
memory	97	-0.33332	0.028108	0.22513	97	-0.31885	0.091017	0.38716	FALSE
neuron development	51	-0.33153	0.14817	0.38118	53	0.19349	0.96586	0.97952	FALSE
cytoplasmic vesicle membrane	140	-0.29874	0.031341	0.28626	141	0.25819	0.29543	0.76833	FALSE
neuron projection morphogenesis	70	-0.38259	0.01357	0.14099	69	-0.38162	0.033314	0.29987	FALSE
protein localization to plasma membrane	135	-0.24867	0.25791	0.55352	142	-0.23766	0.49222	0.66873	FALSE
cytoskeletal protein binding	89	-0.28508	0.16385	0.44349	73	-0.35672	0.064231	0.34252	FALSE
synaptic vesicle endocytosis	39	-0.55023	0.00046009	0.010654	36	-0.40247	0.10289	0.34967	FALSE
postsynaptic density membrane	51	-0.42901	0.010431	0.095108	43	0.23795	0.81057	0.93657	FALSE
regulation of endocytosis	28	-0.28053	0.60767	0.7832	28	-0.26325	0.77805	0.8707	FALSE
microtubule cytoskeleton	154	-0.20685	0.67612	0.76265	154	-0.23305	0.51473	0.67928	FALSE
nervous system development	371	-0.23781	0.054391	0.44072	376	-0.30449	0.00039801	0.29934	FALSE
neuron migration	106	-0.3043	0.054075	0.31227	106	-0.31646	0.079724	0.38926	FALSE
microtubule bundle formation	31	-0.4083	0.091033	0.26696	32	0.26664	0.72388	0.92015	FALSE
protein-containing complex assembly	79	-0.31215	0.099515	0.36177	80	-0.30882	0.17937	0.4514	FALSE
spectrin binding	28	-0.37191	0.20218	0.41789	28	-0.27764	0.6995	0.82666	FALSE
protein self-association	55	-0.40948	0.013108	0.12413	56	0.25026	0.68541	0.88763	FALSE
cortical cytoskeleton	25	-0.24184	0.84145	0.92349	23	0.31107	0.59262	0.86812	FALSE
cellular response to calcium ion	75	-0.35241	0.027866	0.22105	76	0.27886	0.36863	0.80628	FALSE
negative regulation of viral genome replication	31	-0.3027	0.45902	0.67576	28	0.48788	0.034147	0.31978	FALSE
cell surface receptor signaling pathway	104	-0.31808	0.035504	0.26615	115	-0.30004	0.11967	0.42692	FALSE
transmembrane signaling receptor activity	124	-0.34109	0.0067462	0.16318	128	-0.32837	0.030273	0.35007	FALSE
integrin-mediated signaling pathway	73	-0.28339	0.24204	0.51762	71	-0.24075	0.68984	0.77359	FALSE
positive regulation of interleukin-10 production	22	-0.29259	0.61595	0.78697	26	0.25253	0.84325	0.95206	FALSE
receptor internalization	34	-0.27018	0.60651	0.77549	35	0.30141	0.50338	0.83439	FALSE
GTPase activator activity	216	-0.29448	0.0079795	0.2337	217	-0.25637	0.1802	0.5038	FALSE
regulation of GTPase activity	84	-0.34233	0.028374	0.2263	85	-0.29522	0.22821	0.49137	FALSE
negative regulation of I-kappaB kinase/NF-kappaB signaling	40	-0.21347	0.89168	0.93036	39	-0.44088	0.040519	0.2915	FALSE
14-3-3 protein binding	29	-0.34744	0.25981	0.49315	30	-0.42637	0.09682	0.35009	FALSE
negative regulation of Ras protein signal transduction	24	-0.24785	0.82025	0.91534	24	-0.29439	0.66237	0.80396	FALSE
protein N-terminus binding	119	-0.20756	0.73244	0.78728	118	-0.2506	0.42453	0.63272	FALSE
neuronal cell body membrane	27	-0.42347	0.081261	0.24717	27	-0.30032	0.591	0.74284	FALSE
negative regulation of GTPase activity	34	-0.36794	0.15042	0.37135	34	-0.43609	0.060899	0.30539	FALSE
positive regulation of protein catabolic process	69	-0.276	0.30693	0.56061	68	-0.35005	0.080457	0.36029	FALSE
positive regulation of neuron migration	20	-0.30092	0.61932	0.78715	20	-0.53108	0.042742	0.26555	FALSE
negative regulation of endothelial cell migration	22	-0.54435	0.010822	0.064949	20	-0.35208	0.45283	0.6572	FALSE
endoplasmic reticulum lumen	95	-0.2485	0.36115	0.61464	97	0.24357	0.5633	0.84578	FALSE
acrosomal vesicle	65	-0.30264	0.17379	0.44256	70	-0.23874	0.70842	0.78607	FALSE
ribosome binding	57	-0.27345	0.38228	0.61331	55	-0.32517	0.21816	0.46812	FALSE
growth cone	169	-0.31564	0.006561	0.19643	172	-0.26795	0.16412	0.48297	FALSE
locomotory behavior	87	-0.37396	0.0098498	0.12661	86	-0.28674	0.27535	0.53032	FALSE
neuron differentiation	119	-0.24402	0.33265	0.60246	120	-0.26499	0.30518	0.55646	FALSE
perikaryon	178	-0.36276	0.00027996	0.06522	177	-0.27686	0.11858	0.44511	FALSE
learning	61	-0.30077	0.21006	0.47093	62	-0.32221	0.19152	0.45357	FALSE
associative learning	36	-0.34812	0.18804	0.42349	37	-0.43099	0.049269	0.29849	FALSE
response to endoplasmic reticulum stress	71	-0.25161	0.47788	0.68089	70	-0.34569	0.084546	0.36847	FALSE
phospholipid translocation	22	-0.66632	0.0004417	0.0026358	24	0.28505	0.69929	0.92029	FALSE
ubiquitin protein ligase activity	232	-0.24826	0.095673	0.44524	241	-0.25022	0.19737	0.5212	FALSE
FAD binding	32	-0.27114	0.60919	0.7831	32	-0.35361	0.27278	0.49158	FALSE
proteolysis	445	-0.23974	0.022452	0.41122	441	-0.22584	0.25889	0.57455	FALSE
serine-type endopeptidase activity	83	-0.32368	0.057192	0.29461	88	0.18502	0.97608	0.98136	FALSE
chromatin DNA binding	58	-0.27312	0.38147	0.61832	53	-0.3928	0.051175	0.31716	FALSE
Hsp90 protein binding	41	-0.28466	0.42441	0.65364	37	-0.41579	0.069898	0.33369	FALSE
response to testosterone	27	-0.34914	0.28353	0.51881	29	0.24693	0.83548	0.94763	FALSE
positive regulation of tyrosine phosphorylation of STAT protein	44	-0.35922	0.1118	0.31901	37	-0.37945	0.1406	0.39234	FALSE
positive regulation of mitotic cell cycle	35	-0.19191	0.96043	0.97869	35	-0.39169	0.13479	0.37517	FALSE
microtubule organizing center	319	-0.19493	0.67472	0.73008	324	-0.24784	0.1328	0.48902	FALSE
positive regulation of multicellular organism growth	33	-0.21591	0.89989	0.94561	32	-0.29599	0.54556	0.71398	FALSE
visual learning	56	-0.37017	0.039225	0.22466	56	-0.33598	0.16446	0.43199	FALSE
positive regulation of stress-activated MAPK cascade	23	-0.29903	0.56437	0.76416	20	0.53728	0.041218	0.28553	FALSE
phosphatidylinositol-3,4,5-trisphosphate binding	38	-0.28724	0.45999	0.67532	39	-0.41628	0.068862	0.32132	FALSE
regulation of protein phosphorylation	63	-0.29237	0.24202	0.51444	60	-0.36524	0.073532	0.34696	FALSE
chaperone binding	92	-0.2589	0.31067	0.56833	94	0.3242	0.081759	0.6543	FALSE
peptide hormone binding	32	-0.28825	0.50948	0.71302	34	-0.34828	0.28736	0.50497	FALSE
G protein-coupled peptide receptor activity	21	-0.31589	0.52689	0.72897	26	-0.46853	0.061709	0.2953	FALSE
transmembrane transporter activity	142	-0.28983	0.044086	0.32436	156	0.21408	0.74741	0.87718	FALSE
N-acetyltransferase activity	28	-0.2459	0.80027	0.89894	30	0.4782	0.037512	0.31676	FALSE
transferase activity, transferring acyl groups	133	-0.21637	0.5823	0.72799	139	0.35281	0.005571	0.3557	FALSE
chromatin remodeling	93	-0.22418	0.62194	0.75377	94	-0.37081	0.019698	0.29291	FALSE
heart development	222	-0.27475	0.020344	0.31405	228	-0.28591	0.042338	0.38727	FALSE
histone acetyltransferase complex	34	-0.26456	0.64114	0.78873	34	0.32497	0.38648	0.80917	FALSE
positive regulation of blood vessel diameter	20	-0.33289	0.45943	0.67825	25	-0.54692	0.015449	0.22678	FALSE
negative regulation of cyclin-dependent protein serine/threonine kinase activity	23	-0.26905	0.72713	0.86214	23	-0.4451	0.13442	0.3579	FALSE
meiotic cell cycle	75	-0.26417	0.35297	0.60284	79	-0.33025	0.10364	0.3881	FALSE
synapsis	20	-0.48233	0.067218	0.18996	21	0.21095	0.96776	0.98747	FALSE
B cell activation	20	-0.34262	0.41592	0.63922	21	-0.31878	0.58549	0.74508	FALSE
sodium ion transport	90	-0.38574	0.0050289	0.099583	84	-0.3564	0.037906	0.33678	FALSE
symporter activity	82	-0.3734	0.0081643	0.13785	79	-0.23068	0.73951	0.79972	FALSE
carbohydrate transport	32	-0.24069	0.79723	0.88838	30	0.35988	0.28095	0.72212	FALSE
ciliary basal body	128	-0.23042	0.43888	0.66272	149	-0.21776	0.71449	0.75159	FALSE
non-motile cilium	29	-0.40207	0.10672	0.28597	28	0.2279	0.9194	0.97708	FALSE
adenylate cyclase-modulating G protein-coupled receptor signaling pathway	36	-0.32252	0.29409	0.53583	44	-0.35265	0.18489	0.43149	FALSE
neuropeptide signaling pathway	70	-0.29271	0.20479	0.46822	70	-0.25294	0.593	0.72196	FALSE
G protein-coupled receptor signaling pathway, coupled to cyclic nucleotide second messenger	25	-0.56294	0.0042851	0.037205	25	0.38337	0.26348	0.70814	FALSE
calcium-dependent phospholipid binding	41	-0.47001	0.0072211	0.064647	46	-0.27833	0.53947	0.70433	FALSE
presynapse	159	-0.3442	0.0013699	0.11787	153	-0.27413	0.16202	0.47508	FALSE
neurotransmitter transport	34	-0.47282	0.01651	0.095281	36	0.35611	0.23518	0.70204	FALSE
sperm flagellum	44	-0.38364	0.063329	0.23556	48	-0.2893	0.4636	0.65607	FALSE
transferase activity, transferring glycosyl groups	179	-0.28054	0.036098	0.32494	187	0.28482	0.07803	0.67855	FALSE
carbohydrate binding	124	-0.24174	0.34536	0.60894	122	-0.27895	0.18962	0.48117	FALSE
protein glycosylation	152	-0.27836	0.070275	0.36975	157	0.34338	0.0054512	0.38081	FALSE
protein O-linked glycosylation	40	-0.35579	0.1397	0.36314	27	-0.31511	0.51312	0.69163	FALSE
voltage-gated calcium channel activity	29	-0.66966	0.00022952	0	33	-0.37731	0.18972	0.42793	FALSE
ion channel activity	151	-0.57226	0.00026652	0	151	-0.28194	0.12523	0.4441	FALSE
voltage-gated ion channel activity	116	-0.42256	0.00025297	0.024245	114	-0.33758	0.025688	0.34137	FALSE
calcium channel activity	68	-0.58029	0.00024534	0	69	-0.25857	0.54392	0.69639	FALSE
calcium ion transport	118	-0.51004	0.00026116	0	114	0.25616	0.39087	0.81877	FALSE
regulation of ion transmembrane transport	118	-0.41334	0.00026116	0.033404	115	-0.32242	0.057547	0.35987	FALSE
calcium ion transmembrane transport	100	-0.52876	0.00025381	0	104	-0.21006	0.85265	0.85298	FALSE
phosphatidylinositol-3,5-bisphosphate binding	24	-0.23232	0.88345	0.94289	26	-0.40202	0.19337	0.414	FALSE
voltage-gated sodium channel activity	21	-0.48007	0.062922	0.18742	NA	NA	NA	NA	FALSE
sodium ion transmembrane transport	58	-0.42555	0.0063815	0.086853	53	-0.3568	0.12127	0.38437	FALSE
cysteine-type peptidase activity	113	-0.22783	0.51572	0.70278	117	-0.32042	0.060134	0.36524	FALSE
peptidase activity	370	-0.2127	0.26772	0.60165	368	0.21314	0.52377	0.83997	FALSE
cysteine-type endopeptidase activity	57	-0.26705	0.42517	0.64893	57	-0.39765	0.034844	0.2974	FALSE
neuron projection development	145	-0.32313	0.011194	0.19798	143	-0.3233	0.023322	0.35084	FALSE
chemical synaptic transmission	141	-0.46943	0.0002661	0.0022011	139	-0.28354	0.13967	0.45076	FALSE
protein C-terminus binding	221	-0.23719	0.17384	0.52459	221	0.26121	0.13868	0.7019	FALSE
hydrolase activity, acting on ester bonds	26	-0.26427	0.71666	0.84178	25	0.27798	0.7234	0.91991	FALSE
nuclear heterochromatin	25	-0.18518	0.98173	0.9924	27	-0.34011	0.3973	0.59894	FALSE
photoreceptor inner segment	51	-0.2384	0.67781	0.79773	56	-0.22873	0.83093	0.86588	FALSE
metalloendopeptidase activity	85	-0.36997	0.0087188	0.14053	85	-0.2817	0.30502	0.55038	FALSE
metallopeptidase activity	128	-0.34735	0.0049518	0.13911	123	0.25056	0.43117	0.81709	FALSE
intermediate filament cytoskeleton	39	-0.21292	0.90246	0.93629	40	-0.36603	0.16866	0.41875	FALSE
collagen catabolic process	21	-0.32755	0.47899	0.68655	20	-0.45045	0.15876	0.37611	FALSE
ovarian follicle development	42	-0.28807	0.41251	0.63965	43	-0.30709	0.3836	0.59855	FALSE
endodermal cell differentiation	24	-0.38786	0.20118	0.41733	24	0.2372	0.90056	0.98029	FALSE
phosphotyrosine residue binding	41	-0.26277	0.57582	0.753	42	-0.31433	0.36709	0.58277	FALSE
muscle organ development	48	-0.30225	0.28595	0.53946	45	-0.37472	0.11027	0.3748	FALSE
skeletal muscle tissue development	43	-0.38433	0.060337	0.24226	44	0.32245	0.29953	0.73875	FALSE
G protein-coupled receptor binding	55	-0.229	0.74071	0.8268	53	-0.31231	0.29172	0.52512	FALSE
adenylate cyclase-inhibiting G protein-coupled receptor signaling pathway	40	-0.31675	0.27429	0.52589	39	0.31618	0.38021	0.80664	FALSE
feeding behavior	22	-0.38279	0.24315	0.44519	21	-0.25125	0.87724	0.94055	FALSE
cyclin-dependent protein serine/threonine kinase activity	28	-0.25693	0.74432	0.86249	28	0.37572	0.2573	0.70766	FALSE
synaptic vesicle exocytosis	24	-0.39874	0.17341	0.36996	20	-0.34129	0.49951	0.69086	FALSE
calmodulin binding	161	-0.32994	0.003037	0.15478	162	-0.32673	0.015148	0.3191	FALSE
protein ADP-ribosylation	20	-0.17519	0.98717	0.99722	20	-0.3614	0.41895	0.6183	FALSE
estrogen receptor binding	40	-0.20802	0.91702	0.94189	42	-0.31838	0.34839	0.56244	FALSE
double-strand break repair	61	-0.26198	0.45066	0.66279	60	-0.3304	0.16971	0.43374	FALSE
mitochondrion organization	80	-0.25193	0.42596	0.64851	81	0.34263	0.066269	0.60974	FALSE
regulation of catalytic activity	68	-0.25181	0.4713	0.6809	69	0.41833	0.010083	0.26517	FALSE
site of DNA damage	22	-0.35048	0.35424	0.56569	23	0.29328	0.67843	0.90193	FALSE
PcG protein complex	26	-0.27913	0.63115	0.79063	26	-0.29147	0.64683	0.78803	FALSE
postsynaptic membrane	191	-0.38081	0.00028401	0.040932	192	-0.27009	0.12313	0.46345	FALSE
sarcolemma	122	-0.36344	0.002849	0.10532	123	-0.26377	0.29741	0.55527	FALSE
Z disc	119	-0.34131	0.006689	0.16487	116	-0.29432	0.14675	0.43903	FALSE
myosin binding	24	-0.28612	0.63459	0.79114	26	-0.32985	0.45508	0.65344	FALSE
cardiac muscle contraction	38	-0.35128	0.16258	0.39653	38	-0.24377	0.80779	0.87581	FALSE
neuron projection terminus	22	-0.46461	0.067138	0.20063	20	0.20772	0.97036	0.98827	FALSE
nitric-oxide synthase binding	21	-0.45359	0.10124	0.24731	20	0.2382	0.91878	0.97849	FALSE
PDZ domain binding	107	-0.31312	0.04031	0.28594	108	-0.33558	0.037376	0.34966	FALSE
cerebral cortex development	76	-0.32723	0.067491	0.29925	76	-0.34637	0.070904	0.35009	FALSE
skeletal muscle tissue regeneration	20	-0.24719	0.86121	0.93965	NA	NA	NA	NA	FALSE
myofibril	31	-0.44442	0.040182	0.17152	31	-0.23561	0.87971	0.9236	FALSE
synaptic vesicle membrane	79	-0.4391	0.00072816	0.036966	85	0.25393	0.5125	0.82985	FALSE
cell adhesion	442	-0.37337	0.00034341	0.013644	468	-0.26431	0.017327	0.39147	FALSE
gamma-aminobutyric acid signaling pathway	27	-0.26513	0.70715	0.8333	27	-0.30375	0.57284	0.73057	FALSE
regulation of calcium ion transport	32	-0.46652	0.022753	0.10733	37	-0.27999	0.59824	0.73978	FALSE
adenylate cyclase-activating G protein-coupled receptor signaling pathway	66	-0.43577	0.0021511	0.06123	78	-0.27537	0.37835	0.59867	FALSE
positive regulation of release of sequestered calcium ion into cytosol	24	-0.40597	0.15023	0.35417	24	0.37793	0.29536	0.71665	FALSE
ATPase-coupled transmembrane transporter activity	44	-0.45175	0.010059	0.080848	40	-0.2929	0.50893	0.6837	FALSE
ATPase activity	196	-0.21405	0.49818	0.68236	192	-0.26938	0.12692	0.46773	FALSE
coronary vasculature development	32	-0.43559	0.045059	0.17584	33	-0.25527	0.78896	0.86668	FALSE
determination of left/right symmetry	65	-0.30141	0.17891	0.44636	65	-0.24787	0.635	0.74636	FALSE
animal organ morphogenesis	92	-0.22913	0.57041	0.72864	99	-0.21226	0.84813	0.85256	FALSE
tissue development	32	-0.30592	0.41289	0.63786	30	0.28291	0.65923	0.89194	FALSE
limb morphogenesis	21	-0.35966	0.34792	0.56024	21	-0.30396	0.64979	0.80244	FALSE
embryonic skeletal system morphogenesis	25	-0.36245	0.27492	0.49652	27	-0.41549	0.15113	0.37738	FALSE
mitotic spindle assembly checkpoint	22	-0.45591	0.078401	0.22305	22	-0.45337	0.11926	0.34348	FALSE
voltage-gated potassium channel activity	56	-0.49629	0.00047259	0.015966	54	-0.27383	0.5249	0.69138	FALSE
potassium ion transport	117	-0.39306	0.00079197	0.061962	113	-0.24575	0.50253	0.67137	FALSE
ion channel binding	131	-0.32186	0.012273	0.21961	132	-0.21663	0.75569	0.78338	FALSE
voltage-gated potassium channel complex	66	-0.40824	0.0074092	0.10039	62	-0.30713	0.25543	0.50984	FALSE
delayed rectifier potassium channel activity	25	-0.53069	0.0106	0.064455	22	-0.33904	0.47503	0.67019	FALSE
regulation of heart rate by cardiac conduction	32	-0.32902	0.30337	0.53887	30	-0.45653	0.052461	0.29406	FALSE
potassium channel regulator activity	31	-0.27496	0.61407	0.78314	31	-0.45932	0.043337	0.29447	FALSE
nucleobase-containing compound metabolic process	30	-0.25573	0.72915	0.84086	29	-0.33703	0.38893	0.59814	FALSE
DNA recombination	75	-0.24565	0.50354	0.69876	79	-0.43612	0.002611	0.22518	FALSE
aggresome	30	-0.33919	0.27647	0.51921	31	0.31248	0.48618	0.8358	FALSE
hormone activity	44	-0.23311	0.76543	0.85375	47	0.36985	0.11391	0.64739	FALSE
insulin receptor binding	26	-0.24637	0.80505	0.90178	27	0.27875	0.70591	0.91571	FALSE
response to muscle activity	20	-0.26352	0.79661	0.90266	21	0.34786	0.46488	0.83312	FALSE
energy homeostasis	33	-0.32291	0.3252	0.55695	33	-0.28522	0.6108	0.75233	FALSE
glycosaminoglycan binding	22	-0.37011	0.28401	0.50069	22	-0.40757	0.22133	0.43589	FALSE
chloride transmembrane transport	76	-0.27825	0.25414	0.52971	74	-0.24929	0.60478	0.72492	FALSE
chloride transport	64	-0.24534	0.55561	0.72913	61	-0.21712	0.8749	0.8881	FALSE
dendrite membrane	35	-0.43525	0.034538	0.16047	36	0.26491	0.70311	0.90214	FALSE
Golgi organization	89	-0.25512	0.34705	0.60328	90	-0.29705	0.19644	0.47264	FALSE
regulation of RNA splicing	39	-0.33147	0.22429	0.46906	42	-0.34131	0.24473	0.47827	FALSE
positive regulation of histone acetylation	20	-0.36481	0.32086	0.55381	21	0.40368	0.26368	0.69519	FALSE
clathrin binding	37	-0.5629	0.00045076	0.0092181	40	-0.28911	0.53191	0.69241	FALSE
phosphoprotein binding	46	-0.17597	0.9806	0.9826	45	0.24202	0.78243	0.91776	FALSE
positive regulation of insulin secretion involved in cellular response to glucose stimulus	33	-0.41671	0.061243	0.2199	34	-0.33589	0.33716	0.54969	FALSE
protein binding, bridging	61	-0.33231	0.091353	0.33607	NA	NA	NA	NA	FALSE
antiporter activity	44	-0.58897	0.00022862	0.0013558	50	0.34505	0.17811	0.69537	FALSE
amino acid transport	44	-0.34152	0.16209	0.39155	43	-0.34041	0.22759	0.46825	FALSE
female pregnancy	65	-0.26974	0.35758	0.60311	62	-0.2974	0.3029	0.54898	FALSE
RNA processing	60	-0.24239	0.59573	0.75306	61	-0.32225	0.20266	0.45285	FALSE
cell-matrix adhesion	67	-0.3785	0.019754	0.16332	69	0.1871	0.97499	0.9784	FALSE
extrinsic component of membrane	54	-0.28733	0.32016	0.56016	55	0.22889	0.83213	0.93292	FALSE
regulation of translational initiation	20	-0.30228	0.61301	0.78594	21	-0.36257	0.39582	0.5975	FALSE
focal adhesion	165	-0.26625	0.08834	0.41657	169	-0.2911	0.067292	0.39637	FALSE
aminopeptidase activity	29	-0.2653	0.68028	0.81597	27	-0.39783	0.19391	0.41851	FALSE
peptide binding	80	-0.33222	0.050927	0.2744	73	0.25902	0.51932	0.83351	FALSE
Golgi-associated vesicle	21	-0.50481	0.037013	0.13834	21	-0.36908	0.36789	0.57384	FALSE
microtubule cytoskeleton organization	113	-0.2063	0.75978	0.80026	126	-0.2879	0.14355	0.44643	FALSE
spindle assembly	33	-0.26831	0.61582	0.7891	33	0.26068	0.75983	0.92061	FALSE
mitotic cell cycle	113	-0.27776	0.13391	0.43468	113	0.22152	0.73177	0.88737	FALSE
gamma-tubulin binding	28	-0.37094	0.20397	0.42214	28	-0.40756	0.16173	0.38885	FALSE
cytoplasmic microtubule organization	40	-0.37804	0.088796	0.2852	47	0.28361	0.48712	0.83611	FALSE
tricarboxylic acid cycle	29	-0.16351	0.99403	0.99737	28	0.2887	0.65813	0.89371	FALSE
ion transmembrane transport	139	-0.41285	0.00026123	0.022962	143	-0.2667	0.22551	0.52015	FALSE
sodium channel activity	24	-0.34706	0.33982	0.56033	23	-0.4192	0.19386	0.40584	FALSE
protein localization to cell surface	26	-0.39577	0.15241	0.35403	24	-0.44996	0.1108	0.34593	FALSE
dioxygenase activity	72	-0.23502	0.60992	0.75357	78	-0.41475	0.005793	0.23126	FALSE
response to ionizing radiation	47	-0.30876	0.24883	0.51201	46	-0.28135	0.52266	0.69073	FALSE
beta-catenin binding	83	-0.21394	0.77099	0.81957	83	-0.42524	0.0028006	0.21619	FALSE
negative regulation of Wnt signaling pathway	37	-0.26058	0.63399	0.78633	37	-0.40664	0.084919	0.34595	FALSE
anchored component of membrane	84	-0.25546	0.37158	0.61408	80	0.35982	0.042049	0.50965	FALSE
phospholipid metabolic process	38	-0.27489	0.54024	0.72907	38	0.28886	0.54469	0.84596	FALSE
brush border membrane	54	-0.24829	0.58744	0.75388	51	-0.30096	0.3685	0.5885	FALSE
condensed chromosome	31	-0.2929	0.51805	0.71219	32	-0.27541	0.66162	0.79391	FALSE
DNA-dependent ATPase activity	36	-0.40275	0.062529	0.23431	30	-0.38837	0.18635	0.41512	FALSE
p53 binding	66	-0.24248	0.58389	0.74355	65	-0.245	0.65954	0.7603	FALSE
regulation of dendritic spine morphogenesis	21	-0.35527	0.36577	0.57578	22	-0.32952	0.51718	0.69001	FALSE
protein homooligomerization	104	-0.27663	0.15198	0.44559	97	-0.36661	0.01619	0.29314	FALSE
Rab GTPase binding	129	-0.30381	0.036468	0.28623	133	-0.25229	0.39125	0.60826	FALSE
nucleocytoplasmic transport	34	-0.42605	0.048154	0.18943	31	-0.32406	0.42203	0.61688	FALSE
pigmentation	35	-0.3306	0.26441	0.5127	35	0.38063	0.17655	0.66768	FALSE
thyroid hormone receptor binding	24	-0.27317	0.70391	0.83556	25	-0.45235	0.098831	0.33979	FALSE
cadherin binding	57	-0.36479	0.048315	0.23115	58	-0.40532	0.028043	0.29385	FALSE
neuronal stem cell population maintenance	22	-0.43203	0.12014	0.28395	22	-0.40156	0.23891	0.45332	FALSE
regulation of neuron projection development	38	-0.25241	0.67828	0.80826	40	-0.34102	0.26566	0.49006	FALSE
cilium organization	20	-0.31539	0.54601	0.7427	20	-0.37457	0.36951	0.57386	FALSE
serine-type peptidase activity	77	-0.34264	0.037137	0.23444	76	0.16692	0.99577	0.9865	FALSE
dendrite cytoplasm	37	-0.30015	0.39058	0.614	35	-0.36497	0.21153	0.43504	FALSE
extrinsic component of cytoplasmic side of plasma membrane	54	-0.23922	0.66044	0.78644	57	-0.2659	0.54824	0.70445	FALSE
branching involved in blood vessel morphogenesis	26	-0.36584	0.23615	0.44894	29	0.22583	0.9119	0.97828	FALSE
nuclear localization sequence binding	21	-0.34769	0.3956	0.60852	21	-0.28618	0.73759	0.86315	FALSE
adaptive immune response	80	-0.22769	0.64425	0.77011	82	-0.35067	0.053912	0.34617	FALSE
regulated exocytosis	21	-0.40117	0.20988	0.41707	22	0.42676	0.18415	0.6632	FALSE
regulation of blood pressure	42	-0.30005	0.34902	0.57783	46	0.22455	0.87707	0.94832	FALSE
histone deacetylase activity	27	-0.28549	0.59081	0.76834	24	-0.48428	0.056003	0.29524	FALSE
histone deacetylation	37	-0.20117	0.93374	0.9608	34	-0.42665	0.076225	0.33132	FALSE
regulation of alternative mRNA splicing, via spliceosome	64	-0.22288	0.74709	0.82016	69	-0.40231	0.015665	0.27894	FALSE
positive regulation of mRNA splicing, via spliceosome	20	-0.28917	0.67174	0.82366	22	0.28623	0.73539	0.91846	FALSE
mitotic sister chromatid segregation	25	-0.21476	0.9267	0.96927	28	0.29675	0.61465	0.87537	FALSE
long-chain fatty acid metabolic process	22	-0.40827	0.17027	0.36212	22	-0.36892	0.35198	0.55264	FALSE
negative regulation of phosphatase activity	44	-0.25632	0.60745	0.76752	43	0.28953	0.49292	0.83659	FALSE
calcium-dependent protein binding	62	-0.23563	0.64608	0.78442	61	-0.39653	0.027599	0.29499	FALSE
phosphatase binding	46	-0.31049	0.2604	0.51114	47	-0.38627	0.079532	0.34529	FALSE
postsynapse	153	-0.23375	0.34123	0.60971	145	-0.33804	0.012353	0.29863	FALSE
sperm midpiece	22	-0.41087	0.16497	0.35734	21	-0.26368	0.83102	0.91642	FALSE
DNA metabolic process	20	-0.29351	0.65021	0.8083	20	-0.31069	0.64585	0.79434	FALSE
cell-cell adhesion	127	-0.39295	0.0007774	0.050199	129	-0.30761	0.073682	0.38577	FALSE
cell adhesion molecule binding	53	-0.30415	0.23877	0.49959	52	-0.31967	0.25673	0.49604	FALSE
cell-cell junction	188	-0.26016	0.083405	0.4228	188	-0.42255	0.00020169	0.18117	FALSE
intercalated disc	46	-0.36213	0.095839	0.28993	48	-0.40713	0.050716	0.30636	FALSE
scaffold protein binding	67	-0.28283	0.25921	0.53498	67	-0.30021	0.27546	0.52602	FALSE
adherens junction organization	28	-0.47092	0.030985	0.13613	25	-0.35406	0.36641	0.57333	FALSE
chromosome segregation	82	-0.21411	0.75433	0.81701	81	-0.22227	0.79827	0.83195	FALSE
maternal process involved in female pregnancy	20	-0.29586	0.64085	0.79979	NA	NA	NA	NA	FALSE
guanyl-nucleotide exchange factor activity	173	-0.27277	0.061752	0.37152	180	-0.34077	0.0044534	0.29667	FALSE
dendritic shaft	65	-0.36528	0.03051	0.20216	66	-0.43172	0.0063707	0.21978	FALSE
positive regulation of cell adhesion	54	-0.26978	0.42445	0.64745	49	-0.26515	0.61607	0.74526	FALSE
adrenal gland development	20	-0.36651	0.31477	0.54592	NA	NA	NA	NA	FALSE
sprouting angiogenesis	29	-0.4827	0.021574	0.10024	32	-0.25576	0.77827	0.86543	FALSE
blood vessel morphogenesis	26	-0.29454	0.54564	0.74387	24	0.32894	0.48948	0.82911	FALSE
Rab guanyl-nucleotide exchange factor activity	32	-0.52013	0.003346	0.042759	34	0.31218	0.44854	0.82176	FALSE
excitatory postsynaptic potential	50	-0.36321	0.069602	0.27248	49	0.26864	0.59216	0.8594	FALSE
phosphatidylinositol-4,5-bisphosphate binding	61	-0.23297	0.67758	0.78921	69	0.25986	0.53519	0.84032	FALSE
adherens junction	147	-0.26815	0.10082	0.42486	147	-0.3501	0.0063454	0.29783	FALSE
basement membrane	93	-0.22571	0.60757	0.74496	94	0.28499	0.24846	0.72817	FALSE
heterophilic cell-cell adhesion via plasma membrane cell adhesion molecules	39	-0.51129	0.0027605	0.033936	36	-0.25608	0.74901	0.85307	FALSE
modulation of chemical synaptic transmission	87	-0.35676	0.01773	0.17363	69	-0.32084	0.17053	0.4354	FALSE
regulation of synaptic plasticity	44	-0.27784	0.44467	0.67558	44	-0.37362	0.1206	0.37789	FALSE
vesicle membrane	24	-0.28725	0.62935	0.78783	23	-0.41419	0.20702	0.42112	FALSE
Schaffer collateral - CA1 synapse	101	-0.32776	0.025686	0.23495	74	0.21918	0.84343	0.9224	FALSE
positive regulation of cytokinesis	28	-0.27486	0.63932	0.79286	28	0.36253	0.30991	0.72963	FALSE
endothelial cell migration	27	-0.38295	0.17451	0.38088	26	0.29047	0.6658	0.89559	FALSE
nuclear receptor binding	23	-0.2346	0.87776	0.94395	24	-0.5133	0.028606	0.2482	FALSE
endonuclease activity	65	-0.27457	0.32316	0.57405	64	0.2571	0.58895	0.85822	FALSE
chromosome, telomeric region	56	-0.30738	0.20392	0.46033	61	-0.33347	0.15955	0.41973	FALSE
endoplasmic reticulum organization	30	-0.31175	0.40616	0.62925	30	0.3777	0.21816	0.68771	FALSE
innervation	20	-0.25939	0.81205	0.91341	20	-0.33471	0.52826	0.71298	FALSE
viral process	29	-0.32825	0.33555	0.56447	27	-0.31388	0.51897	0.69193	FALSE
heterotypic cell-cell adhesion	20	-0.32547	0.49532	0.70537	21	0.42052	0.21473	0.69382	FALSE
tubulin binding	56	-0.23783	0.6673	0.78616	62	-0.28937	0.34956	0.58602	FALSE
Notch signaling pathway	94	-0.23419	0.50983	0.70112	96	-0.27705	0.28215	0.54069	FALSE
chromatin silencing	30	-0.27326	0.61812	0.78827	33	-0.32418	0.39956	0.6057	FALSE
cilium assembly	172	-0.27442	0.055118	0.3724	184	-0.23562	0.43567	0.63802	FALSE
aminoacyl-tRNA ligase activity	41	-0.21583	0.87724	0.92083	41	-0.3642	0.16629	0.41199	FALSE
tRNA aminoacylation for protein translation	33	-0.25406	0.70802	0.83259	33	-0.38829	0.16321	0.39513	FALSE
ligase activity	117	-0.21273	0.68136	0.7727	124	-0.27257	0.22771	0.51892	FALSE
phosphatidylinositol dephosphorylation	22	-0.35838	0.32244	0.54071	29	0.31461	0.49476	0.83403	FALSE
central nervous system development	71	-0.29835	0.17556	0.44419	78	0.23884	0.66093	0.87582	FALSE
negative regulation of endopeptidase activity	78	-0.21161	0.8071	0.83744	77	-0.27399	0.39976	0.60838	FALSE
regulation of focal adhesion assembly	20	-0.39657	0.22776	0.44129	20	-0.52268	0.049242	0.288	FALSE
regulation of microtubule cytoskeleton organization	33	-0.26085	0.66192	0.80762	34	-0.33637	0.33595	0.54902	FALSE
positive regulation of protein localization to plasma membrane	50	-0.27233	0.44271	0.66429	49	-0.41485	0.041377	0.2928	FALSE
somitogenesis	39	-0.33924	0.19623	0.44178	42	-0.2568	0.71628	0.81459	FALSE
heart morphogenesis	44	-0.32296	0.22039	0.46133	45	0.29436	0.44456	0.82493	FALSE
calcium-mediated signaling	60	-0.34751	0.067338	0.2786	54	-0.43359	0.010643	0.26195	FALSE
integral component of presynaptic membrane	83	-0.51953	0.00024546	0.0015556	68	0.22522	0.8063	0.91746	FALSE
motile cilium	106	-0.35273	0.0056921	0.14751	115	-0.26559	0.31681	0.56843	FALSE
cellular calcium ion homeostasis	82	-0.46133	0.0002474	0.016198	83	0.22802	0.74735	0.90075	FALSE
neural crest cell migration	40	-0.26089	0.60716	0.76919	42	-0.49334	0.0067648	0.23162	FALSE
nuclear inner membrane	47	-0.28606	0.37406	0.60841	47	-0.36106	0.14392	0.3966	FALSE
parallel fiber to Purkinje cell synapse	27	-0.45663	0.041075	0.16736	20	-0.30475	0.67638	0.81473	FALSE
T-tubule	56	-0.42384	0.00638	0.094062	62	0.25687	0.60103	0.86082	FALSE
semaphorin receptor binding	22	-0.40615	0.17624	0.37041	22	-0.57425	0.0095885	0.2258	FALSE
chemorepellent activity	25	-0.49438	0.027966	0.11527	26	-0.48572	0.044824	0.28669	FALSE
axon guidance	139	-0.4213	0.00026123	0.016936	158	-0.28344	0.1087	0.43284	FALSE
negative chemotaxis	38	-0.5027	0.0045861	0.042403	39	-0.44267	0.037525	0.28674	FALSE
negative regulation of axon extension involved in axon guidance	23	-0.5099	0.024924	0.10433	24	-0.55009	0.012691	0.22971	FALSE
semaphorin-plexin signaling pathway	35	-0.50268	0.0070906	0.052645	36	-0.38922	0.13144	0.37749	FALSE
MAP kinase kinase kinase activity	22	-0.35804	0.32354	0.5407	NA	NA	NA	NA	FALSE
negative regulation of insulin secretion	31	-0.34997	0.24654	0.47005	31	-0.37753	0.2098	0.43201	FALSE
histone H4 acetylation	37	-0.35973	0.14988	0.3721	36	0.32365	0.37555	0.80049	FALSE
digestive tract development	24	-0.52922	0.014433	0.070056	25	-0.42157	0.15884	0.38501	FALSE
protein processing	54	-0.37425	0.038564	0.2203	56	0.22839	0.82795	0.92901	FALSE
integral component of endoplasmic reticulum membrane	94	-0.23093	0.54914	0.71989	95	0.25959	0.42456	0.81831	FALSE
sensory perception of pain	60	-0.38522	0.01965	0.16086	58	-0.3106	0.27506	0.52056	FALSE
motor activity	98	-0.19831	0.85985	0.86145	110	-0.22537	0.71146	0.76984	FALSE
myosin complex	42	-0.22231	0.83453	0.89976	43	0.25242	0.72782	0.90866	FALSE
neuromuscular junction	86	-0.3047	0.082564	0.36165	82	-0.31454	0.14897	0.43292	FALSE
aorta development	23	-0.38078	0.23949	0.44813	23	-0.3882	0.28361	0.48845	FALSE
ADP binding	37	-0.28664	0.47239	0.68117	36	0.34942	0.26079	0.71066	FALSE
microfilament motor activity	20	-0.27735	0.73613	0.86284	NA	NA	NA	NA	FALSE
RNA polymerase binding	22	-0.27537	0.69987	0.84108	20	-0.46518	0.12744	0.34653	FALSE
cell morphogenesis	80	-0.27728	0.24524	0.52387	79	-0.34132	0.07391	0.35966	FALSE
lymph node development	20	-0.27572	0.74353	0.86674	NA	NA	NA	NA	FALSE
adult locomotory behavior	51	-0.33437	0.13964	0.37093	48	-0.36186	0.14121	0.39236	FALSE
regulation of Rho protein signal transduction	23	-0.30849	0.52124	0.72766	26	-0.39649	0.20764	0.42707	FALSE
cilium movement	36	-0.56302	0.00091617	0.0090074	41	-0.38827	0.10586	0.3565	FALSE
cellular response to peptide hormone stimulus	21	-0.22845	0.90834	0.96545	20	0.35817	0.44223	0.82583	FALSE
double-stranded RNA binding	67	-0.25309	0.46543	0.67875	66	-0.39606	0.022696	0.29704	FALSE
RNA helicase activity	61	-0.36221	0.040547	0.22911	65	-0.33435	0.13777	0.39987	FALSE
positive regulation of type I interferon production	20	-0.2331	0.90168	0.96201	20	-0.22702	0.94643	0.97784	FALSE
cAMP binding	22	-0.39647	0.20075	0.4026	21	-0.56629	0.020293	0.21893	FALSE
ceramide biosynthetic process	29	-0.3114	0.41152	0.64108	30	0.30691	0.53129	0.84285	FALSE
positive regulation of cytokine secretion	23	-0.25616	0.78695	0.90073	23	0.24199	0.89274	0.97896	FALSE
transforming growth factor beta binding	23	-0.28065	0.6684	0.81974	22	-0.3053	0.63144	0.77952	FALSE
inclusion body	20	-0.42719	0.1514	0.33506	20	0.35152	0.47046	0.8376	FALSE
positive regulation of defense response to virus by host	25	-0.30373	0.53022	0.72945	24	0.3299	0.48472	0.8336	FALSE
protein complex oligomerization	20	-0.41026	0.1923	0.39099	NA	NA	NA	NA	FALSE
protein kinase A regulatory subunit binding	21	-0.32972	0.46919	0.68178	23	-0.53378	0.02493	0.23783	FALSE
protein kinase C-activating G protein-coupled receptor signaling pathway	21	-0.40067	0.21119	0.41799	22	-0.45187	0.12145	0.34709	FALSE
integrin complex	25	-0.30361	0.53067	0.72921	24	0.30328	0.61453	0.87539	FALSE
neuron apoptotic process	39	-0.31793	0.27996	0.53526	39	-0.26559	0.66727	0.79141	FALSE
neuronal action potential	30	-0.60366	0.00022477	0.0038519	29	-0.51106	0.018445	0.22582	FALSE
spinal cord development	32	-0.40809	0.074727	0.24576	32	-0.25673	0.77129	0.86556	FALSE
sulfotransferase activity	35	-0.21557	0.89799	0.93935	37	-0.27789	0.61326	0.74664	FALSE
DNA damage checkpoint	30	-0.33412	0.30029	0.54038	31	0.39589	0.15265	0.66159	FALSE
cellular response to amino acid starvation	45	-0.322	0.20557	0.44987	45	0.35183	0.17854	0.68835	FALSE
cell cycle arrest	72	-0.28406	0.22999	0.51612	69	-0.3635	0.056911	0.3474	FALSE
neuron projection extension	24	-0.58243	0.0032801	0.025774	25	-0.312	0.56526	0.72544	FALSE
positive regulation of long-term synaptic potentiation	25	-0.45292	0.065855	0.20301	27	-0.50752	0.024415	0.23707	FALSE
regulation of cytokinesis	38	-0.24458	0.73102	0.83555	40	0.23647	0.83989	0.95072	FALSE
positive regulation of intracellular protein transport	27	-0.4201	0.087256	0.2586	27	-0.40044	0.18826	0.4066	FALSE
protein deubiquitination	70	-0.2993	0.1737	0.44171	73	-0.35608	0.065436	0.34191	FALSE
thiol-dependent ubiquitin-specific protease activity	78	-0.25156	0.43114	0.65875	82	-0.32187	0.12221	0.40596	FALSE
thiol-dependent ubiquitinyl hydrolase activity	81	-0.26023	0.3432	0.60155	80	-0.3309	0.095305	0.3884	FALSE
protein K48-linked deubiquitination	32	-0.30906	0.3975	0.61775	33	-0.38663	0.16819	0.40015	FALSE
dynein light intermediate chain binding	30	-0.47449	0.022702	0.10597	28	-0.33609	0.4002	0.60512	FALSE
small GTPase mediated signal transduction	98	-0.22653	0.58651	0.72937	100	-0.2859	0.21795	0.49392	FALSE
sarcomere	41	-0.37235	0.089215	0.28517	40	-0.23075	0.8602	0.90879	FALSE
ciliary membrane	43	-0.33118	0.19444	0.44092	43	-0.37617	0.1157	0.37551	FALSE
protein localization to cilium	29	-0.4616	0.034198	0.1375	30	0.33287	0.40039	0.81667	FALSE
membrane coat	29	-0.4035	0.1042	0.28284	28	0.35798	0.32579	0.74554	FALSE
dendrite development	41	-0.47996	0.0060564	0.055968	37	-0.44896	0.034248	0.28843	FALSE
beta-tubulin binding	40	-0.26457	0.58368	0.7526	40	-0.31556	0.38445	0.59193	FALSE
protein export from nucleus	33	-0.30301	0.42441	0.64345	31	-0.53499	0.0050628	0.21765	FALSE
SH2 domain binding	35	-0.1995	0.94579	0.96673	37	-0.43716	0.044062	0.29125	FALSE
lateral plasma membrane	55	-0.24408	0.61868	0.77154	65	0.34689	0.1004	0.64807	FALSE
single fertilization	33	-0.25261	0.71571	0.83625	36	-0.41024	0.090404	0.34917	FALSE
fertilization	34	-0.24183	0.78124	0.87204	31	-0.2461	0.83455	0.89976	FALSE
androgen receptor binding	27	-0.27448	0.65386	0.80084	28	-0.30103	0.5712	0.73628	FALSE
negative regulation of extrinsic apoptotic signaling pathway	37	-0.3111	0.33514	0.56604	37	0.30977	0.43003	0.83042	FALSE
peptidyl-threonine phosphorylation	63	-0.25851	0.46397	0.67637	64	-0.32736	0.16541	0.43289	FALSE
cell leading edge	65	-0.25832	0.4435	0.66127	64	-0.34725	0.106	0.37683	FALSE
filamentous actin	37	-0.18765	0.96597	0.98002	35	-0.31208	0.43672	0.63038	FALSE
endosomal transport	46	-0.33291	0.17134	0.41257	54	0.26182	0.60016	0.86058	FALSE
ventricular system development	24	-0.3349	0.38596	0.61007	22	-0.48656	0.068518	0.29718	FALSE
activation of GTPase activity	73	-0.26319	0.37826	0.60974	82	-0.30413	0.19437	0.46905	FALSE
endoribonuclease activity	25	-0.29318	0.58277	0.76732	28	-0.24868	0.84673	0.90997	FALSE
axon cytoplasm	57	-0.24597	0.59251	0.75236	59	0.25496	0.62272	0.8666	FALSE
acetylglucosaminyltransferase activity	35	-0.40109	0.071363	0.24471	29	0.46573	0.050403	0.38979	FALSE
regulation of Notch signaling pathway	20	-0.33203	0.46378	0.68022	22	0.32043	0.58026	0.86106	FALSE
substrate adhesion-dependent cell spreading	48	-0.28195	0.40318	0.6289	54	0.27501	0.50139	0.83165	FALSE
brain morphogenesis	22	-0.53313	0.013693	0.074789	22	-0.41274	0.20435	0.42757	FALSE
positive regulation of neurogenesis	35	-0.2749	0.55901	0.745	34	-0.45866	0.035693	0.28957	FALSE
histone methyltransferase complex	29	-0.36284	0.20588	0.42698	30	-0.51856	0.012356	0.22292	FALSE
viral entry into host cell	29	-0.23323	0.84324	0.92009	31	-0.29185	0.59133	0.73991	FALSE
mitotic spindle assembly	28	-0.29318	0.53879	0.73168	37	-0.46791	0.020028	0.2437	FALSE
transcriptional repressor complex	49	-0.24599	0.65228	0.78751	51	-0.47295	0.0062287	0.21966	FALSE
nuclear pore	63	-0.35537	0.054642	0.24438	55	-0.19466	0.96846	0.96012	FALSE
peptidyl-serine phosphorylation	146	-0.25393	0.19936	0.51616	152	-0.34066	0.0088602	0.29494	FALSE
hyaluronic acid binding	21	-0.31948	0.50904	0.72062	21	-0.26001	0.84509	0.92402	FALSE
microtubule motor activity	67	-0.42765	0.0038545	0.063236	67	-0.30611	0.24543	0.4984	FALSE
microtubule-based movement	73	-0.35714	0.026814	0.21117	73	-0.27793	0.38278	0.60152	FALSE
regulation of axonogenesis	23	-0.5046	0.027742	0.11232	24	-0.68537	0.00020145	0.073099	FALSE
negative regulation of stress fiber assembly	28	-0.30212	0.48952	0.69842	30	-0.34399	0.33948	0.5493	FALSE
chloride channel activity	47	-0.20894	0.89074	0.91999	49	-0.31041	0.32843	0.55622	FALSE
neural tube closure	82	-0.23607	0.54701	0.72203	82	-0.33203	0.091001	0.38097	FALSE
midbrain development	26	-0.30393	0.49823	0.70702	25	-0.29144	0.66746	0.80444	FALSE
presynaptic active zone	44	-0.47986	0.0041152	0.050927	41	-0.2601	0.6887	0.80423	FALSE
positive regulation of axon extension	44	-0.46257	0.0070873	0.065554	42	-0.30964	0.38758	0.59996	FALSE
sarcoplasmic reticulum	59	-0.40449	0.012833	0.11861	60	0.32294	0.20375	0.69954	FALSE
collagen binding	63	-0.27582	0.34236	0.58429	59	-0.28543	0.40336	0.60984	FALSE
M band	20	-0.32096	0.51795	0.72421	NA	NA	NA	NA	FALSE
regulation of proteasomal protein catabolic process	20	-0.28571	0.68958	0.83274	20	0.36516	0.41827	0.82304	FALSE
sarcomere organization	29	-0.37697	0.16525	0.37224	28	-0.22297	0.93555	0.96159	FALSE
protein homotetramerization	49	-0.30245	0.28506	0.536	46	0.36185	0.14146	0.66379	FALSE
cognition	40	-0.33835	0.18898	0.42927	42	0.31484	0.36133	0.79135	FALSE
adult behavior	35	-0.46144	0.019442	0.10442	35	-0.42007	0.075733	0.33362	FALSE
phagophore assembly site	22	-0.3887	0.2246	0.42671	21	0.34225	0.48358	0.83637	FALSE
regulation of sensory perception of pain	35	-0.31268	0.34835	0.57812	34	-0.35902	0.24783	0.46916	FALSE
positive regulation of synaptic transmission, glutamatergic	22	-0.46643	0.063604	0.19692	26	-0.53917	0.014472	0.22192	FALSE
regulation of cell adhesion	44	-0.28501	0.40421	0.64021	44	-0.33593	0.24959	0.48381	FALSE
extracellular matrix binding	28	-0.34633	0.28868	0.51747	28	0.30232	0.58805	0.85905	FALSE
integral component of postsynaptic density membrane	65	-0.48687	0.00024408	0.012941	60	0.25665	0.60706	0.85934	FALSE
eating behavior	27	-0.49758	0.01754	0.094088	30	0.3838	0.2002	0.68223	FALSE
JNK cascade	26	-0.27104	0.67811	0.82075	26	0.29992	0.61209	0.87955	FALSE
phosphorus-oxygen lyase activity	20	-0.40096	0.21579	0.4241	NA	NA	NA	NA	FALSE
cGMP-mediated signaling	22	-0.29393	0.61042	0.78572	NA	NA	NA	NA	FALSE
positive regulation of axonogenesis	38	-0.29102	0.44072	0.65365	38	0.34286	0.25642	0.71408	FALSE
regulation of protein kinase activity	25	-0.33545	0.37641	0.60035	25	-0.26104	0.80471	0.89577	FALSE
apical junction complex	21	-0.26743	0.76159	0.88956	22	-0.32559	0.53516	0.70946	FALSE
presynaptic membrane	76	-0.50274	0.00024722	0.0041531	77	-0.3516	0.057685	0.34246	FALSE
tRNA methylation	34	-0.39337	0.094932	0.28543	34	0.33429	0.34206	0.76658	FALSE
insulin secretion	26	-0.41032	0.12295	0.29858	29	-0.31874	0.47977	0.6702	FALSE
positive regulation of excitatory postsynaptic potential	33	-0.60558	0.00022599	0.0024808	33	-0.4485	0.053408	0.29172	FALSE
excitatory synapse	41	-0.42611	0.024924	0.13933	41	-0.38132	0.12411	0.37373	FALSE
inhibitory synapse	23	-0.28789	0.62765	0.7924	22	-0.25686	0.85398	0.92413	FALSE
phosphatidylserine binding	46	-0.30332	0.29126	0.53809	47	-0.44951	0.01191	0.24533	FALSE
regulation of dopamine secretion	23	-0.61837	0.0006502	0.010867	23	-0.29081	0.69824	0.83117	FALSE
exocytic vesicle	22	-0.51991	0.01833	0.094827	24	0.30582	0.60083	0.8746	FALSE
circadian regulation of gene expression	56	-0.26328	0.46668	0.67711	57	-0.36218	0.089829	0.3594	FALSE
protein tyrosine phosphatase activity	92	-0.29886	0.096511	0.37342	94	-0.2844	0.24181	0.52002	FALSE
peptidyl-tyrosine dephosphorylation	88	-0.29708	0.11692	0.39472	91	-0.28954	0.24436	0.508	FALSE
T cell receptor signaling pathway	56	-0.30328	0.22259	0.48684	57	-0.30658	0.28842	0.53122	FALSE
positive regulation of proteolysis	22	-0.37375	0.27208	0.48398	24	0.32571	0.50377	0.83789	FALSE
lysosome organization	41	-0.2768	0.47939	0.69002	41	-0.38865	0.10505	0.35598	FALSE
embryonic hindlimb morphogenesis	26	-0.29829	0.52747	0.72877	26	-0.33642	0.42894	0.62117	FALSE
embryonic forelimb morphogenesis	24	-0.35983	0.28821	0.52169	25	-0.22898	0.92058	0.96111	FALSE
T cell activation	30	-0.24062	0.81322	0.89841	30	0.24898	0.82981	0.94882	FALSE
dynein complex	41	-0.34718	0.14978	0.38011	41	0.26821	0.6482	0.88088	FALSE
dynein intermediate chain binding	29	-0.42394	0.071838	0.22522	29	-0.26415	0.75803	0.86614	FALSE
motile cilium assembly	20	-0.34999	0.38286	0.60828	24	-0.3487	0.41015	0.60681	FALSE
enzyme inhibitor activity	32	-0.37472	0.147	0.36408	30	0.42905	0.09773	0.55556	FALSE
positive regulation of viral genome replication	21	-0.28118	0.69214	0.84123	22	-0.46399	0.10208	0.34088	FALSE
neuromuscular synaptic transmission	26	-0.42763	0.091493	0.24721	NA	NA	NA	NA	FALSE
gene silencing by RNA	44	-0.28327	0.41564	0.64698	47	-0.5341	0.00080743	0.1868	FALSE
antigen processing and presentation	25	-0.28854	0.6078	0.78205	25	-0.43466	0.13092	0.35832	FALSE
replication fork processing	25	-0.35335	0.30514	0.53292	26	-0.38411	0.24302	0.45977	FALSE
K63-linked polyubiquitin modification-dependent protein binding	22	-0.25601	0.79284	0.90164	22	-0.4274	0.168	0.39203	FALSE
Ran GTPase binding	31	-0.42529	0.062883	0.22169	31	-0.34905	0.30822	0.52638	FALSE
protein tyrosine/serine/threonine phosphatase activity	37	-0.25549	0.66486	0.80145	38	-0.25109	0.76662	0.85969	FALSE
integral component of postsynaptic membrane	73	-0.49067	0.00023941	0.0086607	60	-0.26777	0.52575	0.69027	FALSE
Flemming body	27	-0.38738	0.16341	0.37129	27	0.27471	0.7285	0.92069	FALSE
spermatid development	70	-0.23874	0.57661	0.74222	72	-0.31632	0.17409	0.44623	FALSE
neuromuscular junction development	37	-0.32936	0.25625	0.49538	36	-0.33927	0.30551	0.52436	FALSE
receptor clustering	29	-0.29433	0.50608	0.71253	30	-0.40598	0.14017	0.37631	FALSE
regulation of protein localization	63	-0.22359	0.74009	0.82412	71	-0.26144	0.51394	0.68649	FALSE
motor neuron axon guidance	29	-0.51159	0.011246	0.062622	26	-0.30776	0.56101	0.72586	FALSE
neuromuscular process	24	-0.5396	0.012683	0.063491	23	-0.35374	0.40467	0.60542	FALSE
response to starvation	35	-0.31447	0.33806	0.56909	36	-0.24442	0.81404	0.88039	FALSE
regulation of cytosolic calcium ion concentration	41	-0.37319	0.087352	0.28505	41	0.36143	0.17492	0.69002	FALSE
positive regulation of extrinsic apoptotic signaling pathway	26	-0.29678	0.53545	0.73009	27	0.25044	0.84582	0.95094	FALSE
positive regulation of dendrite extension	26	-0.49425	0.02459	0.10343	27	-0.32112	0.48144	0.67415	FALSE
structural constituent of nuclear pore	21	-0.4305	0.14435	0.31171	NA	NA	NA	NA	FALSE
vacuolar membrane	22	-0.41755	0.14642	0.32856	21	-0.217	0.9576	0.98338	FALSE
Ras GTPase binding	24	-0.27429	0.69845	0.832	26	-0.41259	0.16583	0.38723	FALSE
regulation of multicellular organism growth	27	-0.36608	0.22469	0.44429	26	0.29085	0.66401	0.8965	FALSE
axonal fasciculation	20	-0.47276	0.0794	0.21539	20	-0.58684	0.014969	0.23561	FALSE
anion transport	22	-0.54369	0.011263	0.064639	21	-0.31467	0.60579	0.75914	FALSE
anion transmembrane transport	41	-0.51542	0.0011647	0.021953	41	-0.26312	0.67329	0.79187	FALSE
regulation of intracellular pH	24	-0.56213	0.0052482	0.041166	25	-0.32999	0.4793	0.66941	FALSE
phosphoric diester hydrolase activity	51	-0.34004	0.12636	0.35521	53	0.2691	0.55341	0.84523	FALSE
clathrin-coated vesicle	60	-0.42576	0.0040738	0.074549	62	-0.36973	0.067559	0.3501	FALSE
synapse organization	64	-0.50846	0.00023267	0.0051282	65	-0.30905	0.23298	0.4834	FALSE
adult walking behavior	36	-0.26783	0.60582	0.76721	36	-0.31497	0.41614	0.61263	FALSE
entrainment of circadian clock by photoperiod	20	-0.36714	0.3126	0.54364	25	0.26792	0.77509	0.93706	FALSE
cochlea development	28	-0.31191	0.44449	0.65902	29	-0.24314	0.86394	0.92339	FALSE
non-motile cilium assembly	48	-0.24858	0.64072	0.7826	49	-0.44693	0.015715	0.24657	FALSE
GABA-ergic synapse	92	-0.40642	0.0022918	0.062195	75	-0.3549	0.052579	0.34536	FALSE
regulation of synapse organization	35	-0.30842	0.37328	0.60112	28	-0.41873	0.13635	0.36642	FALSE
regulation of AMPA receptor activity	21	-0.32624	0.48226	0.69078	21	-0.27067	0.80309	0.89951	FALSE
nervous system process	43	-0.31258	0.27755	0.52506	40	-0.31396	0.39113	0.59818	FALSE
AMPA glutamate receptor complex	27	-0.41242	0.10302	0.28515	26	0.39309	0.22916	0.68047	FALSE
synaptic transmission, glutamatergic	38	-0.57801	0.00022931	0.0037755	34	-0.40851	0.1099	0.34518	FALSE
receptor signaling pathway via JAK-STAT	21	-0.4258	0.15458	0.32894	NA	NA	NA	NA	FALSE
syntaxin-1 binding	27	-0.38009	0.18361	0.39297	26	-0.48581	0.044623	0.28836	FALSE
calyx of Held	28	-0.28476	0.58627	0.7681	21	-0.31721	0.59092	0.74939	FALSE
positive regulation of protein targeting to membrane	29	-0.30287	0.46041	0.67726	27	0.41084	0.16013	0.66728	FALSE
posttranscriptional regulation of gene expression	25	-0.29445	0.57668	0.76215	25	-0.26919	0.77025	0.87281	FALSE
olfactory bulb development	21	-0.45436	0.099935	0.24626	21	0.22098	0.95144	0.99011	FALSE
negative regulation of axon extension	26	-0.42386	0.099468	0.25839	26	-0.49046	0.040804	0.28112	FALSE
cellular response to hormone stimulus	40	-0.31842	0.26801	0.52037	31	-0.37787	0.20899	0.43291	FALSE
positive regulation of epithelial cell migration	32	-0.31077	0.39081	0.61257	33	-0.50606	0.012953	0.21079	FALSE
small GTPase binding	21	-0.39675	0.22338	0.42711	NA	NA	NA	NA	FALSE
synaptic membrane adhesion	26	-0.45545	0.054276	0.18067	21	-0.31432	0.60679	0.76074	FALSE
regulation of presynapse assembly	32	-0.42689	0.053536	0.19688	32	-0.42783	0.076171	0.33522	FALSE
cell communication	27	-0.29678	0.53397	0.72992	27	-0.42114	0.13862	0.36683	FALSE
Notch binding	22	-0.33717	0.40592	0.61788	23	0.38788	0.26824	0.70167	FALSE
positive regulation of synapse assembly	64	-0.49985	0.00023267	0.0089701	66	-0.32512	0.15887	0.43322	FALSE
cortical actin cytoskeleton	45	-0.28966	0.37699	0.6052	51	-0.28259	0.47961	0.66817	FALSE
transferase activity, transferring hexosyl groups	23	-0.36967	0.27243	0.49361	22	-0.29116	0.70036	0.83204	FALSE
G protein-coupled serotonin receptor activity	23	-0.53691	0.013221	0.065841	22	0.4007	0.25941	0.70232	FALSE
neurotransmitter receptor activity	23	-0.54766	0.01062	0.060556	51	0.30779	0.32935	0.76828	FALSE
ventricular septum development	30	-0.365	0.18903	0.41804	29	-0.33844	0.38259	0.59304	FALSE
sarcoplasmic reticulum membrane	28	-0.50886	0.011592	0.070104	28	0.54151	0.010721	0.16749	FALSE
acetylgalactosaminyltransferase activity	23	-0.34781	0.35392	0.56996	22	0.24434	0.89371	0.98162	FALSE
positive regulation of cell-substrate adhesion	36	-0.40616	0.058406	0.22614	36	-0.28686	0.56979	0.7252	FALSE
anchored component of plasma membrane	23	-0.27906	0.67772	0.82444	24	0.37984	0.28821	0.71539	FALSE
positive regulation of focal adhesion assembly	23	-0.36294	0.29562	0.51838	23	-0.40618	0.22996	0.43503	FALSE
focal adhesion assembly	25	-0.42244	0.11367	0.28523	26	0.38635	0.24647	0.70242	FALSE
positive regulation of G2/M transition of mitotic cell cycle	25	-0.3446	0.3392	0.56167	25	-0.35989	0.34304	0.55214	FALSE
regulation of sodium ion transport	20	-0.34961	0.38416	0.61017	21	-0.41221	0.23006	0.43754	FALSE
positive regulation of vasoconstriction	32	-0.3189	0.35155	0.57658	35	-0.45972	0.026517	0.27282	FALSE
carboxy-lyase activity	22	-0.25857	0.78048	0.89764	20	-0.35898	0.42958	0.63192	FALSE
sphingolipid metabolic process	47	-0.29442	0.32589	0.56539	53	0.31205	0.28936	0.72793	FALSE
cell-cell adhesion mediator activity	20	-0.51969	0.03263	0.11516	20	-0.34527	0.48198	0.68146	FALSE
microtubule plus-end	22	-0.51151	0.023189	0.1054	22	-0.24973	0.87974	0.93582	FALSE
smooth endoplasmic reticulum	29	-0.43765	0.055084	0.19017	29	-0.29613	0.59004	0.74625	FALSE
synaptic membrane	50	-0.28132	0.38234	0.61431	51	-0.29948	0.37673	0.59359	FALSE
regulation of protein binding	28	-0.32645	0.36937	0.60084	28	-0.39298	0.19476	0.42464	FALSE
nuclear outer membrane	24	-0.19958	0.96326	0.9865	23	0.3054	0.6235	0.87847	FALSE
phosphatidylinositol-mediated signaling	42	-0.36007	0.11078	0.32867	39	0.30081	0.46534	0.8374	FALSE
miRNA binding	28	-0.23688	0.83794	0.91923	27	-0.42373	0.13277	0.35939	FALSE
germ cell development	29	-0.26452	0.68419	0.81806	32	-0.29303	0.56012	0.72301	FALSE
protein localization to organelle	24	-0.27696	0.68511	0.8236	24	-0.53495	0.015713	0.22139	FALSE
postsynaptic density, intracellular component	27	-0.2478	0.80062	0.89787	23	-0.42244	0.18448	0.39918	FALSE
cell-cell junction assembly	27	-0.55838	0.0017762	0.029237	24	-0.42891	0.15391	0.37554	FALSE
negative regulation of Rho protein signal transduction	22	-0.31987	0.48211	0.69086	22	0.32187	0.57366	0.85916	FALSE
DNA replication initiation	22	-0.24307	0.84474	0.9348	22	-0.41184	0.20655	0.42896	FALSE
DNA replication origin binding	22	-0.29053	0.625	0.79178	22	-0.45111	0.12185	0.34697	FALSE
asymmetric synapse	22	-0.53177	0.015018	0.074656	22	0.41444	0.21697	0.67547	FALSE
neurotransmitter secretion	25	-0.52119	0.014208	0.075342	27	-0.50954	0.023406	0.23591	FALSE
vesicle docking involved in exocytosis	29	-0.30074	0.47074	0.67976	29	0.36912	0.26532	0.70395	FALSE
regulation of TOR signaling	20	-0.34743	0.39526	0.61512	22	-0.50313	0.051338	0.29139	FALSE
regulation of autophagy	56	-0.27695	0.37264	0.60807	56	0.3099	0.28389	0.72637	FALSE
extracellular ligand-gated ion channel activity	33	-0.429	0.050621	0.18669	30	-0.26625	0.73972	0.85148	FALSE
regulation of postsynaptic membrane potential	49	-0.56814	0.00022952	0.0020893	43	-0.28795	0.49549	0.68113	FALSE
cation channel activity	37	-0.54055	0.00090151	0.016271	38	0.22645	0.89389	0.9574	FALSE
glycolytic process	29	-0.40121	0.10902	0.28962	31	0.29763	0.56181	0.85747	FALSE
axonal growth cone	42	-0.4101	0.038007	0.17718	41	-0.39749	0.089231	0.34587	FALSE
integral component of postsynaptic specialization membrane	33	-0.49827	0.0081356	0.064032	28	0.30656	0.56284	0.85953	FALSE
transmitter-gated ion channel activity involved in regulation of postsynaptic membrane potential	41	-0.53342	0.00093175	0.012996	35	-0.32049	0.39474	0.59805	FALSE
regulation of small GTPase mediated signal transduction	20	-0.5723	0.0078312	0.054897	21	-0.57208	0.017681	0.22478	FALSE
disordered domain specific binding	31	-0.25122	0.75528	0.86332	33	-0.46158	0.04165	0.28621	FALSE
cellular response to reactive oxygen species	31	-0.308	0.42906	0.6485	31	-0.33007	0.39064	0.59784	FALSE
positive regulation of microtubule polymerization	25	-0.2886	0.60735	0.78287	26	0.20903	0.9628	0.98732	FALSE
GTP-dependent protein binding	25	-0.24961	0.80266	0.90291	25	-0.30473	0.59952	0.74993	FALSE
nuclear-transcribed mRNA catabolic process, nonsense-mediated decay	33	-0.26704	0.62441	0.78823	34	-0.2391	0.85662	0.90683	FALSE
flagellated sperm motility	54	-0.54576	0.00024254	0.0028115	59	-0.30348	0.29163	0.53531	FALSE
calcium-dependent cell-cell adhesion via plasma membrane cell adhesion molecules	28	-0.67576	0.00022292	0	27	-0.43662	0.10694	0.34683	FALSE
membrane fusion	38	-0.20889	0.91149	0.94378	37	-0.22749	0.89545	0.92429	FALSE
social behavior	45	-0.27954	0.43639	0.65341	45	-0.37817	0.10288	0.36595	FALSE
phosphatidylinositol phosphorylation	47	-0.27401	0.45254	0.66514	50	-0.24383	0.75986	0.83308	FALSE
endocytic recycling	37	-0.31357	0.3259	0.55806	38	-0.27959	0.60474	0.74255	FALSE
alpha-tubulin binding	34	-0.28407	0.52534	0.72225	36	-0.25041	0.77954	0.86637	FALSE
apical dendrite	23	-0.3145	0.49502	0.70698	25	-0.35664	0.35472	0.56307	FALSE
protein serine/threonine/tyrosine kinase activity	27	-0.19186	0.97091	0.98645	27	0.37639	0.26199	0.70596	FALSE
presynaptic cytosol	20	-0.3409	0.42397	0.64675	NA	NA	NA	NA	FALSE
negative regulation of TOR signaling	30	-0.43822	0.049449	0.18512	31	-0.42771	0.08789	0.34335	FALSE
nuclear hormone receptor binding	23	-0.19497	0.97052	0.98936	23	-0.49471	0.054448	0.29344	FALSE
synapse assembly	48	-0.63735	0.0002373	0	51	-0.40221	0.041591	0.30625	FALSE
telencephalon development	26	-0.46087	0.049623	0.16687	26	-0.39723	0.20543	0.42631	FALSE
neural tube development	45	-0.33342	0.16651	0.41739	43	-0.50485	0.0026068	0.18714	FALSE
clathrin-dependent endocytosis	21	-0.44705	0.11039	0.26747	21	-0.4981	0.069118	0.2942	FALSE
catenin complex	23	-0.55592	0.0082358	0.053494	27	-0.49001	0.036118	0.26819	FALSE
lysosome localization	27	-0.16228	0.99467	0.99593	27	0.38931	0.21879	0.68152	FALSE
ligand-gated ion channel activity	22	-0.60227	0.0019876	0.019358	22	-0.50877	0.045346	0.28579	FALSE
ionotropic glutamate receptor signaling pathway	25	-0.57687	0.0029319	0.025957	25	-0.53014	0.020796	0.22181	FALSE
DNA polymerase binding	20	-0.33192	0.46422	0.67981	21	-0.44781	0.14527	0.36641	FALSE
male meiotic nuclear division	20	-0.36383	0.32434	0.55634	20	-0.39352	0.31003	0.51649	FALSE
Rho guanyl-nucleotide exchange factor activity	27	-0.29945	0.51821	0.71635	38	-0.54591	0.0016067	0.14846	FALSE
NuA4 histone acetyltransferase complex	20	-0.24646	0.86361	0.94054	21	0.437	0.17572	0.65931	FALSE
histone-lysine N-methyltransferase activity	25	-0.34734	0.3277	0.55211	26	-0.35804	0.33347	0.5422	FALSE
response to morphine	29	-0.33799	0.29286	0.53348	31	0.27783	0.67081	0.89977	FALSE
GPI anchor biosynthetic process	33	-0.32355	0.32226	0.55264	32	-0.36405	0.2329	0.46308	FALSE
myelination in peripheral nervous system	20	-0.29149	0.65913	0.81809	20	0.22693	0.94152	0.98876	FALSE
3',5'-cyclic-nucleotide phosphodiesterase activity	21	-0.55443	0.012192	0.064576	22	-0.44576	0.12825	0.35756	FALSE
cAMP-mediated signaling	22	-0.23663	0.87213	0.94455	22	-0.57878	0.0087895	0.21187	FALSE
ciliary transition zone	34	-0.40314	0.077047	0.24702	34	-0.26823	0.6957	0.81424	FALSE
sphingolipid biosynthetic process	28	-0.28672	0.5749	0.75941	27	0.39111	0.21344	0.67708	FALSE
cyclin binding	31	-0.24458	0.7941	0.88724	30	-0.25749	0.78084	0.87149	FALSE
ATP-dependent chromatin remodeling	21	-0.36593	0.32375	0.54154	21	0.29091	0.70687	0.92175	FALSE
protein localization to Golgi apparatus	20	-0.36474	0.32108	0.55308	21	-0.34351	0.46916	0.66808	FALSE
oxidoreductase activity	493	0.35566	0.0001393	0.063054	NA	NA	NA	NA	NA
chemokine activity	27	0.6398	0.00054565	0.0038983	NA	NA	NA	NA	NA
killing of cells of other organism	20	0.63891	0.0029602	0.021983	NA	NA	NA	NA	NA
response to lipid	27	0.52394	0.014187	0.095226	NA	NA	NA	NA	NA
regulation of RNA metabolic process	24	0.60873	0.001842	0.023786	NA	NA	NA	NA	NA
myeloid cell differentiation	21	0.5812	0.010168	0.068856	NA	NA	NA	NA	NA
positive regulation of osteoclast differentiation	21	0.66876	0.00055463	0.0057689	NA	NA	NA	NA	NA
RPs	75	0.85339	0.00016918	0	NA	NA	NA	NA	NA
cell-cell adhesion mediated by cadherin	22	-0.65471	0.0004417	0.0039553	NA	NA	NA	NA	NA
calcium ion import	21	-0.73046	0.00021772	0	NA	NA	NA	NA	NA
glutamate receptor activity	21	-0.66612	0.00043545	0.0039635	NA	NA	NA	NA	NA
