# Supplementary material for: Excess ribosomal protein production unbalances translation in a model of Fragile X Syndrome
Source: Nat Commun. 2022 Jun 10;13:3236. doi: 10.1038/s41467-022-30979-0 (PMC9187743; doi:10.1038/s41467-022-30979-0)
Supplement: Supplementary file 8 — Supplementary Data 6 [file 41467_2022_30979_MOESM8_ESM.xlsx]

## Sheet: Upregulated
Supplementary Table 6. Targets significantly upregulated in WT+DHPG and Fmr1-/y CA1-TRAP (p<0.05)				DHPG			CA1
Gene.stable.ID	external_gene_name	description	Category	log2FoldChange.y	pvalue.y	padj.y	log2FoldChange.x	pvalue.x	padj.x
ENSMUSG00000019122	Ccl9	chemokine (C-C motif) ligand 9 [Source:MGI Symbol;Acc:MGI:104533]	Chemokine activity	0.404329	6.05407e-06	0.00182274	0.181032	0.026612	0.408691
ENSMUSG00000074715	Ccl28	chemokine (C-C motif) ligand 28 [Source:MGI Symbol;Acc:MGI:1861731]	Chemokine activity	0.202708	0.0444673	0.351813	0.361035	0.0100573	0.284762
ENSMUSG00000049775	Tmsb4x	thymosin, beta 4, X chromosome [Source:MGI Symbol;Acc:MGI:99510]	Cytoskeletal	0.411549	1.6472e-07	0.000140155	0.363803	0.00415966	0.202775
ENSMUSG00000033940	Brk1	BRICK1, SCAR/WAVE actin-nucleating complex subunit [Source:MGI Symbol;Acc:MGI:1915406]	Cytoskeletal	0.368713	6.84448e-06	0.0019484	0.309384	0.0320299	0.434227
ENSMUSG00000009013	Dynll1	dynein light chain LC8-type 1 [Source:MGI Symbol;Acc:MGI:1861457]	Cytoskeletal	0.245421	0.00188127	0.0708009	0.346705	0.00887924	0.271556
ENSMUSG00000037126	Psd	pleckstrin and Sec7 domain containing [Source:MGI Symbol;Acc:MGI:1920978]	Cytoskeletal	0.228446	0.00248004	0.0825415	0.24936	0.0283992	0.414995
ENSMUSG00000090841	Myl6	myosin, light polypeptide 6, alkali, smooth muscle and non-muscle [Source:MGI Symbol;Acc:MGI:109318]	Cytoskeletal	0.194362	0.0161735	0.222741	0.423074	0.00585086	0.233193
ENSMUSG00000031078	Cttn	cortactin [Source:MGI Symbol;Acc:MGI:99695]	Cytoskeletal	0.206779	0.021578	0.255836	0.335349	0.0421844	0.480964
ENSMUSG00000040699	Limd2	LIM domain containing 2 [Source:MGI Symbol;Acc:MGI:1915053]	Cytoskeletal	0.186048	0.0385251	0.331692	0.292438	0.0448747	0.494927
ENSMUSG00000030042	Pole4	polymerase (DNA-directed), epsilon 4 (p12 subunit) [Source:MGI Symbol;Acc:MGI:1914229]	DNA binding	0.319845	0.000428735	0.0294398	0.414254	0.00660246	0.240984
ENSMUSG00000069670	Nkain2	Na+/K+ transporting ATPase interacting 2 [Source:MGI Symbol;Acc:MGI:1923447]	Ion channel	0.18676	0.0453989	0.353967	0.310717	0.0307353	0.428564
ENSMUSG00000053332	Gas5	growth arrest specific 5 [Source:MGI Symbol;Acc:MGI:95659]	lncRNA	0.186467	0.029219	0.291891	0.296167	0.0317732	0.433172
ENSMUSG00000031765	Mt1	metallothionein 1 [Source:MGI Symbol;Acc:MGI:97171]	Metabolic	0.357005	9.22445e-06	0.00240697	0.355418	0.0289544	0.416768
ENSMUSG00000038871	Bpgm	2,3-bisphosphoglycerate mutase [Source:MGI Symbol;Acc:MGI:1098242]	Metabolic	0.306449	0.000384749	0.027339	0.288744	0.0384073	0.462014
ENSMUSG00000000594	Gm2a	GM2 ganglioside activator protein [Source:MGI Symbol;Acc:MGI:95762]	Metabolic	0.296736	0.00155562	0.0641632	0.313871	0.0428985	0.484054
ENSMUSG00000076437	Selenoh	selenoprotein H [Source:MGI Symbol;Acc:MGI:1919907]	Metabolic	0.320082	0.00284736	0.0891841	0.159714	0.0213776	0.372327
ENSMUSG00000047037	Nipa1	non imprinted in Prader-Willi/Angelman syndrome 1 homolog (human) [Source:MGI Symbol;Acc:MGI:2442058]	Metabolic	0.24261	0.0128822	0.198507	0.316274	0.0342581	0.442637
ENSMUSG00000039450	Dcxr	dicarbonyl L-xylulose reductase [Source:MGI Symbol;Acc:MGI:1915130]	Metabolic	0.108294	0.0301132	0.296139	0.0429135	0.0376947	0.457285
ENSMUSG00000026457	Adipor1	adiponectin receptor 1 [Source:MGI Symbol;Acc:MGI:1919924]	Metabolic	0.195653	0.0349178	0.317392	0.316416	0.0167172	0.341197
ENSMUSG00000002108	Nr1h3	nuclear receptor subfamily 1, group H, member 3 [Source:MGI Symbol;Acc:MGI:1352462]	Metabolic	0.132207	0.0449806	0.353658	0.254653	0.00349969	0.193746
ENSMUSG00000017778	Cox7c	cytochrome c oxidase subunit 7C [Source:MGI Symbol;Acc:MGI:103226]	Mitochondrial	0.368356	7.43442e-06	0.00207845	0.277989	0.0421645	0.480964
ENSMUSG00000063882	Uqcrh	ubiquinol-cytochrome c reductase hinge protein [Source:MGI Symbol;Acc:MGI:1913826]	Mitochondrial	0.332883	4.15746e-05	0.00689504	0.231162	0.0392597	0.467656
ENSMUSG00000024248	Cox7a2l	cytochrome c oxidase subunit 7A2 like [Source:MGI Symbol;Acc:MGI:106015]	Mitochondrial	0.339715	5.6245e-05	0.00827605	0.308061	0.0192207	0.360595
ENSMUSG00000038690	Atp5j2	ATP synthase, H+ transporting, mitochondrial F0 complex, subunit F2 [Source:MGI Symbol;Acc:MGI:1927558]	Mitochondrial	0.366864	0.00014153	0.0145012	0.284046	0.0498817	0.512643
ENSMUSG00000071528	Atp5md	ATP synthase membrane subunit DAPIT [Source:MGI Symbol;Acc:MGI:1891435]	Mitochondrial	0.329799	0.000465736	0.0303815	0.243275	0.0436009	0.488125
ENSMUSG00000022890	Atp5j	ATP synthase, H+ transporting, mitochondrial F0 complex, subunit F [Source:MGI Symbol;Acc:MGI:107777]	Mitochondrial	0.284323	0.000740436	0.0408178	0.359989	0.01175	0.300517
ENSMUSG00000021606	Ndufs6	NADH:ubiquinone oxidoreductase core subunit S6 [Source:MGI Symbol;Acc:MGI:107932]	Mitochondrial	0.306691	0.00178135	0.0686239	0.303486	0.0305562	0.42735
ENSMUSG00000059534	Uqcr10	ubiquinol-cytochrome c reductase, complex III subunit X [Source:MGI Symbol;Acc:MGI:1913402]	Mitochondrial	0.25331	0.00346116	0.098779	0.369841	0.00209118	0.164481
ENSMUSG00000025781	Atp5c1	ATP synthase, H+ transporting, mitochondrial F1 complex, gamma polypeptide 1 [Source:MGI Symbol;Acc:MGI:1261437]	Mitochondrial	0.221866	0.00385207	0.104701	0.288442	0.031745	0.433172
ENSMUSG00000014551	Mrps25	mitochondrial ribosomal protein S25 [Source:MGI Symbol;Acc:MGI:1928140]	Mitochondrial	0.2991	0.00513888	0.121459	0.395486	0.0194979	0.361836
ENSMUSG00000043572	Pars2	prolyl-tRNA synthetase (mitochondrial)(putative) [Source:MGI Symbol;Acc:MGI:2386296]	Mitochondrial	0.280326	0.00749365	0.148884	0.176329	0.00483945	0.214861
ENSMUSG00000031818	Cox4i1	cytochrome c oxidase subunit 4I1 [Source:MGI Symbol;Acc:MGI:88473]	Mitochondrial	0.182797	0.0364611	0.323602	0.298272	0.0175156	0.347949
ENSMUSG00000028261	Ndufaf4	NADH:ubiquinone oxidoreductase complex assembly factor 4 [Source:MGI Symbol;Acc:MGI:1915743]	Mitochondrial	0.168963	0.0451244	0.353658	0.251157	0.049194	0.510487
ENSMUSG00000001289	Pfdn5	prefoldin 5 [Source:MGI Symbol;Acc:MGI:1928753]	Protein folding	0.259901	0.00268611	0.0867445	0.322215	0.0319717	0.433754
ENSMUSG00000009927	Rps25	ribosomal protein S25 [Source:MGI Symbol;Acc:MGI:1922867]	Ribosome/Translation	0.385037	1.57094e-06	0.000717559	0.463666	0.00164591	0.158127
ENSMUSG00000093674	Rpl41	ribosomal protein L41 [Source:MGI Symbol;Acc:MGI:1915195]	Ribosome/Translation	0.371023	4.26607e-06	0.00149084	0.397522	0.00334726	0.19364
ENSMUSG00000047215	Rpl9	ribosomal protein L9 [Source:MGI Symbol;Acc:MGI:1298373]	Ribosome/Translation	0.341063	5.73358e-06	0.00179289	0.409573	0.00755193	0.253269
ENSMUSG00000025362	Rps26	ribosomal protein S26 [Source:MGI Symbol;Acc:MGI:1351628]	Ribosome/Translation	0.375736	5.25549e-05	0.00800227	0.383282	0.0100088	0.284762
ENSMUSG00000039001	Rps21	ribosomal protein S21 [Source:MGI Symbol;Acc:MGI:1913731]	Ribosome/Translation	0.384664	7.98875e-05	0.0105635	0.341103	0.0227199	0.382571
ENSMUSG00000091537	Tma7	translational machinery associated 7 [Source:MGI Symbol;Acc:MGI:1913417]	Ribosome/Translation	0.351409	0.00013326	0.0139	0.362934	0.0179158	0.349731
ENSMUSG00000090733	Rps27	ribosomal protein S27 [Source:MGI Symbol;Acc:MGI:1888676]	Ribosome/Translation	0.292321	0.00117835	0.0537537	0.317197	0.0281612	0.414342
ENSMUSG00000079641	Rpl39	ribosomal protein L39 [Source:MGI Symbol;Acc:MGI:1914498]	Ribosome/Translation	0.306363	0.00156958	0.0643956	0.314405	0.0404095	0.472921
ENSMUSG00000046330	Rpl37a	ribosomal protein L37a [Source:MGI Symbol;Acc:MGI:98068]	Ribosome/Translation	0.282927	0.00241557	0.0816695	0.3863	0.00951532	0.278751
ENSMUSG00000060938	Rpl26	ribosomal protein L26 [Source:MGI Symbol;Acc:MGI:106022]	Ribosome/Translation	0.28136	0.00434508	0.110933	0.314752	0.0373938	0.456274
ENSMUSG00000062647	Rpl7a	ribosomal protein L7A [Source:MGI Symbol;Acc:MGI:1353472]	Ribosome/Translation	0.193767	0.00761669	0.150564	0.308093	0.0402886	0.472921
ENSMUSG00000028234	Rps20	ribosomal protein S20 [Source:MGI Symbol;Acc:MGI:1914677]	Ribosome/Translation	0.21829	0.0151625	0.215959	0.345844	0.0115874	0.298717
ENSMUSG00000021420	Fars2	phenylalanine-tRNA synthetase 2 (mitochondrial) [Source:MGI Symbol;Acc:MGI:1917205]	Ribosome/Translation	0.248276	0.0172607	0.231047	0.288068	0.0138481	0.318313
ENSMUSG00000032607	Amt	aminomethyltransferase [Source:MGI Symbol;Acc:MGI:3646700]	Ribosome/Translation	0.248354	0.018243	0.238646	0.2943	0.0434437	0.487739
ENSMUSG00000023106	Denr	density-regulated protein [Source:MGI Symbol;Acc:MGI:1915434]	Ribosome/Translation	0.22058	0.0187856	0.241686	0.429766	0.00191373	0.162906
ENSMUSG00000041560	Nop53	NOP53 ribosome biogenesis factor [Source:MGI Symbol;Acc:MGI:2154441]	Ribosome/Translation	0.205696	0.0215548	0.255836	0.371659	0.0110301	0.295189
ENSMUSG00000079480	Pin4	protein (peptidyl-prolyl cis/trans isomerase) NIMA-interacting, 4 (parvulin) [Source:MGI Symbol;Acc:MGI:1916963]	Ribosome/Translation	0.235287	0.0238611	0.267499	0.448877	0.0118781	0.301149
ENSMUSG00000027651	Rprd1b	regulation of nuclear pre-mRNA domain containing 1B [Source:MGI Symbol;Acc:MGI:1917720]	Ribosome/Translation	0.216092	0.0241823	0.268774	0.334496	0.0323872	0.43512
ENSMUSG00000037075	Rnf139	ring finger protein 139 [Source:MGI Symbol;Acc:MGI:1923091]	Ribosome/Translation	0.189148	0.0443181	0.35142	0.441486	0.00736517	0.251921
ENSMUSG00000031683	Lsm6	LSM6 homolog, U6 small nuclear RNA and mRNA degradation associated [Source:MGI Symbol;Acc:MGI:1925901]	RNA processing	0.340656	0.000735723	0.0406726	0.323653	0.0317656	0.433172
ENSMUSG00000029538	Srsf9	serine and arginine-rich splicing factor 9 [Source:MGI Symbol;Acc:MGI:104896]	RNA processing	0.246169	0.010809	0.181417	0.374851	0.0148866	0.326464
ENSMUSG00000005936	Kctd20	potassium channel tetramerisation domain containing 20 [Source:MGI Symbol;Acc:MGI:1914239]	Signalling	0.319949	0.00056538	0.0345704	0.319018	0.0394709	0.46865
ENSMUSG00000037062	Sh3glb1	SH3-domain GRB2-like B1 (endophilin) [Source:MGI Symbol;Acc:MGI:1859730]	Signalling	0.230994	0.000798337	0.0426871	0.238608	0.0137946	0.317587
ENSMUSG00000034789	Rab24	RAB24, member RAS oncogene family [Source:MGI Symbol;Acc:MGI:105065]	Signalling	0.249836	0.00509809	0.120786	0.404483	0.00957232	0.279127
ENSMUSG00000021796	Bmpr1a	bone morphogenetic protein receptor, type 1A [Source:MGI Symbol;Acc:MGI:1338938]	Signalling	0.211063	0.00524737	0.122841	0.400262	0.00234439	0.174869
ENSMUSG00000028843	Sh3bgrl3	SH3 domain binding glutamic acid-rich protein-like 3 [Source:MGI Symbol;Acc:MGI:1920973]	Signalling	0.225918	0.00894922	0.164602	0.253435	0.0410746	0.476799
ENSMUSG00000001313	Rnd2	Rho family GTPase 2 [Source:MGI Symbol;Acc:MGI:1338755]	Signalling	0.26847	0.0100158	0.174541	0.530918	0.000364313	0.0792921
ENSMUSG00000027316	Gfra4	glial cell line derived neurotrophic factor family receptor alpha 4 [Source:MGI Symbol;Acc:MGI:1341873]	Signalling	0.235186	0.0115701	0.188107	0.412887	0.0104202	0.289372
ENSMUSG00000029120	Ppp2r2c	protein phosphatase 2, regulatory subunit B, gamma [Source:MGI Symbol;Acc:MGI:2442660]	Signalling	0.18699	0.0216179	0.255836	0.25994	0.0198117	0.361836
ENSMUSG00000036835	Psenen	presenilin enhancer gamma secretase subunit [Source:MGI Symbol;Acc:MGI:1913590]	Signalling	0.215508	0.0228785	0.261985	0.308959	0.0489037	0.509131
ENSMUSG00000010142	Tnfrsf13b	tumor necrosis factor receptor superfamily, member 13b [Source:MGI Symbol;Acc:MGI:1889411]	Signalling	0.0342635	0.0311019	0.300198	0.100989	0.00630874	0.239173
ENSMUSG00000027702	Lrrc34	leucine rich repeat containing 34 [Source:MGI Symbol;Acc:MGI:1919077]	Signalling	0.0483184	0.0472573	0.36225	0.108088	0.0199914	0.363307
ENSMUSG00000047084	Ngrn	neugrin, neurite outgrowth associated [Source:MGI Symbol;Acc:MGI:1933212]	Signalling	0.209498	0.0477995	0.364693	0.310868	0.0358994	0.448091
ENSMUSG00000053646	Plxnb1	plexin B1 [Source:MGI Symbol;Acc:MGI:2154238]	Synaptic, Signalling	0.213296	0.0172155	0.230645	0.399291	0.012302	0.303886
ENSMUSG00000026121	Sema4c	sema domain, immunoglobulin domain (Ig), transmembrane domain (TM) and short cytoplasmic domain, (semaphorin) 4C [Source:MGI Symbol;Acc:MGI:109252]	Synaptic, Signalling	0.222601	0.0453515	0.353836	0.200536	0.046862	0.499924
ENSMUSG00000090000	Ier3ip1	immediate early response 3 interacting protein 1 [Source:MGI Symbol;Acc:MGI:1913441]	Trafficking	0.405656	5.55084e-05	0.00827605	0.310234	0.0328256	0.438315
ENSMUSG00000022500	Litaf	LPS-induced TN factor [Source:MGI Symbol;Acc:MGI:1929512]	Trafficking	0.358071	0.000162484	0.0155421	0.382917	0.0182095	0.352018
ENSMUSG00000000743	Chmp1a	charged multivesicular body protein 1A [Source:MGI Symbol;Acc:MGI:1920159]	Trafficking	0.294113	0.00172243	0.0676868	0.353269	0.0144697	0.322238
ENSMUSG00000032368	Zic1	zinc finger protein of the cerebellum 1 [Source:MGI Symbol;Acc:MGI:106683]	Transcription	0.292492	0.000114947	0.0127813	0.350181	0.0320589	0.434304
ENSMUSG00000048100	Taf13	TATA-box binding protein associated factor 13 [Source:MGI Symbol;Acc:MGI:1913500]	Transcription	0.291963	0.000257716	0.0206701	0.285332	0.0454938	0.49596
ENSMUSG00000018143	Mafk	v-maf musculoaponeurotic fibrosarcoma oncogene family, protein K (avian) [Source:MGI Symbol;Acc:MGI:99951]	Transcription	0.305117	0.00203785	0.0734451	0.254202	0.0295794	0.420782
ENSMUSG00000022634	Yaf2	YY1 associated factor 2 [Source:MGI Symbol;Acc:MGI:1914307]	Transcription	0.182334	0.0246362	0.270379	0.335796	0.00898157	0.271673
ENSMUSG00000021469	Msx2	msh homeobox 2 [Source:MGI Symbol;Acc:MGI:97169]	Transcription	0.022726	0.0248845	0.271606	0.111903	0.0067253	0.243146
ENSMUSG00000053134	Supt7l	SPT7-like, STAGA complex gamma subunit [Source:MGI Symbol;Acc:MGI:1919445]	Transcription	0.200878	0.0398916	0.336248	0.32468	0.0277411	0.413844
ENSMUSG00000030291	Med21	mediator complex subunit 21 [Source:MGI Symbol;Acc:MGI:1347064]	Transcription	0.205958	0.0494953	0.370751	0.385028	0.020701	0.368064
ENSMUSG00000044600	Smim7	small integral membrane protein 7 [Source:MGI Symbol;Acc:MGI:1914068]	Unknown	0.263826	0.00162208	0.0652735	0.316886	0.0318063	0.433172
ENSMUSG00000097772	5430416N02Rik	RIKEN cDNA 5430416N02 gene [Source:MGI Symbol;Acc:MGI:1918676]	Unknown	0.273191	0.00434498	0.110933	0.405078	0.0162464	0.33732
ENSMUSG00000085565	Gm15721	predicted gene 15721 [Source:MGI Symbol;Acc:MGI:3783165]	Unknown	0.283151	0.00891993	0.164372	0.220247	0.00194055	0.163085
ENSMUSG00000004994	Ccdc130	coiled-coil domain containing 130 [Source:MGI Symbol;Acc:MGI:1914986]	Unknown	0.258959	0.0103448	0.178055	0.230027	0.0149806	0.326634
ENSMUSG00000092103	Gm17039	predicted gene 17039 [Source:MGI Symbol;Acc:MGI:4937866]	Unknown	0.0775974	0.0167376	0.227693	0.0494087	0.0337365	0.440145
ENSMUSG00000098424	Gm27202	predicted gene 27202 [Source:MGI Symbol;Acc:MGI:5521045]	Unknown	0.219679	0.0319441	0.303469	0.322419	0.0179618	0.349731
ENSMUSG00000056306	Sertm1	serine rich and transmembrane domain containing 1 [Source:MGI Symbol;Acc:MGI:3607715]	Unknown	0.159647	0.0403351	0.338489	0.307658	0.0296953	0.420782
ENSMUSG00000097280	AI849053	expressed sequence AI849053 [Source:MGI Symbol;Acc:MGI:2139818]	Unknown	0.130279	0.0426493	0.34518	0.301497	0.000705789	0.105403
ENSMUSG00000004945	Tmem242	transmembrane protein 242 [Source:MGI Symbol;Acc:MGI:1917794]	Unknown	0.212577	0.046897	0.361209	0.362708	0.0156542	0.332506
ENSMUSG00000043279	Trim56	tripartite motif-containing 56 [Source:MGI Symbol;Acc:MGI:2685298]	UPS	0.403682	0.000148225	0.0150298	0.382337	0.0128025	0.308219
ENSMUSG00000030685	Kctd13	potassium channel tetramerisation domain containing 13 [Source:MGI Symbol;Acc:MGI:1923739]	UPS	0.232201	0.00537912	0.124432	0.486666	0.000542403	0.0906516
ENSMUSG00000035048	Anapc13	anaphase promoting complex subunit 13 [Source:MGI Symbol;Acc:MGI:1916260]	UPS	0.274671	0.0078482	0.153621	0.498629	0.000551579	0.0906516
ENSMUSG00000021203	Otub2	OTU domain, ubiquitin aldehyde binding 2 [Source:MGI Symbol;Acc:MGI:1915399]	UPS	0.217197	0.015564	0.21865	0.473819	0.00264262	0.180829
