# Supplementary material for: Excess ribosomal protein production unbalances translation in a model of Fragile X Syndrome
Source: Nat Commun. 2022 Jun 10;13:3236. doi: 10.1038/s41467-022-30979-0 (PMC9187743; doi:10.1038/s41467-022-30979-0)
Supplement: Supplementary file 9 — Supplementary Data 7 [file 41467_2022_30979_MOESM9_ESM.xlsx]

## Sheet: RPs
Supplementary Table 7. RP expression in WT DHPG and Fmr1-/y CA1-TRAP
external_gene_name	WT DHPG log2FoldChange.x	Fmr1-/y CA1 log2FoldChange.y	DHPG pvalue.x	CA1 pvalue.y		Bold = identified in Fusco et al.
Rpl32	0.408001	0.233286	2.21512e-08	0.09769		Underlined = identified in Shigoeka et al.
Rps4x	0.395295	0.183367	4.43975e-08	0.194137
Rps25	0.385037	0.463666	1.57094e-06	0.00164591
Rps24	0.352087	0.238162	3.27452e-06	0.106015
Rpl41	0.371023	0.397522	4.26607e-06	0.00334726
Rpl9	0.341063	0.409573	5.73358e-06	0.00755193
Rps23	0.343749	0.209954	5.92585e-06	0.0991202
Rpl38	0.405583	0.0833556	8.71608e-06	0.530238
Rpl30	0.370809	-0.0700591	1.44834e-05	0.636838
Rpl17	0.343084	0.199171	1.63252e-05	0.140903
Rps17	0.325274	0.126354	3.39366e-05	0.325733
Rpl37	0.361688	0.194713	3.94244e-05	0.126646
Rps3	0.309019	0.0631684	4.25843e-05	0.583654
Rpl4	0.265807	-0.0573473	4.60713e-05	0.597653
Rps26	0.375736	0.383282	5.25549e-05	0.0100088
Rpl23	0.323267	-0.0814389	6.02708e-05	0.6084
Rps21	0.384664	0.341103	7.98875e-05	0.0227199
Rps9	0.303373	0.100165	9.41371e-05	0.427434
Rpl13	0.312818	0.208066	0.000110552	0.137367
Rpl3	0.279371	0.121247	0.000160303	0.221581
Rps5	0.292981	0.238545	0.000190827	0.0876439
Rps16	0.33015	0.228504	0.000228058	0.109524
Rpl27a	0.321946	0.0551996	0.000298432	0.675499
Rps29	0.371611	0.137987	0.000385568	0.368763
Rplp0	0.31315	0.112506	0.000705417	0.420602
Rps11	0.286983	0.175439	0.00074844	0.230462
Rpl31	0.277638	0.136903	0.00084795	0.352124
Rpl11	0.278189	0.282947	0.000971597	0.0637454
Rps27	0.292321	0.317197	0.00117835	0.0281612
Rpl39	0.306363	0.314405	0.00156958	0.0404095
Rps8	0.2629	-0.0797472	0.00170665	0.670687
Rpl14	0.243952	0.127211	0.00196196	0.371175
Rps28	0.320886	0.165731	0.0020742	0.283018
Rpl36a	0.310119	0.0848449	0.00225366	0.589269
Rpl37a	0.282927	0.3863	0.00241557	0.00951532
Rpl6	0.214058	0.0317441	0.00311093	0.818789
Rpl26	0.28136	0.314752	0.00434508	0.0373938
Rps6	0.235237	0.207659	0.00434948	0.159582
Rpl19	0.228241	0.157706	0.00723189	0.275547
Rpl7a	0.193767	0.308093	0.00761669	0.0402886
Rps7	0.232802	0.223079	0.0101646	0.139662
Rpl35a	0.250921	0.075032	0.0102159	0.655164
Rpl5	0.218539	0.096801	0.0118111	0.498578
Rps13	0.220727	0.260094	0.0126098	0.0552508
Rpl23a	0.264674	0.0349721	0.0132384	0.832524
Rpl12	0.219502	0.162224	0.0134634	0.308079
Rps20	0.21829	0.345844	0.0151625	0.0115874
Rps12	0.242179	0.113333	0.0156823	0.490528
Rpl21	0.189368	0.0481399	0.0158311	0.75652
Rps18	0.199152	0.291334	0.0222744	0.0570837
Rps15a	0.15855	0.15208	0.0246825	0.212373
Rpl18a	0.183817	0.244996	0.0317659	0.0604028
Rpl8	0.173422	0.153521	0.0388414	0.316528
Rps27a	0.195804	0.119448	0.0401513	0.423665
Rps14	0.221523	-0.0669556	0.0403915	0.462757
Rplp2	0.186042	0.228366	0.0438477	0.0936713
Rpl10	0.174226	0.0785552	0.0467072	0.517362
Rpl36	0.184083	0.178187	0.0547214	0.180222
Rps15	0.153413	0.235276	0.0639936	0.0875328
Rpl7	0.147166	0.156634	0.0828319	0.30998
Rpl22	0.149878	0.244602	0.0985705	0.0689358
Rpl34	0.174143	-0.104129	0.100299	0.593359
Rpl24	0.172452	-0.0555832	0.111346	0.761601
Rpl10a	0.135839	0.213726	0.132836	0.184189
Rpl27	0.139035	0.0094407	0.148127	0.964519
Rps19	0.139531	0.101569	0.155329	0.495303
Rpl15	0.122378	0.0873048	0.171392	0.562264
Rps2	0.124745	0.218591	0.197408	0.143057
Rack1	0.101807	-0.186569	0.201699	0.164319
Rpl13a	0.124418	0.266447	0.233525	0.0638721
Rpl28	0.109319	0.182985	0.245569	0.242031
Rps10	0.117051	0.224487	0.249261	0.105376
Rpl35	0.123111	0.0153776	0.250322	0.87267
Rpl18	0.100626	0.192423	0.298937	0.223934
Rpsa	0.029615	0.344181	0.795373	0.0168404
Rpl29	0.0197242	0.0330097	0.811733	0.837824
Rplp1	0.0391806	0.172165	0.869703	0.21356
