# Supplementary material for: Excess ribosomal protein production unbalances translation in a model of Fragile X Syndrome
Source: Nat Commun. 2022 Jun 10;13:3236. doi: 10.1038/s41467-022-30979-0 (PMC9187743; doi:10.1038/s41467-022-30979-0)
Supplement: Supplementary file 10 — Supplementary Data 8 [file 41467_2022_30979_MOESM10_ESM.xlsx]

## Sheet: length_gsea
Supplementary Table 8. length dependent gene set analysis
		Long gene enrichment			Short gene enrichment
Cellular component GO terms	Number of genes	Enrichment score	p value	adjusted p value	Enrichment score	p value	adjusted p value
mitochondrial inner membrane	374	6463.8	1	1	10811	9.999e-05	0.0020131
respirasome	58	3786.5	1	1	13488	9.999e-05	0.0020131
integral component of mitochondrial inner membrane	29	4934.7	1	1	12341	9.999e-05	0.0020131
mitochondrial membrane	148	7291.8	0.9996	1	9985.1	0.00049995	0.0083881
neuron projection	466	10011	9.999e-05	0.00064249	7264.5	1	1
mitochondrial respiratory chain complex I	46	3754	1	1	13518	9.999e-05	0.0020131
postsynaptic density	323	10413	9.999e-05	0.00064249	6864	1	1
nuclear speck	374	9558.7	0.00029997	0.0013937	7718.3	0.9999	1
nuclear body	267	9610.3	0.00069993	0.0028956	7666.3	0.9996	1
mitochondrial outer membrane	158	7874.2	0.974	1	9402.6	0.024198	0.25199
kinetochore	117	9127	0.14519	0.25792	8148.7	0.85711	1
condensed chromosome kinetochore	86	8374.3	0.68503	0.84441	8901.4	0.31367	1
cell cortex	172	10326	9.999e-05	0.00064249	6950	1	1
ribonucleoprotein complex	157	9155.2	0.09869	0.18285	8122.3	0.90561	1
nuclear chromatin	214	8959.4	0.17508	0.30043	8318.2	0.82982	1
nuclear matrix	99	10131	0.0015998	0.0060394	7146.1	0.9989	1
transcription factor complex	211	9072.1	0.10419	0.1907	8204.7	0.89711	1
histone deacetylase complex	31	10991	0.0046995	0.015098	6284.6	0.9957	1
extracellular matrix	212	11371	9.999e-05	0.00064249	5906.6	1	1
basement membrane	99	11633	9.999e-05	0.00064249	5644.3	1	1
collagen-containing extracellular matrix	247	10648	9.999e-05	0.00064249	6629.2	1	1
early endosome	258	9754.4	0.00019998	0.0010413	7523	0.9998	1
recycling endosome	119	9066.4	0.17678	0.30163	8211	0.82802	1
synaptic vesicle	157	8845.4	0.29937	0.45025	8429.9	0.69513	1
glutamatergic synapse	463	10656	9.999e-05	0.00064249	6620.6	1	1
dendritic spine	184	11137	9.999e-05	0.00064249	6138.8	1	1
Schaffer collateral - CA1 synapse	101	10850	0.00019998	0.0010413	6426.1	1	1
actin cytoskeleton	188	10080	9.999e-05	0.00064249	7198.6	1	1
membrane raft	268	9627.3	0.00079992	0.003221	7648.6	0.9994	1
chromosome	408	8377	0.85601	0.99048	8902.2	0.14069	1
chromosome, centromeric region	127	8910.4	0.26317	0.40968	8364.4	0.73403	1
centrosome	475	10008	9.999e-05	0.00064249	7268.5	1	1
microtubule organizing center	373	9865.7	9.999e-05	0.00064249	7411.2	1	1
ciliary basal body	130	9720.1	0.0071993	0.022414	7557	0.9933	1
keratin filament	26	10014	0.079792	0.15648	7271.5	0.92571	1
cilium	326	9944	9.999e-05	0.00064249	7332.2	1	1
chromosome, telomeric region	57	10541	0.0012999	0.0050982	6735.1	0.9979	1
replication fork	26	10180	0.055494	0.11886	7092.7	0.94871	1
intercellular bridge	54	9590.1	0.079192	0.15631	7685.4	0.91871	1
nuclear chromosome, telomeric region	67	9292.7	0.14869	0.26008	7982.1	0.85641	1
presynapse	141	9194.6	0.092791	0.17514	8079.8	0.90651	1
spliceosomal complex	146	7364.2	0.9987	1	9911.7	0.0013999	0.020131
catalytic step 2 spliceosome	79	8678.5	0.46875	0.64056	8596.5	0.52685	1
exon-exon junction complex	21	8844.8	0.43056	0.60198	8435.2	0.57254	1
lamellipodium	169	10285	9.999e-05	0.00064249	6992	1	1
centriole	129	10766	9.999e-05	0.00064249	6512.3	1	1
cell leading edge	60	11171	9.999e-05	0.00064249	6107.1	1	1
ribosome	187	3682.1	1	1	13597	9.999e-05	0.0020131
mitochondrial large ribosomal subunit	58	3721.1	1	1	13552	9.999e-05	0.0020131
microvillus	69	10395	0.0014999	0.0057336	6881	0.9989	1
brush border membrane	63	10798	0.00019998	0.0010413	6474.7	0.9999	1
focal adhesion	161	11260	9.999e-05	0.00064249	6015.9	1	1
apical plasma membrane	305	10315	9.999e-05	0.00064249	6960.8	1	1
sarcolemma	128	10135	0.00039996	0.0017505	7140.5	0.9997	1
basolateral plasma membrane	190	10617	9.999e-05	0.00064249	6659.5	1	1
stress fiber	79	10736	9.999e-05	0.00064249	6542	0.9999	1
postsynapse	147	9490.4	0.017998	0.048101	7784.9	0.9823	1
intercalated disc	51	10364	0.0075992	0.023418	6914.9	0.9941	1
adherens junction	83	11900	9.999e-05	0.00064249	5377.5	1	1
mitochondrial small ribosomal subunit	29	3984.4	1	1	13296	9.999e-05	0.0020131
ruffle	100	10614	0.00019998	0.0010413	6663	1	1
cyclin-dependent protein kinase holoenzyme complex	28	7378.6	0.91431	1	9897.8	0.088091	0.73899
chromatin	140	9288.2	0.057394	0.12121	7987.4	0.94131	1
Golgi membrane	452	9039.6	0.037996	0.085633	8237.8	0.9589	1
mediator complex	36	7829.4	0.83652	0.97467	9444	0.16318	1
ubiquitin ligase complex	94	8174.3	0.81542	0.95448	9103.3	0.18118	1
chloride channel complex	39	8761.7	0.44526	0.61401	8511.5	0.55924	1
axon	441	10508	9.999e-05	0.00064249	6769.3	1	1
cytoplasmic microtubule	54	8809.9	0.39376	0.5531	8468.2	0.59104	1
organelle membrane	71	8897.4	0.32937	0.48759	8380	0.66053	1
anchored component of plasma membrane	28	8476.4	0.57524	0.75205	8803.9	0.42536	1
anchored component of membrane	106	8063.8	0.88531	1	9215.4	0.11549	0.8943
Golgi lumen	20	8142.5	0.67023	0.83296	9134.1	0.32617	1
MLL1 complex	30	10464	0.022498	0.056619	6814.9	0.9778	1
histone methyltransferase complex	42	13029	9.999e-05	0.00064249	4247.9	1	1
Z disc	127	10085	0.00079992	0.003221	7192.4	0.9993	1
sarcomere	43	10229	0.018898	0.0492	7048.2	0.9829	1
brush border	68	11999	9.999e-05	0.00064249	5277.7	1	1
hippocampal mossy fiber to CA3 synapse	45	11394	0.00019998	0.0010413	5883	1	1
cortical cytoskeleton	26	10521	0.027097	0.065187	6754.8	0.976	1
asymmetric synapse	21	11704	0.0031997	0.010737	5576.2	0.998	1
P-body	74	9074.1	0.21558	0.35003	8202.4	0.78102	1
polysome	39	10105	0.034297	0.079065	7171.8	0.967	1
condensed chromosome	30	12008	0.00029997	0.0013937	5267.2	1	1
perikaryon	172	9873	0.00029997	0.0013937	7402.1	0.9992	1
myelin sheath	183	8616.8	0.51965	0.69134	8657.8	0.48155	1
endoplasmic reticulum exit site	24	9207.8	0.28427	0.43359	8075.6	0.70963	1
COPII-coated ER to Golgi transport vesicle	34	7694	0.86701	0.99558	9581.3	0.13469	1
external side of plasma membrane	283	8758.2	0.33727	0.49685	8519	0.66123	1
lysosome	356	8866.1	0.18888	0.3169	8410.9	0.81272	1
lysosomal membrane	182	8787.8	0.34677	0.50678	8488.4	0.65553	1
trans-Golgi network	179	8894.9	0.23698	0.3747	8381.3	0.75032	1
proteasome complex	64	7707.5	0.93031	1	9567.5	0.069093	0.65207
stereocilium	44	10731	0.0028997	0.0099513	6545.9	0.9972	1
nucleosome	85	3614	1	1	13674	9.999e-05	0.0020131
sarcoplasmic reticulum	63	9856.2	0.026297	0.06429	7418.4	0.9737	1
nuclear membrane	229	9385	0.010599	0.030482	7892.1	0.9907	1
sarcoplasmic reticulum membrane	32	9939.4	0.068193	0.13639	7336.5	0.93081	1
nuclear outer membrane	23	8774.8	0.44456	0.61401	8500.2	0.54875	1
integral component of mitochondrial outer membrane	23	6291.6	0.9878	1	10986	0.010199	0.11847
peroxisome	126	8670.1	0.47615	0.64774	8605.4	0.53185	1
melanosome	87	8777.4	0.39326	0.5531	8494.4	0.60944	1
kinesin complex	46	13393	9.999e-05	0.00064249	3883.6	1	1
collagen trimer	74	10635	0.00039996	0.0017505	6644.4	0.9996	1
extracellular exosome	73	10243	0.0030997	0.010518	7031.3	0.9973	1
acrosomal membrane	20	8651.7	0.48785	0.66068	8622.6	0.50405	1
microtubule cytoskeleton	156	9962.5	0.00049995	0.002097	7315	0.9996	1
synaptic vesicle membrane	81	8966.5	0.27627	0.42352	8310.8	0.72473	1
endoplasmic reticulum lumen	97	8911.9	0.29777	0.45025	8362.5	0.70253	1
cell-cell junction	192	11154	9.999e-05	0.00064249	6122.8	1	1
clathrin-coated pit	55	10998	0.00029997	0.0013937	6279.6	1	1
cell periphery	63	9299	0.14899	0.26008	7976.2	0.84962	1
filopodium	76	10555	0.00049995	0.002097	6723	0.9993	1
apical part of cell	105	10736	9.999e-05	0.00064249	6539	1	1
midbody	150	9851.8	0.0019998	0.0071898	7425.2	0.999	1
cleavage furrow	52	9880.4	0.032897	0.077014	7395.3	0.9653	1
cell-cell adherens junction	87	11494	9.999e-05	0.00064249	5784.2	1	1
cortical actin cytoskeleton	49	11317	0.00019998	0.0010413	5961	1	1
T-tubule	59	10529	0.0016998	0.0062603	6748.7	0.9982	1
microtubule	314	10599	9.999e-05	0.00064249	6677.9	1	1
postsynaptic membrane	246	10999	9.999e-05	0.00064249	6278.6	1	1
growth cone	165	10277	9.999e-05	0.00064249	7000.8	1	1
excitatory synapse	41	12341	9.999e-05	0.00064249	4939.2	1	1
integral component of postsynaptic density membrane	65	12692	9.999e-05	0.00064249	4586.9	1	1
parallel fiber to Purkinje cell synapse	27	10945	0.0080992	0.02446	6329.4	0.9926	1
integral component of presynaptic membrane	85	11408	9.999e-05	0.00064249	5867.5	1	1
terminal bouton	67	9592	0.062094	0.12933	7684.7	0.94221	1
dendrite membrane	34	10203	0.034097	0.079065	7072.3	0.9685	1
synaptic membrane	47	10749	0.0019998	0.0071898	6528.6	0.9982	1
postsynaptic density membrane	33	12000	0.00019998	0.0010413	5276.7	1	1
extrinsic component of plasma membrane	28	9488	0.19668	0.32769	7790.2	0.81902	1
receptor complex	184	11563	9.999e-05	0.00064249	5713.3	1	1
cis-Golgi network	43	9330.2	0.17798	0.30197	7945.2	0.82372	1
Golgi-associated vesicle	21	10958	0.016498	0.044487	6320.3	0.9857	1
secretory granule	105	8313.5	0.74283	0.89376	8962.5	0.25377	1
cytoplasmic stress granule	63	9613.5	0.063094	0.13051	7665.1	0.93701	1
acrosomal vesicle	90	9134.3	0.17988	0.30349	8142.4	0.82822	1
spindle	179	9382.2	0.019398	0.05007	7894.1	0.9758	1
spindle microtubule	34	9340.6	0.21238	0.34833	7935.6	0.79572	1
motile cilium	121	9665.8	0.012099	0.033798	7610.7	0.9897	1
cytoplasmic ribonucleoprotein granule	63	9304.4	0.14629	0.25835	7973.9	0.85081	1
cell	195	8255.4	0.86071	0.99212	9020.1	0.14239	1
nuclear pore	66	10918	0.00019998	0.0010413	6358.5	0.9998	1
spindle pole	130	10289	9.999e-05	0.00064249	6987.4	0.9998	1
mitotic spindle	73	10829	0.00019998	0.0010413	6447.4	1	1
intermediate filament	73	10431	0.0013999	0.00542	6850	0.999	1
cell body	106	8900.8	0.29967	0.45025	8374.6	0.70743	1
fibrillar center	127	9346.9	0.053895	0.11626	7929.6	0.94991	1
endosome membrane	153	8905.5	0.25627	0.40101	8371.6	0.74423	1
rough endoplasmic reticulum	73	8327.2	0.70383	0.86405	8947.6	0.30277	1
integral component of postsynaptic specialization membrane	34	10793	0.0041996	0.013637	6483.9	0.9953	1
endocytic vesicle	55	10983	0.00029997	0.0013937	6293	0.9999	1
GABA-ergic synapse	92	11665	9.999e-05	0.00064249	5612.6	1	1
inhibitory synapse	23	11169	0.0081992	0.024516	6109.5	0.993	1
integral component of postsynaptic membrane	75	12099	9.999e-05	0.00064249	5178.3	1	1
caveola	86	10548	0.00029997	0.0013937	6729.5	1	1
neuromuscular junction	89	10831	0.00019998	0.0010413	6445.4	1	1
vesicle	123	8083.3	0.89581	1	9191.7	0.11029	0.87651
non-motile cilium	32	9818.2	0.087191	0.16561	7460.9	0.90861	1
condensed nuclear chromosome	36	10947	0.0025997	0.0090244	6327.9	0.9972	1
SCF ubiquitin ligase complex	60	8245.6	0.72563	0.88042	9033.9	0.27267	1
dynein complex	43	9506.1	0.12519	0.22775	7772.5	0.87561	1
axoneme	89	10201	0.0016998	0.0062603	7075.4	0.9981	1
peroxisomal matrix	21	9176.3	0.31757	0.47244	8098.7	0.69253	1
extrinsic component of membrane	55	10483	0.0021998	0.0078157	6793.8	0.9976	1
site of double-strand break	56	9983.1	0.022798	0.0569	7295.2	0.9799	1
nuclear nucleosome	34	2723	1	1	14567	9.999e-05	0.0020131
catenin complex	24	13645	9.999e-05	0.00064249	3632.9	1	1
photoreceptor outer segment	62	9671.8	0.056694	0.12058	7606.6	0.94951	1
photoreceptor inner segment	53	8464.9	0.59984	0.77841	8814.4	0.39876	1
heterotrimeric G-protein complex	32	4972	1	1	12304	9.999e-05	0.0020131
integrin complex	27	13793	9.999e-05	0.00064249	3484.7	1	1
autophagosome	64	9488.4	0.083692	0.15997	7788.2	0.91771	1
COP9 signalosome	34	9275.3	0.23428	0.37238	8002.2	0.77402	1
PML body	95	10242	0.00089991	0.003576	7033.8	0.9988	1
Cul3-RING ubiquitin ligase complex	34	10373	0.020698	0.052528	6903.3	0.9806	1
mitochondrial matrix	201	8176.9	0.91071	1	9098.4	0.093191	0.76064
transcription factor TFIID complex	37	7856.3	0.83912	0.97467	9420.4	0.17008	1
presynaptic membrane	78	11385	9.999e-05	0.00064249	5894.4	1	1
presynaptic active zone	37	13038	9.999e-05	0.00064249	4241.2	1	1
calyx of Held	28	10471	0.027197	0.065187	6810.1	0.9766	1
microtubule plus-end	22	12762	9.999e-05	0.00064249	4513.9	0.9999	1
lateral plasma membrane	60	10818	0.00039996	0.0017505	6460.2	0.9996	1
basal plasma membrane	43	10413	0.010699	0.030482	6864.9	0.9903	1
mitochondrial intermembrane space	81	5376.8	1	1	11900	9.999e-05	0.0020131
sperm midpiece	22	8810	0.43776	0.60923	8461	0.57454	1
cytoplasmic vesicle membrane	146	9254.4	0.066293	0.13437	8021.8	0.93541	1
preribosome, large subunit precursor	23	8189	0.66493	0.82979	9088.5	0.33277	1
Cul4-RING E3 ubiquitin ligase complex	26	8611.6	0.50795	0.68178	8665	0.49045	1
integral component of synaptic vesicle membrane	42	8712.5	0.46195	0.63414	8563.6	0.54525	1
transport vesicle membrane	30	9891	0.082392	0.15868	7387.2	0.91871	1
neuron projection terminus	21	8365.4	0.60314	0.77841	8911	0.40446	1
SNARE complex	43	5570.6	1	1	11701	9.999e-05	0.0020131
exocytic vesicle	25	9403.7	0.22698	0.36268	7874.2	0.77442	1
smooth endoplasmic reticulum	30	10553	0.018198	0.048209	6718.9	0.9826	1
axon terminus	80	9281.8	0.12739	0.22899	7994.2	0.87661	1
centriolar satellite	29	10214	0.045595	0.10125	7062.6	0.9548	1
nuclear envelope	169	9439.4	0.018698	0.049103	7836.1	0.982	1
endoplasmic reticulum-Golgi intermediate compartment membrane	38	6435.6	0.9961	1	10839	0.0026997	0.035449
late endosome membrane	106	7897.9	0.93751	1	9377.5	0.064094	0.62732
early endosome membrane	115	9545.5	0.026397	0.06429	7729.9	0.9752	1
cytoplasmic side of plasma membrane	50	9801.6	0.050295	0.11007	7473.3	0.9513	1
PcG protein complex	26	8379.8	0.60314	0.77841	8899.9	0.39836	1
synaptonemal complex	29	8283.7	0.65743	0.82384	8994.9	0.35026	1
myosin complex	48	12507	9.999e-05	0.00064249	4772.8	1	1
phagocytic cup	25	8933.6	0.38696	0.54865	8340.9	0.62354	1
late endosome	144	8954.8	0.22558	0.36236	8323.5	0.76822	1
I band	21	8566	0.53155	0.70099	8712	0.47025	1
lipid droplet	72	9033	0.25147	0.39555	8243.5	0.74523	1
mitochondrial envelope	21	5011.3	0.9999	1	12261	0.00019998	0.0035526
peroxisomal membrane	52	7265	0.9758	1	10010	0.024098	0.25199
mast cell granule	21	7712.9	0.79702	0.94023	9560.7	0.19758	1
filamentous actin	41	10057	0.035596	0.08144	7222.2	0.9659	1
recycling endosome membrane	67	9177.9	0.19748	0.32769	8097	0.80782	1
spindle midzone	25	9006.1	0.36276	0.52169	8268.5	0.65163	1
protein-DNA complex	42	9129.1	0.26897	0.41444	8146.7	0.73973	1
polysomal ribosome	30	5780.5	0.9994	1	11500	0.00069993	0.011125
cytosolic small ribosomal subunit	45	3563.9	1	1	13713	9.999e-05	0.0020131
integral component of endoplasmic reticulum membrane	99	8306.9	0.75142	0.89696	8968.1	0.25187	1
integral component of Golgi membrane	55	7702	0.91991	1	9571.6	0.082692	0.71351
cell-cell contact zone	23	9021.1	0.35346	0.5132	8259.2	0.63764	1
dendritic shaft	64	11655	9.999e-05	0.00064249	5620.1	1	1
voltage-gated potassium channel complex	71	9247.4	0.15428	0.26778	8033	0.84742	1
autophagosome membrane	33	8988.2	0.34737	0.50678	8289.4	0.66283	1
neuronal cell body membrane	29	10904	0.0078992	0.024097	6375.8	0.9926	1
retromer complex	20	10780	0.029397	0.069359	6495.6	0.9712	1
extrinsic component of cytoplasmic side of plasma membrane	61	10122	0.010299	0.029907	7154.3	0.9914	1
lamellipodium membrane	21	11218	0.0083992	0.024868	6057.9	0.9921	1
nuclear euchromatin	33	7444.2	0.91361	1	9835.6	0.079292	0.71351
apical dendrite	23	11276	0.0063994	0.020131	5998.3	0.9948	1
multivesicular body	30	7933.9	0.77852	0.92564	9340.8	0.21988	1
phagocytic vesicle	73	8132.8	0.80332	0.94398	9144.7	0.19558	1
histone acetyltransferase complex	31	11631	0.00019998	0.0010413	5647.2	0.9996	1
intermediate filament cytoskeleton	42	10008	0.036296	0.082417	7269.5	0.9646	1
heterochromatin	37	9812.5	0.076692	0.15238	7463.8	0.92041	1
endoplasmic reticulum-Golgi intermediate compartment	77	8460.1	0.62284	0.79379	8815.4	0.37136	1
actin filament	85	10107	0.0035996	0.011816	7169.3	0.9964	1
clathrin-coated vesicle	61	10087	0.011999	0.033798	7189	0.9901	1
cytosolic large ribosomal subunit	60	3227.6	1	1	14057	9.999e-05	0.0020131
ciliary membrane	46	9476.9	0.12669	0.22899	7801.3	0.86621	1
endomembrane system	92	8813.6	0.37206	0.53001	8461.8	0.63404	1
axonal growth cone	40	10681	0.0035996	0.011816	6596.8	0.9952	1
gap junction	27	8324.8	0.63054	0.80009	8957.8	0.36536	1
postsynaptic cytosol	25	9726.6	0.13919	0.24872	7545.7	0.86071	1
NuA4 histone acetyltransferase complex	20	8287.3	0.62294	0.79379	8987.8	0.37756	1
transcription elongation factor complex	23	11018	0.012199	0.033798	6255.3	0.9886	1
Cajal body	51	8233.2	0.72433	0.88042	9042.8	0.28297	1
presynaptic cytosol	20	10484	0.051295	0.11145	6792.6	0.94951	1
nuclear transcription factor complex	21	10302	0.066193	0.13437	6980.7	0.93921	1
immunological synapse	36	8916.6	0.36906	0.52823	8359.8	0.62584	1
RNA polymerase II transcription factor complex	71	8647.4	0.49295	0.6646	8626.6	0.49855	1
U2-type catalytic step 2 spliceosome	30	7348.2	0.92521	1	9925.8	0.081092	0.71351
vacuolar membrane	22	7015.2	0.93281	1	10258	0.064394	0.62732
membrane coat	29	9818.7	0.10419	0.1907	7460.4	0.89831	1
AMPA glutamate receptor complex	28	8290.1	0.65133	0.8196	8988	0.35626	1
anaphase-promoting complex	23	5962.2	0.9951	1	11315	0.0035996	0.045295
Golgi cisterna membrane	64	8855.9	0.35986	0.51999	8420.9	0.63244	1
U2-type precatalytic spliceosome	51	6415.1	0.9993	1	10862	0.0009999	0.015098
nuclear chromosome	47	6596.9	0.9977	1	10687	0.0022998	0.03157
mitotic spindle pole	28	12757	9.999e-05	0.00064249	4519.1	1	1
secretory granule membrane	29	8590.1	0.52365	0.6936	8686.8	0.47755	1
aggresome	33	11496	0.00029997	0.0013937	5781.5	0.9999	1
transport vesicle	61	8250.4	0.72883	0.88042	9027.7	0.27487	1
bicellular tight junction	107	9377.8	0.063994	0.13147	7900.6	0.93461	1
postsynaptic density, intracellular component	27	13003	9.999e-05	0.00064249	4274.4	1	1
photoreceptor connecting cilium	37	10227	0.027797	0.0661	7048.9	0.9725	1
mitochondrial nucleoid	45	9380.6	0.16048	0.27695	7893.3	0.84012	1
cytoplasmic dynein complex	25	7827.1	0.79132	0.93717	9451.3	0.21498	1
axon cytoplasm	56	9674.3	0.058194	0.12205	7601.7	0.94281	1
sperm flagellum	44	8200.1	0.72853	0.88042	9074.6	0.28807	1
calcium channel complex	20	10943	0.020098	0.051437	6331.4	0.9799	1
desmosome	22	12204	0.00049995	0.002097	5073.9	0.9995	1
microvillus membrane	20	11310	0.0090991	0.026679	5968.2	0.9904	1
trans-Golgi network membrane	29	8623.7	0.51055	0.68224	8655.2	0.49025	1
ciliary base	32	8064.6	0.74723	0.89548	9208.7	0.25927	1
somatodendritic compartment	20	10627	0.038896	0.087012	6648.2	0.9615	1
mitochondrial ribosome	20	4329.2	1	1	12947	0.00019998	0.0035526
plasma membrane raft	27	10553	0.023598	0.058414	6722.4	0.9789	1
myofibril	36	9725.8	0.094691	0.17652	7552.2	0.90771	1
small-subunit processome	34	9833.9	0.081692	0.15868	7445.9	0.92281	1
nuclear inner membrane	49	8413.5	0.61774	0.79379	8864.8	0.38076	1
transcriptionally active chromatin	23	10010	0.093791	0.17593	7268.7	0.90621	1
dendrite cytoplasm	37	10965	0.0022998	0.0080759	6310.2	0.9977	1
ruffle membrane	82	10468	0.00039996	0.0017505	6806.2	0.9994	1
ciliary transition zone	34	9191.4	0.26517	0.41068	8083.6	0.74513	1
podosome	31	10670	0.012899	0.035094	6604.9	0.9883	1
U4/U6 x U5 tri-snRNP complex	32	5170.3	1	1	12106	9.999e-05	0.0020131
U12-type spliceosomal complex	24	5999.8	0.9955	1	11275	0.0038996	0.047107
transcriptional repressor complex	51	9603.3	0.082492	0.15868	7673	0.91601	1
nuclear heterochromatin	27	9121.6	0.30977	0.46312	8153.2	0.69423	1
microtubule associated complex	21	9466.8	0.22468	0.36236	7805.4	0.78102	1
Flemming body	24	10146	0.067093	0.13508	7133.1	0.93211	1
vesicle membrane	26	10844	0.012699	0.034864	6431	0.9907	1
sperm principal piece	21	8276	0.63364	0.80066	9001.5	0.37236	1
intrinsic component of plasma membrane	30	10954	0.0060994	0.01939	6323	0.9951	1
intraciliary transport particle B	21	8462.5	0.56924	0.74744	8812.4	0.43816	1
Golgi stack	33	9340.2	0.21338	0.34833	7936	0.79632	1
voltage-gated calcium channel complex	24	13471	9.999e-05	0.00064249	3804.5	1	1
phagocytic vesicle membrane	43	7127.9	0.9762	1	10153	0.022698	0.25199
phagophore assembly site	22	10415	0.048595	0.10712	6863	0.953	1
Golgi medial cisterna	23	8157.3	0.67363	0.83376	9126.3	0.31917	1
site of DNA damage	20	9548.6	0.20438	0.33728	7728	0.79072	1
