# Supplementary material for: Excess ribosomal protein production unbalances translation in a model of Fragile X Syndrome
Source: Nat Commun. 2022 Jun 10;13:3236. doi: 10.1038/s41467-022-30979-0 (PMC9187743; doi:10.1038/s41467-022-30979-0)
Supplement: Supplementary file 11 — Supplementary Data 9 [file 41467_2022_30979_MOESM11_ESM.xlsx]

## Sheet: Proteomics vs Snap-TRAP
Supplementary Table 9. Overlap proteomics vs SNAP-TRAP (p < 0.05)			Proteomics			Snap-TRAP
ensembl gene id	external gene name	description	LFC	Pval	effectsize	baseMean	log2FoldChange	lfcSE	stat	pvalue	padj
ENSMUSG00000038738	Shank1	SH3 and multiple ankyrin repeat domains 1 [Source:MGI Symbol;Acc:MGI:3613677]	-0.162785	0.0166634	-2.84539	26843.1	-0.290268	0.0672042	-4.31268	1.61285e-05	0.00558288
ENSMUSG00000052727	Map1b	microtubule-associated protein 1B [Source:MGI Symbol;Acc:MGI:1306778]	-0.10542	0.0460499	-2.26247	114487	-0.271962	0.0769649	-3.47724	0.000506606	0.0452596
ENSMUSG00000022982	Sod1	superoxide dismutase 1, soluble [Source:MGI Symbol;Acc:MGI:98351]	0.220277	0.00690064	3.35179	10174	0.1952	0.0639722	3.05168	0.00227568	0.109124
ENSMUSG00000026879	Gsn	gelsolin [Source:MGI Symbol;Acc:MGI:95851]	-0.184382	0.0420652	-2.31483	913.388	-0.282366	0.088051	-2.94371	0.00324306	0.131901
ENSMUSG00000029361	Nos1	nitric oxide synthase 1, neuronal [Source:MGI Symbol;Acc:MGI:97360]	-0.230353	0.0100367	-3.1357	2985.17	-0.233776	0.0861017	-2.76238	0.00573823	0.179307
ENSMUSG00000020114	Cand1	cullin associated and neddylation disassociated 1 [Source:MGI Symbol;Acc:MGI:1261820]	-0.160959	0.0293109	-2.52258	6800.07	-0.188895	0.0798052	-2.36202	0.0181758	0.309452
ENSMUSG00000022037	Clu	clusterin [Source:MGI Symbol;Acc:MGI:88423]	-0.163929	0.013491	-2.96613	3272.27	-0.186952	0.0813285	-2.25437	0.0241729	0.352022
ENSMUSG00000028426	Rad23b	RAD23 homolog B, nucleotide excision repair protein [Source:MGI Symbol;Acc:MGI:105128]	0.207544	0.0401162	2.34222	6976.86	0.160872	0.0717539	2.23269	0.0255697	0.358214
ENSMUSG00000022765	Snap29	synaptosomal-associated protein 29 [Source:MGI Symbol;Acc:MGI:1914724]	0.210142	0.0343732	2.43117	899.608	0.185107	0.0855708	2.18286	0.0290458	0.37949
ENSMUSG00000016382	Pls3	plastin 3 (T-isoform) [Source:MGI Symbol;Acc:MGI:104807]	-0.14558	0.0372124	-2.38552	11483.7	-0.173786	0.0832013	-2.11488	0.0344404	0.409065
ENSMUSG00000000805	Car4	carbonic anhydrase 4 [Source:MGI Symbol;Acc:MGI:1096574]	-0.706143	0.00883218	-3.20924	1026.17	-0.171953	0.0850147	-2.02637	0.0427267	0.448946
ENSMUSG00000055421	Pcdh9	protocadherin 9 [Source:MGI Symbol;Acc:MGI:1306801]	-0.267654	0.00701934	-3.34191	6364.09	-0.140043	0.0696403	-2.00181	0.0453049	0.458295
ENSMUSG00000000538	Tom1l2	target of myb1-like 2 (chicken) [Source:MGI Symbol;Acc:MGI:2443306]	0.144215	0.0109425	3.08608	11767.4	0.117723	0.0644914	1.81843	0.0689979	0.526096
ENSMUSG00000007783	Cpt1c	carnitine palmitoyltransferase 1c [Source:MGI Symbol;Acc:MGI:2446526]	-0.256513	0.0179761	-2.80208	1675.65	-0.131648	0.0798497	-1.64637	0.0996882	0.590583
ENSMUSG00000042388	Dlgap3	DLG associated protein 3 [Source:MGI Symbol;Acc:MGI:3039563]	-0.222147	0.00314731	-3.81223	2280.14	-0.120708	0.076841	-1.56187	0.118319	0.618882
ENSMUSG00000041037	Irgq	immunity-related GTPase family, Q [Source:MGI Symbol;Acc:MGI:2667176]	0.164734	0.00584433	3.44827	10283	0.102827	0.0672037	1.5341	0.125005	0.632567
ENSMUSG00000022450	Ndufa6	NADH:ubiquinone oxidoreductase subunit A6 [Source:MGI Symbol;Acc:MGI:1914380]	0.299191	0.0421493	2.31368	984.827	0.128541	0.0856584	1.51009	0.13102	0.642971
ENSMUSG00000037353	Letmd1	LETM1 domain containing 1 [Source:MGI Symbol;Acc:MGI:1915864]	0.207931	0.0168798	2.83802	2011.66	0.114991	0.0791393	1.49029	0.136147	0.650938
ENSMUSG00000028782	Adgrb2	adhesion G protein-coupled receptor B2 [Source:MGI Symbol;Acc:MGI:2451244]	-0.268135	0.0481638	-2.23644	9422.97	-0.0990551	0.0672409	-1.47048	0.141431	0.655918
ENSMUSG00000067336	Bmpr2	bone morphogenetic protein receptor, type II (serine/threonine kinase) [Source:MGI Symbol;Acc:MGI:1095407]	-0.247327	0.0141556	-2.93862	16518.1	-0.0906701	0.0642917	-1.41051	0.15839	0.673764
ENSMUSG00000003299	Mrpl4	mitochondrial ribosomal protein L4 [Source:MGI Symbol;Acc:MGI:2137210]	0.370658	0.0108561	3.09063	2097.65	0.0994491	0.0781864	1.26582	0.205577	0.715764
ENSMUSG00000071379	Hpcal1	hippocalcin-like 1 [Source:MGI Symbol;Acc:MGI:1855689]	-0.296545	0.000790189	-4.66114	1351.75	-0.107387	0.0876554	-1.19331	0.232746	0.743061
ENSMUSG00000002808	Epdr1	ependymin related protein 1 (zebrafish) [Source:MGI Symbol;Acc:MGI:2145369]	0.345926	0.00932997	3.17768	3054.56	0.0845717	0.0769279	1.11077	0.266668	0.769531
ENSMUSG00000051243	Islr2	immunoglobulin superfamily containing leucine-rich repeat 2 [Source:MGI Symbol;Acc:MGI:2444277]	0.304736	0.0068544	3.35569	2011.48	0.0772186	0.078564	0.973873	0.330119	0.815297
ENSMUSG00000027455	Nsfl1c	NSFL1 (p97) cofactor (p47) [Source:MGI Symbol;Acc:MGI:3042273]	0.143236	0.00939969	3.17339	3316.55	0.0749759	0.077862	0.926081	0.354404	0.826952
ENSMUSG00000039904	Gpr37	G protein-coupled receptor 37 [Source:MGI Symbol;Acc:MGI:1313297]	-0.162117	0.0306373	-2.49721	867.778	-0.0814416	0.0891877	-0.913473	0.360994	0.827872
ENSMUSG00000040472	Rabggta	Rab geranylgeranyl transferase, a subunit [Source:MGI Symbol;Acc:MGI:1860443]	-0.137236	0.0138088	-2.95281	720.047	0.0706344	0.0898371	0.900657	0.367771	0.831512
ENSMUSG00000003573	Homer3	homer scaffolding protein 3 [Source:MGI Symbol;Acc:MGI:1347359]	-0.268764	0.00863742	-3.22209	566.621	-0.0674834	0.0888509	-0.785719	0.432032	0.865408
ENSMUSG00000031447	Lamp1	lysosomal-associated membrane protein 1 [Source:MGI Symbol;Acc:MGI:96745]	0.581069	0.000267627	5.37325	6770.44	0.0538688	0.0702271	0.770768	0.440845	0.869994
ENSMUSG00000033530	Ttc7b	tetratricopeptide repeat domain 7B [Source:MGI Symbol;Acc:MGI:2144724]	-0.147141	0.0467565	-2.25365	9772.47	-0.0522601	0.0676363	-0.755802	0.449768	0.873753
ENSMUSG00000034108	Ccs	copper chaperone for superoxide dismutase [Source:MGI Symbol;Acc:MGI:1333783]	0.226877	0.000744354	4.69924	330.145	-0.0627977	0.0887252	-0.72526	0.468293	0.881157
ENSMUSG00000029093	Sorcs2	sortilin-related VPS10 domain containing receptor 2 [Source:MGI Symbol;Acc:MGI:1932289]	-0.199811	0.00975618	-3.15199	1396.18	-0.0606909	0.0826734	-0.719833	0.471628	0.882434
ENSMUSG00000032382	Snx1	sorting nexin 1 [Source:MGI Symbol;Acc:MGI:1928395]	0.126864	0.0212941	2.70533	2261.86	0.0530107	0.0767109	0.683544	0.494263	0.889023
ENSMUSG00000038976	Ppp1r9b	protein phosphatase 1, regulatory subunit 9B [Source:MGI Symbol;Acc:MGI:2387581]	0.161424	0.0417297	2.31946	9786.14	-0.0555532	0.0802413	-0.682852	0.4947	0.889365
ENSMUSG00000062961	Ccdc177	coiled-coil domain containing 177 [Source:MGI Symbol;Acc:MGI:2686414]	0.178554	0.0462281	2.26023	1112.31	-0.0495027	0.0866724	-0.528598	0.597084	0.923373
ENSMUSG00000037419	Endod1	endonuclease domain containing 1 [Source:MGI Symbol;Acc:MGI:1919196]	-0.204262	0.0127741	-2.99738	1934.3	0.0391697	0.0794888	0.510539	0.609674	0.92683
ENSMUSG00000025485	Ric8a	RIC8 guanine nucleotide exchange factor A [Source:MGI Symbol;Acc:MGI:2141866]	0.247097	0.027466	2.55981	1837.88	0.0409612	0.0815466	0.500246	0.616902	0.929218
ENSMUSG00000028156	Eif4e	eukaryotic translation initiation factor 4E [Source:MGI Symbol;Acc:MGI:95305]	0.166759	0.0477963	2.24089	6441.5	0.0306247	0.0690094	0.444347	0.656792	0.941204
ENSMUSG00000020840	Blmh	bleomycin hydrolase [Source:MGI Symbol;Acc:MGI:1345186]	-0.145427	0.0352411	-2.41684	2896.17	0.0339104	0.0763213	0.439472	0.66032	0.941972
ENSMUSG00000039367	Sec24c	Sec24 related gene family, member C (S. cerevisiae) [Source:MGI Symbol;Acc:MGI:1919746]	-0.151894	0.0288075	-2.5325	3753.76	0.0323333	0.0800012	0.427569	0.668965	0.944514
ENSMUSG00000036398	Ppp1r11	protein phosphatase 1, regulatory inhibitor subunit 11 [Source:MGI Symbol;Acc:MGI:1923747]	0.305308	0.0452974	2.27202	1907.73	0.034227	0.0811482	0.423735	0.671759	0.945712
ENSMUSG00000042312	S100a13	S100 calcium binding protein A13 [Source:MGI Symbol;Acc:MGI:109581]	-0.235743	0.0398697	-2.34578	11.7149	0.000266641	0.0318658	0.323718	0.746151	0.963627
ENSMUSG00000039474	Wfs1	wolframin ER transmembrane glycoprotein [Source:MGI Symbol;Acc:MGI:1328355]	-0.209962	0.0187356	-2.77844	6444.12	-0.0206212	0.0750975	-0.293836	0.768883	0.966538
ENSMUSG00000038936	Sccpdh	saccharopine dehydrogenase (putative) [Source:MGI Symbol;Acc:MGI:1924486]	-0.13275	0.0396418	-2.34908	2809.84	-0.0226421	0.0776341	-0.292168	0.770159	0.966684
ENSMUSG00000040972	Igsf21	immunoglobulin superfamily, member 21 [Source:MGI Symbol;Acc:MGI:2681842]	-0.440895	0.0142193	-2.93606	809.976	-0.0176829	0.0884466	-0.282798	0.777331	0.968442
ENSMUSG00000035086	Becn1	beclin 1, autophagy related [Source:MGI Symbol;Acc:MGI:1891828]	-0.178737	0.0181932	-2.79522	3414.61	0.0149009	0.0782283	0.186102	0.852365	0.981488
ENSMUSG00000018507	Trpv2	transient receptor potential cation channel, subfamily V, member 2 [Source:MGI Symbol;Acc:MGI:1341836]	-0.397215	0.0385318	-2.36545	326.169	0.00960159	0.0864937	0.182505	0.855186	0.981925
ENSMUSG00000038274	Fau	Finkel-Biskis-Reilly murine sarcoma virus (FBR-MuSV) ubiquitously expressed (fox derived) [Source:MGI Symbol;Acc:MGI:102547]	0.564134	0.00210686	4.05297	974.868	0.0142506	0.0851963	0.169315	0.865549	0.983651
ENSMUSG00000053930	Shisa6	shisa family member 6 [Source:MGI Symbol;Acc:MGI:2685725]	0.17393	0.0294785	2.51931	13966.3	-0.0113376	0.0677197	-0.163293	0.870288	0.984508
ENSMUSG00000020331	Hcn2	hyperpolarization-activated, cyclic nucleotide-gated K+ 2 [Source:MGI Symbol;Acc:MGI:1298210]	-0.177427	0.0254496	-2.60344	409.319	-0.00750199	0.0896849	-0.152776	0.878575	0.985133
ENSMUSG00000040466	Blvrb	biliverdin reductase B (flavin reductase (NADPH)) [Source:MGI Symbol;Acc:MGI:2385271]	-0.149843	0.035964	-2.40516	152.891	-0.000399582	0.0807574	0.0401172	0.968	0.996431
ENSMUSG00000050751	Pgbd5	piggyBac transposable element derived 5 [Source:MGI Symbol;Acc:MGI:2429955]	0.176209	0.0259323	2.59269	16762.8	0.00100615	0.0630729	0.016007	0.987229	0.998087
