# Supplementary material for: Excess ribosomal protein production unbalances translation in a model of Fragile X Syndrome
Source: Nat Commun. 2022 Jun 10;13:3236. doi: 10.1038/s41467-022-30979-0 (PMC9187743; doi:10.1038/s41467-022-30979-0)
Supplement: Supplementary file 12 — Supplementary Data 10 [file 41467_2022_30979_MOESM12_ESM.xlsx]

## Sheet: Proteomics vs CA1-TRAP
Supplementary Table 10. Overlap proteomics vs CA1-TRAP (p < 0.05)			Proteomics			CA1-TRAP
ensembl gene id	external gene name	description	LFC	Pval	effectsize	baseMean	log2FoldChange	lfcSE	stat	pvalue	padj
ENSMUSG00000016382	Pls3	plastin 3 (T-isoform) [Source:MGI Symbol;Acc:MGI:104807]	-0.14558	0.0372124	-2.38552	3727.41	-0.490773	0.126993	-3.88517	0.000102258	0.0441683
ENSMUSG00000067336	Bmpr2	bone morphogenetic protein receptor, type II (serine/threonine kinase) [Source:MGI Symbol;Acc:MGI:1095407]	-0.247327	0.0141556	-2.93862	20021.4	-0.243189	0.103934	-2.35051	0.0187477	0.357464
ENSMUSG00000052727	Map1b	microtubule-associated protein 1B [Source:MGI Symbol;Acc:MGI:1306778]	-0.10542	0.0460499	-2.26247	241891	-0.208921	0.0941629	-2.21971	0.0264382	0.407859
ENSMUSG00000025485	Ric8a	RIC8 guanine nucleotide exchange factor A [Source:MGI Symbol;Acc:MGI:2141866]	0.247097	0.027466	2.55981	789.782	0.333532	0.160544	2.14041	0.0323214	0.43512
ENSMUSG00000039474	Wfs1	wolframin ER transmembrane glycoprotein [Source:MGI Symbol;Acc:MGI:1328355]	-0.209962	0.0187356	-2.77844	7052.96	-0.205463	0.100967	-2.04765	0.0405945	0.47419
ENSMUSG00000007783	Cpt1c	carnitine palmitoyltransferase 1c [Source:MGI Symbol;Acc:MGI:2446526]	-0.256513	0.0179761	-2.80208	649.359	0.308294	0.161884	1.99617	0.0459159	0.497206
ENSMUSG00000040472	Rabggta	Rab geranylgeranyl transferase, a subunit [Source:MGI Symbol;Acc:MGI:1860443]	-0.137236	0.0138088	-2.95281	263.355	0.260904	0.166473	1.77463	0.0759591	0.572049
ENSMUSG00000038738	Shank1	SH3 and multiple ankyrin repeat domains 1 [Source:MGI Symbol;Acc:MGI:3613677]	-0.162785	0.0166634	-2.84539	48002.9	-0.189238	0.108174	-1.74744	0.0805603	0.579656
ENSMUSG00000071379	Hpcal1	hippocalcin-like 1 [Source:MGI Symbol;Acc:MGI:1855689]	-0.296545	0.000790189	-4.66114	576.186	-0.254489	0.151652	-1.65291	0.0983495	0.612557
ENSMUSG00000040972	Igsf21	immunoglobulin superfamily, member 21 [Source:MGI Symbol;Acc:MGI:2681842]	-0.440895	0.0142193	-2.93606	359.279	0.261217	0.167614	1.58483	0.113005	0.644012
ENSMUSG00000055421	Pcdh9	protocadherin 9 [Source:MGI Symbol;Acc:MGI:1306801]	-0.267654	0.00701934	-3.34191	8168.11	-0.178862	0.120598	-1.49309	0.135413	0.672924
ENSMUSG00000032382	Snx1	sorting nexin 1 [Source:MGI Symbol;Acc:MGI:1928395]	0.126864	0.0212941	2.70533	1125.16	0.207687	0.148401	1.45572	0.145471	0.688893
ENSMUSG00000037353	Letmd1	LETM1 domain containing 1 [Source:MGI Symbol;Acc:MGI:1915864]	0.207931	0.0168798	2.83802	1574.19	0.19587	0.136531	1.4226	0.154853	0.699337
ENSMUSG00000042388	Dlgap3	DLG associated protein 3 [Source:MGI Symbol;Acc:MGI:3039563]	-0.222147	0.00314731	-3.81223	1599.75	-0.21507	0.145514	-1.41392	0.157385	0.703543
ENSMUSG00000053930	Shisa6	shisa family member 6 [Source:MGI Symbol;Acc:MGI:2685725]	0.17393	0.0294785	2.51931	12541.7	-0.164713	0.123343	-1.36653	0.171773	0.724111
ENSMUSG00000000805	Car4	carbonic anhydrase 4 [Source:MGI Symbol;Acc:MGI:1096574]	-0.706143	0.00883218	-3.20924	431.04	-0.205078	0.163149	-1.31342	0.18904	0.738618
ENSMUSG00000042312	S100a13	S100 calcium binding protein A13 [Source:MGI Symbol;Acc:MGI:109581]	-0.235743	0.0398697	-2.34578	80.7332	-0.115727	0.117518	-1.29195	0.196373	0.746314
ENSMUSG00000034108	Ccs	copper chaperone for superoxide dismutase [Source:MGI Symbol;Acc:MGI:1333783]	0.226877	0.000744354	4.69924	118.152	0.217717	0.139318	1.27318	0.202954	0.754266
ENSMUSG00000039904	Gpr37	G protein-coupled receptor 37 [Source:MGI Symbol;Acc:MGI:1313297]	-0.162117	0.0306373	-2.49721	493.132	-0.205674	0.162193	-1.25701	0.208751	0.760073
ENSMUSG00000039367	Sec24c	Sec24 related gene family, member C (S. cerevisiae) [Source:MGI Symbol;Acc:MGI:1919746]	-0.151894	0.0288075	-2.5325	2031.77	0.189259	0.158983	1.23421	0.217124	0.767829
ENSMUSG00000022450	Ndufa6	NADH:ubiquinone oxidoreductase subunit A6 [Source:MGI Symbol;Acc:MGI:1914380]	0.299191	0.0421493	2.31368	415.829	0.156026	0.167079	1.22834	0.219318	0.768306
ENSMUSG00000029093	Sorcs2	sortilin-related VPS10 domain containing receptor 2 [Source:MGI Symbol;Acc:MGI:1932289]	-0.199811	0.00975618	-3.15199	757.529	-0.178264	0.164361	-1.21358	0.224909	0.772717
ENSMUSG00000003573	Homer3	homer scaffolding protein 3 [Source:MGI Symbol;Acc:MGI:1347359]	-0.268764	0.00863742	-3.22209	150.767	-0.201061	0.1659	-1.20096	0.229767	0.777456
ENSMUSG00000041037	Irgq	immunity-related GTPase family, Q [Source:MGI Symbol;Acc:MGI:2667176]	0.164734	0.00584433	3.44827	5612.52	0.152156	0.135546	1.17938	0.238248	0.785963
ENSMUSG00000031447	Lamp1	lysosomal-associated membrane protein 1 [Source:MGI Symbol;Acc:MGI:96745]	0.581069	0.000267627	5.37325	5959.97	0.123573	0.107228	1.17484	0.240059	0.787087
ENSMUSG00000029361	Nos1	nitric oxide synthase 1, neuronal [Source:MGI Symbol;Acc:MGI:97360]	-0.230353	0.0100367	-3.1357	2949.97	-0.144542	0.136958	-0.992963	0.320728	0.830827
ENSMUSG00000022982	Sod1	superoxide dismutase 1, soluble [Source:MGI Symbol;Acc:MGI:98351]	0.220277	0.00690064	3.35179	6367.86	0.118825	0.122275	0.990371	0.321993	0.831879
ENSMUSG00000036398	Ppp1r11	protein phosphatase 1, regulatory inhibitor subunit 11 [Source:MGI Symbol;Acc:MGI:1923747]	0.305308	0.0452974	2.27202	1000.53	-0.14094	0.153253	-0.905643	0.365125	0.85495
ENSMUSG00000022037	Clu	clusterin [Source:MGI Symbol;Acc:MGI:88423]	-0.163929	0.013491	-2.96613	4331.68	-0.117306	0.139758	-0.84052	0.400617	0.874582
ENSMUSG00000038274	Fau	Finkel-Biskis-Reilly murine sarcoma virus (FBR-MuSV) ubiquitously expressed (fox derived) [Source:MGI Symbol;Acc:MGI:102547]	0.564134	0.00210686	4.05297	899.743	0.114016	0.16621	0.824587	0.409606	0.877245
ENSMUSG00000002808	Epdr1	ependymin related protein 1 (zebrafish) [Source:MGI Symbol;Acc:MGI:2145369]	0.345926	0.00932997	3.17768	1289.45	0.10782	0.150312	0.777202	0.43704	0.886123
ENSMUSG00000000538	Tom1l2	target of myb1-like 2 (chicken) [Source:MGI Symbol;Acc:MGI:2443306]	0.144215	0.0109425	3.08608	9046.86	0.0875253	0.115076	0.773261	0.439368	0.887232
ENSMUSG00000020114	Cand1	cullin associated and neddylation disassociated 1 [Source:MGI Symbol;Acc:MGI:1261820]	-0.160959	0.0293109	-2.52258	4200.34	-0.0979886	0.129663	-0.745767	0.455808	0.892162
ENSMUSG00000050751	Pgbd5	piggyBac transposable element derived 5 [Source:MGI Symbol;Acc:MGI:2429955]	0.176209	0.0259323	2.59269	8142.23	0.0886548	0.133399	0.678253	0.497611	0.904799
ENSMUSG00000062961	Ccdc177	coiled-coil domain containing 177 [Source:MGI Symbol;Acc:MGI:2686414]	0.178554	0.0462281	2.26023	1125.5	-0.102251	0.150225	-0.658945	0.509931	0.909126
ENSMUSG00000020331	Hcn2	hyperpolarization-activated, cyclic nucleotide-gated K+ 2 [Source:MGI Symbol;Acc:MGI:1298210]	-0.177427	0.0254496	-2.60344	351.135	0.0631235	0.167211	0.646364	0.518044	0.912163
ENSMUSG00000033530	Ttc7b	tetratricopeptide repeat domain 7B [Source:MGI Symbol;Acc:MGI:2144724]	-0.147141	0.0467565	-2.25365	4140.35	0.0901165	0.150651	0.639536	0.522474	0.91331
ENSMUSG00000003299	Mrpl4	mitochondrial ribosomal protein L4 [Source:MGI Symbol;Acc:MGI:2137210]	0.370658	0.0108561	3.09063	878.59	-0.108058	0.155919	-0.580181	0.561793	0.926808
ENSMUSG00000037419	Endod1	endonuclease domain containing 1 [Source:MGI Symbol;Acc:MGI:1919196]	-0.204262	0.0127741	-2.99738	1336.33	-0.0892414	0.147354	-0.536066	0.591913	0.934892
ENSMUSG00000051243	Islr2	immunoglobulin superfamily containing leucine-rich repeat 2 [Source:MGI Symbol;Acc:MGI:2444277]	0.304736	0.0068544	3.35569	1786.09	0.152703	0.144624	0.452238	0.651097	0.949816
ENSMUSG00000038936	Sccpdh	saccharopine dehydrogenase (putative) [Source:MGI Symbol;Acc:MGI:1924486]	-0.13275	0.0396418	-2.34908	1482.43	-0.057895	0.132056	-0.43388	0.664376	0.953318
ENSMUSG00000022765	Snap29	synaptosomal-associated protein 29 [Source:MGI Symbol;Acc:MGI:1914724]	0.210142	0.0343732	2.43117	1833.58	0.0470848	0.157858	0.357109	0.72101	0.963985
ENSMUSG00000040466	Blvrb	biliverdin reductase B (flavin reductase (NADPH)) [Source:MGI Symbol;Acc:MGI:2385271]	-0.149843	0.035964	-2.40516	49.4254	-0.0420974	0.129275	-0.327663	0.743167	0.969324
ENSMUSG00000018507	Trpv2	transient receptor potential cation channel, subfamily V, member 2 [Source:MGI Symbol;Acc:MGI:1341836]	-0.397215	0.0385318	-2.36545	127.437	-0.112591	0.154943	-0.273498	0.784471	0.975528
ENSMUSG00000028156	Eif4e	eukaryotic translation initiation factor 4E [Source:MGI Symbol;Acc:MGI:95305]	0.166759	0.0477963	2.24089	2945.16	-0.0313022	0.139587	-0.254275	0.799283	0.975528
ENSMUSG00000020840	Blmh	bleomycin hydrolase [Source:MGI Symbol;Acc:MGI:1345186]	-0.145427	0.0352411	-2.41684	1187.04	0.0254808	0.144376	0.182517	0.855177	0.98219
ENSMUSG00000028426	Rad23b	RAD23 homolog B, nucleotide excision repair protein [Source:MGI Symbol;Acc:MGI:105128]	0.207544	0.0401162	2.34222	4406.36	0.00684109	0.143134	0.110838	0.911745	0.989628
ENSMUSG00000027455	Nsfl1c	NSFL1 (p97) cofactor (p47) [Source:MGI Symbol;Acc:MGI:3042273]	0.143236	0.00939969	3.17339	1348.84	-0.0161588	0.138609	-0.101331	0.919288	0.989628
ENSMUSG00000026879	Gsn	gelsolin [Source:MGI Symbol;Acc:MGI:95851]	-0.184382	0.0420652	-2.31483	893.037	-0.0180493	0.164762	0.0888022	0.929239	0.990485
ENSMUSG00000035086	Becn1	beclin 1, autophagy related [Source:MGI Symbol;Acc:MGI:1891828]	-0.178737	0.0181932	-2.79522	761.197	0.0141152	0.150228	0.0799501	0.936277	0.991302
ENSMUSG00000028782	Adgrb2	adhesion G protein-coupled receptor B2 [Source:MGI Symbol;Acc:MGI:2451244]	-0.268135	0.0481638	-2.23644	3276.77	0.000877596	0.158554	-0.0368467	0.970607	0.995959
ENSMUSG00000038976	Ppp1r9b	protein phosphatase 1, regulatory subunit 9B [Source:MGI Symbol;Acc:MGI:2387581]	0.161424	0.0417297	2.31946	12129.6	-0.00266218	0.106419	-0.0143826	0.988525	0.998318
