# Supplementary material for: Excess ribosomal protein production unbalances translation in a model of Fragile X Syndrome
Source: Nat Commun. 2022 Jun 10;13:3236. doi: 10.1038/s41467-022-30979-0 (PMC9187743; doi:10.1038/s41467-022-30979-0)
Supplement: Supplementary file 13 — Supplementary Data 11 [file 41467_2022_30979_MOESM13_ESM.xlsx]

## Sheet: DHPG transcriptome
Supplementary Table 11. DESeq2 analysis of WT vehicle versus WT DHPG total transcriptome
ensembl_gene_id	external_gene_name	description	baseMean	log2FoldChange DHPG vs Veh	lfcSE	stat	pvalue	padj
ENSMUSG00000051951	Xkr4	X-linked Kx blood group related 4 [Source:MGI Symbol;Acc:MGI:3528744]	1221.48	-0.045256	0.0833358	-0.551289	0.581436	0.999896
ENSMUSG00000103377	Gm37180	predicted gene, 37180 [Source:MGI Symbol;Acc:MGI:5610408]	104.964	-0.0399539	0.0740149	-0.69189	0.489006	0.999896
ENSMUSG00000104017	Gm37363	predicted gene, 37363 [Source:MGI Symbol;Acc:MGI:5610591]	77.469	-0.0483658	0.0685253	-0.865375	0.386833	0.999896
ENSMUSG00000103025	Gm37686	predicted gene, 37686 [Source:MGI Symbol;Acc:MGI:5610914]	10.7276	0.00742387	0.0355724	0.0424216	0.966163	0.999896
ENSMUSG00000103201	Gm37329	predicted gene, 37329 [Source:MGI Symbol;Acc:MGI:5610557]	8.24156	0.00759691	0.0313857	0.340548	0.733444	0.999896
ENSMUSG00000103161	Gm38148	predicted gene, 38148 [Source:MGI Symbol;Acc:MGI:5611376]	25.2336	0.0434252	0.0484619	0.907444	0.364172	0.999896
ENSMUSG00000102331	Gm19938	predicted gene, 19938 [Source:MGI Symbol;Acc:MGI:5012123]	101.151	-0.00408391	0.0747717	-0.0431901	0.96555	0.999896
ENSMUSG00000025902	Sox17	SRY (sex determining region Y)-box 17 [Source:MGI Symbol;Acc:MGI:107543]	10.9795	0.0472914	0.0344594	1.4399	0.149896	0.999896
ENSMUSG00000033845	Mrpl15	mitochondrial ribosomal protein L15 [Source:MGI Symbol;Acc:MGI:1351639]	180.861	-0.0773931	0.0811249	-0.964044	0.335024	0.999896
ENSMUSG00000025903	Lypla1	lysophospholipase 1 [Source:MGI Symbol;Acc:MGI:1344588]	98.1501	-0.0599144	0.0749524	-0.786	0.431867	0.999896
ENSMUSG00000033813	Tcea1	transcription elongation factor A (SII) 1 [Source:MGI Symbol;Acc:MGI:1196624]	327.297	-0.0302276	0.0843519	-0.342996	0.731601	0.999896
ENSMUSG00000103280	Gm37277	predicted gene, 37277 [Source:MGI Symbol;Acc:MGI:5610505]	141.076	-0.0730197	0.0789418	-0.955393	0.339379	0.999896
ENSMUSG00000002459	Rgs20	regulator of G-protein signaling 20 [Source:MGI Symbol;Acc:MGI:1929866]	254.147	0.0403562	0.0831812	0.452305	0.651049	0.999896
ENSMUSG00000085623	Gm16041	predicted gene 16041 [Source:MGI Symbol;Acc:MGI:3801909]	5.35222	-0.0215577	0.0257158	-0.518657	0.604	0.999896
ENSMUSG00000033793	Atp6v1h	ATPase, H+ transporting, lysosomal V1 subunit H [Source:MGI Symbol;Acc:MGI:1914864]	719.438	0.0148433	0.0847026	0.166206	0.867995	0.999896
ENSMUSG00000025905	Oprk1	opioid receptor, kappa 1 [Source:MGI Symbol;Acc:MGI:97439]	10.8427	0.0126548	0.0357155	0.302444	0.762314	0.999896
ENSMUSG00000033774	Npbwr1	neuropeptides B/W receptor 1 [Source:MGI Symbol;Acc:MGI:891989]	45.298	0.0263298	0.0566768	0.424333	0.671323	0.999896
ENSMUSG00000025907	Rb1cc1	RB1-inducible coiled-coil 1 [Source:MGI Symbol;Acc:MGI:1341850]	2312.59	-0.0140597	0.0827161	-0.160705	0.872326	0.999896
ENSMUSG00000090031	4732440D04Rik	RIKEN cDNA 4732440D04 gene [Source:MGI Symbol;Acc:MGI:3604103]	44.049	0.0353332	0.0610541	0.558806	0.576294	0.999896
ENSMUSG00000103845	Gm19026	predicted gene, 19026 [Source:MGI Symbol;Acc:MGI:5011211]	5.34795	0.0153731	0.0258317	0.593374	0.552931	0.999896
ENSMUSG00000033740	St18	suppression of tumorigenicity 18 [Source:MGI Symbol;Acc:MGI:2446700]	413.418	0.0704054	0.0828228	0.840965	0.400367	0.999896
ENSMUSG00000103329	Gm42492	predicted gene 42492 [Source:MGI Symbol;Acc:MGI:5662629]	13.7794	-0.0104109	0.0387137	-0.116492	0.907263	0.999896
ENSMUSG00000051285	Pcmtd1	protein-L-isoaspartate (D-aspartate) O-methyltransferase domain containing 1 [Source:MGI Symbol;Acc:MGI:2441773]	2386.42	-0.0949123	0.0836497	-1.15272	0.249027	0.999896
ENSMUSG00000098201	Gm26983	predicted gene, 26983 [Source:MGI Symbol;Acc:MGI:5504098]	13.4111	-0.0106517	0.0362783	-0.240922	0.809616	0.999896
ENSMUSG00000103509	Gm38372	predicted gene, 38372 [Source:MGI Symbol;Acc:MGI:5611600]	92.5256	0.0407064	0.0703112	0.604107	0.545772	0.999896
ENSMUSG00000097797	Gm26901	predicted gene, 26901 [Source:MGI Symbol;Acc:MGI:5477395]	11.0369	0.018607	0.0362245	0.524259	0.600098	0.999896
ENSMUSG00000025909	Sntg1	syntrophin, gamma 1 [Source:MGI Symbol;Acc:MGI:1918346]	342.963	-0.0607016	0.0848027	-0.711413	0.476828	0.999896
ENSMUSG00000102647	Gm38024	predicted gene, 38024 [Source:MGI Symbol;Acc:MGI:5611252]	12.4334	-0.00762868	0.0382765	-0.167408	0.867049	0.999896
ENSMUSG00000102253	Gm38259	predicted gene, 38259 [Source:MGI Symbol;Acc:MGI:5611487]	8.74887	-0.030654	0.0328226	-0.978002	0.328073	0.999896
ENSMUSG00000102316	Gm37629	predicted gene, 37629 [Source:MGI Symbol;Acc:MGI:5610857]	6.0934	-0.013754	0.028194	-0.500553	0.616685	0.999896
ENSMUSG00000102871	Gm37143	predicted gene, 37143 [Source:MGI Symbol;Acc:MGI:5610371]	6.70553	0.00112729	0.0291316	0.0323061	0.974228	0.999896
ENSMUSG00000061024	Rrs1	ribosome biogenesis regulator 1 [Source:MGI Symbol;Acc:MGI:1929721]	27.3341	-0.0932456	0.052452	-1.80949	0.0703742	0.999896
ENSMUSG00000025911	Adhfe1	alcohol dehydrogenase, iron containing, 1 [Source:MGI Symbol;Acc:MGI:1923437]	299.645	0.0367937	0.0840841	0.404623	0.685755	0.999896
ENSMUSG00000079671	2610203C22Rik	RIKEN cDNA 2610203C22 gene [Source:MGI Symbol;Acc:MGI:1919731]	28.6284	-0.00201257	0.0497732	-0.0484775	0.961336	0.999896
ENSMUSG00000067879	Vxn	vexin [Source:MGI Symbol;Acc:MGI:1924232]	1546.07	-0.0137376	0.083109	-0.169986	0.865021	0.999896
ENSMUSG00000025912	Mybl1	myeloblastosis oncogene-like 1 [Source:MGI Symbol;Acc:MGI:99925]	52.6233	-0.081623	0.0646921	-1.27197	0.203384	0.999896
ENSMUSG00000045210	Vcpip1	valosin containing protein (p97)/p47 complex interacting protein 1 [Source:MGI Symbol;Acc:MGI:1917925]	2336.88	-0.0974523	0.0822945	-1.18832	0.234706	0.999896
ENSMUSG00000025915	Sgk3	serum/glucocorticoid regulated kinase 3 [Source:MGI Symbol;Acc:MGI:2182368]	104.185	-0.0045503	0.0754606	-0.0190737	0.984782	0.999896
ENSMUSG00000046101	Mcmdc2	minichromosome maintenance domain containing 2 [Source:MGI Symbol;Acc:MGI:3045334]	34.0895	-0.0324376	0.053985	-0.761823	0.446166	0.999896
ENSMUSG00000098234	Snhg6	small nucleolar RNA host gene 6 [Source:MGI Symbol;Acc:MGI:1921074]	21.337	-0.0399296	0.0480513	-0.839717	0.401067	0.999896
ENSMUSG00000099032	Tcf24	transcription factor 24 [Source:MGI Symbol;Acc:MGI:3780500]	9.81858	-0.0414393	0.0330394	-1.26734	0.205032	0.999896
ENSMUSG00000025917	Cops5	COP9 signalosome subunit 5 [Source:MGI Symbol;Acc:MGI:1349415]	329.143	0.0901104	0.0844369	1.04316	0.296873	0.999896
ENSMUSG00000056763	Cspp1	centrosome and spindle pole associated protein 1 [Source:MGI Symbol;Acc:MGI:2681832]	455.966	0.00563812	0.0848917	0.0384714	0.969312	0.999896
ENSMUSG00000067851	Arfgef1	ADP-ribosylation factor guanine nucleotide-exchange factor 1(brefeldin A-inhibited) [Source:MGI Symbol;Acc:MGI:2442988]	1831.19	-0.063065	0.083051	-0.750931	0.452694	0.999896
ENSMUSG00000088153	NA	NA	5.68962	0.027825	0.0268938	0.925407	0.354754	0.999896
ENSMUSG00000102556	Gm37569	predicted gene, 37569 [Source:MGI Symbol;Acc:MGI:5610797]	13.1293	-0.00398698	0.0393814	-0.0917633	0.926886	0.999896
ENSMUSG00000048960	Prex2	phosphatidylinositol-3,4,5-trisphosphate-dependent Rac exchange factor 2 [Source:MGI Symbol;Acc:MGI:1923385]	4375.26	-0.0657153	0.0849313	-0.839328	0.401285	0.999896
ENSMUSG00000057715	A830018L16Rik	RIKEN cDNA A830018L16 gene [Source:MGI Symbol;Acc:MGI:2444149]	733.174	-0.104884	0.0846797	-1.23853	0.21552	0.999896
ENSMUSG00000103825	Gm38178	predicted gene, 38178 [Source:MGI Symbol;Acc:MGI:5611406]	5.28383	-0.000801004	0.0259282	0.0399153	0.968161	0.999896
ENSMUSG00000016918	Sulf1	sulfatase 1 [Source:MGI Symbol;Acc:MGI:2138563]	58.9569	-0.0317047	0.0233403	-0.51556	0.606162	0.999896
ENSMUSG00000025938	Slco5a1	solute carrier organic anion transporter family, member 5A1 [Source:MGI Symbol;Acc:MGI:2443431]	55.5396	0.036174	0.0639421	0.588522	0.556182	0.999896
ENSMUSG00000005886	Ncoa2	nuclear receptor coactivator 2 [Source:MGI Symbol;Acc:MGI:1276533]	2133.81	-0.0176838	0.0831981	-0.213482	0.830951	0.999896
ENSMUSG00000103506	Gm38376	predicted gene, 38376 [Source:MGI Symbol;Acc:MGI:5611604]	12.1178	-0.0255934	0.0379216	-0.606986	0.543861	0.999896
ENSMUSG00000104170	Gm37702	predicted gene, 37702 [Source:MGI Symbol;Acc:MGI:5610930]	23.144	-0.0317968	0.0473088	-0.708776	0.478464	0.999896
ENSMUSG00000103085	Gm38120	predicted gene, 38120 [Source:MGI Symbol;Acc:MGI:5611348]	25.2659	-0.024117	0.0502347	-0.482856	0.629198	0.999896
ENSMUSG00000102664	Gm38380	predicted gene, 38380 [Source:MGI Symbol;Acc:MGI:5611608]	15.642	-0.0686402	0.0411453	-1.69428	0.0902115	0.999896
ENSMUSG00000025935	Tram1	translocating chain-associating membrane protein 1 [Source:MGI Symbol;Acc:MGI:1919515]	188.145	-0.103163	0.0819439	-1.25113	0.210886	0.999896
ENSMUSG00000025937	Lactb2	lactamase, beta 2 [Source:MGI Symbol;Acc:MGI:2442551]	99.3365	-0.10196	0.0744746	-1.37481	0.169191	0.999896
ENSMUSG00000025932	Eya1	EYA transcriptional coactivator and phosphatase 1 [Source:MGI Symbol;Acc:MGI:109344]	350.656	0.00603882	0.0841736	0.00827667	0.993396	0.999896
ENSMUSG00000054493	Gm9947	predicted gene 9947 [Source:MGI Symbol;Acc:MGI:3642739]	14.0381	0.00256952	0.0402373	0.00143276	0.998857	0.999896
ENSMUSG00000103492	Gm37412	predicted gene, 37412 [Source:MGI Symbol;Acc:MGI:5610640]	12.502	-0.0184597	0.0376966	-0.502203	0.615524	0.999896
ENSMUSG00000092083	Kcnb2	potassium voltage gated channel, Shab-related subfamily, member 2 [Source:MGI Symbol;Acc:MGI:99632]	1073.74	-0.117244	0.0838043	-1.39537	0.162904	0.999896
ENSMUSG00000102937	Gm38116	predicted gene, 38116 [Source:MGI Symbol;Acc:MGI:5611344]	44.787	0.031167	0.059151	0.62213	0.533856	0.999896
ENSMUSG00000025925	Terf1	telomeric repeat binding factor 1 [Source:MGI Symbol;Acc:MGI:109634]	72.0302	0.000284801	0.0685891	0.051983	0.958542	0.999896
ENSMUSG00000104379	Gm37509	predicted gene, 37509 [Source:MGI Symbol;Acc:MGI:5610737]	26.7285	0.0032083	0.0512708	0.0225893	0.981978	0.999896
ENSMUSG00000032719	Sbspon	somatomedin B and thrombospondin, type 1 domain containing [Source:MGI Symbol;Acc:MGI:2684952]	12.81	-0.0295819	0.0375292	-1.14242	0.253279	0.999896
ENSMUSG00000043716	Rpl7	ribosomal protein L7 [Source:MGI Symbol;Acc:MGI:98073]	270.601	0.0178205	0.0840389	0.205648	0.837066	0.999896
ENSMUSG00000025921	Rdh10	retinol dehydrogenase 10 (all-trans) [Source:MGI Symbol;Acc:MGI:1924238]	148.293	-0.0117206	0.0774746	-0.180079	0.857091	0.999896
ENSMUSG00000104165	Gm38249	predicted gene, 38249 [Source:MGI Symbol;Acc:MGI:5611477]	21.2998	0.000686472	0.0461976	0.07746	0.938258	0.999896
ENSMUSG00000025920	Stau2	staufen double-stranded RNA binding protein 2 [Source:MGI Symbol;Acc:MGI:1352508]	2446.9	-0.0170606	0.0822298	-0.209051	0.834409	0.999896
ENSMUSG00000025939	Ube2w	ubiquitin-conjugating enzyme E2W (putative) [Source:MGI Symbol;Acc:MGI:1914049]	339.052	-0.0909969	0.0846791	-1.0873	0.276903	0.999896
ENSMUSG00000079658	Eloc	elongin C [Source:MGI Symbol;Acc:MGI:1915173]	401.161	-0.0397805	0.0839984	-0.473579	0.6358	0.999896
ENSMUSG00000025940	Tmem70	transmembrane protein 70 [Source:MGI Symbol;Acc:MGI:1915068]	139.021	0.0523673	0.0779438	0.714165	0.475125	0.999896
ENSMUSG00000025779	Ly96	lymphocyte antigen 96 [Source:MGI Symbol;Acc:MGI:1341909]	16.6316	0.0203888	0.039918	0.548721	0.583197	0.999896
ENSMUSG00000101640	Gm28376	predicted gene 28376 [Source:MGI Symbol;Acc:MGI:5579082]	6.48528	0.00701841	0.0279183	0.182722	0.855016	0.999896
ENSMUSG00000042686	Jph1	junctophilin 1 [Source:MGI Symbol;Acc:MGI:1891495]	319.054	-0.150942	0.0844412	-1.79055	0.073365	0.999896
ENSMUSG00000025777	Gdap1	ganglioside-induced differentiation-associated-protein 1 [Source:MGI Symbol;Acc:MGI:1338002]	875.418	-0.201673	0.084342	-2.38714	0.0169802	0.999896
ENSMUSG00000099899	Gm28784	predicted gene 28784 [Source:MGI Symbol;Acc:MGI:5579490]	5.10511	-0.00426632	0.0260479	-0.176135	0.860188	0.999896
ENSMUSG00000067780	Pi15	peptidase inhibitor 15 [Source:MGI Symbol;Acc:MGI:1934659]	20.6329	-0.0190198	0.0435985	-0.36697	0.713641	0.999896
ENSMUSG00000085125	Gm16070	predicted gene 16070 [Source:MGI Symbol;Acc:MGI:3801761]	5.68302	-0.00619453	0.0271775	-0.292353	0.770017	0.999896
ENSMUSG00000025776	Crispld1	cysteine-rich secretory protein LCCL domain containing 1 [Source:MGI Symbol;Acc:MGI:1934666]	33.3762	-0.0255657	0.0544637	-0.540252	0.589023	0.999896
ENSMUSG00000109887	Gm28756	predicted gene 28756 [Source:MGI Symbol;Acc:MGI:5579462]	13.8033	-0.0102822	0.0394777	-0.303392	0.761591	0.999896
ENSMUSG00000041859	Mcm3	minichromosome maintenance complex component 3 [Source:MGI Symbol;Acc:MGI:101845]	7.90952	-0.0259697	0.0314598	-0.863927	0.387628	0.999896
ENSMUSG00000025931	Paqr8	progestin and adipoQ receptor family member VIII [Source:MGI Symbol;Acc:MGI:1921479]	1970.88	-0.0253194	0.0849192	-0.373766	0.708579	0.999896
ENSMUSG00000100929	Gm28064	predicted gene 28064 [Source:MGI Symbol;Acc:MGI:5578770]	13.2994	-0.0090543	0.039276	-0.28753	0.773706	0.999896
ENSMUSG00000041809	Efhc1	EF-hand domain (C-terminal) containing 1 [Source:MGI Symbol;Acc:MGI:1919127]	30.929	-0.0385464	0.0550357	-0.657209	0.511047	0.999896
ENSMUSG00000041779	Tram2	translocating chain-associating membrane protein 2 [Source:MGI Symbol;Acc:MGI:1924817]	42.7716	-0.0285406	0.0612144	-0.444819	0.65645	0.999896
ENSMUSG00000025933	Tmem14a	transmembrane protein 14A [Source:MGI Symbol;Acc:MGI:1922962]	105.669	0.0241482	0.0760914	0.245543	0.806036	0.999896
ENSMUSG00000025934	Gsta3	glutathione S-transferase, alpha 3 [Source:MGI Symbol;Acc:MGI:95856]	11.8599	0.00445357	0.0367975	-0.000377033	0.999699	0.999896
ENSMUSG00000028033	Kcnq5	potassium voltage-gated channel, subfamily Q, member 5 [Source:MGI Symbol;Acc:MGI:1924937]	929.964	-0.0418332	0.0842117	-0.492837	0.622128	0.999896
ENSMUSG00000104138	Gm36949	predicted gene, 36949 [Source:MGI Symbol;Acc:MGI:5610177]	5.86111	0.000816641	0.0277283	0.0203867	0.983735	0.999896
ENSMUSG00000082935	Gm7658	predicted gene 7658 [Source:MGI Symbol;Acc:MGI:3648029]	5.81467	0.000441852	0.0269888	-0.0730292	0.941783	0.999896
ENSMUSG00000103748	Gm38243	predicted gene, 38243 [Source:MGI Symbol;Acc:MGI:5611471]	20.7546	0.0016516	0.0474577	0.0314611	0.974902	0.999896
ENSMUSG00000097109	NA	NA	11.1519	-0.0170409	0.0354918	-0.616754	0.537397	0.999896
ENSMUSG00000041670	Rims1	regulating synaptic membrane exocytosis 1 [Source:MGI Symbol;Acc:MGI:2152971]	1477.12	0.00133435	0.084102	0.0213283	0.982984	0.999896
ENSMUSG00000026158	Ogfrl1	opioid growth factor receptor-like 1 [Source:MGI Symbol;Acc:MGI:1917405]	2346.42	-0.0997639	0.0831277	-1.18412	0.236367	0.999896
ENSMUSG00000026156	B3gat2	beta-1,3-glucuronyltransferase 2 (glucuronosyltransferase S) [Source:MGI Symbol;Acc:MGI:2389490]	147.942	-0.0273863	0.0801521	-0.351044	0.725556	0.999896
ENSMUSG00000026155	Smap1	small ArfGAP 1 [Source:MGI Symbol;Acc:MGI:2138261]	284.013	0.00831404	0.0841213	0.10511	0.916289	0.999896
ENSMUSG00000026154	Sdhaf4	succinate dehydrogenase complex assembly factor 4 [Source:MGI Symbol;Acc:MGI:1915252]	21.5979	-0.0011125	0.046783	-0.0631845	0.94962	0.999896
ENSMUSG00000026153	Fam135a	family with sequence similarity 135, member A [Source:MGI Symbol;Acc:MGI:1915437]	577.869	-0.0493829	0.0848279	-0.564781	0.572223	0.999896
ENSMUSG00000026141	Col19a1	collagen, type XIX, alpha 1 [Source:MGI Symbol;Acc:MGI:1095415]	67.6014	0.0512045	0.0697672	0.74175	0.458239	0.999896
ENSMUSG00000100131	Gm28439	predicted gene 28439 [Source:MGI Symbol;Acc:MGI:5579145]	84.8512	0.1064	0.0709375	1.36476	0.172327	0.999896
ENSMUSG00000067736	Gm10222	predicted gene 10222 [Source:MGI Symbol;Acc:MGI:3642643]	90.9651	0.0338047	0.071985	0.364361	0.715589	0.999896
ENSMUSG00000101939	Gm28438	predicted gene 28438 [Source:MGI Symbol;Acc:MGI:5579144]	9.45647	0.0161531	0.0340118	0.446143	0.655494	0.999896
ENSMUSG00000101111	Gm28437	predicted gene 28437 [Source:MGI Symbol;Acc:MGI:5579143]	8.83062	-0.00523121	0.0311933	-0.102095	0.918681	0.999896
ENSMUSG00000100862	Gm10925	predicted gene 10925 [Source:MGI Symbol;Acc:MGI:3809095]	55.6418	0.0662667	0.0639674	0.950844	0.341684	0.999896
ENSMUSG00000102070	Gm28661	predicted gene 28661 [Source:MGI Symbol;Acc:MGI:5579367]	15.4533	0.0198703	0.0417311	0.427938	0.668696	0.999896
ENSMUSG00000101249	Gm29216	predicted gene 29216 [Source:MGI Symbol;Acc:MGI:5579922]	41.8237	0.0193845	0.0584763	0.324867	0.745281	0.999896
ENSMUSG00000073725	Lmbrd1	LMBR1 domain containing 1 [Source:MGI Symbol;Acc:MGI:1915671]	1205.69	-0.0700857	0.0838915	-0.844608	0.39833	0.999896
ENSMUSG00000033569	Adgrb3	adhesion G protein-coupled receptor B3 [Source:MGI Symbol;Acc:MGI:2441837]	2376.59	0.0117499	0.0822784	0.143889	0.885588	0.999896
ENSMUSG00000104257	Gm20172	predicted gene, 20172 [Source:MGI Symbol;Acc:MGI:5012357]	6.65149	0.0374745	0.0291596	1.35591	0.175128	0.999896
ENSMUSG00000102296	Gm37543	predicted gene, 37543 [Source:MGI Symbol;Acc:MGI:5610771]	8.97435	0.00631046	0.0310311	0.576504	0.564274	0.999896
ENSMUSG00000103209	Gm37331	predicted gene, 37331 [Source:MGI Symbol;Acc:MGI:5610559]	17.9496	-0.0133931	0.0445852	-0.350799	0.725739	0.999896
ENSMUSG00000104027	Gm37211	predicted gene, 37211 [Source:MGI Symbol;Acc:MGI:5610439]	88.9345	-0.0274777	0.0723786	-0.440312	0.659711	0.999896
ENSMUSG00000102407	Gm37862	predicted gene, 37862 [Source:MGI Symbol;Acc:MGI:5611090]	53.9285	0.0502554	0.0654223	0.744495	0.456577	0.999896
ENSMUSG00000103214	Gm38286	predicted gene, 38286 [Source:MGI Symbol;Acc:MGI:5611514]	32.6745	0.00783131	0.0557063	0.197862	0.843153	0.999896
ENSMUSG00000104100	Gm37880	predicted gene, 37880 [Source:MGI Symbol;Acc:MGI:5611108]	21.4047	-0.0127438	0.0475551	-0.288974	0.772601	0.999896
ENSMUSG00000103889	Gm37011	predicted gene, 37011 [Source:MGI Symbol;Acc:MGI:5610239]	8.26408	0.002196	0.0316163	-0.0772187	0.93845	0.999896
ENSMUSG00000101301	Gm29214	predicted gene 29214 [Source:MGI Symbol;Acc:MGI:5579920]	13.1557	0.0250893	0.0383498	0.454527	0.64945	0.999896
ENSMUSG00000104221	Gm37051	predicted gene, 37051 [Source:MGI Symbol;Acc:MGI:5610279]	34.2366	-0.0252789	0.0561769	-0.470946	0.637679	0.999896
ENSMUSG00000102250	Gm38260	predicted gene, 38260 [Source:MGI Symbol;Acc:MGI:5611488]	24.8725	0.0128698	0.0502614	0.278012	0.781003	0.999896
ENSMUSG00000102317	Gm37628	predicted gene, 37628 [Source:MGI Symbol;Acc:MGI:5610856]	51.2294	0.017218	0.0621347	0.129322	0.897103	0.999896
ENSMUSG00000103563	8030445P17Rik	RIKEN cDNA 8030445P17 gene [Source:MGI Symbol;Acc:MGI:2442299]	32.0952	-0.0509446	0.0547296	-0.955441	0.339355	0.999896
ENSMUSG00000102465	Gm38198	predicted gene, 38198 [Source:MGI Symbol;Acc:MGI:5611426]	60.7595	-0.0269093	0.0637092	-0.548831	0.583121	0.999896
ENSMUSG00000102659	Gm37077	predicted gene, 37077 [Source:MGI Symbol;Acc:MGI:5610305]	25.8054	-0.00990221	0.0503112	-0.338502	0.734985	0.999896
ENSMUSG00000103924	Gm37895	predicted gene, 37895 [Source:MGI Symbol;Acc:MGI:5611123]	48.6957	0.00296914	0.0631811	0.0592492	0.952754	0.999896
ENSMUSG00000104132	Gm36952	predicted gene, 36952 [Source:MGI Symbol;Acc:MGI:5610180]	108.32	0.0397648	0.0762079	0.557051	0.577492	0.999896
ENSMUSG00000102747	Gm37602	predicted gene, 37602 [Source:MGI Symbol;Acc:MGI:5610830]	37.487	-0.0153682	0.0583426	-0.255971	0.797973	0.999896
ENSMUSG00000102386	2900022M07Rik	RIKEN cDNA 2900022M07 gene [Source:MGI Symbol;Acc:MGI:1920201]	11.4097	0.0290503	0.0361717	0.720862	0.470995	0.999896
ENSMUSG00000103004	2900002M20Rik	RIKEN cDNA 2900002M20 gene [Source:MGI Symbol;Acc:MGI:1925574]	14.2786	0.0435708	0.0398877	1.00358	0.315581	0.999896
ENSMUSG00000048874	Phf3	PHD finger protein 3 [Source:MGI Symbol;Acc:MGI:2446126]	2283.43	0.0173997	0.0831359	0.217386	0.827908	0.999896
ENSMUSG00000103783	Gm37522	predicted gene, 37522 [Source:MGI Symbol;Acc:MGI:5610750]	12.5109	0.00156833	0.0386301	0.0509131	0.959395	0.999896
ENSMUSG00000104315	Gm37906	predicted gene, 37906 [Source:MGI Symbol;Acc:MGI:5611134]	40.8497	-0.0268893	0.0593219	-0.540463	0.588878	0.999896
ENSMUSG00000026064	Ptp4a1	protein tyrosine phosphatase 4a1 [Source:MGI Symbol;Acc:MGI:1277096]	367.692	0.00682451	0.0834774	0.0556465	0.955623	0.999896
ENSMUSG00000026058	Khdrbs2	KH domain containing, RNA binding, signal transduction associated 2 [Source:MGI Symbol;Acc:MGI:2159649]	105.289	-0.0290907	0.0757308	-0.363048	0.716569	0.999896
ENSMUSG00000103482	Gm37999	predicted gene, 37999 [Source:MGI Symbol;Acc:MGI:5611227]	13.0763	-0.0324014	0.0382719	-0.709463	0.478037	0.999896
ENSMUSG00000104313	Gm37911	predicted gene, 37911 [Source:MGI Symbol;Acc:MGI:5611139]	6.03467	0.000332141	0.027482	-0.132894	0.894277	0.999896
ENSMUSG00000102321	Gm37792	predicted gene, 37792 [Source:MGI Symbol;Acc:MGI:5611020]	26.0937	-0.0556791	0.0476669	-1.10309	0.269989	0.999896
ENSMUSG00000091318	Gm5415	predicted gene 5415 [Source:MGI Symbol;Acc:MGI:3644687]	19.572	0.00682258	0.0431504	0.657882	0.510614	0.999896
ENSMUSG00000104433	Gm37426	predicted gene, 37426 [Source:MGI Symbol;Acc:MGI:5610654]	9.31678	-0.0204923	0.0331733	-0.572532	0.566962	0.999896
ENSMUSG00000026134	Prim2	DNA primase, p58 subunit [Source:MGI Symbol;Acc:MGI:97758]	26.4206	-0.0435338	0.0518483	-0.854553	0.392799	0.999896
ENSMUSG00000102714	Gm37618	predicted gene, 37618 [Source:MGI Symbol;Acc:MGI:5610846]	7.37462	0.0171408	0.0258093	0.908933	0.363386	0.999896
ENSMUSG00000004768	Rab23	RAB23, member RAS oncogene family [Source:MGI Symbol;Acc:MGI:99833]	322.22	0.0858418	0.084588	1.01124	0.3119	0.999896
ENSMUSG00000042215	Bag2	BCL2-associated athanogene 2 [Source:MGI Symbol;Acc:MGI:1891254]	38.1381	0.00675643	0.0573513	0.0231512	0.98153	0.999896
ENSMUSG00000042197	Zfp451	zinc finger protein 451 [Source:MGI Symbol;Acc:MGI:2137896]	1359.43	-0.142186	0.0832573	-1.71574	0.0862096	0.999896
ENSMUSG00000042182	Bend6	BEN domain containing 6 [Source:MGI Symbol;Acc:MGI:2444572]	664.793	0.00364798	0.084848	0.0251785	0.979913	0.999896
ENSMUSG00000104416	Gm37067	predicted gene, 37067 [Source:MGI Symbol;Acc:MGI:5610295]	20.6972	0.0663387	0.0474212	1.41337	0.157547	0.999896
ENSMUSG00000026131	Dst	dystonin [Source:MGI Symbol;Acc:MGI:104627]	9764.45	0.0215183	0.081662	0.261445	0.793749	0.999896
ENSMUSG00000103596	Gm37354	predicted gene, 37354 [Source:MGI Symbol;Acc:MGI:5610582]	26.9395	0.0109446	0.0518388	0.209794	0.833828	0.999896
ENSMUSG00000103364	Gm38157	predicted gene, 38157 [Source:MGI Symbol;Acc:MGI:5611385]	5.58065	9.07385e-05	0.0270409	0.0148963	0.988115	0.999896
ENSMUSG00000096992	Gm26788	predicted gene, 26788 [Source:MGI Symbol;Acc:MGI:5477282]	24.1472	0.00739959	0.0502186	0.165669	0.868418	0.999896
ENSMUSG00000103001	A930005N03Rik	RIKEN cDNA A930005N03 gene [Source:MGI Symbol;Acc:MGI:1924441]	12.4925	0.0315983	0.0385946	0.824554	0.409625	0.999896
ENSMUSG00000101462	Gm3052	predicted gene 3052 [Source:MGI Symbol;Acc:MGI:3781230]	11.4326	-0.0378475	0.0351803	-1.0942	0.273866	0.999896
ENSMUSG00000102336	Gm37233	predicted gene, 37233 [Source:MGI Symbol;Acc:MGI:5610461]	291.485	0.0218928	0.0844509	0.270026	0.78714	0.999896
ENSMUSG00000042111	Ccdc115	coiled-coil domain containing 115 [Source:MGI Symbol;Acc:MGI:1916918]	102.874	-0.00738408	0.0746766	-0.0892984	0.928845	0.999896
ENSMUSG00000026127	Imp4	IMP4, U3 small nucleolar ribonucleoprotein [Source:MGI Symbol;Acc:MGI:106572]	237.635	0.00739398	0.0835409	0.104414	0.916841	0.999896
ENSMUSG00000026126	Ptpn18	protein tyrosine phosphatase, non-receptor type 18 [Source:MGI Symbol;Acc:MGI:108410]	10.1732	-0.000429929	0.0348879	-0.0986184	0.921441	0.999896
ENSMUSG00000045174	Amer3	APC membrane recruitment 3 [Source:MGI Symbol;Acc:MGI:3026939]	144.684	0.0140162	0.0798021	0.163056	0.870474	0.999896
ENSMUSG00000037509	Arhgef4	Rho guanine nucleotide exchange factor (GEF) 4 [Source:MGI Symbol;Acc:MGI:2442507]	312.22	0.0112743	0.0831904	0.168507	0.866185	0.999896
ENSMUSG00000104002	Gm38336	predicted gene, 38336 [Source:MGI Symbol;Acc:MGI:5611564]	6.43044	-7.95235e-05	0.0274639	-0.0493539	0.960637	0.999896
ENSMUSG00000037503	Fam168b	family with sequence similarity 168, member B [Source:MGI Symbol;Acc:MGI:2448487]	1876.29	-0.093437	0.0844697	-1.1229	0.261478	0.999896
ENSMUSG00000104358	Gm37127	predicted gene, 37127 [Source:MGI Symbol;Acc:MGI:5610355]	42.2271	-0.0266527	0.0585269	-0.576056	0.564577	0.999896
ENSMUSG00000026123	Plekhb2	pleckstrin homology domain containing, family B (evectins) member 2 [Source:MGI Symbol;Acc:MGI:2385825]	405.089	0.0418752	0.0847502	0.45315	0.650441	0.999896
ENSMUSG00000045216	Hs6st1	heparan sulfate 6-O-sulfotransferase 1 [Source:MGI Symbol;Acc:MGI:1354958]	188.965	0.0592763	0.0822151	0.692171	0.48883	0.999896
ENSMUSG00000102202	Gm33280	predicted gene, 33280 [Source:MGI Symbol;Acc:MGI:5592439]	30.7286	-0.030754	0.051684	-0.718556	0.472415	0.999896
ENSMUSG00000037470	Uggt1	UDP-glucose glycoprotein glucosyltransferase 1 [Source:MGI Symbol;Acc:MGI:2443162]	416.992	-0.0317185	0.0849136	-0.377846	0.705545	0.999896
ENSMUSG00000047180	Neurl3	neuralized E3 ubiquitin protein ligase 3 [Source:MGI Symbol;Acc:MGI:2429944]	12.6551	0.0526817	0.0378213	1.52679	0.126813	0.999896
ENSMUSG00000037447	Arid5a	AT rich interactive domain 5A (MRF1-like) [Source:MGI Symbol;Acc:MGI:2443039]	55.4155	0.0129784	0.0661341	0.19962	0.841777	0.999896
ENSMUSG00000010453	Kansl3	KAT8 regulatory NSL complex subunit 3 [Source:MGI Symbol;Acc:MGI:1918055]	504.404	0.00374381	0.0849259	0.0432271	0.96552	0.999896
ENSMUSG00000037432	Fer1l5	fer-1-like 5 (C. elegans) [Source:MGI Symbol;Acc:MGI:3616091]	43.6379	0.0374068	0.0597788	0.558721	0.576352	0.999896
ENSMUSG00000001143	Lman2l	lectin, mannose-binding 2-like [Source:MGI Symbol;Acc:MGI:2443010]	168.908	-0.0203072	0.081341	-0.267769	0.788877	0.999896
ENSMUSG00000037408	Cnnm4	cyclin M4 [Source:MGI Symbol;Acc:MGI:2151060]	63.2119	0.0421389	0.0670356	0.559408	0.575883	0.999896
ENSMUSG00000001138	Cnnm3	cyclin M3 [Source:MGI Symbol;Acc:MGI:2151055]	141.747	0.0516165	0.0794759	0.621739	0.534113	0.999896
ENSMUSG00000079610	Ankrd39	ankyrin repeat domain 39 [Source:MGI Symbol;Acc:MGI:1914816]	14.4779	0.00295057	0.0409859	0.0528188	0.957876	0.999896
ENSMUSG00000026121	Sema4c	sema domain, immunoglobulin domain (Ig), transmembrane domain (TM) and short cytoplasmic domain, (semaphorin) 4C [Source:MGI Symbol;Acc:MGI:109252]	30.121	0.0559385	0.0527945	1.09262	0.274559	0.999896
ENSMUSG00000087589	D430040D24Rik	RIKEN cDNA D430040D24 gene [Source:MGI Symbol;Acc:MGI:2442526]	5.28522	0.00927848	0.0258745	0.491499	0.623074	0.999896
ENSMUSG00000061518	Cox5b	cytochrome c oxidase subunit 5B [Source:MGI Symbol;Acc:MGI:88475]	315.541	0.103687	0.084386	1.2149	0.224403	0.999896
ENSMUSG00000037351	Actr1b	ARP1 actin-related protein 1B, centractin beta [Source:MGI Symbol;Acc:MGI:1917446]	973.592	0.0777324	0.0839669	0.923663	0.355662	0.999896
ENSMUSG00000026116	Tmem131	transmembrane protein 131 [Source:MGI Symbol;Acc:MGI:1927110]	1891.48	0.0442778	0.0838357	0.533097	0.593966	0.999896
ENSMUSG00000102930	Gm38115	predicted gene, 38115 [Source:MGI Symbol;Acc:MGI:5611343]	11.8035	-0.0116126	0.0356275	-0.27167	0.785875	0.999896
ENSMUSG00000103159	F830112A20Rik	RIKEN cDNA F830112A20 gene [Source:MGI Symbol;Acc:MGI:3641781]	51.1883	0.0218789	0.0641824	0.242284	0.80856	0.999896
ENSMUSG00000050122	Vwa3b	von Willebrand factor A domain containing 3B [Source:MGI Symbol;Acc:MGI:1918103]	12.3999	-0.0381978	0.0372347	-0.984567	0.324837	0.999896
ENSMUSG00000026113	Inpp4a	inositol polyphosphate-4-phosphatase, type I [Source:MGI Symbol;Acc:MGI:1931123]	834.518	-0.0366364	0.0846358	-0.447653	0.654403	0.999896
ENSMUSG00000086064	4930439A04Rik	RIKEN cDNA 4930439A04 gene [Source:MGI Symbol;Acc:MGI:1925369]	6.78189	-0.00437268	0.0289019	-0.231081	0.817252	0.999896
ENSMUSG00000026112	Coa5	cytochrome C oxidase assembly factor 5 [Source:MGI Symbol;Acc:MGI:1923428]	856.741	-0.0471305	0.0847811	-0.560637	0.575045	0.999896
ENSMUSG00000026111	Unc50	unc-50 homolog [Source:MGI Symbol;Acc:MGI:1914637]	384.672	-0.0223549	0.084793	-0.259882	0.794955	0.999896
ENSMUSG00000026110	Mgat4a	mannoside acetylglucosaminyltransferase 4, isoenzyme A [Source:MGI Symbol;Acc:MGI:2662992]	772.418	-0.0065062	0.0842079	-0.0771728	0.938486	0.999896
ENSMUSG00000103948	4930594C11Rik	RIKEN cDNA 4930594C11 gene [Source:MGI Symbol;Acc:MGI:1924883]	8.85944	0.0056963	0.0329658	0.207127	0.83591	0.999896
ENSMUSG00000026090	Cracdl	capping protein inhibiting regulator of actin like [Source:MGI Symbol;Acc:MGI:1919347]	893.04	0.0888915	0.0849035	1.065	0.286876	0.999896
ENSMUSG00000089767	4930556I23Rik	RIKEN cDNA 4930556I23 gene [Source:MGI Symbol;Acc:MGI:1922520]	8.82232	-0.0283542	0.0330028	-0.82961	0.406759	0.999896
ENSMUSG00000104365	4930470B04Rik	RIKEN cDNA 4930470B04 gene [Source:MGI Symbol;Acc:MGI:1923057]	27.8731	0.0129187	0.0514506	0.304615	0.76066	0.999896
ENSMUSG00000102650	Gm19863	predicted gene, 19863 [Source:MGI Symbol;Acc:MGI:5012048]	14.4027	-0.0217616	0.0403051	-0.685044	0.493316	0.999896
ENSMUSG00000060771	Tsga10	testis specific 10 [Source:MGI Symbol;Acc:MGI:2685063]	290.078	-0.0385814	0.0837322	-0.48494	0.627719	0.999896
ENSMUSG00000097268	Gm26805	predicted gene, 26805 [Source:MGI Symbol;Acc:MGI:5477299]	51.7908	-0.0438874	0.0642407	-0.743277	0.457314	0.999896
ENSMUSG00000037216	Lipt1	lipoyltransferase 1 [Source:MGI Symbol;Acc:MGI:3645211]	13.1726	-0.0272067	0.0393358	-0.737432	0.460859	0.999896
ENSMUSG00000026088	Mitd1	MIT, microtubule interacting and transport, domain containing 1 [Source:MGI Symbol;Acc:MGI:1916278]	30.0284	0.0049125	0.0543927	0.0754751	0.939837	0.999896
ENSMUSG00000026087	Mrpl30	mitochondrial ribosomal protein L30 [Source:MGI Symbol;Acc:MGI:1333820]	186.105	-0.0515987	0.0810857	-0.644123	0.519496	0.999896
ENSMUSG00000058407	Txndc9	thioredoxin domain containing 9 [Source:MGI Symbol;Acc:MGI:2138153]	239.208	-0.107698	0.0832883	-1.2777	0.201357	0.999896
ENSMUSG00000026083	Eif5b	eukaryotic translation initiation factor 5B [Source:MGI Symbol;Acc:MGI:2441772]	4919.88	0.0431846	0.0826901	0.512383	0.608383	0.999896
ENSMUSG00000026082	Rev1	REV1, DNA directed polymerase [Source:MGI Symbol;Acc:MGI:1929074]	249.582	0.0827731	0.083676	0.970089	0.332002	0.999896
ENSMUSG00000103804	Gm37062	predicted gene, 37062 [Source:MGI Symbol;Acc:MGI:5610290]	139.769	-0.00115562	0.0794119	-0.0440328	0.964878	0.999896
ENSMUSG00000037138	Aff3	AF4/FMR2 family, member 3 [Source:MGI Symbol;Acc:MGI:106927]	1723.14	-0.00396461	0.0833391	-0.0579863	0.95376	0.999896
ENSMUSG00000085391	Gm16150	predicted gene 16150 [Source:MGI Symbol;Acc:MGI:3801827]	7.50927	0.0103953	0.0299948	0.337046	0.736082	0.999896
ENSMUSG00000087131	Gm16152	predicted gene 16152 [Source:MGI Symbol;Acc:MGI:3802058]	6.46707	-0.0199941	0.028519	-0.583639	0.559463	0.999896
ENSMUSG00000102984	Gm34727	predicted gene, 34727 [Source:MGI Symbol;Acc:MGI:5593886]	10.0165	0.0353065	0.0335338	1.13979	0.254373	0.999896
ENSMUSG00000048814	Lonrf2	LON peptidase N-terminal domain and ring finger 2 [Source:MGI Symbol;Acc:MGI:1920209]	1685	-0.0552863	0.0836536	-0.657305	0.510985	0.999896
ENSMUSG00000026080	Chst10	carbohydrate sulfotransferase 10 [Source:MGI Symbol;Acc:MGI:2138283]	108.73	0.00333804	0.0768931	0.0393978	0.968573	0.999896
ENSMUSG00000026078	Pdcl3	phosducin-like 3 [Source:MGI Symbol;Acc:MGI:1916083]	73.3582	-0.0227632	0.0703516	-0.33865	0.734874	0.999896
ENSMUSG00000103046	Gm37309	predicted gene, 37309 [Source:MGI Symbol;Acc:MGI:5610537]	7.87474	-0.0233146	0.029126	-0.858667	0.390524	0.999896
ENSMUSG00000026077	Npas2	neuronal PAS domain protein 2 [Source:MGI Symbol;Acc:MGI:109232]	279.458	0.0464726	0.0811098	0.498149	0.618379	0.999896
ENSMUSG00000092563	Gm3617	predicted gene 3617 [Source:MGI Symbol;Acc:MGI:3781793]	5.10305	0.00937937	0.0225308	0.166803	0.867525	0.999896
ENSMUSG00000073702	Rpl31	ribosomal protein L31 [Source:MGI Symbol;Acc:MGI:2149632]	499.843	0.0483893	0.0849232	0.562854	0.573534	0.999896
ENSMUSG00000003134	Tbc1d8	TBC1 domain family, member 8 [Source:MGI Symbol;Acc:MGI:1927225]	81.8184	0.0762032	0.071199	1.08972	0.275836	0.999896
ENSMUSG00000003135	Cnot11	CCR4-NOT transcription complex, subunit 11 [Source:MGI Symbol;Acc:MGI:106580]	190.796	-0.00767774	0.0824046	-0.0959578	0.923554	0.999896
ENSMUSG00000085894	Gm15832	predicted gene 15832 [Source:MGI Symbol;Acc:MGI:3834078]	24.823	-0.0291174	0.0507392	-0.562515	0.573765	0.999896
ENSMUSG00000048234	Rnf149	ring finger protein 149 [Source:MGI Symbol;Acc:MGI:2677438]	147.837	0.055421	0.0792139	0.71481	0.474727	0.999896
ENSMUSG00000050967	Creg2	cellular repressor of E1A-stimulated genes 2 [Source:MGI Symbol;Acc:MGI:1928333]	3439.42	-0.00512904	0.0814597	-0.062242	0.95037	0.999896
ENSMUSG00000097083	D930019O06Rik	RIKEN cDNA D930019O06 [Source:MGI Symbol;Acc:MGI:3043219]	81.1622	0.00614061	0.0721659	0.0646768	0.948431	0.999896
ENSMUSG00000026074	Map4k4	mitogen-activated protein kinase kinase kinase kinase 4 [Source:MGI Symbol;Acc:MGI:1349394]	1706.36	-0.000218964	0.0847699	-0.0164064	0.98691	0.999896
ENSMUSG00000102985	4930456G14Rik	RIKEN cDNA 4930456G14 gene [Source:MGI Symbol;Acc:MGI:1921928]	6.0262	0.00657863	0.028	0.264733	0.791215	0.999896
ENSMUSG00000097899	Gm16894	predicted gene, 16894 [Source:MGI Symbol;Acc:MGI:4439818]	12.1614	-0.0281636	0.0362401	-0.801176	0.42303	0.999896
ENSMUSG00000026072	Il1r1	interleukin 1 receptor, type I [Source:MGI Symbol;Acc:MGI:96545]	118.321	-0.00804508	0.074385	-0.258909	0.795706	0.999896
ENSMUSG00000070942	Il1rl2	interleukin 1 receptor-like 2 [Source:MGI Symbol;Acc:MGI:1913107]	13.0894	-0.00478561	0.039035	-0.12597	0.899755	0.999896
ENSMUSG00000026065	Slc9a4	solute carrier family 9 (sodium/hydrogen exchanger), member 4 [Source:MGI Symbol;Acc:MGI:105074]	60.9286	-0.0278882	0.0653864	-0.336648	0.736382	0.999896
ENSMUSG00000026062	Slc9a2	solute carrier family 9 (sodium/hydrogen exchanger), member 2 [Source:MGI Symbol;Acc:MGI:105075]	170.698	-0.0352569	0.0808456	-0.412898	0.679681	0.999896
ENSMUSG00000101299	Gm28175	predicted gene 28175 [Source:MGI Symbol;Acc:MGI:5578881]	22.9533	0.0295881	0.0488178	0.621456	0.5343	0.999896
ENSMUSG00000060424	Pantr1	POU domain, class 3, transcription factor 3 adjacent noncoding transcript 1 [Source:MGI Symbol;Acc:MGI:1913547]	270.636	0.0362861	0.0822755	0.413432	0.67929	0.999896
ENSMUSG00000104199	4930420N18Rik	RIKEN cDNA 4930420N18 gene [Source:MGI Symbol;Acc:MGI:1921202]	7.25652	0.0228896	0.0300705	0.729806	0.465509	0.999896
ENSMUSG00000093436	Gm20646	predicted gene 20646 [Source:MGI Symbol;Acc:MGI:5313093]	21.393	-0.098845	0.0477408	-2.12484	0.0336	0.999896
ENSMUSG00000045515	Pou3f3	POU domain, class 3, transcription factor 3 [Source:MGI Symbol;Acc:MGI:102564]	954.829	-0.0921141	0.0848993	-1.09382	0.274034	0.999896
ENSMUSG00000097063	Pantr2	POU domain, class 3, transcription factor 3 adjacent noncoding transcript 2 [Source:MGI Symbol;Acc:MGI:1913870]	33.4538	0.0546596	0.0562817	1.02287	0.306369	0.999896
ENSMUSG00000099784	Dalir	DNMT1 associated long intergenic non-coding RNA [Source:MGI Symbol;Acc:MGI:5579231]	96.1425	-0.0301681	0.0718275	-0.391411	0.695493	0.999896
ENSMUSG00000060679	Mrps9	mitochondrial ribosomal protein S9 [Source:MGI Symbol;Acc:MGI:1916777]	146.629	0.0885136	0.0801497	1.10923	0.26733	0.999896
ENSMUSG00000041907	Gpr45	G protein-coupled receptor 45 [Source:MGI Symbol;Acc:MGI:2135882]	98.7634	0.0484857	0.0727403	0.686524	0.492383	0.999896
ENSMUSG00000070939	Tgfbrap1	transforming growth factor, beta receptor associated protein 1 [Source:MGI Symbol;Acc:MGI:2447427]	416.895	0.0576073	0.084909	0.677879	0.497848	0.999896
ENSMUSG00000010290	AI597479	expressed sequence AI597479 [Source:MGI Symbol;Acc:MGI:2138299]	390.54	-0.0125449	0.0847257	-0.135913	0.89189	0.999896
ENSMUSG00000008136	Fhl2	four and a half LIM domains 2 [Source:MGI Symbol;Acc:MGI:1338762]	134.305	-0.032106	0.0781534	-0.419674	0.674724	0.999896
ENSMUSG00000066877	Nck2	non-catalytic region of tyrosine kinase adaptor protein 2 [Source:MGI Symbol;Acc:MGI:1306821]	120.624	-0.0834579	0.0754808	-1.03985	0.298407	0.999896
ENSMUSG00000103422	Gm37536	predicted gene, 37536 [Source:MGI Symbol;Acc:MGI:5610764]	9.16164	0.0126276	0.0334517	0.390672	0.69604	0.999896
ENSMUSG00000103945	Gm38228	predicted gene, 38228 [Source:MGI Symbol;Acc:MGI:5611456]	15.8249	0.0459296	0.0416077	1.03729	0.299601	0.999896
ENSMUSG00000026051	Ecrg4	ECRG4 augurin precursor [Source:MGI Symbol;Acc:MGI:1926146]	23.8676	-0.138762	0.0467053	-2.59046	0.00958473	0.999896
ENSMUSG00000100635	Gm29157	predicted gene 29157 [Source:MGI Symbol;Acc:MGI:5579863]	12.3093	-0.0141627	0.0381659	-0.311084	0.755736	0.999896
ENSMUSG00000100480	Gm29156	predicted gene 29156 [Source:MGI Symbol;Acc:MGI:5579862]	5.85283	-0.0164232	0.0252444	-1.04876	0.294289	0.999896
ENSMUSG00000057363	Uxs1	UDP-glucuronate decarboxylase 1 [Source:MGI Symbol;Acc:MGI:1915133]	192.588	-0.0296447	0.0823946	-0.361515	0.717715	0.999896
ENSMUSG00000041763	Tpp2	tripeptidyl peptidase II [Source:MGI Symbol;Acc:MGI:102724]	871.123	-0.0268812	0.0841912	-0.325081	0.74512	0.999896
ENSMUSG00000047343	Mettl21c	methyltransferase like 21C [Source:MGI Symbol;Acc:MGI:3611450]	45.7638	-0.0458739	0.062164	-0.701406	0.48305	0.999896
ENSMUSG00000090106	Gm15838	predicted gene 15838 [Source:MGI Symbol;Acc:MGI:3801943]	6.41946	-0.000863724	0.0288602	0.0167563	0.986631	0.999896
ENSMUSG00000091844	Gm8251	predicted gene 8251 [Source:MGI Symbol;Acc:MGI:3647616]	10.8312	0.00940098	0.029977	0.573843	0.566074	0.999896
ENSMUSG00000026049	Tex30	testis expressed 30 [Source:MGI Symbol;Acc:MGI:1922873]	41.9751	0.000759321	0.0576416	0.0894262	0.928743	0.999896
ENSMUSG00000026047	Poglut2	protein O-glucosyltransferase 2 [Source:MGI Symbol;Acc:MGI:1919300]	23.6196	0.00349992	0.0494152	0.0179643	0.985667	0.999896
ENSMUSG00000041684	Bivm	basic, immunoglobulin-like variable motif containing [Source:MGI Symbol;Acc:MGI:2179809]	238.215	-0.0236403	0.0836638	-0.28353	0.776771	0.999896
ENSMUSG00000026048	Ercc5	excision repair cross-complementing rodent repair deficiency, complementation group 5 [Source:MGI Symbol;Acc:MGI:103582]	276.652	0.00479091	0.0841885	0.0578017	0.953907	0.999896
ENSMUSG00000056870	Gulp1	GULP, engulfment adaptor PTB domain containing 1 [Source:MGI Symbol;Acc:MGI:1920407]	31.3375	-0.0120857	0.0542993	-0.237065	0.812606	0.999896
ENSMUSG00000026043	Col3a1	collagen, type III, alpha 1 [Source:MGI Symbol;Acc:MGI:88453]	16.6915	-0.0105512	0.0429119	-0.175133	0.860975	0.999896
ENSMUSG00000026042	Col5a2	collagen, type V, alpha 2 [Source:MGI Symbol;Acc:MGI:88458]	26.8026	-0.010286	0.0478026	-0.0995165	0.920728	0.999896
ENSMUSG00000025995	Wdr75	WD repeat domain 75 [Source:MGI Symbol;Acc:MGI:1920924]	203.121	0.0383408	0.082935	0.467451	0.640177	0.999896
ENSMUSG00000084817	Gm5526	predicted pseudogene 5526 [Source:MGI Symbol;Acc:MGI:3643066]	26.9528	0.00678968	0.0521816	0.0800976	0.93616	0.999896
ENSMUSG00000025993	Slc40a1	solute carrier family 40 (iron-regulated transporter), member 1 [Source:MGI Symbol;Acc:MGI:1315204]	18.6011	-0.00933671	0.0419771	-0.365715	0.714578	0.999896
ENSMUSG00000041144	Dnah7b	dynein, axonemal, heavy chain 7B [Source:MGI Symbol;Acc:MGI:2684953]	47.9112	-0.0730378	0.0631459	-1.09938	0.271604	0.999896
ENSMUSG00000101337	Dnah7c	dynein, axonemal, heavy chain 7C [Source:MGI Symbol;Acc:MGI:3639762]	94.0583	-0.00752663	0.0716715	-0.0627478	0.949967	0.999896
ENSMUSG00000025986	Slc39a10	solute carrier family 39 (zinc transporter), member 10 [Source:MGI Symbol;Acc:MGI:1914515]	1735.75	-0.0464841	0.0849197	-0.542694	0.58734	0.999896
ENSMUSG00000100213	Gm28151	predicted gene 28151 [Source:MGI Symbol;Acc:MGI:5578857]	13.378	-0.0356921	0.0385205	-1.11813	0.26351	0.999896
ENSMUSG00000026109	Tmeff2	transmembrane protein with EGF-like and two follistatin-like domains 2 [Source:MGI Symbol;Acc:MGI:1861735]	1380.53	-0.0168782	0.0837411	-0.225365	0.821695	0.999896
ENSMUSG00000092906	NA	NA	5.60868	-0.0049512	0.0265557	-0.11577	0.907835	0.999896
ENSMUSG00000101242	Gm28319	predicted gene 28319 [Source:MGI Symbol;Acc:MGI:5579025]	6.37204	-0.0234938	0.0280146	-0.859266	0.390194	0.999896
ENSMUSG00000099924	Gm28320	predicted gene 28320 [Source:MGI Symbol;Acc:MGI:5579026]	24.9593	0.0674398	0.049207	1.63084	0.102925	0.999896
ENSMUSG00000101799	9330175M20Rik	RIKEN cDNA 9330175M20 gene [Source:MGI Symbol;Acc:MGI:3045285]	14.1278	-0.0310331	0.0398652	-0.834689	0.403893	0.999896
ENSMUSG00000045954	Cavin2	caveolae associated 2 [Source:MGI Symbol;Acc:MGI:99513]	51.4008	-0.0206767	0.0646334	-0.310806	0.755948	0.999896
ENSMUSG00000026107	Nabp1	nucleic acid binding protein 1 [Source:MGI Symbol;Acc:MGI:1923258]	84.747	0.0226138	0.0725973	0.317917	0.750548	0.999896
ENSMUSG00000018417	Myo1b	myosin IB [Source:MGI Symbol;Acc:MGI:107752]	163.482	0.019621	0.0801843	0.206305	0.836553	0.999896
ENSMUSG00000026104	Stat1	signal transducer and activator of transcription 1 [Source:MGI Symbol;Acc:MGI:103063]	83.2965	-0.0137861	0.0720054	-0.217503	0.827816	0.999896
ENSMUSG00000026103	Gls	glutaminase [Source:MGI Symbol;Acc:MGI:95752]	5614.61	-0.0708009	0.081224	-0.880375	0.378656	0.999896
ENSMUSG00000002881	Nab1	Ngfi-A binding protein 1 [Source:MGI Symbol;Acc:MGI:107564]	266.404	-0.0173743	0.082821	-0.229367	0.818584	0.999896
ENSMUSG00000043015	Nemp2	nuclear envelope integral membrane protein 2 [Source:MGI Symbol;Acc:MGI:2444113]	59.0126	-0.0199349	0.0652109	-0.342163	0.732228	0.999896
ENSMUSG00000103630	Gm37242	predicted gene, 37242 [Source:MGI Symbol;Acc:MGI:5610470]	9.18075	-0.00924474	0.0337434	-0.334058	0.738336	0.999896
ENSMUSG00000041439	Mfsd6	major facilitator superfamily domain containing 6 [Source:MGI Symbol;Acc:MGI:1922925]	2078.94	-0.103699	0.0823077	-1.26072	0.20741	0.999896
ENSMUSG00000100302	Gm29670	predicted gene 29670 [Source:MGI Symbol;Acc:MGI:5580376]	6.16388	-0.00860468	0.0246025	0.433181	0.664883	0.999896
ENSMUSG00000026102	Inpp1	inositol polyphosphate-1-phosphatase [Source:MGI Symbol;Acc:MGI:104848]	199.566	-0.0413127	0.0825202	-0.496361	0.61964	0.999896
ENSMUSG00000041426	Hibch	3-hydroxyisobutyryl-Coenzyme A hydrolase [Source:MGI Symbol;Acc:MGI:1923792]	81.7801	-0.0102857	0.0723131	-0.104904	0.916452	0.999896
ENSMUSG00000043629	1700019D03Rik	RIKEN cDNA 1700019D03 gene [Source:MGI Symbol;Acc:MGI:1914330]	81.2823	0.0119048	0.0722497	0.13412	0.893308	0.999896
ENSMUSG00000026098	Pms1	PMS1 homolog 1, mismatch repair system component [Source:MGI Symbol;Acc:MGI:1202302]	45.6477	0.0126346	0.0620132	0.190411	0.848987	0.999896
ENSMUSG00000026097	Ormdl1	ORM1-like 1 (S. cerevisiae) [Source:MGI Symbol;Acc:MGI:2181669]	12.1773	-0.050295	0.0365733	-1.3756	0.168946	0.999896
ENSMUSG00000026096	Osgepl1	O-sialoglycoprotein endopeptidase-like 1 [Source:MGI Symbol;Acc:MGI:1919335]	121.362	-0.0245394	0.0751107	-0.390564	0.696119	0.999896
ENSMUSG00000026095	Asnsd1	asparagine synthetase domain containing 1 [Source:MGI Symbol;Acc:MGI:1917646]	37.1712	-0.019249	0.0583505	-0.363957	0.71589	0.999896
ENSMUSG00000096141	Dnah7a	dynein, axonemal, heavy chain 7A [Source:MGI Symbol;Acc:MGI:2685838]	12.7109	-0.0267724	0.0372216	-0.754264	0.450691	0.999896
ENSMUSG00000026094	Stk17b	serine/threonine kinase 17b (apoptosis-inducing) [Source:MGI Symbol;Acc:MGI:2138162]	118.355	-0.0237385	0.0760653	-0.370706	0.710856	0.999896
ENSMUSG00000042807	Hecw2	HECT, C2 and WW domain containing E3 ubiquitin protein ligase 2 [Source:MGI Symbol;Acc:MGI:2685817]	664.013	0.00108324	0.084752	0.0290246	0.976845	0.999896
ENSMUSG00000102868	Gm37633	predicted gene, 37633 [Source:MGI Symbol;Acc:MGI:5610861]	18.2047	0.00435013	0.0431142	-0.0444409	0.964553	0.999896
ENSMUSG00000025983	Ccdc150	coiled-coil domain containing 150 [Source:MGI Symbol;Acc:MGI:1925266]	13.733	-0.0172458	0.0388348	-0.549992	0.582325	0.999896
ENSMUSG00000041303	Gtf3c3	general transcription factor IIIC, polypeptide 3 [Source:MGI Symbol;Acc:MGI:2138383]	314.163	-0.0149723	0.0846227	-0.178596	0.858255	0.999896
ENSMUSG00000073678	Pgap1	post-GPI attachment to proteins 1 [Source:MGI Symbol;Acc:MGI:2443342]	562.207	-0.0283285	0.0848941	-0.322575	0.747017	0.999896
ENSMUSG00000104136	Gm36955	predicted gene, 36955 [Source:MGI Symbol;Acc:MGI:5610183]	11.5669	-0.0197401	0.0369755	-0.50701	0.612148	0.999896
ENSMUSG00000052331	Ankrd44	ankyrin repeat domain 44 [Source:MGI Symbol;Acc:MGI:3045243]	171.49	0.00213414	0.0814465	0.00791561	0.993684	0.999896
ENSMUSG00000025982	Sf3b1	splicing factor 3b, subunit 1 [Source:MGI Symbol;Acc:MGI:1932339]	3621.76	0.00318892	0.0825608	0.029734	0.976279	0.999896
ENSMUSG00000025981	Coq10b	coenzyme Q10B [Source:MGI Symbol;Acc:MGI:1915126]	85.6289	0.0332868	0.0731124	0.438496	0.661027	0.999896
ENSMUSG00000025980	Hspd1	heat shock protein 1 (chaperonin) [Source:MGI Symbol;Acc:MGI:96242]	1650.74	-0.0206745	0.0825828	-0.250666	0.802073	0.999896
ENSMUSG00000073676	Hspe1	heat shock protein 1 (chaperonin 10) [Source:MGI Symbol;Acc:MGI:104680]	166.55	0.0532009	0.0811718	0.667951	0.504165	0.999896
ENSMUSG00000025979	Mob4	MOB family member 4, phocein [Source:MGI Symbol;Acc:MGI:104899]	539.208	-0.072379	0.084816	-0.8683	0.38523	0.999896
ENSMUSG00000025978	Rftn2	raftlin family member 2 [Source:MGI Symbol;Acc:MGI:1921263]	292.112	0.035124	0.0840935	0.410999	0.681073	0.999896
ENSMUSG00000097649	Gm10561	predicted gene 10561 [Source:MGI Symbol;Acc:MGI:3648163]	65.4197	0.0471564	0.0679458	0.62825	0.52984	0.999896
ENSMUSG00000046994	Mars2	methionine-tRNA synthetase 2 (mitochondrial) [Source:MGI Symbol;Acc:MGI:2444136]	308.361	-0.061777	0.0843723	-0.759053	0.447821	0.999896
ENSMUSG00000100215	Gm8292	predicted gene 8292 [Source:MGI Symbol;Acc:MGI:3648460]	13.6281	0.0261795	0.0393942	0.683661	0.494189	0.999896
ENSMUSG00000038349	Plcl1	phospholipase C-like 1 [Source:MGI Symbol;Acc:MGI:3036262]	247.625	-0.0765224	0.0802785	-0.980065	0.327054	0.999896
ENSMUSG00000102145	Gm38056	predicted gene, 38056 [Source:MGI Symbol;Acc:MGI:5611284]	40.8667	-0.101507	0.0599722	-1.7413	0.0816307	0.999896
ENSMUSG00000038331	Satb2	special AT-rich sequence binding protein 2 [Source:MGI Symbol;Acc:MGI:2679336]	547.674	-0.00586115	0.0841725	-0.0533782	0.957431	0.999896
ENSMUSG00000087022	9130024F11Rik	RIKEN cDNA 9130024F11 gene [Source:MGI Symbol;Acc:MGI:1926150]	43.9021	0.00895143	0.0603616	0.111424	0.91128	0.999896
ENSMUSG00000038323	1700066M21Rik	RIKEN cDNA 1700066M21 gene [Source:MGI Symbol;Acc:MGI:1920717]	299.443	-0.0457473	0.0841282	-0.534877	0.592735	0.999896
ENSMUSG00000048495	Tyw5	tRNA-yW synthesizing protein 5 [Source:MGI Symbol;Acc:MGI:1915986]	103.352	-0.104944	0.0751197	-1.43589	0.151034	0.999896
ENSMUSG00000025971	Maip1	matrix AAA peptidase interacting protein 1 [Source:MGI Symbol;Acc:MGI:1915365]	216.761	-0.0123897	0.0821344	-0.111081	0.911552	0.999896
ENSMUSG00000038305	Spats2l	spermatogenesis associated, serine-rich 2-like [Source:MGI Symbol;Acc:MGI:1914448]	98.3957	0.100059	0.0733043	1.40725	0.159354	0.999896
ENSMUSG00000054770	Kctd18	potassium channel tetramerisation domain containing 18 [Source:MGI Symbol;Acc:MGI:3603813]	158.875	-0.159927	0.0795052	-2.01777	0.0436153	0.999896
ENSMUSG00000026039	Sgo2a	shugoshin 2A [Source:MGI Symbol;Acc:MGI:1098767]	7.16716	-0.0137739	0.0293439	-0.570377	0.568422	0.999896
ENSMUSG00000063558	Aox1	aldehyde oxidase 1 [Source:MGI Symbol;Acc:MGI:88035]	23.5108	-0.00741715	0.0481267	-0.0516687	0.958793	0.999896
ENSMUSG00000064294	Aox3	aldehyde oxidase 3 [Source:MGI Symbol;Acc:MGI:1918974]	7.24656	0.00438514	0.0295678	0.032109	0.974385	0.999896
ENSMUSG00000103839	Gm37607	predicted gene, 37607 [Source:MGI Symbol;Acc:MGI:5610835]	32.9846	-0.0618829	0.0546894	-1.26806	0.204777	0.999896
ENSMUSG00000051223	Bzw1	basic leucine zipper and W2 domains 1 [Source:MGI Symbol;Acc:MGI:1914132]	1206.65	-0.083041	0.0838954	-0.999593	0.317507	0.999896
ENSMUSG00000026034	Clk1	CDC-like kinase 1 [Source:MGI Symbol;Acc:MGI:107403]	551.095	0.011859	0.0844656	0.0830065	0.933846	0.999896
ENSMUSG00000026035	Ppil3	peptidylprolyl isomerase (cyclophilin)-like 3 [Source:MGI Symbol;Acc:MGI:1917475]	48.8629	-0.0165885	0.0635029	-0.301795	0.762808	0.999896
ENSMUSG00000026036	Nif3l1	Ngg1 interacting factor 3-like 1 (S. pombe) [Source:MGI Symbol;Acc:MGI:1929485]	88.5131	0.0537878	0.0728071	0.680687	0.49607	0.999896
ENSMUSG00000026037	Orc2	origin recognition complex, subunit 2 [Source:MGI Symbol;Acc:MGI:1328306]	149.356	0.0287322	0.0799269	0.353468	0.723738	0.999896
ENSMUSG00000085054	Gm15834	predicted gene 15834 [Source:MGI Symbol;Acc:MGI:3802168]	8.62251	-0.0181953	0.0321769	-0.727891	0.46668	0.999896
ENSMUSG00000038174	Fam126b	family with sequence similarity 126, member B [Source:MGI Symbol;Acc:MGI:1098784]	2639.03	-0.126292	0.083001	-1.48934	0.136397	0.999896
ENSMUSG00000026032	Ndufb3	NADH:ubiquinone oxidoreductase subunit B3 [Source:MGI Symbol;Acc:MGI:1913745]	104.679	0.0962305	0.0764728	1.25886	0.20808	0.999896
ENSMUSG00000047528	Flacc1	flagellum associated containing coiled-coil domains 1 [Source:MGI Symbol;Acc:MGI:1918359]	5.99836	-0.0170814	0.0273812	-0.809228	0.418384	0.999896
ENSMUSG00000102059	Gm20257	predicted gene, 20257 [Source:MGI Symbol;Acc:MGI:5012442]	7.11505	0.016391	0.029468	0.720031	0.471506	0.999896
ENSMUSG00000026031	Cflar	CASP8 and FADD-like apoptosis regulator [Source:MGI Symbol;Acc:MGI:1336166]	246.775	0.0194753	0.0835413	0.22588	0.821294	0.999896
ENSMUSG00000026029	Casp8	caspase 8 [Source:MGI Symbol;Acc:MGI:1261423]	48.6687	-0.0255748	0.0628059	-0.467575	0.640089	0.999896
ENSMUSG00000102719	Gm37760	predicted gene, 37760 [Source:MGI Symbol;Acc:MGI:5610988]	8.96114	-0.0164536	0.0320803	-0.63467	0.525644	0.999896
ENSMUSG00000026028	Trak2	trafficking protein, kinesin binding 2 [Source:MGI Symbol;Acc:MGI:1918077]	2125.8	-0.00624046	0.0847947	-0.0706764	0.943655	0.999896
ENSMUSG00000026027	Stradb	STE20-related kinase adaptor beta [Source:MGI Symbol;Acc:MGI:2144047]	166.369	0.0398789	0.0812971	0.496527	0.619523	0.999896
ENSMUSG00000038079	Tmem237	transmembrane protein 237 [Source:MGI Symbol;Acc:MGI:2138365]	57.5573	-0.0459746	0.0662332	-0.711	0.477084	0.999896
ENSMUSG00000079550	Mpp4	membrane protein, palmitoylated 4 (MAGUK p55 subfamily member 4) [Source:MGI Symbol;Acc:MGI:2386681]	19.9856	0.0290046	0.0458879	0.588288	0.556339	0.999896
ENSMUSG00000026024	Als2	alsin Rho guanine nucleotide exchange factor [Source:MGI Symbol;Acc:MGI:1921268]	278.721	0.0306815	0.084275	0.363108	0.716524	0.999896
ENSMUSG00000041075	Fzd7	frizzled class receptor 7 [Source:MGI Symbol;Acc:MGI:108570]	45.8969	-0.0205229	0.0626077	-0.366944	0.713661	0.999896
ENSMUSG00000097819	Gm26813	predicted gene, 26813 [Source:MGI Symbol;Acc:MGI:5477307]	7.18598	-0.0467938	0.0301263	-1.66873	0.0951703	0.999896
ENSMUSG00000047361	Gm973	predicted gene 973 [Source:MGI Symbol;Acc:MGI:2685819]	52.3911	0.0344697	0.0651693	0.529803	0.596249	0.999896
ENSMUSG00000026021	Sumo1	small ubiquitin-like modifier 1 [Source:MGI Symbol;Acc:MGI:1197010]	127.97	-0.0193058	0.0787753	-0.238791	0.811268	0.999896
ENSMUSG00000103821	D430013B06Rik	RIKEN cDNA D430013B06 gene [Source:MGI Symbol;Acc:MGI:3026994]	10.6658	-0.0245174	0.0359316	-0.688398	0.491202	0.999896
ENSMUSG00000026020	Nop58	NOP58 ribonucleoprotein [Source:MGI Symbol;Acc:MGI:1933184]	477.524	-0.0941371	0.0849126	-1.10824	0.267759	0.999896
ENSMUSG00000067336	Bmpr2	bone morphogenetic protein receptor, type II (serine/threonine kinase) [Source:MGI Symbol;Acc:MGI:1095407]	11196.3	-0.0566448	0.0812432	-0.704771	0.480953	0.999896
ENSMUSG00000104052	Gm38125	predicted gene, 38125 [Source:MGI Symbol;Acc:MGI:5611353]	25.5132	-0.0227296	0.0510019	-0.491103	0.623353	0.999896
ENSMUSG00000103131	Gm37977	predicted gene, 37977 [Source:MGI Symbol;Acc:MGI:5611205]	5.0521	0.00265852	0.0251449	0.276302	0.782316	0.999896
ENSMUSG00000041040	Fam117b	family with sequence similarity 117, member B [Source:MGI Symbol;Acc:MGI:1920000]	733.694	0.0441758	0.0844636	0.524149	0.600175	0.999896
ENSMUSG00000103696	Gm37531	predicted gene, 37531 [Source:MGI Symbol;Acc:MGI:5610759]	28.2625	-0.000126281	0.0510301	0.133493	0.893804	0.999896
ENSMUSG00000100901	Gm18829	predicted gene, 18829 [Source:MGI Symbol;Acc:MGI:5011014]	12.0806	0.0433648	0.0376731	1.23538	0.21669	0.999896
ENSMUSG00000026018	Ica1l	islet cell autoantigen 1-like [Source:MGI Symbol;Acc:MGI:1917625]	432.399	0.023513	0.0848975	0.284268	0.776205	0.999896
ENSMUSG00000026019	Wdr12	WD repeat domain 12 [Source:MGI Symbol;Acc:MGI:1927241]	357.671	-0.0605703	0.0846314	-0.724866	0.468534	0.999896
ENSMUSG00000026017	Carf	calcium response factor [Source:MGI Symbol;Acc:MGI:2182269]	227.592	-0.077611	0.0823129	-0.976614	0.32876	0.999896
ENSMUSG00000073664	Nbeal1	neurobeachin like 1 [Source:MGI Symbol;Acc:MGI:2444343]	602.927	-0.0457458	0.0848485	-0.558837	0.576273	0.999896
ENSMUSG00000049439	Cyp20a1	cytochrome P450, family 20, subfamily a, polypeptide 1 [Source:MGI Symbol;Acc:MGI:1925201]	100.749	-0.0314521	0.0751647	-0.396414	0.6918	0.999896
ENSMUSG00000026782	Abi2	abl interactor 2 [Source:MGI Symbol;Acc:MGI:106913]	3715.46	-0.0544104	0.0819173	-0.665248	0.505892	0.999896
ENSMUSG00000026014	Raph1	Ras association (RalGDS/AF-6) and pleckstrin homology domains 1 [Source:MGI Symbol;Acc:MGI:1924550]	1631.25	-0.0319649	0.0842324	-0.373569	0.708725	0.999896
ENSMUSG00000081562	Gm11575	predicted gene 11575 [Source:MGI Symbol;Acc:MGI:3649592]	16.1387	-0.00499649	0.040781	0.216058	0.828942	0.999896
ENSMUSG00000101188	Eif4a-ps4	eukaryotic translation initiation factor 4A, pseudogene 4 [Source:MGI Symbol;Acc:MGI:1195958]	11.1879	0.0354936	0.0357326	0.925758	0.354572	0.999896
ENSMUSG00000052062	Pard3b	par-3 family cell polarity regulator beta [Source:MGI Symbol;Acc:MGI:1919301]	36.4342	-0.0499883	0.0573855	-0.813351	0.416017	0.999896
ENSMUSG00000025969	Nrp2	neuropilin 2 [Source:MGI Symbol;Acc:MGI:1100492]	592.825	-0.0662681	0.0849246	-0.728881	0.466074	0.999896
ENSMUSG00000103032	Gm37121	predicted gene, 37121 [Source:MGI Symbol;Acc:MGI:5610349]	22.987	-0.0104923	0.048504	-0.171935	0.863489	0.999896
ENSMUSG00000040865	Ino80d	INO80 complex subunit D [Source:MGI Symbol;Acc:MGI:3027003]	1268.54	-0.0339224	0.0833853	-0.413111	0.679525	0.999896
ENSMUSG00000081429	Rps27-ps1	ribosomal protein S27, pseudogene 1 [Source:MGI Symbol;Acc:MGI:3652266]	6.1463	-0.00468735	0.0277185	-0.0328131	0.973824	0.999896
ENSMUSG00000084799	Ino80dos	INO80 complex subunit D, opposite strand [Source:MGI Symbol;Acc:MGI:3651861]	50.7408	-0.0322971	0.0644868	-0.525676	0.599113	0.999896
ENSMUSG00000101599	Gm20342	predicted gene, 20342 [Source:MGI Symbol;Acc:MGI:5012527]	119.739	-0.123914	0.074948	-1.77914	0.0752164	0.999896
ENSMUSG00000025968	Ndufs1	NADH:ubiquinone oxidoreductase core subunit S1 [Source:MGI Symbol;Acc:MGI:2443241]	676.688	-0.0250455	0.0847169	-0.30097	0.763437	0.999896
ENSMUSG00000025967	Eef1b2	eukaryotic translation elongation factor 1 beta 2 [Source:MGI Symbol;Acc:MGI:1929520]	560.03	0.134371	0.084786	1.57795	0.114577	0.999896
ENSMUSG00000027520	Zdbf2	zinc finger, DBF-type containing 2 [Source:MGI Symbol;Acc:MGI:1921134]	708.348	-0.00685358	0.0590689	-0.0836979	0.933297	0.999896
ENSMUSG00000025964	Adam23	a disintegrin and metallopeptidase domain 23 [Source:MGI Symbol;Acc:MGI:1345162]	2011.57	0.0318657	0.0829772	0.381967	0.702486	0.999896
ENSMUSG00000025962	Fastkd2	FAST kinase domains 2 [Source:MGI Symbol;Acc:MGI:1922869]	86.1243	0.00491656	0.0722489	0.0413502	0.967017	0.999896
ENSMUSG00000025961	4933402D24Rik	RIKEN cDNA 4933402D24 gene [Source:MGI Symbol;Acc:MGI:1921676]	15.412	-0.0284974	0.0419609	-0.678116	0.497698	0.999896
ENSMUSG00000082373	Gm13754	predicted gene 13754 [Source:MGI Symbol;Acc:MGI:3651213]	5.71908	0.00830302	0.0274853	0.305958	0.759637	0.999896
ENSMUSG00000025959	Klf7	Kruppel-like factor 7 (ubiquitous) [Source:MGI Symbol;Acc:MGI:1935151]	1107.52	0.0224248	0.0840785	0.257482	0.796807	0.999896
ENSMUSG00000025958	Creb1	cAMP responsive element binding protein 1 [Source:MGI Symbol;Acc:MGI:88494]	549.581	-0.0680116	0.0849289	-0.813985	0.415653	0.999896
ENSMUSG00000025956	Mettl21a	methyltransferase like 21A [Source:MGI Symbol;Acc:MGI:1914349]	25.8601	-0.0321024	0.0482682	-0.642481	0.520561	0.999896
ENSMUSG00000070871	Ccnyl1	cyclin Y-like 1 [Source:MGI Symbol;Acc:MGI:2138614]	156.57	0.0150964	0.0789316	0.18447	0.853645	0.999896
ENSMUSG00000045005	Fzd5	frizzled class receptor 5 [Source:MGI Symbol;Acc:MGI:108571]	62.3232	0.031938	0.0643457	0.655097	0.512405	0.999896
ENSMUSG00000102140	Gm38058	predicted gene, 38058 [Source:MGI Symbol;Acc:MGI:5611286]	5.58081	0.00372581	0.0270568	0.0764088	0.939094	0.999896
ENSMUSG00000051344	Plekhm3	pleckstrin homology domain containing, family M, member 3 [Source:MGI Symbol;Acc:MGI:2443627]	483.041	0.0131629	0.0849012	0.156739	0.875451	0.999896
ENSMUSG00000084416	Rpl10a-ps1	ribosomal protein L10A, pseudogene 1 [Source:MGI Symbol;Acc:MGI:3705885]	55.7003	0.0235842	0.0661411	0.379082	0.704627	0.999896
ENSMUSG00000044816	D630023F18Rik	RIKEN cDNA D630023F18 gene [Source:MGI Symbol;Acc:MGI:2138198]	39.4993	-0.00276021	0.0592807	-0.0594797	0.95257	0.999896
ENSMUSG00000025950	Idh1	isocitrate dehydrogenase 1 (NADP+), soluble [Source:MGI Symbol;Acc:MGI:96413]	147.903	0.0186773	0.0793081	0.17949	0.857553	0.999896
ENSMUSG00000025949	Pikfyve	phosphoinositide kinase, FYVE type zinc finger containing [Source:MGI Symbol;Acc:MGI:1335106]	1482.79	-0.0829401	0.0832869	-0.992409	0.320998	0.999896
ENSMUSG00000015222	Map2	microtubule-associated protein 2 [Source:MGI Symbol;Acc:MGI:97175]	20391	-0.00719043	0.0832185	-0.0809206	0.935505	0.999896
ENSMUSG00000073656	Gm10558	predicted gene 10558 [Source:MGI Symbol;Acc:MGI:3642906]	114.056	0.268661	0.0762023	3.47724	0.000506607	0.999896
ENSMUSG00000055567	Unc80	unc-80, NALCN activator [Source:MGI Symbol;Acc:MGI:2652882]	4512.41	-0.0605113	0.0815337	-0.738174	0.460409	0.999896
ENSMUSG00000103375	Gm37181	predicted gene, 37181 [Source:MGI Symbol;Acc:MGI:5610409]	5.51611	-0.0214596	0.0242333	-0.902086	0.367011	0.999896
ENSMUSG00000026005	Rpe	ribulose-5-phosphate-3-epimerase [Source:MGI Symbol;Acc:MGI:1913896]	137.82	-0.0475448	0.0797071	-0.581481	0.560916	0.999896
ENSMUSG00000026004	Kansl1l	KAT8 regulatory NSL complex subunit 1-like [Source:MGI Symbol;Acc:MGI:1915941]	247.089	0.042788	0.0832498	0.474591	0.635079	0.999896
ENSMUSG00000102559	Gm37570	predicted gene, 37570 [Source:MGI Symbol;Acc:MGI:5610798]	62.4862	-0.0336318	0.0647159	-0.609848	0.541962	0.999896
ENSMUSG00000102374	Gm38387	predicted gene, 38387 [Source:MGI Symbol;Acc:MGI:5613622]	28.107	-0.0578351	0.0507453	-1.34323	0.179197	0.999896
ENSMUSG00000102776	Gm38162	predicted gene, 38162 [Source:MGI Symbol;Acc:MGI:5611390]	45.7999	-0.00349076	0.0586075	-0.21786	0.827538	0.999896
ENSMUSG00000082057	Gm15789	predicted gene 15789 [Source:MGI Symbol;Acc:MGI:3783231]	30.0889	-0.015835	0.0533862	-0.424043	0.671535	0.999896
ENSMUSG00000103706	6820402A03Rik	RIKEN cDNA 6820402A03 gene [Source:MGI Symbol;Acc:MGI:1922992]	125.23	0.0117908	0.0774995	0.0960701	0.923465	0.999896
ENSMUSG00000103756	Gm37285	predicted gene, 37285 [Source:MGI Symbol;Acc:MGI:5610513]	28.4159	-0.0209021	0.0522983	-0.247918	0.804198	0.999896
ENSMUSG00000103382	Gm37755	predicted gene, 37755 [Source:MGI Symbol;Acc:MGI:5610983]	34.7906	0.0443289	0.0560522	0.798665	0.424485	0.999896
ENSMUSG00000103553	Gm38218	predicted gene, 38218 [Source:MGI Symbol;Acc:MGI:5611446]	9.35961	0.0127425	0.0317452	0.583906	0.559283	0.999896
ENSMUSG00000026003	Acadl	acyl-Coenzyme A dehydrogenase, long-chain [Source:MGI Symbol;Acc:MGI:87866]	201.144	-0.0988451	0.0818626	-1.25738	0.208616	0.999896
ENSMUSG00000061816	Myl1	myosin, light polypeptide 1 [Source:MGI Symbol;Acc:MGI:97269]	12.9295	-0.0105956	0.0384432	-0.246654	0.805176	0.999896
ENSMUSG00000082212	Gm15826	predicted gene 15826 [Source:MGI Symbol;Acc:MGI:3801881]	5.16376	0.00475824	0.026184	0.148975	0.881573	0.999896
ENSMUSG00000026000	Lancl1	LanC (bacterial lantibiotic synthetase component C)-like 1 [Source:MGI Symbol;Acc:MGI:1336997]	704.77	0.0393616	0.0845044	0.465525	0.641555	0.999896
ENSMUSG00000062209	Erbb4	erb-b2 receptor tyrosine kinase 4 [Source:MGI Symbol;Acc:MGI:104771]	1054.05	-0.0239265	0.0839663	-0.282531	0.777536	0.999896
ENSMUSG00000083795	Gm15670	predicted gene 15670 [Source:MGI Symbol;Acc:MGI:3783112]	18.8013	-0.0218891	0.0415249	-1.12316	0.261371	0.999896
ENSMUSG00000103642	Gm37769	predicted gene, 37769 [Source:MGI Symbol;Acc:MGI:5610997]	7.95468	-0.0529227	0.0312762	-1.67308	0.0943123	0.999896
ENSMUSG00000087514	Gm16076	predicted gene 16076 [Source:MGI Symbol;Acc:MGI:3802084]	9.35473	-0.0247221	0.0316797	-0.644883	0.519003	0.999896
ENSMUSG00000025997	Ikzf2	IKAROS family zinc finger 2 [Source:MGI Symbol;Acc:MGI:1342541]	80.4499	-0.037148	0.0713157	-0.516589	0.605443	0.999896
ENSMUSG00000045648	Vwc2l	von Willebrand factor C domain-containing protein 2-like [Source:MGI Symbol;Acc:MGI:2444069]	179.717	-0.017561	0.0420577	-0.308934	0.757372	0.999896
ENSMUSG00000026196	Bard1	BRCA1 associated RING domain 1 [Source:MGI Symbol;Acc:MGI:1328361]	6.29956	0.0209067	0.0279253	0.947896	0.343182	0.999896
ENSMUSG00000050296	Abca12	ATP-binding cassette, sub-family A (ABC1), member 12 [Source:MGI Symbol;Acc:MGI:2676312]	7.55452	0.00335797	0.0266951	-0.220799	0.825249	0.999896
ENSMUSG00000026192	Atic	5-aminoimidazole-4-carboxamide ribonucleotide formyltransferase/IMP cyclohydrolase [Source:MGI Symbol;Acc:MGI:1351352]	94.0453	-0.0437092	0.0746249	-0.597375	0.550257	0.999896
ENSMUSG00000026193	Fn1	fibronectin 1 [Source:MGI Symbol;Acc:MGI:95566]	504.591	0.0825905	0.0849244	1.02459	0.305558	0.999896
ENSMUSG00000039395	Mreg	melanoregulin [Source:MGI Symbol;Acc:MGI:2151839]	37.9646	0.0342083	0.0581947	0.600644	0.548077	0.999896
ENSMUSG00000097131	NA	NA	33.5006	0.0251685	0.0561335	0.359133	0.719496	0.999896
ENSMUSG00000026189	Pecr	peroxisomal trans-2-enoyl-CoA reductase [Source:MGI Symbol;Acc:MGI:2148199]	16.1527	-0.012801	0.040197	-0.629082	0.529295	0.999896
ENSMUSG00000026188	Tmem169	transmembrane protein 169 [Source:MGI Symbol;Acc:MGI:2442781]	38.4837	0.0152538	0.0543575	0.259187	0.795491	0.999896
ENSMUSG00000026187	Xrcc5	X-ray repair complementing defective repair in Chinese hamster cells 5 [Source:MGI Symbol;Acc:MGI:104517]	127.496	0.0188432	0.076329	0.281523	0.778309	0.999896
ENSMUSG00000039372	Marchf4	membrane associated ring-CH-type finger 4 [Source:MGI Symbol;Acc:MGI:2683550]	320.471	0.0784524	0.0846642	0.919218	0.357982	0.999896
ENSMUSG00000039354	Smarcal1	SWI/SNF related matrix associated, actin dependent regulator of chromatin, subfamily a-like 1 [Source:MGI Symbol;Acc:MGI:1859183]	210.432	0.00365761	0.0830067	0.0536679	0.9572	0.999896
ENSMUSG00000046330	Rpl37a	ribosomal protein L37a [Source:MGI Symbol;Acc:MGI:98068]	85.1269	0.0439852	0.0732506	0.577817	0.563388	0.999896
ENSMUSG00000026185	Igfbp5	insulin-like growth factor binding protein 5 [Source:MGI Symbol;Acc:MGI:96440]	911.249	-0.0295692	0.084622	-0.381493	0.702838	0.999896
ENSMUSG00000100301	6030407O03Rik	RIKEN cDNA 6030407O03 gene [Source:MGI Symbol;Acc:MGI:1924410]	5.65092	-0.0110276	0.0266067	-0.398362	0.690363	0.999896
ENSMUSG00000055322	Tns1	tensin 1 [Source:MGI Symbol;Acc:MGI:104552]	433.123	-0.0114765	0.084931	-0.13097	0.895799	0.999896
ENSMUSG00000006304	Arpc2	actin related protein 2/3 complex, subunit 2 [Source:MGI Symbol;Acc:MGI:1923959]	3711.84	0.0342622	0.0838098	0.394569	0.693161	0.999896
ENSMUSG00000006299	Aamp	angio-associated migratory protein [Source:MGI Symbol;Acc:MGI:107809]	79.863	0.043356	0.0717534	0.595569	0.551463	0.999896
ENSMUSG00000026179	Pnkd	paroxysmal nonkinesiogenic dyskinesia [Source:MGI Symbol;Acc:MGI:1930773]	753.793	-0.0155658	0.0844361	-0.192541	0.847318	0.999896
ENSMUSG00000006301	Tmbim1	transmembrane BAX inhibitor motif containing 1 [Source:MGI Symbol;Acc:MGI:1916910]	258.384	0.0628857	0.0832392	0.769782	0.441429	0.999896
ENSMUSG00000103403	Gm37931	predicted gene, 37931 [Source:MGI Symbol;Acc:MGI:5611159]	17.074	-0.0390363	0.042052	-0.74416	0.45678	0.999896
ENSMUSG00000073650	Catip	ciliogenesis associated TTC17 interacting protein [Source:MGI Symbol;Acc:MGI:2685062]	27.5503	-0.0505476	0.0513995	-0.888779	0.374122	0.999896
ENSMUSG00000026177	Slc11a1	solute carrier family 11 (proton-coupled divalent metal ion transporters), member 1 [Source:MGI Symbol;Acc:MGI:1345275]	12.3207	0.0283343	0.0375965	0.811961	0.416814	0.999896
ENSMUSG00000026176	Ctdsp1	CTD (carboxy-terminal domain, RNA polymerase II, polypeptide A) small phosphatase 1 [Source:MGI Symbol;Acc:MGI:2654470]	77.0543	-0.0530567	0.0718915	-0.73082	0.464889	0.999896
ENSMUSG00000026175	Vil1	villin 1 [Source:MGI Symbol;Acc:MGI:98930]	8.63785	0.00150845	0.0322916	0.219516	0.826248	0.999896
ENSMUSG00000033364	Usp37	ubiquitin specific peptidase 37 [Source:MGI Symbol;Acc:MGI:2442483]	464.335	-0.0398414	0.0849312	-0.465889	0.641295	0.999896
ENSMUSG00000103227	Gm37733	predicted gene, 37733 [Source:MGI Symbol;Acc:MGI:5610961]	14.291	-0.0123307	0.0404268	-0.425953	0.670142	0.999896
ENSMUSG00000026174	Cnot9	CCR4-NOT transcription complex, subunit 9 [Source:MGI Symbol;Acc:MGI:1928902]	120.047	0.0894419	0.0775562	1.15513	0.248039	0.999896
ENSMUSG00000026173	Plcd4	phospholipase C, delta 4 [Source:MGI Symbol;Acc:MGI:107469]	158.028	0.0439325	0.0766776	0.609376	0.542275	0.999896
ENSMUSG00000026135	Zfp142	zinc finger protein 142 [Source:MGI Symbol;Acc:MGI:1924514]	373.184	-0.0101946	0.0846784	-0.1252	0.900365	0.999896
ENSMUSG00000026172	Bcs1l	BCS1-like (yeast) [Source:MGI Symbol;Acc:MGI:1914071]	38.9693	-0.00102532	0.0588224	-0.0315935	0.974796	0.999896
ENSMUSG00000026171	Rnf25	ring finger protein 25 [Source:MGI Symbol;Acc:MGI:1890215]	25.1592	0.0459443	0.0481326	0.836162	0.403064	0.999896
ENSMUSG00000033276	Stk36	serine/threonine kinase 36 [Source:MGI Symbol;Acc:MGI:1920831]	8.35806	0.00851798	0.0310889	0.258239	0.796223	0.999896
ENSMUSG00000033257	Ttll4	tubulin tyrosine ligase-like family, member 4 [Source:MGI Symbol;Acc:MGI:1914784]	207.209	0.00515197	0.0805231	0.0606365	0.951649	0.999896
ENSMUSG00000026170	Cyp27a1	cytochrome P450, family 27, subfamily a, polypeptide 1 [Source:MGI Symbol;Acc:MGI:88594]	5.52506	0.0149561	0.0270329	0.53788	0.59066	0.999896
ENSMUSG00000026167	Wnt10a	wingless-type MMTV integration site family, member 10A [Source:MGI Symbol;Acc:MGI:108071]	8.64364	-0.0137618	0.0319973	-0.606103	0.544446	0.999896
ENSMUSG00000090071	Cdk5r2	cyclin-dependent kinase 5, regulatory subunit 2 (p39) [Source:MGI Symbol;Acc:MGI:1330828]	986.432	0.111658	0.0838091	1.32927	0.183759	0.999896
ENSMUSG00000047021	Cfap65	cilia and flagella associated protein 65 [Source:MGI Symbol;Acc:MGI:2444274]	28.8938	-0.0996497	0.0508748	-1.91861	0.0550337	0.999896
ENSMUSG00000033159	Cnppd1	cyclin Pas1/PHO80 domain containing 1 [Source:MGI Symbol;Acc:MGI:1916421]	118.046	0.0403161	0.077496	0.470596	0.637929	0.999896
ENSMUSG00000049339	Retreg2	reticulophagy regulator family member 2 [Source:MGI Symbol;Acc:MGI:2388278]	202.943	0.0772934	0.0821989	0.910557	0.362529	0.999896
ENSMUSG00000026197	Zfand2b	zinc finger, AN1 type domain 2B [Source:MGI Symbol;Acc:MGI:1916068]	29.0933	-0.0249999	0.0538226	-0.469416	0.638772	0.999896
ENSMUSG00000026198	Abcb6	ATP-binding cassette, sub-family B (MDR/TAP), member 6 [Source:MGI Symbol;Acc:MGI:1921354]	11.4968	0.00676943	0.035623	0.224506	0.822364	0.999896
ENSMUSG00000033124	Atg9a	autophagy related 9A [Source:MGI Symbol;Acc:MGI:2138446]	150.87	-0.00250323	0.078706	-0.0289974	0.976867	0.999896
ENSMUSG00000026199	Ankzf1	ankyrin repeat and zinc finger domain containing 1 [Source:MGI Symbol;Acc:MGI:1098746]	27.2812	0.0416899	0.0516815	0.820783	0.41177	0.999896
ENSMUSG00000026200	Glb1l	galactosidase, beta 1-like [Source:MGI Symbol;Acc:MGI:1921827]	48.9579	-0.0431953	0.0636349	-0.660005	0.50925	0.999896
ENSMUSG00000026201	Stk16	serine/threonine kinase 16 [Source:MGI Symbol;Acc:MGI:1313271]	70.2357	-0.0121066	0.0689905	-0.187213	0.851494	0.999896
ENSMUSG00000026202	Tuba4a	tubulin, alpha 4A [Source:MGI Symbol;Acc:MGI:1095410]	599.117	0.12816	0.0848686	1.47965	0.138968	0.999896
ENSMUSG00000026203	Dnajb2	DnaJ heat shock protein family (Hsp40) member B2 [Source:MGI Symbol;Acc:MGI:1928739]	143.992	0.0133082	0.0791108	0.196423	0.844279	0.999896
ENSMUSG00000026204	Ptprn	protein tyrosine phosphatase, receptor type, N [Source:MGI Symbol;Acc:MGI:102765]	1108.57	0.0694165	0.0842443	0.798116	0.424803	0.999896
ENSMUSG00000101840	Gm28294	predicted gene 28294 [Source:MGI Symbol;Acc:MGI:5579000]	38.8057	0.0444592	0.057374	0.706561	0.47984	0.999896
ENSMUSG00000033061	Resp18	regulated endocrine-specific protein 18 [Source:MGI Symbol;Acc:MGI:1098222]	49.0779	0.0423997	0.059639	0.571779	0.567472	0.999896
ENSMUSG00000026209	Dnpep	aspartyl aminopeptidase [Source:MGI Symbol;Acc:MGI:1278328]	24.959	0.00817456	0.0498936	0.136376	0.891524	0.999896
ENSMUSG00000026207	Speg	SPEG complex locus [Source:MGI Symbol;Acc:MGI:109282]	517.013	0.0496019	0.0846373	0.576291	0.564418	0.999896
ENSMUSG00000033021	Gmppa	GDP-mannose pyrophosphorylase A [Source:MGI Symbol;Acc:MGI:1916330]	49.5421	-0.0196638	0.0632541	-0.379969	0.703969	0.999896
ENSMUSG00000033007	Asic4	acid-sensing (proton-gated) ion channel family member 4 [Source:MGI Symbol;Acc:MGI:2652846]	7.48372	-0.0149527	0.0290749	-0.561706	0.574317	0.999896
ENSMUSG00000102605	Gm37264	predicted gene, 37264 [Source:MGI Symbol;Acc:MGI:5610492]	18.2976	0.0327966	0.0442423	0.695047	0.487026	0.999896
ENSMUSG00000032997	Chpf	chondroitin polymerizing factor [Source:MGI Symbol;Acc:MGI:106576]	61.8005	0.0360451	0.0667631	0.488891	0.624919	0.999896
ENSMUSG00000026211	Obsl1	obscurin-like 1 [Source:MGI Symbol;Acc:MGI:2138628]	25.1137	0.00103871	0.0489742	0.0630906	0.949694	0.999896
ENSMUSG00000051703	Tmem198	transmembrane protein 198 [Source:MGI Symbol;Acc:MGI:2443133]	34.7008	0.0263068	0.0552942	0.219827	0.826006	0.999896
ENSMUSG00000032968	Inha	inhibin alpha [Source:MGI Symbol;Acc:MGI:96569]	11.6246	0.00565672	0.0343804	-0.0709678	0.943423	0.999896
ENSMUSG00000026213	Stk11ip	serine/threonine kinase 11 interacting protein [Source:MGI Symbol;Acc:MGI:1918978]	77.4731	-0.0231072	0.0706504	-0.395256	0.692654	0.999896
ENSMUSG00000006576	Slc4a3	solute carrier family 4 (anion exchanger), member 3 [Source:MGI Symbol;Acc:MGI:109350]	91.3873	0.080687	0.073619	1.03409	0.301094	0.999896
ENSMUSG00000100827	Gm29069	predicted gene 29069 [Source:MGI Symbol;Acc:MGI:5579775]	5.09653	-0.00254401	0.023457	-0.183239	0.85461	0.999896
ENSMUSG00000026235	Epha4	Eph receptor A4 [Source:MGI Symbol;Acc:MGI:98277]	4307.21	-0.0339688	0.0846957	-0.398493	0.690267	0.999896
ENSMUSG00000099141	Mir6352	microRNA 6352 [Source:MGI Symbol;Acc:MGI:5530863]	6.67141	-0.00596279	0.0286932	-0.0904567	0.927924	0.999896
ENSMUSG00000032908	Sgpp2	sphingosine-1-phosphate phosphatase 2 [Source:MGI Symbol;Acc:MGI:3589109]	73.5156	-0.0495187	0.0681641	-0.704001	0.481432	0.999896
ENSMUSG00000026245	Farsb	phenylalanyl-tRNA synthetase, beta subunit [Source:MGI Symbol;Acc:MGI:1346035]	407.706	-0.0553464	0.0847062	-0.665316	0.505848	0.999896
ENSMUSG00000104018	4833412K13Rik	RIKEN cDNA 4833412K13 gene [Source:MGI Symbol;Acc:MGI:1921857]	12.9372	-0.0175902	0.0387476	-0.470404	0.638066	0.999896
ENSMUSG00000090486	BC035947	cDNA sequence BC035947 [Source:MGI Symbol;Acc:MGI:2652858]	4.85386	-0.000792717	0.0236145	0.172084	0.863371	0.999896
ENSMUSG00000032883	Acsl3	acyl-CoA synthetase long-chain family member 3 [Source:MGI Symbol;Acc:MGI:1921455]	1991.44	-0.0379609	0.0849285	-0.464498	0.642291	0.999896
ENSMUSG00000079470	Utp14b	UTP14B small subunit processome component [Source:MGI Symbol;Acc:MGI:2445092]	834.197	-0.0514368	0.0847154	-0.635235	0.525275	0.999896
ENSMUSG00000047330	Kcne4	potassium voltage-gated channel, Isk-related subfamily, gene 4 [Source:MGI Symbol;Acc:MGI:1891125]	51.7458	-0.0209745	0.0605361	-0.583068	0.559847	0.999896
ENSMUSG00000050711	Scg2	secretogranin II [Source:MGI Symbol;Acc:MGI:103033]	1579.35	0.0743079	0.0844541	0.885135	0.376084	0.999896
ENSMUSG00000054702	Ap1s3	adaptor-related protein complex AP-1, sigma 3 [Source:MGI Symbol;Acc:MGI:1891304]	5.17577	0.0234874	0.0260887	0.961536	0.336283	0.999896
ENSMUSG00000073643	Wdfy1	WD repeat and FYVE domain containing 1 [Source:MGI Symbol;Acc:MGI:1916618]	266.425	-0.063392	0.084144	-0.76223	0.445923	0.999896
ENSMUSG00000026248	Mrpl44	mitochondrial ribosomal protein L44 [Source:MGI Symbol;Acc:MGI:1916413]	37.7392	-0.00360303	0.058505	-0.0996076	0.920656	0.999896
ENSMUSG00000026249	Serpine2	serine (or cysteine) peptidase inhibitor, clade E, member 2 [Source:MGI Symbol;Acc:MGI:101780]	594.262	0.0210111	0.0840504	0.240312	0.810088	0.999896
ENSMUSG00000043230	Fam124b	family with sequence similarity 124, member B [Source:MGI Symbol;Acc:MGI:3026880]	6.85156	0.0224101	0.0291066	0.783971	0.433057	0.999896
ENSMUSG00000103404	Gm37932	predicted gene, 37932 [Source:MGI Symbol;Acc:MGI:5611160]	7.00705	-0.0366023	0.0297768	-1.28073	0.20029	0.999896
ENSMUSG00000004364	Cul3	cullin 3 [Source:MGI Symbol;Acc:MGI:1347360]	4026.12	-0.131385	0.0832041	-1.59134	0.111532	0.999896
ENSMUSG00000103076	Gm37902	predicted gene, 37902 [Source:MGI Symbol;Acc:MGI:5611130]	7.1127	-0.00469917	0.0300815	-0.218878	0.826745	0.999896
ENSMUSG00000038608	Dock10	dedicator of cytokinesis 10 [Source:MGI Symbol;Acc:MGI:2146320]	1300.78	-0.0560756	0.0848959	-0.671587	0.501847	0.999896
ENSMUSG00000103192	Gm37645	predicted gene, 37645 [Source:MGI Symbol;Acc:MGI:5610873]	6.93474	-0.0165625	0.0269074	-1.29167	0.196472	0.999896
ENSMUSG00000104488	Gm38062	predicted gene, 38062 [Source:MGI Symbol;Acc:MGI:5611290]	10.6682	-0.0122766	0.0347731	-0.574405	0.565694	0.999896
ENSMUSG00000054976	Nyap2	neuronal tyrosine-phophorylated phosphoinositide 3-kinase adaptor 2 [Source:MGI Symbol;Acc:MGI:2443135]	719.322	-0.0852864	0.0844646	-0.992561	0.320924	0.999896
ENSMUSG00000055980	Irs1	insulin receptor substrate 1 [Source:MGI Symbol;Acc:MGI:99454]	155.299	0.0153463	0.080361	0.169773	0.865189	0.999896
ENSMUSG00000026142	Rhbdd1	rhomboid domain containing 1 [Source:MGI Symbol;Acc:MGI:1924117]	61.0094	0.0235279	0.0678147	0.340953	0.733139	0.999896
ENSMUSG00000067158	Col4a4	collagen, type IV, alpha 4 [Source:MGI Symbol;Acc:MGI:104687]	16.1394	-0.0239898	0.0419344	-0.56162	0.574375	0.999896
ENSMUSG00000079465	Col4a3	collagen, type IV, alpha 3 [Source:MGI Symbol;Acc:MGI:104688]	26.6707	-0.0984859	0.0511571	-1.79099	0.073295	0.999896
ENSMUSG00000026150	Mff	mitochondrial fission factor [Source:MGI Symbol;Acc:MGI:1922984]	1097.39	-0.0135507	0.0837226	-0.163734	0.86994	0.999896
ENSMUSG00000101450	Gm28941	predicted gene 28941 [Source:MGI Symbol;Acc:MGI:5579647]	48.3697	-0.102334	0.063628	-1.6186	0.105532	0.999896
ENSMUSG00000026149	Tm4sf20	transmembrane 4 L six family member 20 [Source:MGI Symbol;Acc:MGI:1913511]	5.70027	0.00408228	0.0259811	-0.0437084	0.965137	0.999896
ENSMUSG00000026159	Agfg1	ArfGAP with FG repeats 1 [Source:MGI Symbol;Acc:MGI:1333754]	1371.48	-0.0742695	0.0838094	-0.900481	0.367864	0.999896
ENSMUSG00000026163	Sphkap	SPHK1 interactor, AKAP domain containing [Source:MGI Symbol;Acc:MGI:1924879]	2317.1	0.0010932	0.0837974	-0.00368618	0.997059	0.999896
ENSMUSG00000079140	Gm6374	predicted gene 6374 [Source:MGI Symbol;Acc:MGI:3647016]	13.8392	0.0141523	0.04033	0.352824	0.72422	0.999896
ENSMUSG00000104374	Gm37517	predicted gene, 37517 [Source:MGI Symbol;Acc:MGI:5610745]	29.9835	-0.0445245	0.0533513	-0.852424	0.393979	0.999896
ENSMUSG00000045658	Pid1	phosphotyrosine interaction domain containing 1 [Source:MGI Symbol;Acc:MGI:2138391]	254.624	-0.00395999	0.0840332	-0.0502501	0.959923	0.999896
ENSMUSG00000102750	Gm37058	predicted gene, 37058 [Source:MGI Symbol;Acc:MGI:5610286]	20.5043	0.0153813	0.0471643	0.30573	0.75981	0.999896
ENSMUSG00000036766	Dner	delta/notch-like EGF repeat containing [Source:MGI Symbol;Acc:MGI:2152889]	569.365	0.0573251	0.0849274	0.655935	0.511866	0.999896
ENSMUSG00000104396	Gm37959	predicted gene, 37959 [Source:MGI Symbol;Acc:MGI:5611187]	12.3851	0.0019489	0.0381119	0.0258507	0.979376	0.999896
ENSMUSG00000102481	Gm37925	predicted gene, 37925 [Source:MGI Symbol;Acc:MGI:5611153]	17.107	0.00363814	0.0437062	0.11942	0.904943	0.999896
ENSMUSG00000026219	Trip12	thyroid hormone receptor interactor 12 [Source:MGI Symbol;Acc:MGI:1309481]	2697.47	-0.020478	0.0818922	-0.250617	0.802111	0.999896
ENSMUSG00000103505	Gm38374	predicted gene, 38374 [Source:MGI Symbol;Acc:MGI:5611602]	11.1437	-0.00799293	0.0350378	-0.226213	0.821036	0.999896
ENSMUSG00000104503	Gm37738	predicted gene, 37738 [Source:MGI Symbol;Acc:MGI:5610966]	21.7532	-0.0235491	0.0471262	-0.615736	0.538069	0.999896
ENSMUSG00000073633	Fbxo36	F-box protein 36 [Source:MGI Symbol;Acc:MGI:1289192]	17.3278	0.00370794	0.0440215	0.0479821	0.961731	0.999896
ENSMUSG00000026220	Slc16a14	solute carrier family 16 (monocarboxylic acid transporters), member 14 [Source:MGI Symbol;Acc:MGI:1919031]	308.874	-0.0448904	0.0836315	-0.594364	0.552269	0.999896
ENSMUSG00000070031	Sp140	Sp140 nuclear body protein [Source:MGI Symbol;Acc:MGI:3702467]	10.6657	-0.00586081	0.0338527	-0.291273	0.770842	0.999896
ENSMUSG00000026222	Sp100	nuclear antigen Sp100 [Source:MGI Symbol;Acc:MGI:109561]	10.6314	0.00499562	0.0324566	-0.378349	0.705172	0.999896
ENSMUSG00000052760	A630001G21Rik	RIKEN cDNA A630001G21 gene [Source:MGI Symbol;Acc:MGI:2443131]	12.244	0.0387247	0.0377427	0.957193	0.33847	0.999896
ENSMUSG00000036707	Cab39	calcium binding protein 39 [Source:MGI Symbol;Acc:MGI:107438]	1432.88	0.0365846	0.0835856	0.439092	0.660595	0.999896
ENSMUSG00000026223	Itm2c	integral membrane protein 2C [Source:MGI Symbol;Acc:MGI:1927594]	854.221	0.0832485	0.0841712	0.991341	0.321519	0.999896
ENSMUSG00000026224	4933407L21Rik	RIKEN cDNA 4933407L21 gene [Source:MGI Symbol;Acc:MGI:1918391]	20.1059	0.0417792	0.0464324	0.943659	0.345344	0.999896
ENSMUSG00000099767	Gm28884	predicted gene 28884 [Source:MGI Symbol;Acc:MGI:5579590]	5.40463	0.0180421	0.0267109	0.673772	0.500456	0.999896
ENSMUSG00000049608	Gpr55	G protein-coupled receptor 55 [Source:MGI Symbol;Acc:MGI:2685064]	9.00815	0.0052511	0.033062	0.20911	0.834362	0.999896
ENSMUSG00000026227	2810459M11Rik	RIKEN cDNA 2810459M11 gene [Source:MGI Symbol;Acc:MGI:1920042]	38.5107	-0.116412	0.0557902	-2.12736	0.0333899	0.999896
ENSMUSG00000026229	Psmd1	proteasome (prosome, macropain) 26S subunit, non-ATPase, 1 [Source:MGI Symbol;Acc:MGI:1917497]	1873.31	-0.0186329	0.0826382	-0.222323	0.824063	0.999896
ENSMUSG00000077274	Gm22786	predicted gene, 22786 [Source:MGI Symbol;Acc:MGI:5452563]	21.01	-0.0120115	0.0476336	-0.249307	0.803123	0.999896
ENSMUSG00000026228	Htr2b	5-hydroxytryptamine (serotonin) receptor 2B [Source:MGI Symbol;Acc:MGI:109323]	38.5699	-0.00194626	0.0572447	-0.0598665	0.952262	0.999896
ENSMUSG00000103272	Gm37914	predicted gene, 37914 [Source:MGI Symbol;Acc:MGI:5611142]	34.0628	-0.00442628	0.0568948	-0.0605336	0.951731	0.999896
ENSMUSG00000062590	Armc9	armadillo repeat containing 9 [Source:MGI Symbol;Acc:MGI:1926045]	162.559	0.0987821	0.0809699	1.19888	0.230574	0.999896
ENSMUSG00000026234	Ncl	nucleolin [Source:MGI Symbol;Acc:MGI:97286]	3841.52	0.0127666	0.0832501	0.150146	0.880649	0.999896
ENSMUSG00000073627	C130036L24Rik	RIKEN cDNA C130036L24 gene [Source:MGI Symbol;Acc:MGI:2441877]	21.1448	0.0106664	0.0473993	0.167038	0.86734	0.999896
ENSMUSG00000026238	Ptma	prothymosin alpha [Source:MGI Symbol;Acc:MGI:97803]	387.741	0.0898385	0.0843165	1.05891	0.289642	0.999896
ENSMUSG00000026239	Pde6d	phosphodiesterase 6D, cGMP-specific, rod, delta [Source:MGI Symbol;Acc:MGI:1270843]	54.1451	0.0517669	0.0636336	0.719852	0.471616	0.999896
ENSMUSG00000102927	Gm37152	predicted gene, 37152 [Source:MGI Symbol;Acc:MGI:5610380]	12.3293	0.00256069	0.0370868	0.00622099	0.995036	0.999896
ENSMUSG00000026240	Cops7b	COP9 signalosome subunit 7B [Source:MGI Symbol;Acc:MGI:1349388]	101.704	-0.00781421	0.0752341	-0.093913	0.925178	0.999896
ENSMUSG00000103609	Gm37022	predicted gene, 37022 [Source:MGI Symbol;Acc:MGI:5610250]	14.634	-0.00449668	0.0398477	-0.337191	0.735973	0.999896
ENSMUSG00000053333	Dis3l2	DIS3 like 3'-5' exoribonuclease 2 [Source:MGI Symbol;Acc:MGI:2442555]	99.1025	-0.0126339	0.0755028	-0.178885	0.858028	0.999896
ENSMUSG00000100768	Gm29055	predicted gene 29055 [Source:MGI Symbol;Acc:MGI:5579761]	19.7804	-0.0342151	0.0440639	-0.61672	0.537419	0.999896
ENSMUSG00000104121	Gm37485	predicted gene, 37485 [Source:MGI Symbol;Acc:MGI:5610713]	10.8844	-0.0476208	0.0352745	-1.59853	0.109924	0.999896
ENSMUSG00000102383	Gm38142	predicted gene, 38142 [Source:MGI Symbol;Acc:MGI:5611370]	13.1603	0.0213505	0.0388767	0.542842	0.587239	0.999896
ENSMUSG00000102649	Gm38021	predicted gene, 38021 [Source:MGI Symbol;Acc:MGI:5611249]	10.0063	-0.0188444	0.0324694	-0.757792	0.448576	0.999896
ENSMUSG00000084106	Gm6136	predicted pseudogene 6136 [Source:MGI Symbol;Acc:MGI:3646897]	8.89288	-0.0109285	0.0329657	-0.335112	0.73754	0.999896
ENSMUSG00000026254	Eif4e2	eukaryotic translation initiation factor 4E member 2 [Source:MGI Symbol;Acc:MGI:1914440]	234.461	0.0362212	0.0827959	0.420723	0.673957	0.999896
ENSMUSG00000026255	Efhd1	EF hand domain containing 1 [Source:MGI Symbol;Acc:MGI:1921607]	213.776	-0.033453	0.0831953	-0.386446	0.699167	0.999896
ENSMUSG00000048000	Gigyf2	GRB10 interacting GYF protein 2 [Source:MGI Symbol;Acc:MGI:2138584]	832.566	0.00530123	0.0841324	0.0590741	0.952893	0.999896
ENSMUSG00000079436	Kcnj13	potassium inwardly-rectifying channel, subfamily J, member 13 [Source:MGI Symbol;Acc:MGI:3781032]	49.4877	-0.0471085	0.0264278	-0.984055	0.325088	0.999896
ENSMUSG00000026258	Snorc	secondary ossification center associated regulator of chondrocyte maturation [Source:MGI Symbol;Acc:MGI:1920484]	5.56558	0.029577	0.0258514	1.42705	0.153565	0.999896
ENSMUSG00000026259	Ngef	neuronal guanine nucleotide exchange factor [Source:MGI Symbol;Acc:MGI:1858414]	145.941	0.0260763	0.0794203	0.278733	0.78045	0.999896
ENSMUSG00000026288	Inpp5d	inositol polyphosphate-5-phosphatase D [Source:MGI Symbol;Acc:MGI:107357]	30.8555	0.0227506	0.0548772	0.450319	0.65248	0.999896
ENSMUSG00000026289	Atg16l1	autophagy related 16-like 1 (S. cerevisiae) [Source:MGI Symbol;Acc:MGI:1924290]	183.57	0.071411	0.0805064	0.852239	0.394082	0.999896
ENSMUSG00000087968	Gm25395	predicted gene, 25395 [Source:MGI Symbol;Acc:MGI:5455172]	11.6092	-0.0202176	0.036902	-0.609657	0.542089	0.999896
ENSMUSG00000056055	Sag	S-antigen, retina and pineal gland (arrestin) [Source:MGI Symbol;Acc:MGI:98227]	17.9605	0.0395926	0.0440584	0.813678	0.415829	0.999896
ENSMUSG00000070738	Dgkd	diacylglycerol kinase, delta [Source:MGI Symbol;Acc:MGI:2138334]	609.834	0.0259503	0.0847163	0.298132	0.765602	0.999896
ENSMUSG00000103591	Gm38365	predicted gene, 38365 [Source:MGI Symbol;Acc:MGI:5611593]	27.8406	-0.0266977	0.0484225	-0.807608	0.419317	0.999896
ENSMUSG00000005501	Usp40	ubiquitin specific peptidase 40 [Source:MGI Symbol;Acc:MGI:2443184]	212.641	0.0516865	0.0832013	0.622567	0.533569	0.999896
ENSMUSG00000079429	Mroh2a	maestro heat-like repeat family member 2A [Source:MGI Symbol;Acc:MGI:3705228]	44.5781	0.0527855	0.0611258	0.825659	0.408998	0.999896
ENSMUSG00000044783	Hjurp	Holliday junction recognition protein [Source:MGI Symbol;Acc:MGI:2685821]	187.884	0.0268961	0.0803142	0.313321	0.754037	0.999896
ENSMUSG00000049866	Arl4c	ADP-ribosylation factor-like 4C [Source:MGI Symbol;Acc:MGI:2445172]	393.963	0.0140446	0.084766	0.146534	0.8835	0.999896
ENSMUSG00000036206	Sh3bp4	SH3-domain binding protein 4 [Source:MGI Symbol;Acc:MGI:2138297]	116.308	0.0625623	0.0775204	0.815872	0.414574	0.999896
ENSMUSG00000055013	Agap1	ArfGAP with GTPase domain, ankyrin repeat and PH domain 1 [Source:MGI Symbol;Acc:MGI:2653690]	1298.87	-0.0314535	0.083917	-0.373713	0.708618	0.999896
ENSMUSG00000104114	Gm37297	predicted gene, 37297 [Source:MGI Symbol;Acc:MGI:5610525]	24.5219	-0.0114504	0.0506837	-0.230882	0.817407	0.999896
ENSMUSG00000102009	4933400F21Rik	RIKEN cDNA 4933400F21 gene [Source:MGI Symbol;Acc:MGI:1921653]	28.3626	-0.0257333	0.0527332	-0.480405	0.630939	0.999896
ENSMUSG00000103252	Gm37521	predicted gene, 37521 [Source:MGI Symbol;Acc:MGI:5610749]	7.49689	-0.0205231	0.0291939	-0.877024	0.380474	0.999896
ENSMUSG00000067081	Asb18	ankyrin repeat and SOCS box-containing 18 [Source:MGI Symbol;Acc:MGI:2655109]	54.9742	0.0309827	0.0651725	0.446766	0.655044	0.999896
ENSMUSG00000044337	Ackr3	atypical chemokine receptor 3 [Source:MGI Symbol;Acc:MGI:109562]	34.2542	0.0195283	0.0567243	0.328479	0.742549	0.999896
ENSMUSG00000034432	Cops8	COP9 signalosome subunit 8 [Source:MGI Symbol;Acc:MGI:1915363]	289.028	0.0259884	0.0844027	0.312461	0.75469	0.999896
ENSMUSG00000048126	Col6a3	collagen, type VI, alpha 3 [Source:MGI Symbol;Acc:MGI:88461]	4.8765	0.00942085	0.0245823	0.360731	0.718301	0.999896
ENSMUSG00000026305	Lrrfip1	leucine rich repeat (in FLII) interacting protein 1 [Source:MGI Symbol;Acc:MGI:1342770]	801.852	0.0776274	0.0844635	0.914558	0.360423	0.999896
ENSMUSG00000034353	Ramp1	receptor (calcitonin) activity modifying protein 1 [Source:MGI Symbol;Acc:MGI:1858418]	94.7022	-0.0557994	0.074809	-0.748591	0.454104	0.999896
ENSMUSG00000034343	Ube2f	ubiquitin-conjugating enzyme E2F (putative) [Source:MGI Symbol;Acc:MGI:1915171]	299.39	-0.0164108	0.0845555	-0.194833	0.845524	0.999896
ENSMUSG00000083064	Gm7785	predicted gene 7785 [Source:MGI Symbol;Acc:MGI:3645449]	23.0052	0.00119589	0.0474608	-0.022435	0.982101	0.999896
ENSMUSG00000097285	NA	NA	42.9756	0.0172645	0.0560612	0.210638	0.83317	0.999896
ENSMUSG00000026307	Scly	selenocysteine lyase [Source:MGI Symbol;Acc:MGI:1355310]	43.0125	-0.000141617	0.0595361	-0.0599101	0.952227	0.999896
ENSMUSG00000049515	Espnl	espin-like [Source:MGI Symbol;Acc:MGI:2685402]	4.97745	-0.00462188	0.0257077	-0.141321	0.887616	0.999896
ENSMUSG00000026309	Ilkap	integrin-linked kinase-associated serine/threonine phosphatase 2C [Source:MGI Symbol;Acc:MGI:1914694]	148.518	-0.00304846	0.078724	-0.0182054	0.985475	0.999896
ENSMUSG00000055866	Per2	period circadian clock 2 [Source:MGI Symbol;Acc:MGI:1195265]	219.622	0.014321	0.0818903	0.240097	0.810255	0.999896
ENSMUSG00000034292	Traf3ip1	TRAF3 interacting protein 1 [Source:MGI Symbol;Acc:MGI:1921269]	147.895	-0.022675	0.0771489	-0.352633	0.724364	0.999896
ENSMUSG00000026311	Asb1	ankyrin repeat and SOCS box-containing 1 [Source:MGI Symbol;Acc:MGI:1929735]	148.228	-0.01221	0.0803259	-0.166809	0.86752	0.999896
ENSMUSG00000026313	Hdac4	histone deacetylase 4 [Source:MGI Symbol;Acc:MGI:3036234]	572.956	-0.0167918	0.084855	-0.194047	0.846139	0.999896
ENSMUSG00000103101	Gm37048	predicted gene, 37048 [Source:MGI Symbol;Acc:MGI:5610276]	20.1053	0.047128	0.0446872	1.15857	0.246631	0.999896
ENSMUSG00000026260	Ndufa10	NADH:ubiquinone oxidoreductase subunit A10 [Source:MGI Symbol;Acc:MGI:1914523]	772.824	0.0417785	0.0843152	0.495151	0.620494	0.999896
ENSMUSG00000073616	Cops9	COP9 signalosome subunit 9 [Source:MGI Symbol;Acc:MGI:1914165]	107.174	0.0824667	0.0765764	1.08766	0.276743	0.999896
ENSMUSG00000034220	Gpc1	glypican 1 [Source:MGI Symbol;Acc:MGI:1194891]	54.2662	-0.070809	0.0646216	-1.20063	0.229895	0.999896
ENSMUSG00000101995	Gm29480	predicted gene 29480 [Source:MGI Symbol;Acc:MGI:5580186]	11.5932	0.00330319	0.0355009	0.246926	0.804966	0.999896
ENSMUSG00000047067	Dusp28	dual specificity phosphatase 28 [Source:MGI Symbol;Acc:MGI:1914696]	24.8053	0.0361453	0.0495676	0.60965	0.542094	0.999896
ENSMUSG00000097251	5033417F24Rik	RIKEN cDNA 5033417F24 gene [Source:MGI Symbol;Acc:MGI:1923245]	9.10431	-0.00233052	0.0322718	-0.0407887	0.967464	0.999896
ENSMUSG00000026269	Rnpepl1	arginyl aminopeptidase (aminopeptidase B)-like 1 [Source:MGI Symbol;Acc:MGI:1914170]	135.412	0.0551623	0.0789558	0.685027	0.493327	0.999896
ENSMUSG00000026270	Capn10	calpain 10 [Source:MGI Symbol;Acc:MGI:1344392]	36.0295	0.0426289	0.0569659	0.688336	0.491241	0.999896
ENSMUSG00000026271	Gpr35	G protein-coupled receptor 35 [Source:MGI Symbol;Acc:MGI:1929509]	17.9779	-0.00117431	0.0445816	-0.124889	0.900611	0.999896
ENSMUSG00000014602	Kif1a	kinesin family member 1A [Source:MGI Symbol;Acc:MGI:108391]	10366	0.0302162	0.0823835	0.357936	0.720392	0.999896
ENSMUSG00000084989	Crocc2	ciliary rootlet coiled-coil, rootletin family member 2 [Source:MGI Symbol;Acc:MGI:3045962]	4.94528	0.0174631	0.0248013	0.802249	0.422409	0.999896
ENSMUSG00000047793	Sned1	sushi, nidogen and EGF-like domains 1 [Source:MGI Symbol;Acc:MGI:3045960]	107.353	-0.0290143	0.0760104	-0.395067	0.692793	0.999896
ENSMUSG00000026273	Mterf4	mitochondrial transcription termination factor 4 [Source:MGI Symbol;Acc:MGI:1918355]	60.0021	-0.0561175	0.0670522	-0.841518	0.400058	0.999896
ENSMUSG00000100351	Gm7867	predicted gene 7867 [Source:MGI Symbol;Acc:MGI:3644627]	6.02488	0.00339105	0.0258364	0.294661	0.768253	0.999896
ENSMUSG00000026274	Pask	PAS domain containing serine/threonine kinase [Source:MGI Symbol;Acc:MGI:2155936]	25.1761	0.00830784	0.0511175	0.14215	0.886961	0.999896
ENSMUSG00000026275	Ppp1r7	protein phosphatase 1, regulatory subunit 7 [Source:MGI Symbol;Acc:MGI:1913635]	1084.13	-0.0101335	0.0840772	-0.126171	0.899596	0.999896
ENSMUSG00000034107	Ano7	anoctamin 7 [Source:MGI Symbol;Acc:MGI:3052714]	4.94574	-0.00619401	0.0255435	-0.283879	0.776503	0.999896
ENSMUSG00000034088	Hdlbp	high density lipoprotein (HDL) binding protein [Source:MGI Symbol;Acc:MGI:99256]	1776.82	-0.0128064	0.0825311	-0.154535	0.877188	0.999896
ENSMUSG00000026276	Septin2	septin 2 [Source:MGI Symbol;Acc:MGI:97298]	32.8328	0.0307462	0.0559413	0.611733	0.540714	0.999896
ENSMUSG00000034066	Farp2	FERM, RhoGEF and pleckstrin domain protein 2 [Source:MGI Symbol;Acc:MGI:2385126]	100.777	0.0406992	0.0759075	0.530783	0.595569	0.999896
ENSMUSG00000103854	Gm37250	predicted gene, 37250 [Source:MGI Symbol;Acc:MGI:5610478]	10.8315	0.0386322	0.0358884	1.10874	0.267543	0.999896
ENSMUSG00000026277	Stk25	serine/threonine kinase 25 (yeast) [Source:MGI Symbol;Acc:MGI:1891699]	676.89	0.057411	0.0845921	0.674165	0.500206	0.999896
ENSMUSG00000026278	Bok	BCL2-related ovarian killer [Source:MGI Symbol;Acc:MGI:1858494]	58.3716	0.0458525	0.0623275	0.795777	0.426162	0.999896
ENSMUSG00000026279	Thap4	THAP domain containing 4 [Source:MGI Symbol;Acc:MGI:1914276]	91.1694	-0.0165507	0.0709983	-0.291452	0.770706	0.999896
ENSMUSG00000026280	Atg4b	autophagy related 4B, cysteine peptidase [Source:MGI Symbol;Acc:MGI:1913865]	109.344	-0.0235728	0.0749285	-0.367872	0.712968	0.999896
ENSMUSG00000026281	Dtymk	deoxythymidylate kinase [Source:MGI Symbol;Acc:MGI:108396]	67.6031	0.0723908	0.0697206	1.02917	0.303402	0.999896
ENSMUSG00000026283	Ing5	inhibitor of growth family, member 5 [Source:MGI Symbol;Acc:MGI:1922816]	108.343	-0.0430081	0.0759689	-0.598217	0.549695	0.999896
ENSMUSG00000073609	D2hgdh	D-2-hydroxyglutarate dehydrogenase [Source:MGI Symbol;Acc:MGI:2138209]	44.8957	0.00152071	0.062245	0.0176114	0.985949	0.999896
ENSMUSG00000034000	Neu4	sialidase 4 [Source:MGI Symbol;Acc:MGI:2661364]	88.359	-0.0157605	0.0685906	-0.325779	0.744592	0.999896
ENSMUSG00000100347	Gm7895	predicted gene 7895 [Source:MGI Symbol;Acc:MGI:3648340]	5.42162	0.0113552	0.0263472	0.619207	0.53578	0.999896
ENSMUSG00000051185	Fam174a	family with sequence similarity 174, member A [Source:MGI Symbol;Acc:MGI:1914948]	141.639	-0.0562868	0.0786228	-0.721984	0.470305	0.999896
ENSMUSG00000081051	Gm15427	predicted pseudogene 15427 [Source:MGI Symbol;Acc:MGI:3642341]	31.0919	-0.00613353	0.0540302	-0.00829259	0.993384	0.999896
ENSMUSG00000040710	St8sia4	ST8 alpha-N-acetyl-neuraminide alpha-2,8-sialyltransferase 4 [Source:MGI Symbol;Acc:MGI:106018]	228.721	0.0820537	0.0822693	0.977646	0.328249	0.999896
ENSMUSG00000040693	Slco4c1	solute carrier organic anion transporter family, member 4C1 [Source:MGI Symbol;Acc:MGI:2442784]	40.9643	-0.0848174	0.0586224	-1.3944	0.163197	0.999896
ENSMUSG00000097814	Panct2	pluripotency-associated noncoding transcript 2 [Source:MGI Symbol;Acc:MGI:3643517]	25.4772	0.0119732	0.0489138	0.286222	0.774708	0.999896
ENSMUSG00000044768	Macir	macrophage immunometabolism regulator [Source:MGI Symbol;Acc:MGI:1277184]	274.838	-0.0793259	0.0842031	-0.943823	0.34526	0.999896
ENSMUSG00000040648	Ppip5k2	diphosphoinositol pentakisphosphate kinase 2 [Source:MGI Symbol;Acc:MGI:2142810]	336.004	-0.0497612	0.084676	-0.587666	0.556757	0.999896
ENSMUSG00000026333	Gin1	gypsy retrotransposon integrase 1 [Source:MGI Symbol;Acc:MGI:2182036]	105.874	0.0498319	0.0756531	0.718823	0.47225	0.999896
ENSMUSG00000026335	Pam	peptidylglycine alpha-amidating monooxygenase [Source:MGI Symbol;Acc:MGI:97475]	489.046	0.0841777	0.0844482	0.962782	0.335657	0.999896
ENSMUSG00000104140	Gm37140	predicted gene, 37140 [Source:MGI Symbol;Acc:MGI:5610368]	52.949	-0.0312904	0.0649006	-0.516318	0.605632	0.999896
ENSMUSG00000089706	B230216N24Rik	RIKEN cDNA B230216N24 gene [Source:MGI Symbol;Acc:MGI:1925853]	57.3215	0.0477635	0.0635515	0.801957	0.422578	0.999896
ENSMUSG00000067028	Cntnap5b	contactin associated protein-like 5B [Source:MGI Symbol;Acc:MGI:3664583]	271.159	-0.0765782	0.08405	-0.920147	0.357496	0.999896
ENSMUSG00000050840	Cdh20	cadherin 20 [Source:MGI Symbol;Acc:MGI:1346069]	199.733	0.0522234	0.0814357	0.617694	0.536777	0.999896
ENSMUSG00000103991	Gm38031	predicted gene, 38031 [Source:MGI Symbol;Acc:MGI:5611259]	13.7264	0.025726	0.0394619	0.769224	0.44176	0.999896
ENSMUSG00000103060	Gm36969	predicted gene, 36969 [Source:MGI Symbol;Acc:MGI:5610197]	10.4264	-0.00248749	0.0315276	0.14271	0.886519	0.999896
ENSMUSG00000047496	Rnf152	ring finger protein 152 [Source:MGI Symbol;Acc:MGI:2443787]	146.159	-0.139311	0.0785857	-1.72325	0.0848442	0.999896
ENSMUSG00000056536	Pign	phosphatidylinositol glycan anchor biosynthesis, class N [Source:MGI Symbol;Acc:MGI:1351629]	188.652	0.00465111	0.0813655	0.0418465	0.966621	0.999896
ENSMUSG00000026319	Relch	RAB11 binding and LisH domain, coiled-coil and HEAT repeat containing [Source:MGI Symbol;Acc:MGI:1922832]	1157.57	-0.0600244	0.0833973	-0.718246	0.472606	0.999896
ENSMUSG00000104044	Gm37566	predicted gene, 37566 [Source:MGI Symbol;Acc:MGI:5610794]	24.6134	0.0423939	0.0495579	0.753435	0.451188	0.999896
ENSMUSG00000026321	Tnfrsf11a	tumor necrosis factor receptor superfamily, member 11a, NFKB activator [Source:MGI Symbol;Acc:MGI:1314891]	53.4521	0.0106386	0.0642968	0.136162	0.891693	0.999896
ENSMUSG00000099843	Gm7160	predicted gene 7160 [Source:MGI Symbol;Acc:MGI:3646078]	6.48914	0.0090981	0.0284904	0.231907	0.816611	0.999896
ENSMUSG00000038866	Zcchc2	zinc finger, CCHC domain containing 2 [Source:MGI Symbol;Acc:MGI:2444114]	277.133	-0.0261741	0.0842898	-0.308662	0.757579	0.999896
ENSMUSG00000102501	Gm37372	predicted gene, 37372 [Source:MGI Symbol;Acc:MGI:5610600]	6.45078	-0.00380313	0.028839	-0.152818	0.878541	0.999896
ENSMUSG00000097612	Gm26509	predicted gene, 26509 [Source:MGI Symbol;Acc:MGI:5477003]	12.0037	-0.0403438	0.0375805	-1.12132	0.26215	0.999896
ENSMUSG00000101583	Gm20753	predicted gene, 20753 [Source:MGI Symbol;Acc:MGI:5434109]	4.80952	-0.00663647	0.0251427	-0.369397	0.711832	0.999896
ENSMUSG00000044340	Phlpp1	PH domain and leucine rich repeat protein phosphatase 1 [Source:MGI Symbol;Acc:MGI:2138327]	1222.6	0.0281298	0.0833002	0.338163	0.73524	0.999896
ENSMUSG00000103291	Gm38235	predicted gene, 38235 [Source:MGI Symbol;Acc:MGI:5611463]	66.5362	-0.0548545	0.0672622	-0.890007	0.373462	0.999896
ENSMUSG00000057329	Bcl2	B cell leukemia/lymphoma 2 [Source:MGI Symbol;Acc:MGI:88138]	282.748	0.0271177	0.0840777	0.329922	0.741459	0.999896
ENSMUSG00000009905	Kdsr	3-ketodihydrosphingosine reductase [Source:MGI Symbol;Acc:MGI:1918000]	213.582	0.0128268	0.0824871	0.130717	0.895999	0.999896
ENSMUSG00000009907	Vps4b	vacuolar protein sorting 4B [Source:MGI Symbol;Acc:MGI:1100499]	389.259	0.0158286	0.0847352	0.177295	0.859277	0.999896
ENSMUSG00000026315	Serpinb8	serine (or cysteine) peptidase inhibitor, clade B, member 8 [Source:MGI Symbol;Acc:MGI:894657]	29.2651	-0.0494288	0.0503131	-0.881841	0.377863	0.999896
ENSMUSG00000026312	Cdh7	cadherin 7, type 2 [Source:MGI Symbol;Acc:MGI:2442792]	116.549	-0.0465636	0.0697647	-0.729518	0.465685	0.999896
ENSMUSG00000047216	Cdh19	cadherin 19, type 2 [Source:MGI Symbol;Acc:MGI:3588198]	40.2994	-0.0144379	0.0594514	-0.294047	0.768722	0.999896
ENSMUSG00000102788	Gm38255	predicted gene, 38255 [Source:MGI Symbol;Acc:MGI:5611483]	5.49688	-0.0110334	0.026264	-0.624875	0.532053	0.999896
ENSMUSG00000102160	Gm36944	predicted gene, 36944 [Source:MGI Symbol;Acc:MGI:5610172]	6.44683	0.0082282	0.0280511	0.516373	0.605594	0.999896
ENSMUSG00000038702	Dsel	dermatan sulfate epimerase-like [Source:MGI Symbol;Acc:MGI:2442948]	137.885	-0.189787	0.0790548	-2.37103	0.0177385	0.999896
ENSMUSG00000101054	Gm18406	predicted gene, 18406 [Source:MGI Symbol;Acc:MGI:5010591]	12.6021	-0.00246255	0.0383847	-0.113644	0.90952	0.999896
ENSMUSG00000097648	9330185C12Rik	RIKEN cDNA 9330185C12 gene [Source:MGI Symbol;Acc:MGI:1924761]	10.8786	-0.0305655	0.0360801	-0.810187	0.417833	0.999896
ENSMUSG00000070695	Cntnap5a	contactin associated protein-like 5A [Source:MGI Symbol;Acc:MGI:3643623]	383.95	-0.0815968	0.0848592	-0.963967	0.335063	0.999896
ENSMUSG00000026374	Tsn	translin [Source:MGI Symbol;Acc:MGI:109263]	491.884	-0.0487157	0.0844529	-0.570423	0.568391	0.999896
ENSMUSG00000026377	Nifk	nucleolar protein interacting with the FHA domain of MKI67 [Source:MGI Symbol;Acc:MGI:1915199]	213.661	-0.0710558	0.0815083	-0.815463	0.414807	0.999896
ENSMUSG00000064302	Clasp1	CLIP associating protein 1 [Source:MGI Symbol;Acc:MGI:1923957]	1301.92	0.0263342	0.0838245	0.32049	0.748597	0.999896
ENSMUSG00000100770	Gm28466	predicted gene 28466 [Source:MGI Symbol;Acc:MGI:5579172]	12.6875	0.0109082	0.0375725	0.472237	0.636757	0.999896
ENSMUSG00000026380	Tfcp2l1	transcription factor CP2-like 1 [Source:MGI Symbol;Acc:MGI:2444691]	61.4302	0.0413841	0.0611994	0.55201	0.580941	0.999896
ENSMUSG00000048402	Gli2	GLI-Kruppel family member GLI2 [Source:MGI Symbol;Acc:MGI:95728]	30.8373	0.00397865	0.0527096	-0.0797751	0.936416	0.999896
ENSMUSG00000037035	Inhbb	inhibin beta-B [Source:MGI Symbol;Acc:MGI:96571]	55.9851	-0.0134869	0.0623128	-0.482206	0.62966	0.999896
ENSMUSG00000004451	Ralb	v-ral simian leukemia viral oncogene B [Source:MGI Symbol;Acc:MGI:1927244]	83.0508	-0.00685587	0.0714838	-0.110615	0.911922	0.999896
ENSMUSG00000098923	Tmem185b	transmembrane protein 185B [Source:MGI Symbol;Acc:MGI:1917634]	28.979	0.0320569	0.0524572	0.684165	0.493871	0.999896
ENSMUSG00000026383	Epb41l5	erythrocyte membrane protein band 4.1 like 5 [Source:MGI Symbol;Acc:MGI:103006]	104.031	0.00261608	0.0754557	-0.0131118	0.989539	0.999896
ENSMUSG00000026384	Ptpn4	protein tyrosine phosphatase, non-receptor type 4 [Source:MGI Symbol;Acc:MGI:1099792]	2132.28	-0.0873104	0.0830263	-1.04914	0.294116	0.999896
ENSMUSG00000103146	Gm37745	predicted gene, 37745 [Source:MGI Symbol;Acc:MGI:5610973]	41.0097	-0.0236652	0.0530302	-0.638992	0.522828	0.999896
ENSMUSG00000036975	Tmem177	transmembrane protein 177 [Source:MGI Symbol;Acc:MGI:1913593]	37.547	0.0259484	0.0579766	0.487195	0.62612	0.999896
ENSMUSG00000026385	Dbi	diazepam binding inhibitor [Source:MGI Symbol;Acc:MGI:94865]	505.395	0.0681196	0.0842953	0.765218	0.444142	0.999896
ENSMUSG00000026388	3110009E18Rik	RIKEN cDNA 3110009E18 gene [Source:MGI Symbol;Acc:MGI:1920353]	9.00848	-0.027288	0.031606	-0.919764	0.357696	0.999896
ENSMUSG00000026389	Steap3	STEAP family member 3 [Source:MGI Symbol;Acc:MGI:1915678]	14.5668	0.011635	0.0409894	0.329472	0.741799	0.999896
ENSMUSG00000097881	Celrr	cerebellum expressed regulatory RNA [Source:MGI Symbol;Acc:MGI:2685664]	24.4907	0.0260474	0.0501772	0.520567	0.602668	0.999896
ENSMUSG00000003721	Insig2	insulin induced gene 2 [Source:MGI Symbol;Acc:MGI:1920249]	251.767	-0.0160968	0.0838857	-0.181699	0.855819	0.999896
ENSMUSG00000104253	Gm37174	predicted gene, 37174 [Source:MGI Symbol;Acc:MGI:5610402]	5.43843	0.00963318	0.0256689	0.775343	0.438137	0.999896
ENSMUSG00000026339	Ccdc93	coiled-coil domain containing 93 [Source:MGI Symbol;Acc:MGI:1918079]	261.275	0.0346724	0.0834565	0.405432	0.68516	0.999896
ENSMUSG00000083582	Gm15393	predicted gene 15393 [Source:MGI Symbol;Acc:MGI:3705387]	5.46676	0.000162993	0.0267295	0.00134799	0.998924	0.999896
ENSMUSG00000050534	Htr5b	5-hydroxytryptamine (serotonin) receptor 5B [Source:MGI Symbol;Acc:MGI:96284]	60.5878	-0.0252037	0.0649226	-0.353357	0.723821	0.999896
ENSMUSG00000001674	Ddx18	DEAD box helicase 18 [Source:MGI Symbol;Acc:MGI:1914192]	91.5033	0.0397807	0.0745787	0.521408	0.602083	0.999896
ENSMUSG00000036815	Dpp10	dipeptidylpeptidase 10 [Source:MGI Symbol;Acc:MGI:2442409]	376.792	0.00305474	0.0588657	0.0346005	0.972398	0.999896
ENSMUSG00000102801	Gm37478	predicted gene, 37478 [Source:MGI Symbol;Acc:MGI:5610706]	10.9827	-0.000514393	0.0344138	0.103407	0.91764	0.999896
ENSMUSG00000101994	Gm18875	predicted gene, 18875 [Source:MGI Symbol;Acc:MGI:5011060]	5.70331	0.00856066	0.0245012	0.689423	0.490557	0.999896
ENSMUSG00000102940	Gm37551	predicted gene, 37551 [Source:MGI Symbol;Acc:MGI:5610779]	8.19635	-0.0125453	0.0309087	-0.327402	0.743364	0.999896
ENSMUSG00000103914	Gm38073	predicted gene, 38073 [Source:MGI Symbol;Acc:MGI:5611301]	12.271	-0.00922407	0.0319102	0.380791	0.703358	0.999896
ENSMUSG00000100851	NA	NA	12.6937	-0.0224921	0.0330065	-0.268629	0.788215	0.999896
ENSMUSG00000101006	Gm28299	predicted gene 28299 [Source:MGI Symbol;Acc:MGI:5579005]	6.65102	-0.0102896	0.0255462	-0.0502364	0.959934	0.999896
ENSMUSG00000026341	Actr3	ARP3 actin-related protein 3 [Source:MGI Symbol;Acc:MGI:1921367]	4150.61	-0.0379649	0.0846929	-0.452947	0.650587	0.999896
ENSMUSG00000026342	Slc35f5	solute carrier family 35, member F5 [Source:MGI Symbol;Acc:MGI:1921400]	267.672	-0.0241881	0.083746	-0.327617	0.743201	0.999896
ENSMUSG00000026344	Lypd1	Ly6/Plaur domain containing 1 [Source:MGI Symbol;Acc:MGI:1919835]	598.126	-0.093841	0.0846558	-1.10929	0.267304	0.999896
ENSMUSG00000049690	Nckap5	NCK-associated protein 5 [Source:MGI Symbol;Acc:MGI:2686394]	241.731	-0.0124948	0.0837802	-0.129643	0.896849	0.999896
ENSMUSG00000104519	Gm37161	predicted gene, 37161 [Source:MGI Symbol;Acc:MGI:5610389]	5.99642	-0.00299816	0.0248233	0.288676	0.77283	0.999896
ENSMUSG00000036155	Mgat5	mannoside acetylglucosaminyltransferase 5 [Source:MGI Symbol;Acc:MGI:894701]	770.528	0.0223683	0.0849066	0.269096	0.787855	0.999896
ENSMUSG00000104378	Gm37510	predicted gene, 37510 [Source:MGI Symbol;Acc:MGI:5610738]	13.4328	0.0300511	0.0387872	0.798513	0.424573	0.999896
ENSMUSG00000026347	Tmem163	transmembrane protein 163 [Source:MGI Symbol;Acc:MGI:1919410]	140.263	-0.0324355	0.079025	-0.39192	0.695118	0.999896
ENSMUSG00000026348	Acmsd	amino carboxymuconate semialdehyde decarboxylase [Source:MGI Symbol;Acc:MGI:2386323]	15.5221	0.00473225	0.0421241	0.0977815	0.922106	0.999896
ENSMUSG00000026349	Ccnt2	cyclin T2 [Source:MGI Symbol;Acc:MGI:1920199]	740.686	-0.0870617	0.084729	-1.03167	0.302229	0.999896
ENSMUSG00000051590	Map3k19	mitogen-activated protein kinase kinase kinase 19 [Source:MGI Symbol;Acc:MGI:1203481]	84.6223	0.00866027	0.0727694	0.0828652	0.933959	0.999896
ENSMUSG00000036104	Rab3gap1	RAB3 GTPase activating protein subunit 1 [Source:MGI Symbol;Acc:MGI:2445001]	338.396	0.0654384	0.0846594	0.775525	0.43803	0.999896
ENSMUSG00000036086	Zranb3	zinc finger, RAN-binding domain containing 3 [Source:MGI Symbol;Acc:MGI:1918362]	56.1952	-0.0064812	0.0659673	-0.138191	0.89009	0.999896
ENSMUSG00000099760	Gm28800	predicted gene 28800 [Source:MGI Symbol;Acc:MGI:5579506]	7.60851	-0.0206122	0.030599	-0.692262	0.488773	0.999896
ENSMUSG00000104164	Gm38248	predicted gene, 38248 [Source:MGI Symbol;Acc:MGI:5611476]	10.7877	0.0200685	0.0359484	0.499455	0.617459	0.999896
ENSMUSG00000056211	R3hdm1	R3H domain containing 1 [Source:MGI Symbol;Acc:MGI:2448514]	5484.36	0.00897413	0.0814248	0.111729	0.911038	0.999896
ENSMUSG00000104239	Gm37588	predicted gene, 37588 [Source:MGI Symbol;Acc:MGI:5610816]	9.68153	-0.026223	0.0336559	-0.930388	0.35217	0.999896
ENSMUSG00000102179	Gm37868	predicted gene, 37868 [Source:MGI Symbol;Acc:MGI:5611096]	52.2302	0.130646	0.0629657	2.12616	0.0334901	0.999896
ENSMUSG00000103497	Gm37407	predicted gene, 37407 [Source:MGI Symbol;Acc:MGI:5610635]	14.7551	0.0409655	0.039914	0.893884	0.371384	0.999896
ENSMUSG00000065520	Mir128-1	microRNA 128-1 [Source:MGI Symbol;Acc:MGI:2676813]	22.215	-0.0211963	0.048128	-0.457356	0.647415	0.999896
ENSMUSG00000026353	Ubxn4	UBX domain protein 4 [Source:MGI Symbol;Acc:MGI:1915062]	1567.62	0.00518746	0.0832895	0.0549314	0.956193	0.999896
ENSMUSG00000026354	Lct	lactase [Source:MGI Symbol;Acc:MGI:104576]	121.206	0.018633	0.0409347	0.206895	0.836092	0.999896
ENSMUSG00000026355	Mcm6	minichromosome maintenance complex component 6 [Source:MGI Symbol;Acc:MGI:1298227]	36.0721	-0.0103861	0.0573281	-0.187173	0.851525	0.999896
ENSMUSG00000026356	Dars	aspartyl-tRNA synthetase [Source:MGI Symbol;Acc:MGI:2442544]	396.151	0.00229317	0.0839247	0.00765153	0.993895	0.999896
ENSMUSG00000100078	Gm6170	predicted gene 6170 [Source:MGI Symbol;Acc:MGI:3643368]	5.47239	-0.00512797	0.026826	-0.148004	0.88234	0.999896
ENSMUSG00000042581	Thsd7b	thrombospondin, type I, domain containing 7B [Source:MGI Symbol;Acc:MGI:2443925]	84.5157	-0.00165657	0.0718474	-0.0545322	0.956511	0.999896
ENSMUSG00000103742	Gm38240	predicted gene, 38240 [Source:MGI Symbol;Acc:MGI:5611468]	8.27698	0.00848538	0.0318603	0.356489	0.721475	0.999896
ENSMUSG00000102800	Gm37479	predicted gene, 37479 [Source:MGI Symbol;Acc:MGI:5610707]	8.01374	-0.0125077	0.03107	-0.309229	0.757147	0.999896
ENSMUSG00000086825	Gm15675	predicted gene 15675 [Source:MGI Symbol;Acc:MGI:3783117]	10.8197	-0.0139169	0.0346638	-0.32462	0.745469	0.999896
ENSMUSG00000026399	Cd55	CD55 molecule, decay accelerating factor for complement [Source:MGI Symbol;Acc:MGI:104850]	91.6937	-0.0800508	0.0727436	-1.04457	0.296224	0.999896
ENSMUSG00000085526	Gm16083	predicted gene 16083 [Source:MGI Symbol;Acc:MGI:3802163]	14.7888	0.0191166	0.0401625	0.623022	0.53327	0.999896
ENSMUSG00000102139	Gm37109	predicted gene, 37109 [Source:MGI Symbol;Acc:MGI:5610337]	8.02848	-0.0156857	0.0287782	-0.930777	0.351969	0.999896
ENSMUSG00000026405	C4bp	complement component 4 binding protein [Source:MGI Symbol;Acc:MGI:88229]	16.159	0.0084141	0.0427486	0.277172	0.781648	0.999896
ENSMUSG00000101904	Gm29427	predicted gene 29427 [Source:MGI Symbol;Acc:MGI:5580133]	5.2216	0.0243198	0.0260416	0.978067	0.328041	0.999896
ENSMUSG00000100257	C4bp-ps1	complement component 4 binding protein, pseudogene 1 [Source:MGI Symbol;Acc:MGI:99594]	7.77771	-0.0150934	0.0295574	-0.686225	0.492572	0.999896
ENSMUSG00000026409	Pfkfb2	6-phosphofructo-2-kinase/fructose-2,6-biphosphatase 2 [Source:MGI Symbol;Acc:MGI:107815]	293.642	-0.0625348	0.0843459	-0.755059	0.450214	0.999896
ENSMUSG00000046404	Yod1	YOD1 deubiquitinase [Source:MGI Symbol;Acc:MGI:2442596]	398.072	-0.0721782	0.0848266	-0.864939	0.387072	0.999896
ENSMUSG00000104515	Gm37163	predicted gene, 37163 [Source:MGI Symbol;Acc:MGI:5610391]	13.8744	-0.0203576	0.0401525	-0.478072	0.632599	0.999896
ENSMUSG00000042510	AA986860	expressed sequence AA986860 [Source:MGI Symbol;Acc:MGI:2138143]	33.8773	0.00523919	0.0567892	0.110658	0.911887	0.999896
ENSMUSG00000016528	Mapkapk2	MAP kinase-activated protein kinase 2 [Source:MGI Symbol;Acc:MGI:109298]	62.4423	-0.00741512	0.0667991	-0.217047	0.828172	0.999896
ENSMUSG00000102856	Gm37084	predicted gene, 37084 [Source:MGI Symbol;Acc:MGI:5610312]	13.1731	0.0205208	0.0384497	0.437306	0.66189	0.999896
ENSMUSG00000016526	Dyrk3	dual-specificity tyrosine-(Y)-phosphorylation regulated kinase 3 [Source:MGI Symbol;Acc:MGI:1330300]	69.1612	-0.0484581	0.0686109	-0.763894	0.44493	0.999896
ENSMUSG00000026427	Eif2d	eukaryotic translation initiation factor 2D [Source:MGI Symbol;Acc:MGI:109342]	77.9081	0.0739806	0.0712425	1.05654	0.290723	0.999896
ENSMUSG00000026430	Rassf5	Ras association (RalGDS/AF-6) domain family member 5 [Source:MGI Symbol;Acc:MGI:1926375]	67.1771	0.068973	0.0685138	0.943245	0.345555	0.999896
ENSMUSG00000042349	Ikbke	inhibitor of kappaB kinase epsilon [Source:MGI Symbol;Acc:MGI:1929612]	13.8046	0.0107038	0.0403283	0.270227	0.786985	0.999896
ENSMUSG00000026425	Srgap2	SLIT-ROBO Rho GTPase activating protein 2 [Source:MGI Symbol;Acc:MGI:109605]	544.087	0.119984	0.0848377	1.4125	0.157802	0.999896
ENSMUSG00000104060	Gm37954	predicted gene, 37954 [Source:MGI Symbol;Acc:MGI:5611182]	27.4626	0.0332082	0.051426	0.856215	0.391879	0.999896
ENSMUSG00000101778	Gm29488	predicted gene 29488 [Source:MGI Symbol;Acc:MGI:5580194]	15.4787	0.0322332	0.0413642	0.762344	0.445855	0.999896
ENSMUSG00000052688	Rab7b	RAB7B, member RAS oncogene family [Source:MGI Symbol;Acc:MGI:2442295]	25.0167	0.0612841	0.0502734	1.22168	0.221827	0.999896
ENSMUSG00000042251	Pm20d1	peptidase M20 domain containing 1 [Source:MGI Symbol;Acc:MGI:2442939]	11.2666	0.0189029	0.0356632	0.676871	0.498488	0.999896
ENSMUSG00000013275	Slc41a1	solute carrier family 41, member 1 [Source:MGI Symbol;Acc:MGI:2444823]	653.102	0.0105167	0.0847029	0.119066	0.905223	0.999896
ENSMUSG00000026433	Rab29	RAB29, member RAS oncogene family [Source:MGI Symbol;Acc:MGI:2385107]	15.0619	-0.000281279	0.0372213	0.328159	0.742792	0.999896
ENSMUSG00000026434	Nucks1	nuclear casein kinase and cyclin-dependent kinase substrate 1 [Source:MGI Symbol;Acc:MGI:1934811]	1757.12	-0.100763	0.0827375	-1.21811	0.223182	0.999896
ENSMUSG00000103569	Gm38067	predicted gene, 38067 [Source:MGI Symbol;Acc:MGI:5611295]	7.26407	-0.0198693	0.0293886	-0.638687	0.523027	0.999896
ENSMUSG00000026435	Slc45a3	solute carrier family 45, member 3 [Source:MGI Symbol;Acc:MGI:1922082]	8.96009	-0.0141561	0.0331124	-0.33169	0.740123	0.999896
ENSMUSG00000026436	Elk4	ELK4, member of ETS oncogene family [Source:MGI Symbol;Acc:MGI:102853]	905.233	0.015581	0.0846968	0.181364	0.856082	0.999896
ENSMUSG00000059149	Mfsd4a	major facilitator superfamily domain containing 4A [Source:MGI Symbol;Acc:MGI:2442786]	675.892	0.0137009	0.0846205	0.170191	0.86486	0.999896
ENSMUSG00000103966	Gm37120	predicted gene, 37120 [Source:MGI Symbol;Acc:MGI:5610348]	34.0629	0.0310037	0.0557924	0.447969	0.654176	0.999896
ENSMUSG00000026437	Cdk18	cyclin-dependent kinase 18 [Source:MGI Symbol;Acc:MGI:97518]	55.4218	0.0366842	0.0644115	0.543026	0.587112	0.999896
ENSMUSG00000079330	Lemd1	LEM domain containing 1 [Source:MGI Symbol;Acc:MGI:1922403]	7.28574	0.00179901	0.029513	-0.14757	0.882682	0.999896
ENSMUSG00000042115	Klhdc8a	kelch domain containing 8A [Source:MGI Symbol;Acc:MGI:2442630]	27.4777	-0.0309621	0.0486965	-0.743576	0.457133	0.999896
ENSMUSG00000009772	Nuak2	NUAK family, SNF1-like kinase, 2 [Source:MGI Symbol;Acc:MGI:1921387]	8.95444	-0.0189037	0.0324408	-0.770002	0.441299	0.999896
ENSMUSG00000100658	F730311O21Rik	RIKEN cDNA F730311O21 gene [Source:MGI Symbol;Acc:MGI:3643355]	7.10443	0.0177447	0.0294695	0.788617	0.430336	0.999896
ENSMUSG00000042066	Tmcc2	transmembrane and coiled-coil domains 2 [Source:MGI Symbol;Acc:MGI:1916125]	264.178	0.0224133	0.0829968	0.23015	0.817976	0.999896
ENSMUSG00000042046	Dstyk	dual serine/threonine and tyrosine protein kinase [Source:MGI Symbol;Acc:MGI:1925064]	444.465	-0.00452092	0.0849303	-0.0506827	0.959578	0.999896
ENSMUSG00000097760	6030442K20Rik	RIKEN cDNA 6030442K20 gene [Source:MGI Symbol;Acc:MGI:1925126]	17.5002	-0.0211027	0.0433499	-0.417624	0.676222	0.999896
ENSMUSG00000026439	Rbbp5	retinoblastoma binding protein 5, histone lysine methyltransferase complex subunit [Source:MGI Symbol;Acc:MGI:1918367]	476.444	0.0253943	0.0848944	0.29874	0.765138	0.999896
ENSMUSG00000048174	Tmem81	transmembrane protein 81 [Source:MGI Symbol;Acc:MGI:1921876]	16.612	-0.0447233	0.0422926	-0.997347	0.318596	0.999896
ENSMUSG00000053024	Cntn2	contactin 2 [Source:MGI Symbol;Acc:MGI:104518]	493.475	-0.0481527	0.0848828	-0.571041	0.567972	0.999896
ENSMUSG00000026442	Nfasc	neurofascin [Source:MGI Symbol;Acc:MGI:104753]	6089.53	0.0173915	0.0821764	0.213161	0.831202	0.999896
ENSMUSG00000101126	Gm10538	predicted gene 10538 [Source:MGI Symbol;Acc:MGI:3642693]	11.9219	-0.00905625	0.0359144	-0.320351	0.748702	0.999896
ENSMUSG00000026443	Lrrn2	leucine rich repeat protein 2, neuronal [Source:MGI Symbol;Acc:MGI:106037]	481.038	0.061076	0.0849093	0.715836	0.474093	0.999896
ENSMUSG00000102709	Gm38308	predicted gene, 38308 [Source:MGI Symbol;Acc:MGI:5611536]	38.8166	-0.048477	0.0578978	-0.88148	0.378058	0.999896
ENSMUSG00000054387	Mdm4	transformed mouse 3T3 cell double minute 4 [Source:MGI Symbol;Acc:MGI:107934]	1722.86	-0.0640498	0.0826999	-0.778295	0.436395	0.999896
ENSMUSG00000026447	Pik3c2b	phosphatidylinositol-4-phosphate 3-kinase catalytic subunit type 2 beta [Source:MGI Symbol;Acc:MGI:2685045]	207.94	0.000153459	0.0819123	0.0373077	0.97024	0.999896
ENSMUSG00000102425	Gm26616	predicted gene, 26616 [Source:MGI Symbol;Acc:MGI:5477110]	7.09442	0.00311422	0.0296845	0.157995	0.874461	0.999896
ENSMUSG00000046062	Ppp1r15b	protein phosphatase 1, regulatory subunit 15B [Source:MGI Symbol;Acc:MGI:2444211]	631.881	-0.0515637	0.0847423	-0.603951	0.545876	0.999896
ENSMUSG00000041757	Plekha6	pleckstrin homology domain containing, family A member 6 [Source:MGI Symbol;Acc:MGI:2388662]	441.244	-0.0170723	0.083791	-0.320739	0.748408	0.999896
ENSMUSG00000070643	Sox13	SRY (sex determining region Y)-box 13 [Source:MGI Symbol;Acc:MGI:98361]	12.0574	-0.0218899	0.0373848	-0.673965	0.500333	0.999896
ENSMUSG00000090553	Snrpe	small nuclear ribonucleoprotein E [Source:MGI Symbol;Acc:MGI:98346]	30.0006	0.015321	0.0537707	0.208618	0.834747	0.999896
ENSMUSG00000102976	Zc3h11a	zinc finger CCCH type containing 11A [Source:MGI Symbol;Acc:MGI:1917829]	169.199	-0.0721414	0.0806197	-0.88143	0.378085	0.999896
ENSMUSG00000094410	Zbed6	zinc finger, BED type containing 6 [Source:NCBI gene (formerly Entrezgene);Acc:667118]	92.0564	0.0142307	0.0743588	0.17669	0.859752	0.999896
ENSMUSG00000026463	Atp2b4	ATPase, Ca++ transporting, plasma membrane 4 [Source:MGI Symbol;Acc:MGI:88111]	441.282	0.0155533	0.0318923	0.238875	0.811202	0.999896
ENSMUSG00000041577	Prelp	proline arginine-rich end leucine-rich repeat [Source:MGI Symbol;Acc:MGI:2151110]	180.611	-0.00592593	0.0819962	-0.0411275	0.967194	0.999896
ENSMUSG00000020423	Btg2	BTG anti-proliferation factor 2 [Source:MGI Symbol;Acc:MGI:108384]	43.8308	0.0990148	0.061338	1.64159	0.100676	0.999896
ENSMUSG00000064246	Chil1	chitinase-like 1 [Source:MGI Symbol;Acc:MGI:1340899]	34.2661	-0.0239355	0.0554429	-0.489411	0.62455	0.999896
ENSMUSG00000042451	Mybph	myosin binding protein H [Source:MGI Symbol;Acc:MGI:1858196]	11.3835	-0.0120499	0.0353201	-0.496674	0.619419	0.999896
ENSMUSG00000042429	Adora1	adenosine A1 receptor [Source:MGI Symbol;Acc:MGI:99401]	1499.41	0.0187607	0.082962	0.22683	0.820556	0.999896
ENSMUSG00000026458	Ppfia4	protein tyrosine phosphatase, receptor type, f polypeptide (PTPRF), interacting protein (liprin), alpha 4 [Source:MGI Symbol;Acc:MGI:1915757]	134.872	0.00104093	0.0784371	-0.0577639	0.953937	0.999896
ENSMUSG00000042305	Tmem183a	transmembrane protein 183A [Source:MGI Symbol;Acc:MGI:1914729]	359.906	-0.0124273	0.0848475	-0.148567	0.881895	0.999896
ENSMUSG00000026456	Cyb5r1	cytochrome b5 reductase 1 [Source:MGI Symbol;Acc:MGI:1919267]	51.2213	0.0350782	0.063377	0.624958	0.531999	0.999896
ENSMUSG00000026457	Adipor1	adiponectin receptor 1 [Source:MGI Symbol;Acc:MGI:1919924]	407.585	-0.0118865	0.0846543	-0.140264	0.888452	0.999896
ENSMUSG00000026455	Klhl12	kelch-like 12 [Source:MGI Symbol;Acc:MGI:2385619]	412.559	-0.0465145	0.0847469	-0.59973	0.548686	0.999896
ENSMUSG00000042229	Rabif	RAB interacting factor [Source:MGI Symbol;Acc:MGI:2138605]	195.956	-0.0324603	0.0818784	-0.386002	0.699495	0.999896
ENSMUSG00000042207	Kdm5b	lysine (K)-specific demethylase 5B [Source:MGI Symbol;Acc:MGI:1922855]	787.071	0.000764362	0.0846286	0.000528977	0.999578	0.999896
ENSMUSG00000026452	Syt2	synaptotagmin II [Source:MGI Symbol;Acc:MGI:99666]	235.904	-0.00626619	0.0822406	-0.149004	0.881551	0.999896
ENSMUSG00000073557	Ppp1r12b	protein phosphatase 1, regulatory subunit 12B [Source:MGI Symbol;Acc:MGI:1916417]	698.486	0.0325356	0.0848445	0.405337	0.68523	0.999896
ENSMUSG00000103614	Gm37949	predicted gene, 37949 [Source:MGI Symbol;Acc:MGI:5611177]	36.3364	-0.0915496	0.0556982	-1.77174	0.0764376	0.999896
ENSMUSG00000103976	Gm37677	predicted gene, 37677 [Source:MGI Symbol;Acc:MGI:5610905]	60.8625	-0.0956329	0.0653976	-1.56132	0.118448	0.999896
ENSMUSG00000101168	Gm28892	predicted gene 28892 [Source:MGI Symbol;Acc:MGI:5579598]	6.67361	0.00927142	0.0289435	0.220486	0.825493	0.999896
ENSMUSG00000026429	Ube2t	ubiquitin-conjugating enzyme E2T [Source:MGI Symbol;Acc:MGI:1914446]	6.65647	-0.0263357	0.029088	-0.809494	0.418231	0.999896
ENSMUSG00000042793	Lgr6	leucine-rich repeat-containing G protein-coupled receptor 6 [Source:MGI Symbol;Acc:MGI:2441805]	29.5053	0.023189	0.0493002	0.32669	0.743902	0.999896
ENSMUSG00000026426	Arl8a	ADP-ribosylation factor-like 8A [Source:MGI Symbol;Acc:MGI:1915974]	415.611	-0.0504447	0.0849223	-0.610047	0.541831	0.999896
ENSMUSG00000087721	NA	NA	11.0604	0.0236912	0.0315695	0.264161	0.791656	0.999896
ENSMUSG00000085311	Gm15445	predicted gene 15445 [Source:MGI Symbol;Acc:MGI:3707341]	8.89706	-0.0371985	0.0332223	-1.16927	0.242295	0.999896
ENSMUSG00000026424	Gpr37l1	G protein-coupled receptor 37-like 1 [Source:MGI Symbol;Acc:MGI:1928503]	168.233	0.040384	0.0765909	0.500811	0.616504	0.999896
ENSMUSG00000079139	Gm4204	predicted gene 4204 [Source:MGI Symbol;Acc:MGI:3782381]	51.2199	-0.0217317	0.0622998	-0.326654	0.74393	0.999896
ENSMUSG00000041926	Rnpep	arginyl aminopeptidase (aminopeptidase B) [Source:MGI Symbol;Acc:MGI:2384902]	75.3817	0.0259769	0.070713	0.343828	0.730976	0.999896
ENSMUSG00000062580	Timm17a	translocase of inner mitochondrial membrane 17a [Source:MGI Symbol;Acc:MGI:1343131]	1110.88	-0.0474488	0.0835253	-0.566247	0.571226	0.999896
ENSMUSG00000048096	Lmod1	leiomodin 1 (smooth muscle) [Source:MGI Symbol;Acc:MGI:2135671]	10.8046	0.000224433	0.0361535	0.0390875	0.968821	0.999896
ENSMUSG00000041889	Shisa4	shisa family member 4 [Source:MGI Symbol;Acc:MGI:1924802]	228.983	0.0991137	0.0833108	1.14429	0.252503	0.999896
ENSMUSG00000041879	Ipo9	importin 9 [Source:MGI Symbol;Acc:MGI:1918944]	1069.31	0.0597748	0.0835762	0.715721	0.474163	0.999896
ENSMUSG00000009418	Nav1	neuron navigator 1 [Source:MGI Symbol;Acc:MGI:2183683]	2264.48	0.054975	0.0820423	0.670548	0.502509	0.999896
ENSMUSG00000102474	2610012C04Rik	RIKEN cDNA 2610012C04 gene [Source:MGI Symbol;Acc:MGI:1917549]	14.5418	0.00828406	0.0403829	0.281003	0.778708	0.999896
ENSMUSG00000104524	Gm37333	predicted gene, 37333 [Source:MGI Symbol;Acc:MGI:5610561]	12.0929	0.00866433	0.0373984	0.140968	0.887895	0.999896
ENSMUSG00000054412	Gm4793	predicted gene 4793 [Source:MGI Symbol;Acc:MGI:3646955]	9.46463	-0.00259044	0.0324755	0.0540474	0.956897	0.999896
ENSMUSG00000090399	NA	NA	15.8578	0.0379466	0.0420891	0.848699	0.396049	0.999896
ENSMUSG00000026421	Csrp1	cysteine and glycine-rich protein 1 [Source:MGI Symbol;Acc:MGI:88549]	891.737	0.0529562	0.0847971	0.632607	0.52699	0.999896
ENSMUSG00000041801	Phlda3	pleckstrin homology like domain, family A, member 3 [Source:MGI Symbol;Acc:MGI:1351485]	12.0715	0.023216	0.035186	0.245408	0.80614	0.999896
ENSMUSG00000026418	Tnni1	troponin I, skeletal, slow 1 [Source:MGI Symbol;Acc:MGI:105073]	6.36991	-0.0138478	0.0283934	-0.541576	0.588111	0.999896
ENSMUSG00000041782	Lad1	ladinin [Source:MGI Symbol;Acc:MGI:109343]	8.23297	0.0143141	0.0320225	0.393882	0.693668	0.999896
ENSMUSG00000026414	Tnnt2	troponin T2, cardiac [Source:MGI Symbol;Acc:MGI:104597]	21.491	0.0235876	0.0468513	0.429207	0.667773	0.999896
ENSMUSG00000026411	Tmem9	transmembrane protein 9 [Source:MGI Symbol;Acc:MGI:1913491]	142.33	-0.0056435	0.0791377	-0.105082	0.916311	0.999896
ENSMUSG00000041642	Kif21b	kinesin family member 21B [Source:MGI Symbol;Acc:MGI:109234]	714.408	0.0700455	0.0848687	0.80772	0.419252	0.999896
ENSMUSG00000087230	Mroh3	maestro heat-like repeat family member 3 [Source:MGI Symbol;Acc:MGI:1923672]	8.11478	-0.0293316	0.0302188	-1.21076	0.225989	0.999896
ENSMUSG00000041605	Inava	innate immunity activator [Source:MGI Symbol;Acc:MGI:1921579]	10.1553	0.00830403	0.0343821	0.260322	0.794616	0.999896
ENSMUSG00000097433	Gm26781	predicted gene, 26781 [Source:MGI Symbol;Acc:MGI:5477275]	77.8114	-0.0391877	0.0718125	-0.544927	0.585804	0.999896
ENSMUSG00000041570	Camsap2	calmodulin regulated spectrin-associated protein family, member 2 [Source:MGI Symbol;Acc:MGI:1922434]	6409.17	0.0187007	0.0825333	0.23215	0.816421	0.999896
ENSMUSG00000026404	Ddx59	DEAD box helicase 59 [Source:MGI Symbol;Acc:MGI:1915247]	29.3236	-0.00799243	0.0539324	-0.164	0.869731	0.999896
ENSMUSG00000041498	Kif14	kinesin family member 14 [Source:MGI Symbol;Acc:MGI:1098226]	10.1748	0.0339576	0.034199	0.885236	0.376029	0.999896
ENSMUSG00000041483	Zfp281	zinc finger protein 281 [Source:MGI Symbol;Acc:MGI:3029290]	568.512	0.0469155	0.0847538	0.551819	0.581073	0.999896
ENSMUSG00000097113	Gm19705	predicted gene, 19705 [Source:MGI Symbol;Acc:MGI:5011890]	8.00493	0.00744824	0.0317128	0.274626	0.783604	0.999896
ENSMUSG00000098243	Gm4258	predicted gene 4258 [Source:MGI Symbol;Acc:MGI:3782435]	9.42757	0.00607257	0.033813	0.30401	0.76112	0.999896
ENSMUSG00000104118	Gm37298	predicted gene, 37298 [Source:MGI Symbol;Acc:MGI:5610526]	48.4977	0.126432	0.0633553	1.99513	0.0460282	0.999896
ENSMUSG00000098045	Gm26979	predicted gene, 26979 [Source:MGI Symbol;Acc:MGI:5504094]	9.209	0.0261283	0.0322746	0.706256	0.480029	0.999896
ENSMUSG00000103038	Gm37124	predicted gene, 37124 [Source:MGI Symbol;Acc:MGI:5610352]	34.6807	0.0564505	0.0552197	1.00386	0.315444	0.999896
ENSMUSG00000102277	A130050O07Rik	RIKEN cDNA A130050O07 gene [Source:MGI Symbol;Acc:MGI:2443458]	20.0241	-0.0245394	0.0463911	-0.525746	0.599065	0.999896
ENSMUSG00000102142	Gm26930	predicted gene, 26930 [Source:MGI Symbol;Acc:MGI:5504045]	20.6529	-0.00432701	0.0413007	0.134618	0.892914	0.999896
ENSMUSG00000104145	D130019J16Rik	RIKEN cDNA D130019J16 gene [Source:MGI Symbol;Acc:MGI:2443523]	18.1553	-0.00620796	0.0442313	-0.0041412	0.996696	0.999896
ENSMUSG00000103427	Gm37534	predicted gene, 37534 [Source:MGI Symbol;Acc:MGI:5610762]	64.8901	0.00901472	0.065128	0.00721198	0.994246	0.999896
ENSMUSG00000098206	Mir181a-1hg	Mir181a-1 and Mir181b-1 host gene [Source:MGI Symbol;Acc:MGI:2443823]	7.29042	0.0237802	0.0298707	0.843015	0.39922	0.999896
ENSMUSG00000104197	Gm37632	predicted gene, 37632 [Source:MGI Symbol;Acc:MGI:5610860]	11.6857	0.00150002	0.0373244	0.0398031	0.96825	0.999896
ENSMUSG00000026395	Ptprc	protein tyrosine phosphatase, receptor type, C [Source:MGI Symbol;Acc:MGI:97810]	106.159	-0.0425194	0.0730017	-0.688656	0.49104	0.999896
ENSMUSG00000104291	A130071D04Rik	RIKEN cDNA A130071D04 gene [Source:MGI Symbol;Acc:MGI:2444749]	15.6908	0.0197241	0.0397858	0.931954	0.35136	0.999896
ENSMUSG00000026393	Nek7	NIMA (never in mitosis gene a)-related expressed kinase 7 [Source:MGI Symbol;Acc:MGI:1890645]	801.562	-0.0172869	0.084862	-0.218533	0.827014	0.999896
ENSMUSG00000102651	Gm37080	predicted gene, 37080 [Source:MGI Symbol;Acc:MGI:5610308]	5.69254	-0.0171831	0.0271078	-0.543899	0.586511	0.999896
ENSMUSG00000019230	Lhx9	LIM homeobox protein 9 [Source:MGI Symbol;Acc:MGI:1316721]	26.0231	0.00904692	0.0487837	0.472497	0.636572	0.999896
ENSMUSG00000079283	2310009B15Rik	RIKEN cDNA 2310009B15 gene [Source:MGI Symbol;Acc:MGI:1916799]	49.7179	-0.0268778	0.0632847	-0.482347	0.62956	0.999896
ENSMUSG00000056268	Dennd1b	DENN/MADD domain containing 1B [Source:MGI Symbol;Acc:MGI:2447812]	354.46	-0.0618382	0.084785	-0.727353	0.46701	0.999896
ENSMUSG00000104436	Gm37423	predicted gene, 37423 [Source:MGI Symbol;Acc:MGI:5610651]	12.4709	-0.0061445	0.0384369	-0.224729	0.82219	0.999896
ENSMUSG00000104900	4930596I21Rik	RIKEN cDNA 4930596I21 gene [Source:MGI Symbol;Acc:MGI:1925479]	6.13461	0.0126048	0.0247246	-0.0788512	0.937151	0.999896
ENSMUSG00000102157	Gm37470	predicted gene, 37470 [Source:MGI Symbol;Acc:MGI:5610698]	12.0961	0.0040451	0.0369936	0.160795	0.872255	0.999896
ENSMUSG00000105936	Gm43544	predicted gene 43544 [Source:MGI Symbol;Acc:MGI:5663681]	14.2146	0.0124637	0.0385006	0.201934	0.839968	0.999896
ENSMUSG00000102451	Gm37655	predicted gene, 37655 [Source:MGI Symbol;Acc:MGI:5610883]	22.8867	0.0244	0.0480792	0.473899	0.635572	0.999896
ENSMUSG00000102243	Gm37718	predicted gene, 37718 [Source:MGI Symbol;Acc:MGI:5610946]	11.1098	0.00146017	0.0349809	-0.27328	0.784638	0.999896
ENSMUSG00000063681	Crb1	crumbs family member 1, photoreceptor morphogenesis associated [Source:MGI Symbol;Acc:MGI:2136343]	11.3899	0.00585298	0.0358858	0.153031	0.878374	0.999896
ENSMUSG00000033964	Zbtb41	zinc finger and BTB domain containing 41 [Source:MGI Symbol;Acc:MGI:2444487]	596.708	-0.0279625	0.0848772	-0.339638	0.734129	0.999896
ENSMUSG00000033952	Aspm	abnormal spindle microtubule assembly [Source:MGI Symbol;Acc:MGI:1334448]	56.5332	0.0116754	0.0646282	0.128208	0.897984	0.999896
ENSMUSG00000026365	Cfh	complement component factor h [Source:MGI Symbol;Acc:MGI:88385]	138.919	-0.0482222	0.0764945	-0.726453	0.467561	0.999896
ENSMUSG00000052726	Kcnt2	potassium channel, subfamily T, member 2 [Source:MGI Symbol;Acc:MGI:3036273]	765.095	-0.0593931	0.0848565	-0.672777	0.501089	0.999896
ENSMUSG00000101795	Gm5835	predicted gene 5835 [Source:MGI Symbol;Acc:MGI:3643957]	5.37436	0.00100933	0.026026	0.110555	0.911969	0.999896
ENSMUSG00000026361	Cdc73	cell division cycle 73, Paf1/RNA polymerase II complex component [Source:MGI Symbol;Acc:MGI:2384876]	1224.6	-0.038483	0.0833029	-0.461205	0.644651	0.999896
ENSMUSG00000033849	B3galt2	UDP-Gal:betaGlcNAc beta 1,3-galactosyltransferase, polypeptide 2 [Source:MGI Symbol;Acc:MGI:1349461]	622.452	-0.0800259	0.0846493	-0.911124	0.36223	0.999896
ENSMUSG00000089640	Gm6397	predicted gene 6397 [Source:MGI Symbol;Acc:MGI:3648542]	6.13423	-0.015805	0.0278726	-0.578272	0.56308	0.999896
ENSMUSG00000018196	Glrx2	glutaredoxin 2 (thioltransferase) [Source:MGI Symbol;Acc:MGI:1916617]	620.703	0.00778375	0.0846213	0.0907042	0.927728	0.999896
ENSMUSG00000018199	Ro60	Ro60, Y RNA binding protein [Source:MGI Symbol;Acc:MGI:106652]	1086.03	-0.192657	0.0847098	-2.28791	0.0221427	0.999896
ENSMUSG00000018189	Uchl5	ubiquitin carboxyl-terminal esterase L5 [Source:MGI Symbol;Acc:MGI:1914848]	240.713	-0.00934725	0.0824819	-0.12177	0.903081	0.999896
ENSMUSG00000100455	Gm29170	predicted gene 29170 [Source:MGI Symbol;Acc:MGI:5579876]	91.0702	-0.0358474	0.0734276	-0.52467	0.599813	0.999896
ENSMUSG00000026360	Rgs2	regulator of G-protein signaling 2 [Source:MGI Symbol;Acc:MGI:1098271]	533.226	0.115693	0.0849063	1.3747	0.169226	0.999896
ENSMUSG00000026358	Rgs1	regulator of G-protein signaling 1 [Source:MGI Symbol;Acc:MGI:1354694]	18.3896	-0.0421777	0.0431248	-1.03209	0.30203	0.999896
ENSMUSG00000099964	Gm29514	predicted gene 29514 [Source:MGI Symbol;Acc:MGI:5580220]	9.96595	0.0146525	0.0350707	0.396945	0.691408	0.999896
ENSMUSG00000035131	Brinp3	bone morphogenetic protein/retinoic acid inducible neural specific 3 [Source:MGI Symbol;Acc:MGI:2443035]	151.076	-0.0267239	0.0752633	-0.377996	0.705434	0.999896
ENSMUSG00000056220	Pla2g4a	phospholipase A2, group IVA (cytosolic, calcium-dependent) [Source:MGI Symbol;Acc:MGI:1195256]	45.6321	0.0264537	0.0599182	0.40048	0.688803	0.999896
ENSMUSG00000097028	Ptgs2os	prostaglandin-endoperoxide synthase 2, opposite strand [Source:MGI Symbol;Acc:MGI:2443180]	11.4842	0.0271583	0.0352214	0.914616	0.360393	0.999896
ENSMUSG00000032487	Ptgs2	prostaglandin-endoperoxide synthase 2 [Source:MGI Symbol;Acc:MGI:97798]	616.459	0.0372249	0.06382	0.547141	0.584282	0.999896
ENSMUSG00000006010	Odr4	odr4 GPCR localization factor homolog [Source:MGI Symbol;Acc:MGI:2385108]	566.538	-0.0110089	0.0849296	-0.153742	0.877813	0.999896
ENSMUSG00000006005	Tpr	translocated promoter region, nuclear basket protein [Source:MGI Symbol;Acc:MGI:1922066]	6117.94	-0.0673773	0.0813125	-0.819679	0.412399	0.999896
ENSMUSG00000006014	Prg4	proteoglycan 4 (megakaryocyte stimulating factor, articular superficial zone protein) [Source:MGI Symbol;Acc:MGI:1891344]	22.4684	-0.0136585	0.0478802	-0.30915	0.757207	0.999896
ENSMUSG00000066842	Hmcn1	hemicentin 1 [Source:MGI Symbol;Acc:MGI:2685047]	72.0873	0.0538971	0.0668762	0.604745	0.545349	0.999896
ENSMUSG00000023150	Ivns1abp	influenza virus NS1A binding protein [Source:MGI Symbol;Acc:MGI:2152389]	820.647	0.0577963	0.0841876	0.686078	0.492664	0.999896
ENSMUSG00000052748	Swt1	SWT1 RNA endoribonuclease homolog (S. cerevisiae) [Source:MGI Symbol;Acc:MGI:1914125]	193.563	-0.0462419	0.081754	-0.582518	0.560218	0.999896
ENSMUSG00000053286	Trmt1l	tRNA methyltransferase 1 like [Source:MGI Symbol;Acc:MGI:1916185]	169.313	-0.0347956	0.0811476	-0.425144	0.670731	0.999896
ENSMUSG00000103928	Gm37893	predicted gene, 37893 [Source:MGI Symbol;Acc:MGI:5611121]	26.1879	0.0526154	0.0506075	1.22124	0.221996	0.999896
ENSMUSG00000026484	Rnf2	ring finger protein 2 [Source:MGI Symbol;Acc:MGI:1101759]	295.7	-0.0484173	0.0844664	-0.566409	0.571116	0.999896
ENSMUSG00000103238	Gm36527	predicted gene, 36527 [Source:MGI Symbol;Acc:MGI:5595686]	19.8982	0.00787799	0.0465819	0.208927	0.834505	0.999896
ENSMUSG00000026483	Niban1	niban apoptosis regulator 1 [Source:MGI Symbol;Acc:MGI:2137237]	79.9485	0.0682436	0.0722696	0.942023	0.346181	0.999896
ENSMUSG00000100594	2810414N06Rik	RIKEN cDNA 2810414N06 gene [Source:MGI Symbol;Acc:MGI:1919065]	8.13007	-0.0101736	0.0317581	-0.429237	0.667751	0.999896
ENSMUSG00000043019	Edem3	ER degradation enhancer, mannosidase alpha-like 3 [Source:MGI Symbol;Acc:MGI:1914217]	858.067	-0.138583	0.0840606	-1.64684	0.0995905	0.999896
ENSMUSG00000032666	1700025G04Rik	RIKEN cDNA 1700025G04 gene [Source:MGI Symbol;Acc:MGI:1916649]	1046.35	0.0218398	0.0842521	0.267128	0.789371	0.999896
ENSMUSG00000014980	Tsen15	tRNA splicing endonuclease subunit 15 [Source:MGI Symbol;Acc:MGI:1913887]	89.3692	0.0549284	0.0721198	0.727952	0.466643	0.999896
ENSMUSG00000032649	Colgalt2	collagen beta(1-O)galactosyltransferase 2 [Source:MGI Symbol;Acc:MGI:2138232]	39.7055	-0.00690637	0.0593924	-0.185487	0.852847	0.999896
ENSMUSG00000026482	Rgl1	ral guanine nucleotide dissociation stimulator,-like 1 [Source:MGI Symbol;Acc:MGI:107484]	1336.71	0.0683702	0.0838408	0.816417	0.414262	0.999896
ENSMUSG00000086145	Gm15479	predicted gene 15479 [Source:MGI Symbol;Acc:MGI:3705129]	9.25748	0.0128978	0.0331354	0.378778	0.704852	0.999896
ENSMUSG00000080950	Gm7278	predicted gene 7278 [Source:MGI Symbol;Acc:MGI:3645261]	6.37189	-0.000732585	0.027426	-0.387376	0.698478	0.999896
ENSMUSG00000055547	Apobec4	apolipoprotein B mRNA editing enzyme, catalytic polypeptide-like 4 (putative) [Source:MGI Symbol;Acc:MGI:1918531]	11.3354	0.029973	0.0367323	0.845077	0.398068	0.999896
ENSMUSG00000008475	Arpc5	actin related protein 2/3 complex, subunit 5 [Source:MGI Symbol;Acc:MGI:1915021]	1869.08	0.0460085	0.0847823	0.525657	0.599127	0.999896
ENSMUSG00000026480	Ncf2	neutrophil cytosolic factor 2 [Source:MGI Symbol;Acc:MGI:97284]	54.7017	0.0477656	0.0648004	0.668199	0.504006	0.999896
ENSMUSG00000042772	Smg7	SMG7 nonsense mediated mRNA decay factor [Source:MGI Symbol;Acc:MGI:2682334]	1563.05	0.0572986	0.0831529	0.692175	0.488828	0.999896
ENSMUSG00000100394	Gm28791	predicted gene 28791 [Source:MGI Symbol;Acc:MGI:5579497]	10.9843	-0.0106144	0.0351307	-0.440689	0.659438	0.999896
ENSMUSG00000042751	Nmnat2	nicotinamide nucleotide adenylyltransferase 2 [Source:MGI Symbol;Acc:MGI:2444155]	802.168	0.0198727	0.0849038	0.227626	0.819937	0.999896
ENSMUSG00000026479	Lamc2	laminin, gamma 2 [Source:MGI Symbol;Acc:MGI:99913]	33.8308	0.0399673	0.0481694	0.340869	0.733202	0.999896
ENSMUSG00000026478	Lamc1	laminin, gamma 1 [Source:MGI Symbol;Acc:MGI:99914]	601.773	0.0964459	0.0847883	1.12576	0.260269	0.999896
ENSMUSG00000103818	Gm38009	predicted gene, 38009 [Source:MGI Symbol;Acc:MGI:5611237]	16.6907	0.00701789	0.042317	-0.00863148	0.993113	0.999896
ENSMUSG00000042708	Shcbp1l	Shc SH2-domain binding protein 1-like [Source:MGI Symbol;Acc:MGI:1919086]	83.7325	-0.0501503	0.0726775	-0.708813	0.47844	0.999896
ENSMUSG00000103543	Gm37669	predicted gene, 37669 [Source:MGI Symbol;Acc:MGI:5610897]	28.0659	0.0429777	0.0523662	0.749615	0.453487	0.999896
ENSMUSG00000042699	Dhx9	DEAH (Asp-Glu-Ala-His) box polypeptide 9 [Source:MGI Symbol;Acc:MGI:108177]	2531.49	-0.125684	0.0835978	-1.54827	0.121558	0.999896
ENSMUSG00000042684	Npl	N-acetylneuraminate pyruvate lyase [Source:MGI Symbol;Acc:MGI:1921341]	15.883	0.0239957	0.0419635	0.589431	0.555572	0.999896
ENSMUSG00000042671	Rgs8	regulator of G-protein signaling 8 [Source:MGI Symbol;Acc:MGI:108408]	1177.81	-0.0211334	0.0848943	-0.264633	0.791292	0.999896
ENSMUSG00000100334	C230024C17Rik	RIKEN cDNA C230024C17 gene [Source:MGI Symbol;Acc:MGI:5439413]	5.72072	-0.0112096	0.0261892	-0.129704	0.896801	0.999896
ENSMUSG00000026475	Rgs16	regulator of G-protein signaling 16 [Source:MGI Symbol;Acc:MGI:108407]	33.874	0.080834	0.0561894	1.45813	0.144805	0.999896
ENSMUSG00000066800	Rnasel	ribonuclease L (2', 5'-oligoisoadenylate synthetase-dependent) [Source:MGI Symbol;Acc:MGI:1098272]	47.7793	-0.0453375	0.0621074	-0.799934	0.423749	0.999896
ENSMUSG00000042641	Rgsl1	regulator of G-protein signaling like 1 [Source:MGI Symbol;Acc:MGI:2685048]	27.8464	0.0362761	0.0480432	0.758687	0.44804	0.999896
ENSMUSG00000045968	Teddm2	transmembrane epididymal family member 2 [Source:MGI Symbol;Acc:MGI:1923273]	12.8455	0.0163079	0.0376878	0.382967	0.701744	0.999896
ENSMUSG00000026473	Glul	glutamate-ammonia ligase (glutamine synthetase) [Source:MGI Symbol;Acc:MGI:95739]	6621.28	0.0165875	0.0708798	0.182463	0.855219	0.999896
ENSMUSG00000100014	Gm29290	predicted gene 29290 [Source:MGI Symbol;Acc:MGI:5579996]	5.64475	-0.00389994	0.025709	0.140059	0.888613	0.999896
ENSMUSG00000004110	Cacna1e	calcium channel, voltage-dependent, R type, alpha 1E subunit [Source:MGI Symbol;Acc:MGI:106217]	7334.13	-0.0131539	0.0808637	-0.156807	0.875397	0.999896
ENSMUSG00000056708	Ier5	immediate early response 5 [Source:MGI Symbol;Acc:MGI:1337072]	476.638	0.0144686	0.084895	0.156691	0.875489	0.999896
ENSMUSG00000026471	Mr1	major histocompatibility complex, class I-related [Source:MGI Symbol;Acc:MGI:1195463]	25.76	3.12147e-05	0.0493987	-0.0666349	0.946872	0.999896
ENSMUSG00000026470	Stx6	syntaxin 6 [Source:MGI Symbol;Acc:MGI:1926235]	431.919	0.0536625	0.084872	0.621063	0.534558	0.999896
ENSMUSG00000033722	BC034090	cDNA sequence BC034090 [Source:MGI Symbol;Acc:MGI:2672904]	21.4334	-0.000755721	0.0465564	-0.113506	0.909629	0.999896
ENSMUSG00000026469	Xpr1	xenotropic and polytropic retrovirus receptor 1 [Source:MGI Symbol;Acc:MGI:97932]	2377.59	-0.064244	0.0834902	-0.765567	0.443934	0.999896
ENSMUSG00000033701	Acbd6	acyl-Coenzyme A binding domain containing 6 [Source:MGI Symbol;Acc:MGI:1919732]	312.758	0.0114353	0.0845876	0.136111	0.891733	0.999896
ENSMUSG00000033684	Qsox1	quiescin Q6 sulfhydryl oxidase 1 [Source:MGI Symbol;Acc:MGI:1330818]	41.1384	0.0266847	0.056267	0.312802	0.754431	0.999896
ENSMUSG00000102558	Gm37571	predicted gene, 37571 [Source:MGI Symbol;Acc:MGI:5610799]	18.5446	-0.0427719	0.0449388	-0.856737	0.39159	0.999896
ENSMUSG00000033671	Cep350	centrosomal protein 350 [Source:MGI Symbol;Acc:MGI:1921331]	1136.25	0.0109281	0.083749	0.133127	0.894093	0.999896
ENSMUSG00000102837	Gm37383	predicted gene, 37383 [Source:MGI Symbol;Acc:MGI:5610611]	6.36255	-0.00864155	0.0257323	-0.228596	0.819183	0.999896
ENSMUSG00000026466	Tor1aip1	torsin A interacting protein 1 [Source:MGI Symbol;Acc:MGI:3582693]	694.358	-0.0742687	0.0846775	-0.921307	0.35689	0.999896
ENSMUSG00000102964	9430034N14Rik	RIKEN cDNA 9430034N14 gene [Source:MGI Symbol;Acc:MGI:2444791]	22.6883	0.0220919	0.048561	0.564377	0.572498	0.999896
ENSMUSG00000050565	Tor1aip2	torsin A interacting protein 2 [Source:MGI Symbol;Acc:MGI:3582695]	603.89	-0.0498141	0.0849104	-0.580203	0.561778	0.999896
ENSMUSG00000015484	Fam163a	family with sequence similarity 163, member A [Source:MGI Symbol;Acc:MGI:3618859]	112.196	0.0561359	0.0770497	0.6977	0.485365	0.999896
ENSMUSG00000060985	Tdrd5	tudor domain containing 5 [Source:MGI Symbol;Acc:MGI:2684949]	29.256	0.0243111	0.0535682	0.488034	0.625526	0.999896
ENSMUSG00000102372	A430050A11Rik	RIKEN cDNA A430050A11 gene [Source:MGI Symbol;Acc:MGI:3028067]	5.96044	0.00445648	0.0267525	0.0208215	0.983388	0.999896
ENSMUSG00000026601	Axdnd1	axonemal dynein light chain domain containing 1 [Source:MGI Symbol;Acc:MGI:1924602]	7.67163	0.00258147	0.0292312	-0.137167	0.890899	0.999896
ENSMUSG00000078193	Gm2000	predicted gene 2000 [Source:MGI Symbol;Acc:MGI:3780170]	6.74723	0.0156111	0.0283588	0.378202	0.70528	0.999896
ENSMUSG00000026600	Soat1	sterol O-acyltransferase 1 [Source:MGI Symbol;Acc:MGI:104665]	411.672	0.0351077	0.0849083	0.399353	0.689633	0.999896
ENSMUSG00000101523	Csnk2a1-ps3	casein kinase 2, alpha 1 polypeptide, pseudogene 3 [Source:MGI Symbol;Acc:MGI:3704198]	16.6612	0.000686112	0.0435409	0.0104496	0.991663	0.999896
ENSMUSG00000026596	Abl2	v-abl Abelson murine leukemia viral oncogene 2 (arg, Abelson-related gene) [Source:MGI Symbol;Acc:MGI:87860]	1074.63	0.00164522	0.084236	0.0315541	0.974828	0.999896
ENSMUSG00000104293	Gm38043	predicted gene, 38043 [Source:MGI Symbol;Acc:MGI:5611271]	57.2559	-0.077532	0.0649647	-1.26182	0.207013	0.999896
ENSMUSG00000060519	Tor3a	torsin family 3, member A [Source:MGI Symbol;Acc:MGI:1353652]	132.762	-0.0618566	0.0791481	-0.76743	0.442826	0.999896
ENSMUSG00000033557	Fam20b	FAM20B, glycosaminoglycan xylosylkinase [Source:MGI Symbol;Acc:MGI:2443990]	263.056	0.0350079	0.0841834	0.41594	0.677454	0.999896
ENSMUSG00000026594	Ralgps2	Ral GEF with PH domain and SH3 binding motif 2 [Source:MGI Symbol;Acc:MGI:1925505]	709.17	-0.0505143	0.0849214	-0.598585	0.549449	0.999896
ENSMUSG00000101964	Gm28693	predicted gene 28693 [Source:MGI Symbol;Acc:MGI:5579399]	10.7832	-0.0134737	0.033987	-0.525172	0.599464	0.999896
ENSMUSG00000033544	Angptl1	angiopoietin-like 1 [Source:MGI Symbol;Acc:MGI:1919963]	20.8388	-0.0245218	0.0473333	-0.538739	0.590067	0.999896
ENSMUSG00000103303	Gm37802	predicted gene, 37802 [Source:MGI Symbol;Acc:MGI:5611030]	15.5512	0.000832597	0.042297	0.0217908	0.982615	0.999896
ENSMUSG00000102960	Gm37943	predicted gene, 37943 [Source:MGI Symbol;Acc:MGI:5611171]	12.2232	0.0131301	0.037355	0.2511	0.801737	0.999896
ENSMUSG00000026592	Tex35	testis expressed 35 [Source:MGI Symbol;Acc:MGI:1920685]	25.2142	-0.0119479	0.0482532	-0.205804	0.836944	0.999896
ENSMUSG00000109913	Gm30694	predicted gene, 30694 [Source:MGI Symbol;Acc:MGI:5589853]	49.0279	-0.0520761	0.0639648	-0.815163	0.414979	0.999896
ENSMUSG00000070565	Rasal2	RAS protein activator like 2 [Source:MGI Symbol;Acc:MGI:2443881]	2045.85	-0.0798293	0.083536	-0.94315	0.345604	0.999896
ENSMUSG00000102326	Gm37788	predicted gene, 37788 [Source:MGI Symbol;Acc:MGI:5611016]	10.9989	-0.00356	0.0347345	-0.303181	0.761752	0.999896
ENSMUSG00000102391	Gm37578	predicted gene, 37578 [Source:MGI Symbol;Acc:MGI:5610806]	16.5543	0.0121787	0.0420335	0.232381	0.816242	0.999896
ENSMUSG00000103808	Gm37060	predicted gene, 37060 [Source:MGI Symbol;Acc:MGI:5610288]	12.8811	-0.00200947	0.0387621	-0.0166945	0.98668	0.999896
ENSMUSG00000049881	2810025M15Rik	RIKEN cDNA 2810025M15 gene [Source:MGI Symbol;Acc:MGI:1917203]	16.7975	0.00309872	0.0431616	0.139907	0.888734	0.999896
ENSMUSG00000033488	Cryzl2	crystallin zeta like 2 [Source:MGI Symbol;Acc:MGI:2448516]	8.72877	0.00346101	0.0329863	0.123837	0.901445	0.999896
ENSMUSG00000004031	Brinp2	bone morphogenic protein/retinoic acid inducible neural-specific 2 [Source:MGI Symbol;Acc:MGI:2443333]	245.532	0.105144	0.0824239	1.26667	0.205273	0.999896
ENSMUSG00000026587	Astn1	astrotactin 1 [Source:MGI Symbol;Acc:MGI:1098567]	3214.43	-0.0132693	0.0818229	-0.162006	0.871301	0.999896
ENSMUSG00000103762	Gm37861	predicted gene, 37861 [Source:MGI Symbol;Acc:MGI:5611089]	14.763	0.0157616	0.0413367	0.407574	0.683587	0.999896
ENSMUSG00000103971	Gm37679	predicted gene, 37679 [Source:MGI Symbol;Acc:MGI:5610907]	6.79927	0.0116774	0.0273107	0.327131	0.743569	0.999896
ENSMUSG00000102508	Gm37367	predicted gene, 37367 [Source:MGI Symbol;Acc:MGI:5610595]	13.7482	0.0309038	0.0401925	0.795113	0.426548	0.999896
ENSMUSG00000102618	Gm37848	predicted gene, 37848 [Source:MGI Symbol;Acc:MGI:5611076]	24.4621	0.0106504	0.0504491	0.275897	0.782627	0.999896
ENSMUSG00000073530	Pappa2	pappalysin 2 [Source:MGI Symbol;Acc:MGI:3051647]	12.6162	0.00201299	0.0380772	0.138708	0.889681	0.999896
ENSMUSG00000040782	Cop1	COP1, E3 ubiquitin ligase [Source:MGI Symbol;Acc:MGI:1347046]	836.07	-0.116368	0.0848111	-1.39431	0.163224	0.999896
ENSMUSG00000103572	Gm37115	predicted gene, 37115 [Source:MGI Symbol;Acc:MGI:5610343]	15.0482	-0.0413829	0.0415575	-1.02422	0.305732	0.999896
ENSMUSG00000103186	Gm37088	predicted gene, 37088 [Source:MGI Symbol;Acc:MGI:5610316]	25.5547	-0.0500965	0.0507059	-1.07167	0.28387	0.999896
ENSMUSG00000015829	Tnr	tenascin R [Source:MGI Symbol;Acc:MGI:99516]	8046.77	0.00629423	0.0826501	0.0475083	0.962108	0.999896
ENSMUSG00000103225	Gm37731	predicted gene, 37731 [Source:MGI Symbol;Acc:MGI:5610959]	24.0721	-0.0135199	0.0499562	-0.256689	0.797419	0.999896
ENSMUSG00000073528	Gm10530	predicted gene 10530 [Source:MGI Symbol;Acc:MGI:3641765]	16.0339	-0.00448769	0.041272	-0.186466	0.852079	0.999896
ENSMUSG00000090394	4930523C07Rik	RIKEN cDNA 4930523C07 gene [Source:MGI Symbol;Acc:MGI:1914897]	40.3352	-0.0395298	0.0582905	-0.835828	0.403252	0.999896
ENSMUSG00000058267	Mrps14	mitochondrial ribosomal protein S14 [Source:MGI Symbol;Acc:MGI:1928141]	201.652	-0.0579383	0.0817212	-0.713044	0.475818	0.999896
ENSMUSG00000014226	Cacybp	calcyclin binding protein [Source:MGI Symbol;Acc:MGI:1270839]	230.937	-0.0424063	0.0832924	-0.516361	0.605602	0.999896
ENSMUSG00000026721	Rabgap1l	RAB GTPase activating protein 1-like [Source:MGI Symbol;Acc:MGI:1352507]	6151.6	-0.112137	0.0808242	-1.38279	0.166729	0.999896
ENSMUSG00000104302	Gm36975	predicted gene, 36975 [Source:MGI Symbol;Acc:MGI:5610203]	19.8182	-0.0148987	0.0464958	-0.320074	0.748912	0.999896
ENSMUSG00000103522	9430087J23Rik	RIKEN cDNA 9430087J23 gene [Source:MGI Symbol;Acc:MGI:1924651]	95.6907	-0.0387518	0.0741797	-0.539192	0.589755	0.999896
ENSMUSG00000103693	Gm37529	predicted gene, 37529 [Source:MGI Symbol;Acc:MGI:5610757]	29.3108	-0.0350485	0.0521127	-0.708842	0.478423	0.999896
ENSMUSG00000104026	Gm37212	predicted gene, 37212 [Source:MGI Symbol;Acc:MGI:5610440]	23.9496	-0.0156917	0.0498194	-0.340231	0.733683	0.999896
ENSMUSG00000104020	Gm37215	predicted gene, 37215 [Source:MGI Symbol;Acc:MGI:5610443]	5.73156	-0.00207529	0.0264421	0.0720761	0.942541	0.999896
ENSMUSG00000103391	Gm38302	predicted gene, 38302 [Source:MGI Symbol;Acc:MGI:5611530]	11.2558	-0.0049921	0.0357846	-0.424964	0.670863	0.999896
ENSMUSG00000103432	6720464F23Rik	RIKEN cDNA 6720464F23 gene [Source:MGI Symbol;Acc:MGI:2444677]	17.7851	-0.0108932	0.0447576	-0.244375	0.80694	0.999896
ENSMUSG00000102172	Gm37873	predicted gene, 37873 [Source:MGI Symbol;Acc:MGI:5611101]	5.26175	-0.0266267	0.0249595	-1.26803	0.204786	0.999896
ENSMUSG00000103200	Gm37328	predicted gene, 37328 [Source:MGI Symbol;Acc:MGI:5610556]	8.01841	-0.00819112	0.0315834	-0.307323	0.758597	0.999896
ENSMUSG00000104053	Gm38126	predicted gene, 38126 [Source:MGI Symbol;Acc:MGI:5611354]	18.3742	-0.0247503	0.0447521	-0.571943	0.567361	0.999896
ENSMUSG00000040423	Rc3h1	RING CCCH (C3H) domains 1 [Source:MGI Symbol;Acc:MGI:2685397]	1609.9	-0.051503	0.08304	-0.619422	0.535638	0.999896
ENSMUSG00000103343	Gm37052	predicted gene, 37052 [Source:MGI Symbol;Acc:MGI:5610280]	22.6812	-0.0513334	0.0469645	-1.19887	0.230579	0.999896
ENSMUSG00000103846	Gm37809	predicted gene, 37809 [Source:MGI Symbol;Acc:MGI:5611037]	7.56243	-0.0139673	0.0286666	-0.865163	0.38695	0.999896
ENSMUSG00000103739	Gm37653	predicted gene, 37653 [Source:MGI Symbol;Acc:MGI:5610881]	17.4029	-0.0642519	0.0408163	-1.71446	0.0864439	0.999896
ENSMUSG00000026715	Serpinc1	serine (or cysteine) peptidase inhibitor, clade C (antithrombin), member 1 [Source:MGI Symbol;Acc:MGI:88095]	30.5253	0.0047821	0.0534415	0.148488	0.881957	0.999896
ENSMUSG00000043467	Zbtb37	zinc finger and BTB domain containing 37 [Source:MGI Symbol;Acc:MGI:2444467]	311.074	-0.0538141	0.0842945	-0.650424	0.515418	0.999896
ENSMUSG00000053332	Gas5	growth arrest specific 5 [Source:MGI Symbol;Acc:MGI:95659]	643.09	0.0127606	0.0848111	0.121101	0.903611	0.999896
ENSMUSG00000026709	Dars2	aspartyl-tRNA synthetase 2 (mitochondrial) [Source:MGI Symbol;Acc:MGI:2442510]	82.0744	0.0248347	0.0719444	0.417966	0.675972	0.999896
ENSMUSG00000026708	Cenpl	centromere protein L [Source:MGI Symbol;Acc:MGI:1917704]	24.1711	0.0320473	0.0475734	0.517345	0.604915	0.999896
ENSMUSG00000026705	Klhl20	kelch-like 20 [Source:MGI Symbol;Acc:MGI:2444855]	433.387	-0.0262537	0.0849124	-0.323123	0.746602	0.999896
ENSMUSG00000044835	Ankrd45	ankyrin repeat domain 45 [Source:MGI Symbol;Acc:MGI:1921094]	370.901	-0.000428052	0.0848192	-0.0174689	0.986063	0.999896
ENSMUSG00000102817	Gm6185	predicted gene 6185 [Source:MGI Symbol;Acc:MGI:3648765]	23.2935	0.00208127	0.0479944	-0.0878691	0.929981	0.999896
ENSMUSG00000026701	Prdx6	peroxiredoxin 6 [Source:MGI Symbol;Acc:MGI:894320]	543.403	0.0775491	0.0848603	0.866617	0.386152	0.999896
ENSMUSG00000103625	Gm37357	predicted gene, 37357 [Source:MGI Symbol;Acc:MGI:5610585]	18.7511	0.0118163	0.0441459	0.134225	0.893224	0.999896
ENSMUSG00000040297	Suco	SUN domain containing ossification factor [Source:MGI Symbol;Acc:MGI:2138346]	925.921	-0.111329	0.0849274	-1.34856	0.177479	0.999896
ENSMUSG00000102254	Gm7496	predicted gene 7496 [Source:MGI Symbol;Acc:MGI:3643469]	24.583	-0.0188389	0.0497895	-0.318301	0.750257	0.999896
ENSMUSG00000026698	Pigc	phosphatidylinositol glycan anchor biosynthesis, class C [Source:MGI Symbol;Acc:MGI:1914542]	47.8973	0.0749602	0.0635108	1.19215	0.233203	0.999896
ENSMUSG00000040265	Dnm3	dynamin 3 [Source:MGI Symbol;Acc:MGI:1341299]	1622.75	0.051631	0.0849152	0.632295	0.527194	0.999896
ENSMUSG00000090260	2810442N19Rik	RIKEN cDNA 2810442N19 gene [Source:MGI Symbol;Acc:MGI:1920003]	10.9417	0.000800286	0.0347743	-0.0821822	0.934502	0.999896
ENSMUSG00000078190	Dnm3os	dynamin 3, opposite strand [Source:MGI Symbol;Acc:MGI:3052332]	30.4077	0.0175502	0.0545058	0.322088	0.747386	0.999896
ENSMUSG00000026694	Eef1aknmt	EEF1A lysine and N-terminal methyltransferase [Source:MGI Symbol;Acc:MGI:1918699]	58.5834	-0.00677753	0.0660788	-0.132712	0.894421	0.999896
ENSMUSG00000026696	Vamp4	vesicle-associated membrane protein 4 [Source:MGI Symbol;Acc:MGI:1858730]	563.382	-0.117593	0.0847641	-1.39399	0.163322	0.999896
ENSMUSG00000026697	Myoc	myocilin [Source:MGI Symbol;Acc:MGI:1202864]	16.9335	-0.0830658	0.0434435	-1.94773	0.0514468	0.999896
ENSMUSG00000040225	Prrc2c	proline-rich coiled-coil 2C [Source:MGI Symbol;Acc:MGI:1913754]	8954.15	-0.0148279	0.0815938	-0.174995	0.861083	0.999896
ENSMUSG00000040181	Fmo1	flavin containing monooxygenase 1 [Source:MGI Symbol;Acc:MGI:1310002]	39.1316	0.0249231	0.0593207	0.48375	0.628563	0.999896
ENSMUSG00000026586	Prrx1	paired related homeobox 1 [Source:MGI Symbol;Acc:MGI:97712]	84.0202	-0.000762576	0.0672212	-0.110321	0.912155	0.999896
ENSMUSG00000040124	Gorab	golgin, RAB6-interacting [Source:MGI Symbol;Acc:MGI:2138271]	96.5499	0.0810565	0.0736237	1.06695	0.285993	0.999896
ENSMUSG00000040113	Mettl11b	methyltransferase like 11B [Source:MGI Symbol;Acc:MGI:2685053]	19.9041	-0.00817371	0.044546	-0.377038	0.706146	0.999896
ENSMUSG00000026585	Kifap3	kinesin-associated protein 3 [Source:MGI Symbol;Acc:MGI:107566]	2866.74	-0.00363219	0.0820784	-0.0427644	0.965889	0.999896
ENSMUSG00000026584	Scyl3	SCY1-like 3 (S. cerevisiae) [Source:MGI Symbol;Acc:MGI:1921385]	232.612	0.00638667	0.082835	0.0657288	0.947594	0.999896
ENSMUSG00000041406	BC055324	cDNA sequence BC055324 [Source:MGI Symbol;Acc:MGI:3590554]	28.2586	0.0145797	0.0530241	0.335855	0.73698	0.999896
ENSMUSG00000041396	Mettl18	methyltransferase like 18 [Source:MGI Symbol;Acc:MGI:1917212]	5.71035	-0.00967731	0.0260881	-0.500155	0.616966	0.999896
ENSMUSG00000026582	Sele	selectin, endothelial cell [Source:MGI Symbol;Acc:MGI:98278]	12.2308	0.00732879	0.0337904	0.122597	0.902426	0.999896
ENSMUSG00000026580	Selp	selectin, platelet [Source:MGI Symbol;Acc:MGI:98280]	42.046	0.0389255	0.0302355	0.595892	0.551247	0.999896
ENSMUSG00000026579	F5	coagulation factor V [Source:MGI Symbol;Acc:MGI:88382]	126.416	-0.061337	0.0251788	-2.46634	0.0136502	0.999896
ENSMUSG00000040918	Slc19a2	solute carrier family 19 (thiamine transporter), member 2 [Source:MGI Symbol;Acc:MGI:1928761]	116.098	0.035905	0.0771394	0.431643	0.666001	0.999896
ENSMUSG00000026578	Ccdc181	coiled-coil domain containing 181 [Source:MGI Symbol;Acc:MGI:1922145]	165.956	-0.0268132	0.0812868	-0.321166	0.748085	0.999896
ENSMUSG00000026577	Blzf1	basic leucine zipper nuclear factor 1 [Source:MGI Symbol;Acc:MGI:1201607]	197.646	-0.0244589	0.0819594	-0.286067	0.774827	0.999896
ENSMUSG00000026575	Nme7	NME/NM23 family member 7 [Source:MGI Symbol;Acc:MGI:2449121]	93.0376	-0.00858354	0.0741995	-0.113183	0.909885	0.999896
ENSMUSG00000103493	Gm37411	predicted gene, 37411 [Source:MGI Symbol;Acc:MGI:5610639]	5.8628	0.0278052	0.0250621	1.41915	0.155855	0.999896
ENSMUSG00000026576	Atp1b1	ATPase, Na+/K+ transporting, beta 1 polypeptide [Source:MGI Symbol;Acc:MGI:88108]	17661.7	0.000319868	0.0813007	0.001875	0.998504	0.999896
ENSMUSG00000104011	Gm32391	predicted gene, 32391 [Source:MGI Symbol;Acc:MGI:5591550]	13.9795	0.0316105	0.0384615	0.918897	0.35815	0.999896
ENSMUSG00000104117	Gm20743	predicted gene, 20743 [Source:MGI Symbol;Acc:MGI:5434099]	11.1013	-0.0261791	0.0361228	-0.85759	0.391119	0.999896
ENSMUSG00000103320	Gm37403	predicted gene, 37403 [Source:MGI Symbol;Acc:MGI:5610631]	12.2653	-0.0395705	0.037641	-1.01756	0.308885	0.999896
ENSMUSG00000040848	Sft2d2	SFT2 domain containing 2 [Source:MGI Symbol;Acc:MGI:1917362]	226.701	-0.0412102	0.0831947	-0.478858	0.63204	0.999896
ENSMUSG00000040843	Tiprl	TIP41, TOR signalling pathway regulator-like (S. cerevisiae) [Source:MGI Symbol;Acc:MGI:1915087]	347.314	-0.0365874	0.0847797	-0.431325	0.666232	0.999896
ENSMUSG00000102302	Gm38190	predicted gene, 38190 [Source:MGI Symbol;Acc:MGI:5611418]	197.977	-0.0213096	0.080196	-0.316665	0.751498	0.999896
ENSMUSG00000040836	Gpr161	G protein-coupled receptor 161 [Source:MGI Symbol;Acc:MGI:2685054]	1081.95	-0.0379228	0.0842622	-0.46497	0.641953	0.999896
ENSMUSG00000026571	Dcaf6	DDB1 and CUL4 associated factor 6 [Source:MGI Symbol;Acc:MGI:1921356]	997.077	0.0485712	0.0838959	0.575552	0.564918	0.999896
ENSMUSG00000104427	Gm38368	predicted gene, 38368 [Source:MGI Symbol;Acc:MGI:5611596]	57.4612	-0.0610238	0.0642903	-0.995259	0.31961	0.999896
ENSMUSG00000102401	Gm37864	predicted gene, 37864 [Source:MGI Symbol;Acc:MGI:5611092]	20.9431	-0.00756687	0.0462727	-0.0662045	0.947215	0.999896
ENSMUSG00000026568	Mpc2	mitochondrial pyruvate carrier 2 [Source:MGI Symbol;Acc:MGI:1917706]	194.587	0.0344214	0.0824659	0.429383	0.667645	0.999896
ENSMUSG00000103763	Gm37860	predicted gene, 37860 [Source:MGI Symbol;Acc:MGI:5611088]	7.92827	-0.0148231	0.0309767	-0.642315	0.520669	0.999896
ENSMUSG00000026567	Adcy10	adenylate cyclase 10 [Source:MGI Symbol;Acc:MGI:2660854]	49.4551	-0.00381603	0.0612437	-0.0548677	0.956244	0.999896
ENSMUSG00000103059	Gm18186	predicted gene, 18186 [Source:MGI Symbol;Acc:MGI:5010371]	6.59977	0.00837119	0.0282754	0.150252	0.880566	0.999896
ENSMUSG00000026566	Mpzl1	myelin protein zero-like 1 [Source:MGI Symbol;Acc:MGI:1915731]	189.373	0.0131802	0.0804314	0.190115	0.849219	0.999896
ENSMUSG00000103098	Gm37559	predicted gene, 37559 [Source:MGI Symbol;Acc:MGI:5610787]	6.76898	-0.0210539	0.0295707	-0.709611	0.477945	0.999896
ENSMUSG00000040723	Rcsd1	RCSD domain containing 1 [Source:MGI Symbol;Acc:MGI:2676394]	8.52753	-0.0101788	0.0318888	-0.212837	0.831454	0.999896
ENSMUSG00000040713	Creg1	cellular repressor of E1A-stimulated genes 1 [Source:MGI Symbol;Acc:MGI:1344382]	110.965	-0.0193464	0.0765502	-0.250142	0.802477	0.999896
ENSMUSG00000005763	Cd247	CD247 antigen [Source:MGI Symbol;Acc:MGI:88334]	9.82089	-0.0212578	0.0340998	-0.426027	0.670088	0.999896
ENSMUSG00000026565	Pou2f1	POU domain, class 2, transcription factor 1 [Source:MGI Symbol;Acc:MGI:101898]	416.791	-0.0812221	0.084929	-0.956407	0.338867	0.999896
ENSMUSG00000040612	Ildr2	immunoglobulin-like domain containing receptor 2 [Source:MGI Symbol;Acc:MGI:1196370]	2552.46	-0.0844269	0.0845296	-0.97362	0.330245	0.999896
ENSMUSG00000103400	Gm15853	predicted gene 15853 [Source:MGI Symbol;Acc:MGI:3801970]	5.31716	-0.00580239	0.0263287	-0.331931	0.739942	0.999896
ENSMUSG00000026563	Tada1	transcriptional adaptor 1 [Source:MGI Symbol;Acc:MGI:1196415]	81.9827	0.0199796	0.0721741	0.235954	0.813469	0.999896
ENSMUSG00000040596	Pogk	pogo transposable element with KRAB domain [Source:MGI Symbol;Acc:MGI:1918842]	659.029	-0.00905161	0.0846743	-0.11136	0.911331	0.999896
ENSMUSG00000097823	Gm16701	predicted gene, 16701 [Source:MGI Symbol;Acc:MGI:4439625]	72.5735	-0.0827596	0.0693561	-1.29586	0.195024	0.999896
ENSMUSG00000060568	Fam78b	family with sequence similarity 78, member B [Source:MGI Symbol;Acc:MGI:2443050]	892.168	-0.0252756	0.0847011	-0.30651	0.759216	0.999896
ENSMUSG00000026558	Uck2	uridine-cytidine kinase 2 [Source:MGI Symbol;Acc:MGI:1931744]	104.336	-0.0189742	0.0761964	-0.267837	0.788825	0.999896
ENSMUSG00000103139	Gm37982	predicted gene, 37982 [Source:MGI Symbol;Acc:MGI:5611210]	7.44972	-0.019091	0.029611	-0.885294	0.375998	0.999896
ENSMUSG00000052428	Tmco1	transmembrane and coiled-coil domains 1 [Source:MGI Symbol;Acc:MGI:1921173]	204.398	-0.0337325	0.0822282	-0.406661	0.684257	0.999896
ENSMUSG00000088246	NA	NA	21.3069	0.0557268	0.0461776	1.05733	0.29036	0.999896
ENSMUSG00000026687	Aldh9a1	aldehyde dehydrogenase 9, subfamily A1 [Source:MGI Symbol;Acc:MGI:1861622]	210.24	-0.0963498	0.0819234	-1.2349	0.216868	0.999896
ENSMUSG00000026688	Mgst3	microsomal glutathione S-transferase 3 [Source:MGI Symbol;Acc:MGI:1913697]	39.7704	0.012034	0.0582721	0.166559	0.867717	0.999896
ENSMUSG00000052534	Pbx1	pre B cell leukemia homeobox 1 [Source:MGI Symbol;Acc:MGI:97495]	4689	-0.0742059	0.0825051	-0.898229	0.369063	0.999896
ENSMUSG00000103780	Gm37524	predicted gene, 37524 [Source:MGI Symbol;Acc:MGI:5610752]	42.4568	-0.0358488	0.0568665	-0.796979	0.425463	0.999896
ENSMUSG00000102594	Gm38381	predicted gene, 38381 [Source:MGI Symbol;Acc:MGI:5611609]	14.1079	0.00664878	0.0406117	0.181844	0.855705	0.999896
ENSMUSG00000026683	Nuf2	NUF2, NDC80 kinetochore complex component [Source:MGI Symbol;Acc:MGI:1914227]	26.298	-0.0133699	0.0459089	-0.164588	0.869268	0.999896
ENSMUSG00000026678	Rgs5	regulator of G-protein signaling 5 [Source:MGI Symbol;Acc:MGI:1098434]	2492.01	0.0907099	0.0832361	1.07252	0.283487	0.999896
ENSMUSG00000038530	Rgs4	regulator of G-protein signaling 4 [Source:MGI Symbol;Acc:MGI:108409]	2110.74	-0.0428222	0.0835698	-0.482618	0.629367	0.999896
ENSMUSG00000070532	Ccdc190	coiled-coil domain containing 190 [Source:MGI Symbol;Acc:MGI:1925715]	26.5669	0.00979386	0.04846	0.354409	0.723033	0.999896
ENSMUSG00000026675	Hsd17b7	hydroxysteroid (17-beta) dehydrogenase 7 [Source:MGI Symbol;Acc:MGI:1330808]	308.24	-0.121028	0.0811423	-1.48231	0.138258	0.999896
ENSMUSG00000026674	Ddr2	discoidin domain receptor family, member 2 [Source:MGI Symbol;Acc:MGI:1345277]	111.11	-0.0466229	0.0724843	-0.760938	0.446694	0.999896
ENSMUSG00000026670	Uap1	UDP-N-acetylglucosamine pyrophosphorylase 1 [Source:MGI Symbol;Acc:MGI:1334459]	177.241	0.0752649	0.0810144	0.92278	0.356122	0.999896
ENSMUSG00000026667	Uhmk1	U2AF homology motif (UHM) kinase 1 [Source:MGI Symbol;Acc:MGI:1341908]	5318	-0.0155992	0.0816741	-0.191269	0.848315	0.999896
ENSMUSG00000102418	Sh2d1b1	SH2 domain containing 1B1 [Source:MGI Symbol;Acc:MGI:1349420]	14.8411	-0.0228409	0.0410898	-0.527772	0.597657	0.999896
ENSMUSG00000102752	Gm7694	predicted gene 7694 [Source:MGI Symbol;Acc:MGI:3649135]	39.2999	0.0195624	0.0573889	0.298865	0.765043	0.999896
ENSMUSG00000038473	Nos1ap	nitric oxide synthase 1 (neuronal) adaptor protein [Source:MGI Symbol;Acc:MGI:1917979]	338.825	0.0222323	0.0845488	0.23594	0.813479	0.999896
ENSMUSG00000042800	Spata46	spermatogenesis associated 46 [Source:MGI Symbol;Acc:MGI:1924175]	24.5103	-0.037863	0.0468221	-0.914418	0.360497	0.999896
ENSMUSG00000038463	Olfml2b	olfactomedin-like 2B [Source:MGI Symbol;Acc:MGI:2443310]	72.0826	0.00720831	0.0662298	0.208068	0.835176	0.999896
ENSMUSG00000026663	Atf6	activating transcription factor 6 [Source:MGI Symbol;Acc:MGI:1926157]	1640.15	-0.0484129	0.0841739	-0.566893	0.570787	0.999896
ENSMUSG00000053925	Gm9929	predicted gene 9929 [Source:MGI Symbol;Acc:MGI:3708526]	7.80536	-0.000953042	0.0309734	-0.0471544	0.96239	0.999896
ENSMUSG00000026659	Dusp12	dual specificity phosphatase 12 [Source:MGI Symbol;Acc:MGI:1890614]	27.548	0.0580834	0.0505429	1.20758	0.227209	0.999896
ENSMUSG00000026656	Fcgr2b	Fc receptor, IgG, low affinity IIb [Source:MGI Symbol;Acc:MGI:95499]	21.5187	-0.0188016	0.0462022	-0.525624	0.59915	0.999896
ENSMUSG00000059498	Fcgr3	Fc receptor, IgG, low affinity III [Source:MGI Symbol;Acc:MGI:95500]	17.8859	0.00189567	0.0446402	0.0255354	0.979628	0.999896
ENSMUSG00000058076	Sdhc	succinate dehydrogenase complex, subunit C, integral membrane protein [Source:MGI Symbol;Acc:MGI:1913302]	161.732	0.0266603	0.0811238	0.323528	0.746295	0.999896
ENSMUSG00000038370	Pcp4l1	Purkinje cell protein 4-like 1 [Source:MGI Symbol;Acc:MGI:1913675]	137.665	0.0392617	0.078927	0.48567	0.627201	0.999896
ENSMUSG00000058715	Fcer1g	Fc receptor, IgE, high affinity I, gamma polypeptide [Source:MGI Symbol;Acc:MGI:95496]	80.8172	0.0242013	0.0701802	0.315596	0.752309	0.999896
ENSMUSG00000013593	Ndufs2	NADH:ubiquinone oxidoreductase core subunit S2 [Source:MGI Symbol;Acc:MGI:2385112]	756.056	-0.0511916	0.0845424	-0.60256	0.546801	0.999896
ENSMUSG00000006403	Adamts4	a disintegrin-like and metallopeptidase (reprolysin type) with thrombospondin type 1 motif, 4 [Source:MGI Symbol;Acc:MGI:1339949]	603.658	-0.00587973	0.0849128	-0.0777756	0.938007	0.999896
ENSMUSG00000052423	B4galt3	UDP-Gal:betaGlcNAc beta 1,4-galactosyltransferase, polypeptide 3 [Source:MGI Symbol;Acc:MGI:1928767]	35.5579	0.0279809	0.0574439	0.428425	0.668342	0.999896
ENSMUSG00000062729	Ppox	protoporphyrinogen oxidase [Source:MGI Symbol;Acc:MGI:104968]	24.3499	-0.0093228	0.0503213	-0.159227	0.87349	0.999896
ENSMUSG00000053483	Usp21	ubiquitin specific peptidase 21 [Source:MGI Symbol;Acc:MGI:1353665]	159.783	-0.021641	0.0782625	-0.221104	0.825012	0.999896
ENSMUSG00000062963	Ufc1	ubiquitin-fold modifier conjugating enzyme 1 [Source:MGI Symbol;Acc:MGI:1913405]	120.482	0.0176222	0.0779207	0.201349	0.840425	0.999896
ENSMUSG00000103983	Gm20045	predicted gene, 20045 [Source:MGI Symbol;Acc:MGI:5012230]	37.6969	0.0277566	0.0555996	0.672023	0.501569	0.999896
ENSMUSG00000013973	Dedd	death effector domain-containing [Source:MGI Symbol;Acc:MGI:1333874]	28.6154	-0.0147733	0.0530875	-0.297476	0.766103	0.999896
ENSMUSG00000013997	Nit1	nitrilase 1 [Source:MGI Symbol;Acc:MGI:1350916]	63.1448	-0.0377269	0.0677185	-0.584428	0.558932	0.999896
ENSMUSG00000006412	Pfdn2	prefoldin 2 [Source:MGI Symbol;Acc:MGI:1276111]	171.316	0.0433913	0.0801199	0.549621	0.58258	0.999896
ENSMUSG00000102929	Gm37154	predicted gene, 37154 [Source:MGI Symbol;Acc:MGI:5610382]	12.0769	-0.035573	0.0380891	-0.942858	0.345754	0.999896
ENSMUSG00000006411	Nectin4	nectin cell adhesion molecule 4 [Source:MGI Symbol;Acc:MGI:1918990]	16.9559	0.0242232	0.0436696	0.522838	0.601087	0.999896
ENSMUSG00000048865	Arhgap30	Rho GTPase activating protein 30 [Source:MGI Symbol;Acc:MGI:2684948]	25.1709	-0.025026	0.0509143	-0.487041	0.626229	0.999896
ENSMUSG00000026641	Usf1	upstream transcription factor 1 [Source:MGI Symbol;Acc:MGI:99542]	32.7843	0.0316883	0.0557804	0.57472	0.56548	0.999896
ENSMUSG00000103711	Tstd1	thiosulfate sulfurtransferase (rhodanese)-like domain containing 1 [Source:MGI Symbol;Acc:MGI:3648482]	6.0788	-0.0161874	0.0251116	-0.604856	0.545275	0.999896
ENSMUSG00000038235	F11r	F11 receptor [Source:MGI Symbol;Acc:MGI:1321398]	33.2487	-0.0133876	0.0560147	-0.233414	0.81544	0.999896
ENSMUSG00000060244	Alyref2	Aly/REF export factor 2 [Source:MGI Symbol;Acc:MGI:1913144]	5.39055	0.00864994	0.026161	0.430003	0.667194	0.999896
ENSMUSG00000015316	Slamf1	signaling lymphocytic activation molecule family member 1 [Source:MGI Symbol;Acc:MGI:1351314]	6.64786	0.026051	0.0272227	0.891829	0.372485	0.999896
ENSMUSG00000038147	Cd84	CD84 antigen [Source:MGI Symbol;Acc:MGI:1336885]	45.0339	0.0572369	0.0615577	0.908337	0.3637	0.999896
ENSMUSG00000026556	Vangl2	VANGL planar cell polarity 2 [Source:MGI Symbol;Acc:MGI:2135272]	86.0808	0.0390722	0.0725609	0.526886	0.598273	0.999896
ENSMUSG00000003458	Ncstn	nicastrin [Source:MGI Symbol;Acc:MGI:1891700]	182.879	0.0729847	0.0808281	0.900337	0.367941	0.999896
ENSMUSG00000026553	Copa	coatomer protein complex subunit alpha [Source:MGI Symbol;Acc:MGI:1334462]	1235.27	-0.0075695	0.0844938	-0.0873072	0.930427	0.999896
ENSMUSG00000102779	Gm38164	predicted gene, 38164 [Source:MGI Symbol;Acc:MGI:5611392]	6.23769	-0.015599	0.0271693	-0.528305	0.597287	0.999896
ENSMUSG00000003464	Pex19	peroxisomal biogenesis factor 19 [Source:MGI Symbol;Acc:MGI:1334458]	169.602	-0.0289873	0.081414	-0.359795	0.719001	0.999896
ENSMUSG00000026554	Dcaf8	DDB1 and CUL4 associated factor 8 [Source:MGI Symbol;Acc:MGI:91860]	309.262	-0.0326497	0.0844941	-0.399639	0.689423	0.999896
ENSMUSG00000013698	Pea15a	proliferation and apoptosis adaptor protein 15A [Source:MGI Symbol;Acc:MGI:104799]	1251.29	-0.0455207	0.0834046	-0.550609	0.581902	0.999896
ENSMUSG00000007122	Casq1	calsequestrin 1 [Source:MGI Symbol;Acc:MGI:1309468]	27.5028	0.0288551	0.0514538	0.472113	0.636846	0.999896
ENSMUSG00000007107	Atp1a4	ATPase, Na+/K+ transporting, alpha 4 polypeptide [Source:MGI Symbol;Acc:MGI:1351335]	29.7604	0.0328425	0.0536271	0.514282	0.607055	0.999896
ENSMUSG00000103617	Gm37950	predicted gene, 37950 [Source:MGI Symbol;Acc:MGI:5611178]	24.965	-0.0147186	0.0493392	-0.450096	0.652641	0.999896
ENSMUSG00000038034	Igsf8	immunoglobulin superfamily, member 8 [Source:MGI Symbol;Acc:MGI:2154090]	262.839	0.0933668	0.0830697	1.07928	0.280461	0.999896
ENSMUSG00000007097	Atp1a2	ATPase, Na+/K+ transporting, alpha 2 polypeptide [Source:MGI Symbol;Acc:MGI:88106]	4974.93	0.0126571	0.0849207	0.0762236	0.939241	0.999896
ENSMUSG00000038026	Kcnj9	potassium inwardly-rectifying channel, subfamily J, member 9 [Source:MGI Symbol;Acc:MGI:108007]	318.937	0.0117124	0.0837731	0.0718295	0.942738	0.999896
ENSMUSG00000102413	Gm36937	predicted gene, 36937 [Source:MGI Symbol;Acc:MGI:5610165]	6.41663	0.0316033	0.0284102	1.01423	0.310471	0.999896
ENSMUSG00000044708	Kcnj10	potassium inwardly-rectifying channel, subfamily J, member 10 [Source:MGI Symbol;Acc:MGI:1194504]	1981.56	0.0231827	0.0848904	0.202888	0.839223	0.999896
ENSMUSG00000050229	Pigm	phosphatidylinositol glycan anchor biosynthesis, class M [Source:MGI Symbol;Acc:MGI:1914806]	290.781	-0.0286961	0.0839261	-0.316826	0.751376	0.999896
ENSMUSG00000037995	Igsf9	immunoglobulin superfamily, member 9 [Source:MGI Symbol;Acc:MGI:2135283]	7.26992	-0.0236239	0.0304354	-0.829689	0.406714	0.999896
ENSMUSG00000026547	Tagln2	transgelin 2 [Source:MGI Symbol;Acc:MGI:1312985]	52.8351	0.024903	0.0633761	0.44422	0.656883	0.999896
ENSMUSG00000026546	Cfap45	cilia and flagella associated protein 45 [Source:MGI Symbol;Acc:MGI:1919120]	35.9214	-0.0221837	0.057829	-0.42349	0.671938	0.999896
ENSMUSG00000053318	Slamf8	SLAM family member 8 [Source:MGI Symbol;Acc:MGI:1921998]	17.4044	-0.0572091	0.0438968	-1.26961	0.204224	0.999896
ENSMUSG00000070504	Fcrl6	Fc receptor-like 6 [Source:MGI Symbol;Acc:MGI:3618339]	6.74757	0.0163511	0.0287658	0.383296	0.7015	0.999896
ENSMUSG00000026544	Dusp23	dual specificity phosphatase 23 [Source:MGI Symbol;Acc:MGI:1915690]	9.84101	0.0321294	0.034553	0.962846	0.335625	0.999896
ENSMUSG00000037872	Ackr1	atypical chemokine receptor 1 (Duffy blood group) [Source:MGI Symbol;Acc:MGI:1097689]	160.765	0.00189402	0.0801073	-0.0199451	0.984087	0.999896
ENSMUSG00000005338	Cadm3	cell adhesion molecule 3 [Source:MGI Symbol;Acc:MGI:2137858]	2452.68	-0.0144773	0.0822816	-0.196494	0.844224	0.999896
ENSMUSG00000037860	Aim2	absent in melanoma 2 [Source:MGI Symbol;Acc:MGI:2686159]	44.7709	-0.0338118	0.0561849	-0.792204	0.428242	0.999896
ENSMUSG00000073490	Ifi207	interferon activated gene 207 [Source:MGI Symbol;Acc:MGI:2138302]	75.918	-0.0120377	0.0679244	-0.29172	0.770501	0.999896
ENSMUSG00000073489	Ifi204	interferon activated gene 204 [Source:MGI Symbol;Acc:MGI:96429]	14.6869	-0.00572427	0.0399695	-0.194977	0.845411	0.999896
ENSMUSG00000090272	Mndal	myeloid nuclear differentiation antigen like [Source:MGI Symbol;Acc:MGI:3780953]	17.4942	-0.0330837	0.0379579	-1.41939	0.155786	0.999896
ENSMUSG00000039997	Ifi203	interferon activated gene 203 [Source:MGI Symbol;Acc:MGI:96428]	20.9614	0.00322852	0.0471559	0.00965464	0.992297	0.999896
ENSMUSG00000028354	Fmn2	formin 2 [Source:MGI Symbol;Acc:MGI:1859252]	1272.63	0.0736278	0.0837917	0.860972	0.389254	0.999896
ENSMUSG00000050069	Grem2	gremlin 2, DAN family BMP antagonist [Source:MGI Symbol;Acc:MGI:1344367]	132.274	-0.091292	0.0778143	-1.20693	0.22746	0.999896
ENSMUSG00000026527	Rgs7	regulator of G protein signaling 7 [Source:MGI Symbol;Acc:MGI:1346089]	865.691	0.057479	0.0844291	0.693082	0.488258	0.999896
ENSMUSG00000104343	5730408A14Rik	RIKEN cDNA 5730408A14 gene [Source:MGI Symbol;Acc:MGI:1917766]	22.2566	0.00358058	0.0483776	0.0643541	0.948688	0.999896
ENSMUSG00000026526	Fh1	fumarate hydratase 1 [Source:MGI Symbol;Acc:MGI:95530]	260.88	0.00837553	0.0838496	0.0983041	0.921691	0.999896
ENSMUSG00000078185	Chml	choroideremia-like [Source:MGI Symbol;Acc:MGI:101913]	179.748	-0.00529588	0.0814701	-0.0678686	0.94589	0.999896
ENSMUSG00000039748	Exo1	exonuclease 1 [Source:MGI Symbol;Acc:MGI:1349427]	7.98799	-0.0017517	0.0314733	-0.0608106	0.95151	0.999896
ENSMUSG00000055214	Pld5	phospholipase D family, member 5 [Source:MGI Symbol;Acc:MGI:2442056]	25.1878	-0.0047325	0.0504722	-0.0509497	0.959366	0.999896
ENSMUSG00000057335	Cep170	centrosomal protein 170 [Source:MGI Symbol;Acc:MGI:1918348]	1757.39	-0.0160857	0.0828481	-0.191434	0.848186	0.999896
ENSMUSG00000104154	Gm38104	predicted gene, 38104 [Source:MGI Symbol;Acc:MGI:5611332]	21.3234	-0.0584475	0.0472809	-1.32887	0.183892	0.999896
ENSMUSG00000103435	Gm36992	predicted gene, 36992 [Source:MGI Symbol;Acc:MGI:5610220]	20.5145	0.0466632	0.0470588	1.04386	0.296552	0.999896
ENSMUSG00000026504	Sdccag8	serologically defined colon cancer antigen 8 [Source:MGI Symbol;Acc:MGI:1924066]	637.26	-0.0217079	0.0844932	-0.259463	0.795278	0.999896
ENSMUSG00000087082	Gm15423	predicted gene 15423 [Source:MGI Symbol;Acc:MGI:3705184]	13.4885	-0.0148859	0.0383999	-0.532778	0.594188	0.999896
ENSMUSG00000019699	Akt3	thymoma viral proto-oncogene 3 [Source:MGI Symbol;Acc:MGI:1345147]	2940.76	-0.0677677	0.0826049	-0.820998	0.411647	0.999896
ENSMUSG00000104391	Gm37960	predicted gene, 37960 [Source:MGI Symbol;Acc:MGI:5611188]	35.8722	0.0058512	0.0577202	0.127924	0.898209	0.999896
ENSMUSG00000102133	Gm37106	predicted gene, 37106 [Source:MGI Symbol;Acc:MGI:5610334]	5.01961	0.0223752	0.025576	0.827217	0.408114	0.999896
ENSMUSG00000102749	Gm37598	predicted gene, 37598 [Source:MGI Symbol;Acc:MGI:5610826]	10.8244	-0.0100393	0.0356483	-0.420675	0.673993	0.999896
ENSMUSG00000103646	Gm37706	predicted gene, 37706 [Source:MGI Symbol;Acc:MGI:5610934]	20.8605	0.0099378	0.0474768	0.210619	0.833184	0.999896
ENSMUSG00000102427	Gm37463	predicted gene, 37463 [Source:MGI Symbol;Acc:MGI:5610691]	5.42474	-0.0104359	0.0267447	-0.411162	0.680954	0.999896
ENSMUSG00000063659	Zbtb18	zinc finger and BTB domain containing 18 [Source:MGI Symbol;Acc:MGI:1353609]	2462.83	-0.0339271	0.0843781	-0.396737	0.691561	0.999896
ENSMUSG00000015961	Adss	adenylosuccinate synthetase, non muscle [Source:MGI Symbol;Acc:MGI:87948]	472.829	-0.0398226	0.084876	-0.480614	0.630791	0.999896
ENSMUSG00000091476	Catspere2	cation channel sperm associated auxiliary subunit epsilon 2 [Source:MGI Symbol;Acc:MGI:5589632]	47.912	-0.01072	0.0609067	-0.175231	0.860898	0.999896
ENSMUSG00000104097	Gm37313	predicted gene, 37313 [Source:MGI Symbol;Acc:MGI:5610541]	32.5114	-0.0315156	0.0556735	-0.593426	0.552896	0.999896
ENSMUSG00000026502	Desi2	desumoylating isopeptidase 2 [Source:MGI Symbol;Acc:MGI:1926075]	507.829	-0.0246299	0.0849305	-0.284317	0.776168	0.999896
ENSMUSG00000086350	B230369F24Rik	RIKEN cDNA B230369F24 gene [Source:MGI Symbol;Acc:MGI:2443392]	13.4642	-0.00902586	0.0388291	-0.167692	0.866825	0.999896
ENSMUSG00000039630	Hnrnpu	heterogeneous nuclear ribonucleoprotein U [Source:MGI Symbol;Acc:MGI:1858195]	2904.12	0.00528368	0.0825757	0.0703258	0.943934	0.999896
ENSMUSG00000104279	Gm38300	predicted gene, 38300 [Source:MGI Symbol;Acc:MGI:5611528]	35.6604	0.00861055	0.0572879	0.170976	0.864242	0.999896
ENSMUSG00000026495	Efcab2	EF-hand calcium binding domain 2 [Source:MGI Symbol;Acc:MGI:1915476]	201.734	-0.0435776	0.0828493	-0.527147	0.598091	0.999896
ENSMUSG00000026494	Kif26b	kinesin family member 26B [Source:MGI Symbol;Acc:MGI:2447076]	104.446	-0.0907601	0.0759194	-1.21929	0.222735	0.999896
ENSMUSG00000089713	Gm16564	predicted gene 16564 [Source:MGI Symbol;Acc:MGI:4414984]	7.90695	-0.00810396	0.0302425	-0.00140558	0.998879	0.999896
ENSMUSG00000055067	Smyd3	SET and MYND domain containing 3 [Source:MGI Symbol;Acc:MGI:1916976]	440.285	-0.0545049	0.0848645	-0.64975	0.515854	0.999896
ENSMUSG00000026492	Tfb2m	transcription factor B2, mitochondrial [Source:MGI Symbol;Acc:MGI:107937]	110.754	-0.0198537	0.07606	-0.296807	0.766614	0.999896
ENSMUSG00000038949	Cnst	consortin, connexin sorting protein [Source:MGI Symbol;Acc:MGI:2445141]	385.615	-0.110907	0.0847622	-1.34265	0.179385	0.999896
ENSMUSG00000038936	Sccpdh	saccharopine dehydrogenase (putative) [Source:MGI Symbol;Acc:MGI:1924486]	730.007	-0.0291403	0.0848785	-0.371938	0.709939	0.999896
ENSMUSG00000026491	Ahctf1	AT hook containing transcription factor 1 [Source:MGI Symbol;Acc:MGI:1915033]	1049.74	-0.00392065	0.084207	-0.0677133	0.946014	0.999896
ENSMUSG00000026490	Cdc42bpa	CDC42 binding protein kinase alpha [Source:MGI Symbol;Acc:MGI:2441841]	8428.67	-0.0880243	0.0812887	-1.07425	0.282711	0.999896
ENSMUSG00000102194	Gm38169	predicted gene, 38169 [Source:MGI Symbol;Acc:MGI:5611397]	25.1453	0.00585518	0.049225	0.238032	0.811856	0.999896
ENSMUSG00000103636	Gm38331	predicted gene, 38331 [Source:MGI Symbol;Acc:MGI:5611559]	11.3576	-0.00801697	0.0355615	-0.459921	0.645573	0.999896
ENSMUSG00000026489	Coq8a	coenzyme Q8A [Source:MGI Symbol;Acc:MGI:1914676]	64.5052	0.0152629	0.0682341	0.223329	0.823279	0.999896
ENSMUSG00000010609	Psen2	presenilin 2 [Source:MGI Symbol;Acc:MGI:109284]	31.8047	0.0640424	0.0547904	1.10461	0.269329	0.999896
ENSMUSG00000055676	Gm5069	predicted pseudogene 5069 [Source:MGI Symbol;Acc:MGI:3644516]	8.76921	-0.00611399	0.0325252	-0.228494	0.819262	0.999896
ENSMUSG00000038855	Itpkb	inositol 1,4,5-trisphosphate 3-kinase B [Source:MGI Symbol;Acc:MGI:109235]	218.253	-0.0392428	0.0833414	-0.471201	0.637497	0.999896
ENSMUSG00000104388	Gm37033	predicted gene, 37033 [Source:MGI Symbol;Acc:MGI:5610261]	28.2093	-0.0414995	0.0527096	-0.810997	0.417367	0.999896
ENSMUSG00000103772	Gm36933	predicted gene, 36933 [Source:MGI Symbol;Acc:MGI:5610161]	16.4264	0.0520212	0.0420507	1.04835	0.294476	0.999896
ENSMUSG00000053963	Stum	mechanosensory transduction mediator [Source:MGI Symbol;Acc:MGI:2138735]	5070.18	0.0187847	0.0814817	0.226971	0.820446	0.999896
ENSMUSG00000104210	Gm37984	predicted gene, 37984 [Source:MGI Symbol;Acc:MGI:5611212]	151.575	-0.0020285	0.076148	-0.183073	0.854741	0.999896
ENSMUSG00000026496	Parp1	poly (ADP-ribose) polymerase family, member 1 [Source:MGI Symbol;Acc:MGI:1340806]	587.758	0.0697203	0.08493	0.812436	0.416542	0.999896
ENSMUSG00000058729	Lin9	lin-9 homolog (C. elegans) [Source:MGI Symbol;Acc:MGI:1919818]	43.4671	0.0299447	0.0602793	0.547802	0.583828	0.999896
ENSMUSG00000026499	Acbd3	acyl-Coenzyme A binding domain containing 3 [Source:MGI Symbol;Acc:MGI:2181074]	477.272	-0.0627303	0.0849004	-0.738808	0.460024	0.999896
ENSMUSG00000103649	Gm37768	predicted gene, 37768 [Source:MGI Symbol;Acc:MGI:5610996]	38.4757	-0.0229455	0.0584136	-0.263863	0.791885	0.999896
ENSMUSG00000060743	H3f3a	H3.3 histone A [Source:MGI Symbol;Acc:MGI:1097686]	103.113	0.00911367	0.0758725	0.136831	0.891164	0.999896
ENSMUSG00000097347	NA	NA	29.9138	-0.0025892	0.0539915	-0.0705277	0.943774	0.999896
ENSMUSG00000038806	Sde2	SDE2 telomere maintenance homolog (S. pombe) [Source:MGI Symbol;Acc:MGI:2384788]	158.979	-0.0673294	0.0797618	-0.850334	0.395139	0.999896
ENSMUSG00000066652	Lefty2	left-right determination factor 2 [Source:MGI Symbol;Acc:MGI:2443573]	8.98758	0.018673	0.0307743	0.409767	0.681977	0.999896
ENSMUSG00000026520	Pycr2	pyrroline-5-carboxylate reductase family, member 2 [Source:MGI Symbol;Acc:MGI:1277956]	28.1535	0.0507975	0.0524584	0.968424	0.332832	0.999896
ENSMUSG00000038793	Lefty1	left right determination factor 1 [Source:MGI Symbol;Acc:MGI:107405]	25.5264	0.00168815	0.049141	0.167412	0.867046	0.999896
ENSMUSG00000026519	Tmem63a	transmembrane protein 63a [Source:MGI Symbol;Acc:MGI:2384789]	210.699	0.0379509	0.083068	0.444062	0.656998	0.999896
ENSMUSG00000038776	Ephx1	epoxide hydrolase 1, microsomal [Source:MGI Symbol;Acc:MGI:95405]	44.7502	0.0148817	0.0607608	0.349787	0.726498	0.999896
ENSMUSG00000038768	9130409I23Rik	RIKEN cDNA 9130409I23 gene [Source:MGI Symbol;Acc:MGI:3588271]	4.59149	0.0256633	0.0242972	0.716804	0.473495	0.999896
ENSMUSG00000102219	Gm6606	predicted gene 6606 [Source:MGI Symbol;Acc:MGI:3644763]	11.955	0.0102247	0.0372932	0.31541	0.75245	0.999896
ENSMUSG00000026516	Nvl	nuclear VCP-like [Source:MGI Symbol;Acc:MGI:1914709]	582.81	-0.013579	0.084767	-0.176871	0.85961	0.999896
ENSMUSG00000062169	Cnih4	cornichon family AMPA receptor auxiliary protein 4 [Source:MGI Symbol;Acc:MGI:1925828]	236.171	0.0631747	0.0827293	0.796247	0.425889	0.999896
ENSMUSG00000038733	Wdr26	WD repeat domain 26 [Source:MGI Symbol;Acc:MGI:1923825]	2193.21	-0.0687741	0.0833488	-0.814821	0.415175	0.999896
ENSMUSG00000054135	A430110L20Rik	RIKEN cDNA A430110L20 gene [Source:MGI Symbol;Acc:MGI:3036249]	6.72368	0.0167435	0.0290432	0.482565	0.629405	0.999896
ENSMUSG00000026514	Cnih3	cornichon family AMPA receptor auxiliary protein 3 [Source:MGI Symbol;Acc:MGI:1920228]	321.473	-0.0195065	0.0811085	-0.324934	0.745231	0.999896
ENSMUSG00000047369	Dnah14	dynein, axonemal, heavy chain 14 [Source:MGI Symbol;Acc:MGI:2444525]	21.6593	0.011458	0.0468415	0.22672	0.820641	0.999896
ENSMUSG00000004880	Lbr	lamin B receptor [Source:MGI Symbol;Acc:MGI:2138281]	36.2784	-0.0189624	0.0562405	-0.39836	0.690365	0.999896
ENSMUSG00000022995	Enah	ENAH actin regulator [Source:MGI Symbol;Acc:MGI:108360]	4906.96	-0.114619	0.0813647	-1.41238	0.157838	0.999896
ENSMUSG00000103722	2700078F05Rik	RIKEN cDNA 2700078F05 gene [Source:MGI Symbol;Acc:MGI:1919876]	67.8423	-0.00837651	0.0650359	-0.194538	0.845754	0.999896
ENSMUSG00000103317	Gm38359	predicted gene, 38359 [Source:MGI Symbol;Acc:MGI:5611587]	14.8683	-0.0269735	0.0413368	-0.664778	0.506192	0.999896
ENSMUSG00000102950	Gm37018	predicted gene, 37018 [Source:MGI Symbol;Acc:MGI:5610246]	44.0394	0.0389073	0.0616488	0.603807	0.545972	0.999896
ENSMUSG00000102760	Gm37258	predicted gene, 37258 [Source:MGI Symbol;Acc:MGI:5610486]	5.86916	0.00611998	0.0268082	0.271247	0.786201	0.999896
ENSMUSG00000026511	Srp9	signal recognition particle 9 [Source:MGI Symbol;Acc:MGI:1350930]	469.062	0.0183418	0.0849071	0.216595	0.828524	0.999896
ENSMUSG00000038633	Degs1	delta(4)-desaturase, sphingolipid 1 [Source:MGI Symbol;Acc:MGI:1097711]	735.229	-0.0174871	0.0848247	-0.205407	0.837254	0.999896
ENSMUSG00000100147	1700047M11Rik	RIKEN cDNA 1700047M11 gene [Source:MGI Symbol;Acc:MGI:1914580]	122.865	0.0018048	0.0770684	-0.0344602	0.97251	0.999896
ENSMUSG00000047539	Fbxo28	F-box protein 28 [Source:MGI Symbol;Acc:MGI:1261890]	612.861	-0.0514469	0.0849253	-0.608668	0.542744	0.999896
ENSMUSG00000026510	Trp53bp2	transformation related protein 53 binding protein 2 [Source:MGI Symbol;Acc:MGI:2138319]	682.758	0.0114611	0.0849029	0.107795	0.914159	0.999896
ENSMUSG00000026509	Capn2	calpain 2 [Source:MGI Symbol;Acc:MGI:88264]	651.812	0.0460979	0.084835	0.522477	0.601339	0.999896
ENSMUSG00000104415	Gm37069	predicted gene, 37069 [Source:MGI Symbol;Acc:MGI:5610297]	34.3243	-0.0109048	0.0546441	-0.343621	0.731131	0.999896
ENSMUSG00000038576	Susd4	sushi domain containing 4 [Source:MGI Symbol;Acc:MGI:2138351]	374.527	0.0224811	0.0846571	0.249321	0.803113	0.999896
ENSMUSG00000030768	Disp1	dispatched RND transporter family member 1 [Source:MGI Symbol;Acc:MGI:1916147]	20.1141	0.0226633	0.0467229	0.540863	0.588602	0.999896
ENSMUSG00000046836	Brox	BRO1 domain and CAAX motif containing [Source:MGI Symbol;Acc:MGI:1918928]	398.07	-0.0130659	0.0848184	-0.170876	0.864322	0.999896
ENSMUSG00000042901	Aida	axin interactor, dorsalization associated [Source:MGI Symbol;Acc:MGI:1919737]	468.485	-0.0084154	0.0849124	-0.0997197	0.920567	0.999896
ENSMUSG00000056050	Mia3	melanoma inhibitory activity 3 [Source:MGI Symbol;Acc:MGI:2443183]	799.057	-6.78472e-05	0.0847613	-0.00608438	0.995145	0.999896
ENSMUSG00000072258	Taf1a	TATA-box binding protein associated factor, RNA polymerase I, A [Source:MGI Symbol;Acc:MGI:109578]	56.6513	0.0123665	0.0666037	0.186575	0.851994	0.999896
ENSMUSG00000104212	Gm37986	predicted gene, 37986 [Source:MGI Symbol;Acc:MGI:5611214]	6.4529	0.0114821	0.0285354	0.234414	0.814663	0.999896
ENSMUSG00000039384	Dusp10	dual specificity phosphatase 10 [Source:MGI Symbol;Acc:MGI:1927070]	64.7672	0.04076	0.0658425	0.739474	0.459619	0.999896
ENSMUSG00000073481	Mtarc2	mitochondrial amidoxime reducing component 2 [Source:MGI Symbol;Acc:MGI:1914497]	89.0063	0.0429212	0.073813	0.55701	0.57752	0.999896
ENSMUSG00000039349	C130074G19Rik	RIKEN cDNA C130074G19 gene [Source:MGI Symbol;Acc:MGI:2444831]	46.7484	0.0261658	0.0587451	0.260791	0.794253	0.999896
ENSMUSG00000026620	Mark1	MAP/microtubule affinity regulating kinase 1 [Source:MGI Symbol;Acc:MGI:2664902]	244.082	0.0250126	0.0829978	0.282232	0.777766	0.999896
ENSMUSG00000102784	Gm38251	predicted gene, 38251 [Source:MGI Symbol;Acc:MGI:5611479]	24.6669	0.0364911	0.0501251	0.708902	0.478385	0.999896
ENSMUSG00000039318	Rab3gap2	RAB3 GTPase activating protein subunit 2 [Source:MGI Symbol;Acc:MGI:1916043]	503.909	-0.0125527	0.0849294	-0.144615	0.885015	0.999896
ENSMUSG00000026618	Iars2	isoleucine-tRNA synthetase 2, mitochondrial [Source:MGI Symbol;Acc:MGI:1919586]	385.41	0.0774423	0.0847713	0.900702	0.367747	0.999896
ENSMUSG00000026617	Bpnt1	3'(2'), 5'-bisphosphate nucleotidase 1 [Source:MGI Symbol;Acc:MGI:1338800]	298.757	0.00444558	0.0835567	0.0893205	0.928827	0.999896
ENSMUSG00000097261	4930532G15Rik	RIKEN cDNA 4930532G15 gene [Source:MGI Symbol;Acc:MGI:1922432]	14.5831	0.00731192	0.0391654	-0.0183649	0.985348	0.999896
ENSMUSG00000026615	Eprs	glutamyl-prolyl-tRNA synthetase [Source:MGI Symbol;Acc:MGI:97838]	1916.31	0.0178215	0.0826752	0.215141	0.829657	0.999896
ENSMUSG00000097615	Gm2061	predicted gene 2061 [Source:MGI Symbol;Acc:MGI:3780228]	18.3567	0.00198036	0.043537	0.0064119	0.994884	0.999896
ENSMUSG00000026614	Slc30a10	solute carrier family 30, member 10 [Source:MGI Symbol;Acc:MGI:2685058]	232.011	0.094605	0.0830298	1.15454	0.24828	0.999896
ENSMUSG00000039246	Lyplal1	lysophospholipase-like 1 [Source:MGI Symbol;Acc:MGI:2385115]	22.0539	-0.00823048	0.0459479	-0.263743	0.791978	0.999896
ENSMUSG00000039239	Tgfb2	transforming growth factor, beta 2 [Source:MGI Symbol;Acc:MGI:98726]	337.997	-0.0700555	0.0822977	-0.746128	0.45559	0.999896
ENSMUSG00000102619	Gm37849	predicted gene, 37849 [Source:MGI Symbol;Acc:MGI:5611077]	13.3369	0.0421963	0.0395201	1.01032	0.312344	0.999896
ENSMUSG00000001305	Rrp15	ribosomal RNA processing 15 homolog [Source:MGI Symbol;Acc:MGI:1914473]	40.3727	-0.0204786	0.0587926	-0.327314	0.74343	0.999896
ENSMUSG00000089730	1700007P06Rik	RIKEN cDNA 1700007P06 gene [Source:MGI Symbol;Acc:MGI:1916558]	8.81635	0.00391627	0.0330597	0.0642728	0.948753	0.999896
ENSMUSG00000039210	Gpatch2	G patch domain containing 2 [Source:MGI Symbol;Acc:MGI:1915019]	130.551	0.0640454	0.0790434	0.815355	0.414869	0.999896
ENSMUSG00000104394	Gm37254	predicted gene, 37254 [Source:MGI Symbol;Acc:MGI:5610482]	36.5031	-0.0130636	0.0561735	-0.0822584	0.934441	0.999896
ENSMUSG00000104245	Gm38155	predicted gene, 38155 [Source:MGI Symbol;Acc:MGI:5611383]	7.75719	-0.00733525	0.030945	-0.120102	0.904403	0.999896
ENSMUSG00000026610	Esrrg	estrogen-related receptor gamma [Source:MGI Symbol;Acc:MGI:1347056]	334.218	-0.030998	0.0837519	-0.369199	0.711979	0.999896
ENSMUSG00000103961	Gm36388	predicted gene, 36388 [Source:MGI Symbol;Acc:MGI:5595547]	9.12926	0.0222632	0.0300245	0.688466	0.491159	0.999896
ENSMUSG00000026608	Kctd3	potassium channel tetramerisation domain containing 3 [Source:MGI Symbol;Acc:MGI:2444629]	364.263	-0.0449282	0.0848446	-0.541319	0.588287	0.999896
ENSMUSG00000037624	Kcnk2	potassium channel, subfamily K, member 2 [Source:MGI Symbol;Acc:MGI:109366]	319.489	0.0640582	0.0833743	0.753276	0.451284	0.999896
ENSMUSG00000102824	Pdcd5-ps	programmed cell death 5, pseudogene [Source:MGI Symbol;Acc:MGI:3782009]	10.7773	0.00626209	0.0358009	0.0821331	0.934541	0.999896
ENSMUSG00000026605	Cenpf	centromere protein F [Source:MGI Symbol;Acc:MGI:1313302]	61.2251	0.0210412	0.0661358	0.296192	0.767084	0.999896
ENSMUSG00000026604	Ptpn14	protein tyrosine phosphatase, non-receptor type 14 [Source:MGI Symbol;Acc:MGI:102467]	121.629	0.0215269	0.0738273	0.357908	0.720412	0.999896
ENSMUSG00000104435	Gm37422	predicted gene, 37422 [Source:MGI Symbol;Acc:MGI:5610650]	5.93294	0.0148886	0.0267544	0.580584	0.561521	0.999896
ENSMUSG00000026603	Smyd2	SET and MYND domain containing 2 [Source:MGI Symbol;Acc:MGI:1915889]	20.1424	-0.00586996	0.0456535	-0.181146	0.856253	0.999896
ENSMUSG00000103467	Gm38245	predicted gene, 38245 [Source:MGI Symbol;Acc:MGI:5611473]	12.5311	0.0281814	0.0378592	0.873135	0.38259	0.999896
ENSMUSG00000010175	Prox1	prospero homeobox 1 [Source:MGI Symbol;Acc:MGI:97772]	680.131	-0.0715903	0.0542903	-1.24571	0.212872	0.999896
ENSMUSG00000089872	Rps6kc1	ribosomal protein S6 kinase polypeptide 1 [Source:MGI Symbol;Acc:MGI:2443419]	233.47	-0.00860606	0.0835933	-0.109468	0.912831	0.999896
ENSMUSG00000026634	Angel2	angel homolog 2 [Source:MGI Symbol;Acc:MGI:1196310]	537.986	-0.0579665	0.0849178	-0.70038	0.48369	0.999896
ENSMUSG00000037568	Vash2	vasohibin 2 [Source:MGI Symbol;Acc:MGI:2444826]	35.4685	-0.0469763	0.0575248	-0.846866	0.39707	0.999896
ENSMUSG00000103723	Gm37095	predicted gene, 37095 [Source:MGI Symbol;Acc:MGI:5610323]	13.9936	0.0330365	0.039912	0.800576	0.423377	0.999896
ENSMUSG00000103964	Gm8407	predicted gene 8407 [Source:MGI Symbol;Acc:MGI:3644362]	5.55911	0.019655	0.0268444	0.784785	0.432579	0.999896
ENSMUSG00000066595	Flvcr1	feline leukemia virus subgroup C cellular receptor 1 [Source:MGI Symbol;Acc:MGI:2444881]	118.572	-0.0538844	0.0779185	-0.692181	0.488824	0.999896
ENSMUSG00000057072	Spata45	spermatogenesis associated 45 [Source:MGI Symbol;Acc:MGI:1922808]	5.55815	-0.0122683	0.0270694	-0.481565	0.630115	0.999896
ENSMUSG00000026632	Tatdn3	TatD DNase domain containing 3 [Source:MGI Symbol;Acc:MGI:1916222]	71.7633	0.0208242	0.0706122	0.295163	0.767869	0.999896
ENSMUSG00000062510	Nsl1	NSL1, MIS12 kinetochore complex component [Source:MGI Symbol;Acc:MGI:2685830]	6.11112	-0.016161	0.0281834	-0.566556	0.571016	0.999896
ENSMUSG00000026628	Atf3	activating transcription factor 3 [Source:MGI Symbol;Acc:MGI:109384]	77.4229	-0.00241845	0.0678776	-0.141908	0.887153	0.999896
ENSMUSG00000073478	D730003I15Rik	RIKEN cDNA D730003I15 gene [Source:MGI Symbol;Acc:MGI:1925971]	12.4785	-0.0294042	0.0370613	-0.645339	0.518708	0.999896
ENSMUSG00000037499	Nenf	neuron derived neurotrophic factor [Source:MGI Symbol;Acc:MGI:1913458]	29.4222	-0.0452711	0.0521503	-0.876328	0.380852	0.999896
ENSMUSG00000026627	Pacc1	proton activated chloride channel 1 [Source:MGI Symbol;Acc:MGI:1914200]	57.9526	-0.0132637	0.0664104	-0.227135	0.820319	0.999896
ENSMUSG00000026626	Ppp2r5a	protein phosphatase 2, regulatory subunit B', alpha [Source:MGI Symbol;Acc:MGI:2388479]	456.476	-0.0136554	0.0849251	-0.154132	0.877506	0.999896
ENSMUSG00000103114	Gm32200	predicted gene, 32200 [Source:MGI Symbol;Acc:MGI:5591359]	6.46045	-0.00188021	0.0284799	0.0150203	0.988016	0.999896
ENSMUSG00000037474	Dtl	denticleless E3 ubiquitin protein ligase [Source:MGI Symbol;Acc:MGI:1924093]	30.7727	0.00062492	0.052758	-0.0592772	0.952731	0.999896
ENSMUSG00000037461	Ints7	integrator complex subunit 7 [Source:MGI Symbol;Acc:MGI:1924315]	154.602	0.0507269	0.080836	0.612876	0.539959	0.999896
ENSMUSG00000026623	Lpgat1	lysophosphatidylglycerol acyltransferase 1 [Source:MGI Symbol;Acc:MGI:2446186]	2542.83	-0.0370055	0.0833835	-0.44394	0.657086	0.999896
ENSMUSG00000026622	Nek2	NIMA (never in mitosis gene a)-related expressed kinase 2 [Source:MGI Symbol;Acc:MGI:109359]	7.48885	-0.0114919	0.0305638	-0.365222	0.714946	0.999896
ENSMUSG00000055833	1700034H15Rik	RIKEN cDNA 1700034H15 gene [Source:MGI Symbol;Acc:MGI:1921515]	32.6611	0.0106559	0.0530482	0.180804	0.856522	0.999896
ENSMUSG00000037434	Slc30a1	solute carrier family 30 (zinc transporter), member 1 [Source:MGI Symbol;Acc:MGI:1345281]	940.329	-0.0341083	0.084929	-0.416726	0.676879	0.999896
ENSMUSG00000026637	Traf5	TNF receptor-associated factor 5 [Source:MGI Symbol;Acc:MGI:107548]	19.2675	0.00478824	0.045954	0.0827347	0.934063	0.999896
ENSMUSG00000103653	Gstp-ps	glutathione S-transferase, pi, pseudogene [Source:MGI Symbol;Acc:MGI:3782108]	6.50894	0.024789	0.0283554	0.864154	0.387504	0.999896
ENSMUSG00000097089	Gm26879	predicted gene, 26879 [Source:MGI Symbol;Acc:MGI:5477373]	17.9735	-0.0124806	0.0441921	-0.229976	0.81811	0.999896
ENSMUSG00000037395	Rcor3	REST corepressor 3 [Source:MGI Symbol;Acc:MGI:2441920]	413.68	-0.0726049	0.084921	-0.861652	0.388879	0.999896
ENSMUSG00000097316	Gm10516	predicted gene 10516 [Source:MGI Symbol;Acc:MGI:3641979]	32.0698	0.0723563	0.0555716	1.29829	0.194188	0.999896
ENSMUSG00000058248	Kcnh1	potassium voltage-gated channel, subfamily H (eag-related), member 1 [Source:MGI Symbol;Acc:MGI:1341721]	215.714	0.0809581	0.0792291	1.06032	0.288999	0.999896
ENSMUSG00000037375	Hhat	hedgehog acyltransferase [Source:MGI Symbol;Acc:MGI:2444681]	13.9475	-0.0207739	0.0399078	-0.597682	0.550052	0.999896
ENSMUSG00000016262	Sertad4	SERTA domain containing 4 [Source:MGI Symbol;Acc:MGI:2443496]	397.112	-0.0460556	0.0836811	-0.553104	0.580192	0.999896
ENSMUSG00000102162	Gm2367	predicted gene 2367 [Source:MGI Symbol;Acc:MGI:3780535]	16.6428	0.00288616	0.0425159	-0.0503168	0.95987	0.999896
ENSMUSG00000016200	Syt14	synaptotagmin XIV [Source:MGI Symbol;Acc:MGI:2444490]	756.323	0.0780061	0.0845786	0.909628	0.363019	0.999896
ENSMUSG00000089158	NA	NA	5.19769	-0.00463816	0.0254351	-0.0640539	0.948927	0.999896
ENSMUSG00000103640	Gm31406	predicted gene, 31406 [Source:MGI Symbol;Acc:MGI:5590565]	4.62614	0.0310307	0.0245917	1.28924	0.197314	0.999896
ENSMUSG00000016181	Utp25	UTP25 small subunit processome component [Source:MGI Symbol;Acc:MGI:2138080]	228.348	0.0237617	0.0821155	0.293096	0.769449	0.999896
ENSMUSG00000079144	A130010J15Rik	RIKEN cDNA A130010J15 gene [Source:MGI Symbol;Acc:MGI:2441776]	51.6392	-0.0611403	0.0613592	-1.10561	0.268894	0.999896
ENSMUSG00000026639	Lamb3	laminin, beta 3 [Source:MGI Symbol;Acc:MGI:99915]	15.9696	0.0301429	0.0426134	0.714632	0.474837	0.999896
ENSMUSG00000016194	Hsd11b1	hydroxysteroid 11-beta dehydrogenase 1 [Source:MGI Symbol;Acc:MGI:103562]	70.4221	-0.00625358	0.0679427	-0.173377	0.862355	0.999896
ENSMUSG00000104348	Gm37691	predicted gene, 37691 [Source:MGI Symbol;Acc:MGI:5610919]	7.31367	0.00314352	0.0293589	-0.14309	0.886219	0.999896
ENSMUSG00000016179	Camk1g	calcium/calmodulin-dependent protein kinase I gamma [Source:MGI Symbol;Acc:MGI:2388073]	114.841	-0.0151814	0.0728285	-0.287071	0.774058	0.999896
ENSMUSG00000026640	Plxna2	plexin A2 [Source:MGI Symbol;Acc:MGI:107684]	1676.7	-0.0162941	0.0829673	-0.199245	0.842071	0.999896
ENSMUSG00000102523	Gm37783	predicted gene, 37783 [Source:MGI Symbol;Acc:MGI:5611011]	55.6966	0.0152518	0.0638519	0.231876	0.816634	0.999896
ENSMUSG00000102621	Gm37674	predicted gene, 37674 [Source:MGI Symbol;Acc:MGI:5610902]	42.79	0.00507046	0.0611121	0.11879	0.905442	0.999896
ENSMUSG00000102841	Gm38036	predicted gene, 38036 [Source:MGI Symbol;Acc:MGI:5611264]	28.7485	0.0463089	0.0532155	0.918895	0.358151	0.999896
ENSMUSG00000103776	2900035J10Rik	RIKEN cDNA 2900035J10 gene [Source:MGI Symbol;Acc:MGI:1920155]	24.4226	0.0155576	0.0425726	0.0804493	0.93588	0.999896
ENSMUSG00000016494	Cd34	CD34 antigen [Source:MGI Symbol;Acc:MGI:88329]	147.149	0.0425857	0.0796092	0.574438	0.565671	0.999896
ENSMUSG00000097325	Gm16897	predicted gene, 16897 [Source:MGI Symbol;Acc:MGI:4439821]	21.2346	-0.0177104	0.0452197	-0.641591	0.521139	0.999896
ENSMUSG00000096929	A330023F24Rik	RIKEN cDNA A330023F24 gene [Source:MGI Symbol;Acc:MGI:2443958]	145.266	0.00993769	0.07993	0.12752	0.898529	0.999896
ENSMUSG00000104206	Gm32250	predicted gene, 32250 [Source:MGI Symbol;Acc:MGI:5591409]	5.5167	0.00608834	0.0251398	-0.0146576	0.988305	0.999896
ENSMUSG00000104525	Gm37334	predicted gene, 37334 [Source:MGI Symbol;Acc:MGI:5610562]	43.1072	0.0378165	0.0577832	0.627935	0.530047	0.999896
ENSMUSG00000103867	9630010A21Rik	RIKEN cDNA 9630010A21 gene [Source:MGI Symbol;Acc:MGI:2442787]	20.1075	-0.0369335	0.0466859	-0.757378	0.448823	0.999896
ENSMUSG00000104077	Gm37027	predicted gene, 37027 [Source:MGI Symbol;Acc:MGI:5610255]	9.00694	0.0121433	0.033338	0.284112	0.776325	0.999896
ENSMUSG00000016493	Cd46	CD46 antigen, complement regulatory protein [Source:MGI Symbol;Acc:MGI:1203290]	91.9521	0.0512378	0.0740933	0.666684	0.504974	0.999896
ENSMUSG00000104010	Gm37366	predicted gene, 37366 [Source:MGI Symbol;Acc:MGI:5610594]	17.7364	-0.0268103	0.0438951	-0.665303	0.505857	0.999896
ENSMUSG00000103443	Gm37132	predicted gene, 37132 [Source:MGI Symbol;Acc:MGI:5610360]	30.4579	-0.0229683	0.0511195	-0.608078	0.543136	0.999896
ENSMUSG00000016481	Cr1l	complement component (3b/4b) receptor 1-like [Source:MGI Symbol;Acc:MGI:88513]	237.93	0.055981	0.083693	0.665012	0.506043	0.999896
ENSMUSG00000026616	Cr2	complement receptor 2 [Source:MGI Symbol;Acc:MGI:88489]	14.1896	0.0161384	0.0398355	0.444849	0.656429	0.999896
ENSMUSG00000050530	Fam171a1	family with sequence similarity 171, member A1 [Source:MGI Symbol;Acc:MGI:2442917]	409.728	0.0649746	0.084854	0.77662	0.437383	0.999896
ENSMUSG00000026643	Nmt2	N-myristoyltransferase 2 [Source:MGI Symbol;Acc:MGI:1202298]	1294.07	0.0165935	0.0836172	0.200624	0.840992	0.999896
ENSMUSG00000049950	Rpp38	ribonuclease P/MRP 38 subunit [Source:MGI Symbol;Acc:MGI:2443607]	21.4821	-0.00284815	0.0480284	-0.0363911	0.97097	0.999896
ENSMUSG00000026648	Dclre1c	DNA cross-link repair 1C [Source:MGI Symbol;Acc:MGI:2441769]	395.473	0.0147104	0.0849011	0.161984	0.871318	0.999896
ENSMUSG00000026646	Suv39h2	suppressor of variegation 3-9 2 [Source:MGI Symbol;Acc:MGI:1890396]	90.3468	0.0382434	0.0721706	0.512065	0.608605	0.999896
ENSMUSG00000109865	Hspa14	heat shock protein 14 [Source:MGI Symbol;Acc:MGI:1354164]	113.209	0.00954582	0.0758645	0.0681092	0.945699	0.999896
ENSMUSG00000051396	Gm45902	predicted gene 45902 [Source:MGI Symbol;Acc:MGI:5805017]	46.1417	0.0733131	0.062576	1.18417	0.236346	0.999896
ENSMUSG00000039496	Cdnf	cerebral dopamine neurotrophic factor [Source:MGI Symbol;Acc:MGI:3606576]	16.4292	0.0218091	0.0422104	0.300523	0.763778	0.999896
ENSMUSG00000026655	Fam107b	family with sequence similarity 107, member B [Source:MGI Symbol;Acc:MGI:1913790]	265.318	-0.109063	0.0817407	-1.45092	0.146801	0.999896
ENSMUSG00000026657	Frmd4a	FERM domain containing 4A [Source:MGI Symbol;Acc:MGI:1919850]	632.5	-0.0273096	0.0848171	-0.332357	0.73962	0.999896
ENSMUSG00000086458	Gm2639	predicted gene 2639 [Source:MGI Symbol;Acc:MGI:3780807]	18.1436	-0.0210154	0.0435743	-0.371792	0.710048	0.999896
ENSMUSG00000081889	Gm13188	predicted gene 13188 [Source:MGI Symbol;Acc:MGI:3650857]	7.26929	-0.0174346	0.0294161	-0.522716	0.601172	0.999896
ENSMUSG00000104284	Gm10862	predicted gene 10862 [Source:MGI Symbol;Acc:MGI:3641622]	38.5204	-0.0472913	0.0576208	-0.686356	0.492488	0.999896
ENSMUSG00000102517	Gm38085	predicted gene, 38085 [Source:MGI Symbol;Acc:MGI:5611313]	27.1558	0.00438741	0.0507555	0.174711	0.861306	0.999896
ENSMUSG00000084859	1700080N15Rik	RIKEN cDNA 1700080N15 gene [Source:MGI Symbol;Acc:MGI:1920739]	10.6356	0.00330673	0.0339922	0.292467	0.76993	0.999896
ENSMUSG00000086921	Gm13189	predicted gene 13189 [Source:MGI Symbol;Acc:MGI:3650860]	5.33457	0.00174084	0.0246495	0.0694627	0.944621	0.999896
ENSMUSG00000102816	Gm37814	predicted gene, 37814 [Source:MGI Symbol;Acc:MGI:5611042]	107.294	-0.10344	0.0757286	-1.28814	0.197696	0.999896
ENSMUSG00000102136	Gm37107	predicted gene, 37107 [Source:MGI Symbol;Acc:MGI:5610335]	56.8232	-0.0128468	0.0620708	-0.0190615	0.984792	0.999896
ENSMUSG00000102357	Gm38348	predicted gene, 38348 [Source:MGI Symbol;Acc:MGI:5611576]	35.6609	-0.0258294	0.0542982	-0.382711	0.701934	0.999896
ENSMUSG00000087355	Gm13187	predicted gene 13187 [Source:MGI Symbol;Acc:MGI:3649588]	34.5102	0.0120824	0.0558495	0.22077	0.825272	0.999896
ENSMUSG00000102494	Gm36988	predicted gene, 36988 [Source:MGI Symbol;Acc:MGI:5610216]	13.471	0.0134977	0.0392398	0.46412	0.642562	0.999896
ENSMUSG00000039449	Prpf18	pre-mRNA processing factor 18 [Source:MGI Symbol;Acc:MGI:1914479]	197.135	-0.00961269	0.0823708	-0.10497	0.9164	0.999896
ENSMUSG00000048186	Bend7	BEN domain containing 7 [Source:MGI Symbol;Acc:MGI:2443100]	15.4983	-0.0222772	0.0419596	-0.498771	0.617941	0.999896
ENSMUSG00000026662	Sephs1	selenophosphate synthetase 1 [Source:MGI Symbol;Acc:MGI:1923580]	377.733	-0.0893027	0.0847846	-1.05608	0.290932	0.999896
ENSMUSG00000026664	Phyh	phytanoyl-CoA hydroxylase [Source:MGI Symbol;Acc:MGI:891978]	255.847	-0.0161381	0.0832187	-0.199303	0.842026	0.999896
ENSMUSG00000026668	Ucma	upper zone of growth plate and cartilage matrix associated [Source:MGI Symbol;Acc:MGI:1915777]	6.53929	-0.0263746	0.0268214	-1.16932	0.242274	0.999896
ENSMUSG00000026669	Mcm10	minichromosome maintenance 10 replication initiation factor [Source:MGI Symbol;Acc:MGI:1917274]	14.5028	-0.00609108	0.0396626	-0.193431	0.846621	0.999896
ENSMUSG00000026672	Optn	optineurin [Source:MGI Symbol;Acc:MGI:1918898]	91.4011	0.0114235	0.0742336	0.158587	0.873994	0.999896
ENSMUSG00000026676	Ccdc3	coiled-coil domain containing 3 [Source:MGI Symbol;Acc:MGI:1921436]	22.1899	-0.0483173	0.0434731	-1.38764	0.165247	0.999896
ENSMUSG00000039145	Camk1d	calcium/calmodulin-dependent protein kinase ID [Source:MGI Symbol;Acc:MGI:2442190]	3208.27	-0.0358674	0.0834942	-0.417806	0.676089	0.999896
ENSMUSG00000039128	Cdc123	cell division cycle 123 [Source:MGI Symbol;Acc:MGI:2138811]	480.436	0.0910657	0.0848941	1.07371	0.282954	0.999896
ENSMUSG00000025817	Nudt5	nudix (nucleoside diphosphate linked moiety X)-type motif 5 [Source:MGI Symbol;Acc:MGI:1858232]	106.908	0.0528639	0.07676	0.684737	0.49351	0.999896
ENSMUSG00000056718	Gm13199	predicted gene 13199 [Source:MGI Symbol;Acc:MGI:3649231]	22.571	-0.00567583	0.0488703	-0.172758	0.862842	0.999896
ENSMUSG00000025816	Sec61a2	Sec61, alpha subunit 2 (S. cerevisiae) [Source:MGI Symbol;Acc:MGI:1931071]	301.41	-0.00321829	0.0844189	-0.0785066	0.937425	0.999896
ENSMUSG00000025815	Dhtkd1	dehydrogenase E1 and transketolase domain containing 1 [Source:MGI Symbol;Acc:MGI:2445096]	45.9205	-0.0563611	0.0580551	-1.07252	0.283485	0.999896
ENSMUSG00000043241	Upf2	UPF2 regulator of nonsense transcripts homolog (yeast) [Source:MGI Symbol;Acc:MGI:2449307]	666.851	0.0157596	0.084604	0.189327	0.849837	0.999896
ENSMUSG00000045319	Proser2	proline and serine rich 2 [Source:MGI Symbol;Acc:MGI:2442238]	7.80603	0.0218126	0.0303462	1.06781	0.285606	0.999896
ENSMUSG00000039046	Usp6nl	USP6 N-terminal like [Source:MGI Symbol;Acc:MGI:2138893]	431.168	0.0459477	0.0849308	0.539962	0.589223	0.999896
ENSMUSG00000002107	Celf2	CUGBP, Elav-like family member 2 [Source:MGI Symbol;Acc:MGI:1338822]	9434.75	-0.0679954	0.0824416	-0.833069	0.404806	0.999896
ENSMUSG00000075538	Gm10855	predicted gene 10855 [Source:MGI Symbol;Acc:MGI:3641819]	69.2965	0.00406764	0.0627369	-0.2216	0.824625	0.999896
ENSMUSG00000062319	Gm10115	predicted gene 10115 [Source:MGI Symbol;Acc:MGI:3641675]	18.8821	0.0294689	0.0451471	0.778155	0.436478	0.999896
ENSMUSG00000065824	NA	NA	5.28395	0.0052923	0.0261074	0.302548	0.762234	0.999896
ENSMUSG00000025782	Taf3	TATA-box binding protein associated factor 3 [Source:MGI Symbol;Acc:MGI:2388097]	552.135	-0.00164612	0.0849159	-0.0293944	0.97655	0.999896
ENSMUSG00000025781	Atp5c1	ATP synthase, H+ transporting, mitochondrial F1 complex, gamma polypeptide 1 [Source:MGI Symbol;Acc:MGI:1261437]	1800.64	0.0540592	0.0827237	0.652419	0.514131	0.999896
ENSMUSG00000037262	Kin	Kin17 DNA and RNA binding protein [Source:MGI Symbol;Acc:MGI:96676]	72.926	-0.0425259	0.0710738	-0.600284	0.548317	0.999896
ENSMUSG00000037254	Itih2	inter-alpha trypsin inhibitor, heavy chain 2 [Source:MGI Symbol;Acc:MGI:96619]	13.2301	-0.0115982	0.0367886	-0.609503	0.542191	0.999896
ENSMUSG00000025780	Itih5	inter-alpha (globulin) inhibitor H5 [Source:MGI Symbol;Acc:MGI:1925751]	402.949	0.0166289	0.0832805	0.10674	0.914995	0.999896
ENSMUSG00000061186	Sfmbt2	Scm-like with four mbt domains 2 [Source:MGI Symbol;Acc:MGI:2447794]	37.9538	-0.0508013	0.0589797	-0.846125	0.397483	0.999896
ENSMUSG00000026778	Prkcq	protein kinase C, theta [Source:MGI Symbol;Acc:MGI:97601]	186.708	-0.0335794	0.0813978	-0.476203	0.63393	0.999896
ENSMUSG00000086006	Gm13293	predicted gene 13293 [Source:MGI Symbol;Acc:MGI:3649469]	22.1098	-0.0535271	0.0480993	-1.11746	0.263798	0.999896
ENSMUSG00000082424	Gm13292	predicted gene 13292 [Source:MGI Symbol;Acc:MGI:3649470]	33.8333	-0.0480631	0.0559078	-0.849555	0.395573	0.999896
ENSMUSG00000026773	Pfkfb3	6-phosphofructo-2-kinase/fructose-2,6-biphosphatase 3 [Source:MGI Symbol;Acc:MGI:2181202]	312.742	0.049931	0.0838343	0.58656	0.557499	0.999896
ENSMUSG00000037197	Rbm17	RNA binding motif protein 17 [Source:MGI Symbol;Acc:MGI:1924188]	186.253	-0.00841299	0.0818265	-0.104756	0.916569	0.999896
ENSMUSG00000023206	Il15ra	interleukin 15 receptor, alpha chain [Source:MGI Symbol;Acc:MGI:104644]	22.3898	-0.00999349	0.0437913	-0.236819	0.812798	0.999896
ENSMUSG00000058594	Fbh1	F-box DNA helicase 1 [Source:MGI Symbol;Acc:MGI:1354699]	186.852	0.0298428	0.0820504	0.372177	0.709761	0.999896
ENSMUSG00000047909	Ankrd16	ankyrin repeat domain 16 [Source:MGI Symbol;Acc:MGI:2444796]	161.804	0.0221899	0.0797144	0.208658	0.834715	0.999896
ENSMUSG00000026768	Itga8	integrin alpha 8 [Source:MGI Symbol;Acc:MGI:109442]	283.048	-0.0372534	0.0837184	-0.440241	0.659763	0.999896
ENSMUSG00000104174	Gm37701	predicted gene, 37701 [Source:MGI Symbol;Acc:MGI:5610929]	9.87745	0.00944841	0.0344694	0.42186	0.673127	0.999896
ENSMUSG00000086843	E030013I19Rik	RIKEN cDNA E030013I19 gene [Source:MGI Symbol;Acc:MGI:2443735]	10.1775	-0.00401882	0.0342823	-0.233948	0.815025	0.999896
ENSMUSG00000026767	Mindy3	MINDY lysine 48 deubiquitinase 3 [Source:MGI Symbol;Acc:MGI:1914210]	795.845	-0.0596727	0.084745	-0.71744	0.473103	0.999896
ENSMUSG00000102630	Gm37289	predicted gene, 37289 [Source:MGI Symbol;Acc:MGI:5610517]	8.81394	0.00300172	0.0324792	0.195108	0.845309	0.999896
ENSMUSG00000104449	Gm37255	predicted gene, 37255 [Source:MGI Symbol;Acc:MGI:5610483]	20.2089	0.0195178	0.0432924	0.151513	0.879571	0.999896
ENSMUSG00000104406	Gm38014	predicted gene, 38014 [Source:MGI Symbol;Acc:MGI:5611242]	59.413	-0.0225678	0.0674112	-0.323166	0.74657	0.999896
ENSMUSG00000026730	Pter	phosphotriesterase related [Source:MGI Symbol;Acc:MGI:107372]	715.549	-0.19475	0.0845917	-2.29034	0.0220019	0.999896
ENSMUSG00000049630	C1ql3	C1q-like 3 [Source:MGI Symbol;Acc:MGI:2387350]	214.743	-0.0840952	0.0811885	-1.00415	0.315305	0.999896
ENSMUSG00000104459	Gm37824	predicted gene, 37824 [Source:MGI Symbol;Acc:MGI:5611052]	11.8958	0.032635	0.03515	1.23817	0.215654	0.999896
ENSMUSG00000026727	Rsu1	Ras suppressor protein 1 [Source:MGI Symbol;Acc:MGI:103040]	222.128	-0.0492616	0.0829869	-0.604729	0.545359	0.999896
ENSMUSG00000103360	Gm38156	predicted gene, 38156 [Source:MGI Symbol;Acc:MGI:5611384]	6.86116	0.00412106	0.0291934	0.0551996	0.955979	0.999896
ENSMUSG00000102691	Gm37780	predicted gene, 37780 [Source:MGI Symbol;Acc:MGI:5611008]	10.667	-0.0139377	0.0330058	-0.320948	0.74825	0.999896
ENSMUSG00000103232	Gm37160	predicted gene, 37160 [Source:MGI Symbol;Acc:MGI:5610388]	7.23387	-0.000751904	0.0299115	-0.211874	0.832206	0.999896
ENSMUSG00000026726	Cubn	cubilin (intrinsic factor-cobalamin receptor) [Source:MGI Symbol;Acc:MGI:1931256]	9.44033	-0.00308858	0.0331279	-0.243299	0.807773	0.999896
ENSMUSG00000026723	Trdmt1	tRNA aspartic acid methyltransferase 1 [Source:MGI Symbol;Acc:MGI:1274787]	64.7661	-0.013578	0.0677443	-0.221602	0.824624	0.999896
ENSMUSG00000026728	Vim	vimentin [Source:MGI Symbol;Acc:MGI:98932]	296.891	-0.0381124	0.0792706	-0.610963	0.541224	0.999896
ENSMUSG00000003418	St8sia6	ST8 alpha-N-acetyl-neuraminide alpha-2,8-sialyltransferase 6 [Source:MGI Symbol;Acc:MGI:2386797]	216.177	0.0133182	0.0518755	-0.130749	0.895974	0.999896
ENSMUSG00000063275	Hacd1	3-hydroxyacyl-CoA dehydratase 1 [Source:MGI Symbol;Acc:MGI:1353592]	11.3796	-0.00839878	0.0364728	-0.318362	0.750211	0.999896
ENSMUSG00000102553	D930036K23Rik	RIKEN cDNA D930036K23 gene [Source:MGI Symbol;Acc:MGI:2442341]	9.09566	-0.000385996	0.032387	-0.0775468	0.938189	0.999896
ENSMUSG00000103926	Gm37894	predicted gene, 37894 [Source:MGI Symbol;Acc:MGI:5611122]	8.9626	0.00470864	0.0329481	0.154109	0.877523	0.999896
ENSMUSG00000026718	Stam	signal transducing adaptor molecule (SH3 domain and ITAM motif) 1 [Source:MGI Symbol;Acc:MGI:1329014]	817.199	-0.0207205	0.0843615	-0.246729	0.805118	0.999896
ENSMUSG00000103901	Gm37499	predicted gene, 37499 [Source:MGI Symbol;Acc:MGI:5610727]	148.536	0.0192886	0.0799886	0.277977	0.78103	0.999896
ENSMUSG00000061531	Tmem236	transmembrane protein 236 [Source:MGI Symbol;Acc:MGI:1919309]	16.6817	-0.00279427	0.0424125	-0.13674	0.891236	0.999896
ENSMUSG00000026712	Mrc1	mannose receptor, C type 1 [Source:MGI Symbol;Acc:MGI:97142]	38.1266	-0.0108043	0.0547757	-0.308681	0.757564	0.999896
ENSMUSG00000036949	Slc39a12	solute carrier family 39 (zinc transporter), member 12 [Source:MGI Symbol;Acc:MGI:2139274]	164.766	0.0463972	0.0778163	0.375614	0.707204	0.999896
ENSMUSG00000057914	Cacnb2	calcium channel, voltage-dependent, beta 2 subunit [Source:MGI Symbol;Acc:MGI:894644]	1622.72	-0.00633905	0.0832992	-0.0664626	0.94701	0.999896
ENSMUSG00000104153	Gm38105	predicted gene, 38105 [Source:MGI Symbol;Acc:MGI:5611333]	47.297	-0.0221087	0.0603075	-0.556028	0.578192	0.999896
ENSMUSG00000104034	2900092N22Rik	RIKEN cDNA 2900092N22 gene [Source:MGI Symbol;Acc:MGI:1920357]	54.0651	-0.00887264	0.0626011	-0.274381	0.783792	0.999896
ENSMUSG00000081008	Gm13314	predicted gene 13314 [Source:MGI Symbol;Acc:MGI:3651092]	9.35915	0.00913904	0.0335465	0.308484	0.757714	0.999896
ENSMUSG00000082542	Gm13311	predicted gene 13311 [Source:MGI Symbol;Acc:MGI:3651093]	7.68834	-0.0261327	0.0304321	-1.06357	0.287523	0.999896
ENSMUSG00000104106	Gm10848	predicted gene 10848 [Source:MGI Symbol;Acc:MGI:3641917]	17.1993	-0.00314287	0.0432078	-0.128377	0.89785	0.999896
ENSMUSG00000103885	Gm37006	predicted gene, 37006 [Source:MGI Symbol;Acc:MGI:5610234]	41.9256	-0.00620919	0.0586726	-0.202494	0.839531	0.999896
ENSMUSG00000083305	Gm13315	predicted gene 13315 [Source:MGI Symbol;Acc:MGI:3651096]	5.74647	0.00687081	0.0273193	0.355105	0.722511	0.999896
ENSMUSG00000103050	Gm38273	predicted gene, 38273 [Source:MGI Symbol;Acc:MGI:5611501]	30.6734	-0.0603409	0.0510443	-1.46019	0.144237	0.999896
ENSMUSG00000087086	Gm13269	predicted gene 13269 [Source:MGI Symbol;Acc:MGI:3651949]	14.7288	-0.012324	0.0408732	-0.319309	0.749493	0.999896
ENSMUSG00000102673	Gm37437	predicted gene, 37437 [Source:MGI Symbol;Acc:MGI:5610665]	26.3149	-0.000904481	0.0507055	-0.108427	0.913657	0.999896
ENSMUSG00000104271	Gm37891	predicted gene, 37891 [Source:MGI Symbol;Acc:MGI:5611119]	36.7987	-0.0713857	0.058139	-1.20068	0.229873	0.999896
ENSMUSG00000026707	Nsun6	NOL1/NOP2/Sun domain family member 6 [Source:MGI Symbol;Acc:MGI:1921705]	57.7286	-0.0378279	0.064516	-0.575968	0.564637	0.999896
ENSMUSG00000017418	Arl5b	ADP-ribosylation factor-like 5B [Source:MGI Symbol;Acc:MGI:1923119]	549.528	0.0459794	0.0848676	0.559968	0.575501	0.999896
ENSMUSG00000102258	Gm38257	predicted gene, 38257 [Source:MGI Symbol;Acc:MGI:5611485]	12.8132	0.010847	0.0388597	0.209517	0.834044	0.999896
ENSMUSG00000026748	Plxdc2	plexin domain containing 2 [Source:MGI Symbol;Acc:MGI:1914698]	742.92	-0.00254243	0.0849265	-0.0436297	0.9652	0.999896
ENSMUSG00000081525	Gm13325	predicted gene 13325 [Source:MGI Symbol;Acc:MGI:3650421]	5.68385	0.0108109	0.0267785	0.502178	0.615543	0.999896
ENSMUSG00000053702	Nebl	nebulette [Source:MGI Symbol;Acc:MGI:1921353]	1627.32	0.0036789	0.0840432	0.0202831	0.983818	0.999896
ENSMUSG00000054057	A930004D18Rik	RIKEN cDNA A930004D18 gene [Source:MGI Symbol;Acc:MGI:1925190]	21.3309	0.0147794	0.0473455	0.388113	0.697933	0.999896
ENSMUSG00000054074	Skida1	SKI/DACH domain containing 1 [Source:MGI Symbol;Acc:MGI:1919918]	115.007	0.00640993	0.0769982	0.100421	0.92001	0.999896
ENSMUSG00000026743	Mllt10	myeloid/lymphoid or mixed-lineage leukemia; translocated to, 10 [Source:MGI Symbol;Acc:MGI:1329038]	547.647	-0.0550519	0.0849053	-0.655037	0.512444	0.999896
ENSMUSG00000081619	Gm13351	predicted gene 13351 [Source:MGI Symbol;Acc:MGI:3651067]	15.3332	0.0260305	0.040244	0.679766	0.496653	0.999896
ENSMUSG00000026740	Dnajc1	DnaJ heat shock protein family (Hsp40) member C1 [Source:MGI Symbol;Acc:MGI:103268]	355.217	-0.0335432	0.0844527	-0.406739	0.684199	0.999896
ENSMUSG00000082520	Gm13349	predicted gene 13349 [Source:MGI Symbol;Acc:MGI:3649966]	5.79429	-9.13126e-05	0.0261077	-0.216504	0.828595	0.999896
ENSMUSG00000051154	Commd3	COMM domain containing 3 [Source:MGI Symbol;Acc:MGI:88218]	143.758	-0.00485886	0.0795913	-0.0436528	0.965181	0.999896
ENSMUSG00000026739	Bmi1	Bmi1 polycomb ring finger oncogene [Source:MGI Symbol;Acc:MGI:88174]	696.382	-0.0545402	0.0846051	-0.65347	0.513453	0.999896
ENSMUSG00000026737	Pip4k2a	phosphatidylinositol-5-phosphate 4-kinase, type II, alpha [Source:MGI Symbol;Acc:MGI:1298206]	2538.15	-0.0794608	0.0848037	-0.972785	0.33066	0.999896
ENSMUSG00000087674	4930447M23Rik	RIKEN cDNA 4930447M23 gene [Source:MGI Symbol;Acc:MGI:1918902]	22.5783	-0.0201068	0.0475905	-0.396272	0.691904	0.999896
ENSMUSG00000023094	Msrb2	methionine sulfoxide reductase B2 [Source:MGI Symbol;Acc:MGI:1923717]	60.573	0.0299331	0.0662251	0.384144	0.700872	0.999896
ENSMUSG00000109733	Gm33940	predicted gene, 33940 [Source:MGI Symbol;Acc:MGI:5593099]	10.4742	-0.000635557	0.035653	-0.0580977	0.953671	0.999896
ENSMUSG00000043415	Otud1	OTU domain containing 1 [Source:MGI Symbol;Acc:MGI:1918448]	123.423	0.0280224	0.0778436	0.338061	0.735317	0.999896
ENSMUSG00000036617	Etl4	enhancer trap locus 4 [Source:MGI Symbol;Acc:MGI:95454]	1055.7	0.0157187	0.0844987	0.169209	0.865632	0.999896
ENSMUSG00000091457	Gm17171	predicted gene 17171 [Source:MGI Symbol;Acc:MGI:4937998]	5.43295	-0.028149	0.025686	-1.05833	0.289905	0.999896
ENSMUSG00000036591	Arhgap21	Rho GTPase activating protein 21 [Source:MGI Symbol;Acc:MGI:1918685]	3624.39	0.00843045	0.0823991	0.106376	0.915284	0.999896
ENSMUSG00000075514	Gm13375	predicted gene 13375 [Source:MGI Symbol;Acc:MGI:3649913]	8.73293	0.0199141	0.0324845	0.678759	0.497291	0.999896
ENSMUSG00000026679	Enkur	enkurin, TRPC channel interacting protein [Source:MGI Symbol;Acc:MGI:1918483]	15.548	0.00577145	0.0407785	0.104396	0.916855	0.999896
ENSMUSG00000048550	Thnsl1	threonine synthase-like 1 (bacterial) [Source:MGI Symbol;Acc:MGI:2139347]	93.0071	0.0132403	0.0707454	0.132708	0.894424	0.999896
ENSMUSG00000045967	Gpr158	G protein-coupled receptor 158 [Source:MGI Symbol;Acc:MGI:2441697]	2077.01	-0.037886	0.0834027	-0.439768	0.660105	0.999896
ENSMUSG00000083863	Gm13341	predicted gene 13341 [Source:MGI Symbol;Acc:MGI:3650228]	123.091	0.0945998	0.077584	1.1559	0.247723	0.999896
ENSMUSG00000083563	Gm13340	predicted gene 13340 [Source:MGI Symbol;Acc:MGI:3650227]	444.014	0.0164632	0.0830812	0.11142	0.911284	0.999896
ENSMUSG00000082884	Gm13339	predicted gene 13339 [Source:MGI Symbol;Acc:MGI:3650221]	18.702	0.0120675	0.0445651	0.45777	0.647118	0.999896
ENSMUSG00000026787	Gad2	glutamic acid decarboxylase 2 [Source:MGI Symbol;Acc:MGI:95634]	4656.01	0.0216777	0.0846694	0.227476	0.820054	0.999896
ENSMUSG00000026786	Apbb1ip	amyloid beta (A4) precursor protein-binding, family B, member 1 interacting protein [Source:MGI Symbol;Acc:MGI:1861354]	106.861	-0.0239409	0.0760549	-0.303975	0.761147	0.999896
ENSMUSG00000026784	Pdss1	prenyl (solanesyl) diphosphate synthase, subunit 1 [Source:MGI Symbol;Acc:MGI:1889278]	98.7052	0.0617407	0.0754972	0.807966	0.41911	0.999896
ENSMUSG00000084625	NA	NA	6.36407	0.00492065	0.0278828	0.457025	0.647653	0.999896
ENSMUSG00000058835	Abi1	abl interactor 1 [Source:MGI Symbol;Acc:MGI:104913]	1327.51	-0.0486736	0.0842682	-0.585948	0.55791	0.999896
ENSMUSG00000026781	Acbd5	acyl-Coenzyme A binding domain containing 5 [Source:MGI Symbol;Acc:MGI:1921409]	1792.53	-0.0133785	0.084275	-0.172033	0.863412	0.999896
ENSMUSG00000026779	Mastl	microtubule associated serine/threonine kinase-like [Source:MGI Symbol;Acc:MGI:1914371]	49.7518	0.0334395	0.0627873	0.482363	0.629548	0.999896
ENSMUSG00000026775	Yme1l1	YME1-like 1 (S. cerevisiae) [Source:MGI Symbol;Acc:MGI:1351651]	596.066	0.0246042	0.084683	0.287512	0.773721	0.999896
ENSMUSG00000081648	Gm13423	predicted gene 13423 [Source:MGI Symbol;Acc:MGI:3650165]	37.8433	0.043458	0.0587577	0.711541	0.476749	0.999896
ENSMUSG00000026774	Potegl	POTE ankyrin domain family, member G like [Source:MGI Symbol;Acc:MGI:1918231]	8.24619	-0.0133746	0.0312067	-0.276261	0.782347	0.999896
ENSMUSG00000102704	Gm38309	predicted gene, 38309 [Source:MGI Symbol;Acc:MGI:5611537]	14.3428	0.00240526	0.036954	-0.17388	0.86196	0.999896
ENSMUSG00000026771	Spopl	speckle-type BTB/POZ protein-like [Source:MGI Symbol;Acc:MGI:1924107]	261.409	-0.0946981	0.0839396	-1.14181	0.253532	0.999896
ENSMUSG00000026986	Hnmt	histamine N-methyltransferase [Source:MGI Symbol;Acc:MGI:2153181]	26.1087	0.0201123	0.0499608	0.367643	0.713139	0.999896
ENSMUSG00000026981	Il1rn	interleukin 1 receptor antagonist [Source:MGI Symbol;Acc:MGI:96547]	61.6795	-0.00856181	0.0671698	-0.107465	0.91442	0.999896
ENSMUSG00000026979	Psd4	pleckstrin and Sec7 domain containing 4 [Source:MGI Symbol;Acc:MGI:2674093]	8.14583	0.0170529	0.0317669	0.597698	0.550041	0.999896
ENSMUSG00000102591	Gm38383	predicted gene, 38383 [Source:MGI Symbol;Acc:MGI:5611611]	6.51661	-0.0116247	0.0288136	-0.467683	0.640011	0.999896
ENSMUSG00000084241	Gm13416	predicted gene 13416 [Source:MGI Symbol;Acc:MGI:3652158]	103.604	-0.00118356	0.0728548	-0.0818943	0.934731	0.999896
ENSMUSG00000004113	Cacna1b	calcium channel, voltage-dependent, N type, alpha 1B subunit [Source:MGI Symbol;Acc:MGI:88296]	1262.31	-0.140159	0.0837736	-1.70753	0.0877228	0.999896
ENSMUSG00000083973	Gm13459	predicted gene 13459 [Source:MGI Symbol;Acc:MGI:3651862]	5.12663	-0.000633126	0.0251244	0.0537184	0.95716	0.999896
ENSMUSG00000036893	Ehmt1	euchromatic histone methyltransferase 1 [Source:MGI Symbol;Acc:MGI:1924933]	242.859	-0.0147509	0.0829062	-0.181324	0.856113	0.999896
ENSMUSG00000103162	Gm38147	predicted gene, 38147 [Source:MGI Symbol;Acc:MGI:5611375]	20.1454	0.0292421	0.0465121	0.514498	0.606904	0.999896
ENSMUSG00000102875	Gm37139	predicted gene, 37139 [Source:MGI Symbol;Acc:MGI:5610367]	17.9957	0.00230447	0.0394791	-0.350101	0.726263	0.999896
ENSMUSG00000026972	Arrdc1	arrestin domain containing 1 [Source:MGI Symbol;Acc:MGI:2446136]	7.67455	0.0176098	0.0291422	0.332723	0.739343	0.999896
ENSMUSG00000026974	Zmynd19	zinc finger, MYND domain containing 19 [Source:MGI Symbol;Acc:MGI:1914437]	229.777	-0.00528856	0.0831543	-0.0705969	0.943719	0.999896
ENSMUSG00000026975	Dph7	diphthamine biosynethesis 7 [Source:MGI Symbol;Acc:MGI:1914478]	46.763	0.0744957	0.0629676	1.18345	0.236632	0.999896
ENSMUSG00000036850	Mrpl41	mitochondrial ribosomal protein L41 [Source:MGI Symbol;Acc:MGI:1333816]	84.7046	0.0976509	0.0721662	1.34202	0.179591	0.999896
ENSMUSG00000036833	Pnpla7	patatin-like phospholipase domain containing 7 [Source:MGI Symbol;Acc:MGI:2385325]	39.9667	-0.0177407	0.0584658	-0.346989	0.728599	0.999896
ENSMUSG00000006476	Nsmf	NMDA receptor synaptonuclear signaling and neuronal migration factor [Source:MGI Symbol;Acc:MGI:1861755]	981.728	0.0463081	0.0839935	0.536769	0.591427	0.999896
ENSMUSG00000059555	Tor4a	torsin family 4, member A [Source:MGI Symbol;Acc:MGI:2442720]	8.76978	0.0101917	0.0319733	0.638391	0.523219	0.999896
ENSMUSG00000013465	Nelfb	negative elongation factor complex member B [Source:MGI Symbol;Acc:MGI:1931035]	129.706	-0.0105633	0.0790193	-0.131288	0.895548	0.999896
ENSMUSG00000036752	Tubb4b	tubulin, beta 4B class IVB [Source:MGI Symbol;Acc:MGI:1915472]	473.975	0.00187544	0.0849146	0.0222393	0.982257	0.999896
ENSMUSG00000044628	Rnf208	ring finger protein 208 [Source:MGI Symbol;Acc:MGI:1916096]	120.877	0.098772	0.0763913	1.20314	0.228923	0.999896
ENSMUSG00000006471	Ndor1	NADPH dependent diflavin oxidoreductase 1 [Source:MGI Symbol;Acc:MGI:1926047]	78.1609	-0.0685523	0.0720275	-0.94343	0.345461	0.999896
ENSMUSG00000078201	Tmem203	transmembrane protein 203 [Source:MGI Symbol;Acc:MGI:2443597]	19.9751	-0.0196251	0.0451623	-0.529761	0.596278	0.999896
ENSMUSG00000048707	Tprn	taperin [Source:MGI Symbol;Acc:MGI:2139535]	46.9362	-0.0204425	0.0615925	-0.357253	0.720903	0.999896
ENSMUSG00000026966	Ssna1	SS nuclear autoantigen 1 [Source:MGI Symbol;Acc:MGI:1915725]	17.2839	-0.0417476	0.0414024	-0.729567	0.465655	0.999896
ENSMUSG00000026965	Anapc2	anaphase promoting complex subunit 2 [Source:MGI Symbol;Acc:MGI:2139135]	164.023	-0.0437247	0.0789544	-0.603445	0.546213	0.999896
ENSMUSG00000026963	Tmem210	transmembrane protein 210 [Source:MGI Symbol;Acc:MGI:1925467]	25.4097	0.0196433	0.0506376	0.425293	0.670623	0.999896
ENSMUSG00000026961	Lrrc26	leucine rich repeat containing 26 [Source:MGI Symbol;Acc:MGI:2385129]	11.3567	-0.00919189	0.0356953	-0.185149	0.853112	0.999896
ENSMUSG00000026959	Grin1	glutamate receptor, ionotropic, NMDA1 (zeta 1) [Source:MGI Symbol;Acc:MGI:95819]	887.67	0.0936587	0.0845713	1.08384	0.278434	0.999896
ENSMUSG00000085830	Grin1os	glutamate receptor, ionotropic, NMDA1 (zeta 1), opposite strand [Source:MGI Symbol;Acc:MGI:2443867]	20.7525	0.0122828	0.0457376	0.145691	0.884165	0.999896
ENSMUSG00000036646	Man1b1	mannosidase, alpha, class 1B, member 1 [Source:MGI Symbol;Acc:MGI:2684954]	109.598	-0.00139506	0.0762945	0.00661837	0.994719	0.999896
ENSMUSG00000026958	Dpp7	dipeptidylpeptidase 7 [Source:MGI Symbol;Acc:MGI:1933213]	25.5214	-0.0310389	0.0509285	-0.677592	0.498031	0.999896
ENSMUSG00000026956	Uap1l1	UDP-N-acteylglucosamine pyrophosphorylase 1-like 1 [Source:MGI Symbol;Acc:MGI:2443318]	41.5921	-0.0634724	0.0597066	-1.14576	0.251893	0.999896
ENSMUSG00000026955	Sapcd2	suppressor APC domain containing 2 [Source:MGI Symbol;Acc:MGI:1919330]	7.07841	0.00182117	0.029732	-0.0727722	0.941987	0.999896
ENSMUSG00000015085	Entpd2	ectonucleoside triphosphate diphosphohydrolase 2 [Source:MGI Symbol;Acc:MGI:1096863]	6.63379	-0.0199579	0.028309	-0.731779	0.464304	0.999896
ENSMUSG00000015094	Npdc1	neural proliferation, differentiation and control 1 [Source:MGI Symbol;Acc:MGI:1099802]	185.149	0.0603083	0.0820146	0.70437	0.481202	0.999896
ENSMUSG00000026944	Abca2	ATP-binding cassette, sub-family A (ABC1), member 2 [Source:MGI Symbol;Acc:MGI:99606]	881.981	0.0389831	0.0848799	0.45587	0.648484	0.999896
ENSMUSG00000047617	Paxx	non-homologous end joining factor [Source:MGI Symbol;Acc:MGI:2442831]	32.942	-0.00326093	0.0564078	-0.0590772	0.952891	0.999896
ENSMUSG00000015090	Ptgds	prostaglandin D2 synthase (brain) [Source:MGI Symbol;Acc:MGI:99261]	130.737	0.114996	0.0787577	1.42784	0.153338	0.999896
ENSMUSG00000015095	Fbxw5	F-box and WD-40 domain protein 5 [Source:MGI Symbol;Acc:MGI:1354731]	296.111	0.012777	0.0841306	0.173413	0.862327	0.999896
ENSMUSG00000026942	Traf2	TNF receptor-associated factor 2 [Source:MGI Symbol;Acc:MGI:101835]	8.05705	0.0188112	0.0318043	0.606638	0.544091	0.999896
ENSMUSG00000015092	Edf1	endothelial differentiation-related factor 1 [Source:MGI Symbol;Acc:MGI:1891227]	242.104	0.110865	0.0832254	1.29	0.197051	0.999896
ENSMUSG00000026941	Mamdc4	MAM domain containing 4 [Source:MGI Symbol;Acc:MGI:2685841]	13.1471	-0.0147407	0.0384436	-0.165955	0.868192	0.999896
ENSMUSG00000036504	Phpt1	phosphohistidine phosphatase 1 [Source:MGI Symbol;Acc:MGI:1922704]	17.8657	0.000174561	0.0447	-0.0282148	0.977491	0.999896
ENSMUSG00000015087	Rabl6	RAB, member RAS oncogene family-like 6 [Source:MGI Symbol;Acc:MGI:2442633]	466.772	0.0820933	0.0848962	0.958957	0.337581	0.999896
ENSMUSG00000026940	Ccdc183	coiled-coil domain containing 183 [Source:MGI Symbol;Acc:MGI:1924308]	10.0729	-0.0137089	0.0350505	-0.356547	0.721431	0.999896
ENSMUSG00000026939	Tmem141	transmembrane protein 141 [Source:MGI Symbol;Acc:MGI:1098773]	8.61252	0.0341257	0.0321518	1.15167	0.249455	0.999896
ENSMUSG00000087612	A230005M16Rik	RIKEN cDNA A230005M16 gene [Source:MGI Symbol;Acc:MGI:3603401]	5.3834	-0.00224323	0.0238543	-0.145947	0.883963	0.999896
ENSMUSG00000049086	Bmyc	brain expressed myelocytomatosis oncogene [Source:MGI Symbol;Acc:MGI:88184]	57.694	0.0660393	0.0656041	0.949151	0.342544	0.999896
ENSMUSG00000058740	Kcnt1	potassium channel, subfamily T, member 1 [Source:MGI Symbol;Acc:MGI:1924627]	207.04	0.0704039	0.0791682	0.869271	0.384699	0.999896
ENSMUSG00000026933	Camsap1	calmodulin regulated spectrin-associated protein 1 [Source:MGI Symbol;Acc:MGI:3036242]	1172.94	-0.00748036	0.0843938	-0.0947875	0.924484	0.999896
ENSMUSG00000082357	Gm13542	predicted gene 13542 [Source:MGI Symbol;Acc:MGI:3649446]	5.7763	0.00126157	0.0271719	-0.0915198	0.92708	0.999896
ENSMUSG00000036352	Ubac1	ubiquitin associated domain containing 1 [Source:MGI Symbol;Acc:MGI:1920995]	62.5064	0.0102143	0.068275	0.126183	0.899587	0.999896
ENSMUSG00000026932	Nacc2	nucleus accumbens associated 2, BEN and BTB (POZ) domain containing [Source:MGI Symbol;Acc:MGI:1915241]	675.708	-0.0343584	0.0847521	-0.425288	0.670627	0.999896
ENSMUSG00000087679	Tmem250-ps	transmembrane protein 250, pseudogene [Source:MGI Symbol;Acc:MGI:1924939]	239.613	0.143712	0.0834947	1.69935	0.0892534	0.999896
ENSMUSG00000036327	Qsox2	quiescin Q6 sulfhydryl oxidase 2 [Source:MGI Symbol;Acc:MGI:2387194]	129.959	-0.0603008	0.0788074	-0.770519	0.440992	0.999896
ENSMUSG00000048038	Ccdc187	coiled-coil domain containing 187 [Source:MGI Symbol;Acc:MGI:3045295]	12.0486	-0.00451328	0.0376673	-0.180128	0.857052	0.999896
ENSMUSG00000026930	Gpsm1	G-protein signalling modulator 1 (AGS3-like, C. elegans) [Source:MGI Symbol;Acc:MGI:1915089]	47.0221	0.00464606	0.059464	0.0788276	0.93717	0.999896
ENSMUSG00000075467	Dnlz	DNL-type zinc finger [Source:MGI Symbol;Acc:MGI:106559]	47.3894	-0.039924	0.0631749	-0.629073	0.529301	0.999896
ENSMUSG00000086779	Gm13562	predicted gene 13562 [Source:MGI Symbol;Acc:MGI:3651238]	9.07986	0.0170075	0.0331968	0.528112	0.597422	0.999896
ENSMUSG00000036281	Snapc4	small nuclear RNA activating complex, polypeptide 4 [Source:MGI Symbol;Acc:MGI:2443935]	234.492	0.000206708	0.0835492	-0.00246955	0.99803	0.999896
ENSMUSG00000085767	Gm13563	predicted gene 13563 [Source:MGI Symbol;Acc:MGI:3652052]	7.51795	0.0166392	0.0306603	0.640872	0.521606	0.999896
ENSMUSG00000026927	Entr1	endosome associated trafficking regulator 1 [Source:MGI Symbol;Acc:MGI:1915362]	138.188	0.0856632	0.0790779	1.09638	0.272912	0.999896
ENSMUSG00000026926	Pmpca	peptidase (mitochondrial processing) alpha [Source:MGI Symbol;Acc:MGI:1918568]	572.634	-0.0225221	0.0848186	-0.264762	0.791193	0.999896
ENSMUSG00000026925	Inpp5e	inositol polyphosphate-5-phosphatase E [Source:MGI Symbol;Acc:MGI:1927753]	122.098	-0.00633054	0.0783951	-0.080021	0.936221	0.999896
ENSMUSG00000026924	Sec16a	SEC16 homolog A, endoplasmic reticulum export factor [Source:MGI Symbol;Acc:MGI:2139207]	556.749	0.0577127	0.084821	0.675689	0.499238	0.999896
ENSMUSG00000026923	Notch1	notch 1 [Source:MGI Symbol;Acc:MGI:97363]	153.652	0.0508503	0.0800253	0.596132	0.551087	0.999896
ENSMUSG00000026921	Egfl7	EGF-like domain 7 [Source:MGI Symbol;Acc:MGI:2449923]	22.0756	-0.0231726	0.0474969	-0.491409	0.623137	0.999896
ENSMUSG00000036186	Dipk1b	divergent protein kinase domain 1B [Source:MGI Symbol;Acc:MGI:1927576]	22.998	0.00838156	0.0456713	0.535088	0.592589	0.999896
ENSMUSG00000036160	Surf6	surfeit gene 6 [Source:MGI Symbol;Acc:MGI:98447]	101.527	-0.0424874	0.0747367	-0.595239	0.551684	0.999896
ENSMUSG00000015776	Med22	mediator complex subunit 22 [Source:MGI Symbol;Acc:MGI:98446]	39.4148	0.0143625	0.0582959	0.311141	0.755694	0.999896
ENSMUSG00000062647	Rpl7a	ribosomal protein L7A [Source:MGI Symbol;Acc:MGI:1353472]	426.083	0.0989665	0.084931	1.16214	0.245179	0.999896
ENSMUSG00000015790	Surf1	surfeit gene 1 [Source:MGI Symbol;Acc:MGI:98443]	65.5205	0.0405189	0.0687049	0.572457	0.567012	0.999896
ENSMUSG00000014873	Surf2	surfeit gene 2 [Source:MGI Symbol;Acc:MGI:98444]	178.887	-0.0174493	0.0818184	-0.210708	0.833115	0.999896
ENSMUSG00000014867	Surf4	surfeit gene 4 [Source:MGI Symbol;Acc:MGI:98445]	171.192	0.0698711	0.0808307	0.829835	0.406632	0.999896
ENSMUSG00000052406	Rexo4	REX4, 3'-5' exonuclease [Source:MGI Symbol;Acc:MGI:2684957]	145.219	0.056682	0.0800874	0.699584	0.484187	0.999896
ENSMUSG00000015488	Cacfd1	calcium channel flower domain containing 1 [Source:MGI Symbol;Acc:MGI:1924317]	277.767	-0.0626667	0.0839626	-0.787297	0.431108	0.999896
ENSMUSG00000036067	Slc2a6	solute carrier family 2 (facilitated glucose transporter), member 6 [Source:MGI Symbol;Acc:MGI:2443286]	36.5018	-0.0484559	0.0574761	-0.850055	0.395295	0.999896
ENSMUSG00000036040	Adamtsl2	ADAMTS-like 2 [Source:MGI Symbol;Acc:MGI:1925044]	4.91741	0.0231207	0.0227364	1.14866	0.250697	0.999896
ENSMUSG00000009216	Fam163b	family with sequence similarity 163, member B [Source:MGI Symbol;Acc:MGI:1926106]	336.226	0.0318807	0.0832233	0.403145	0.686842	0.999896
ENSMUSG00000009614	Sardh	sarcosine dehydrogenase [Source:MGI Symbol;Acc:MGI:2183102]	12.053	0.00448271	0.0376312	0.107122	0.914692	0.999896
ENSMUSG00000009621	Vav2	vav 2 oncogene [Source:MGI Symbol;Acc:MGI:102718]	63.9265	0.0226821	0.0683561	0.257446	0.796835	0.999896
ENSMUSG00000109946	Brd3os	bromodomain containing 3, opposite strand [Source:MGI Symbol;Acc:MGI:106557]	43.3205	-0.0453125	0.0615188	-0.753934	0.450889	0.999896
ENSMUSG00000026918	Brd3	bromodomain containing 3 [Source:MGI Symbol;Acc:MGI:1914632]	355.608	0.0239103	0.0847864	0.279177	0.780109	0.999896
ENSMUSG00000026917	Wdr5	WD repeat domain 5 [Source:MGI Symbol;Acc:MGI:2155884]	80.9479	-0.033841	0.0713492	-0.531282	0.595223	0.999896
ENSMUSG00000015846	Rxra	retinoid X receptor alpha [Source:MGI Symbol;Acc:MGI:98214]	101.838	0.0769473	0.0748391	1.01552	0.30986	0.999896
ENSMUSG00000026837	Col5a1	collagen, type V, alpha 1 [Source:MGI Symbol;Acc:MGI:88457]	19.8881	0.0269616	0.0399144	0.498256	0.618304	0.999896
ENSMUSG00000026833	Olfm1	olfactomedin 1 [Source:MGI Symbol;Acc:MGI:1860437]	2779.88	0.0037818	0.0839481	0.0529341	0.957784	0.999896
ENSMUSG00000035829	Ppp1r26	protein phosphatase 1, regulatory subunit 26 [Source:MGI Symbol;Acc:MGI:2685193]	47.3884	-0.0151264	0.0602343	-0.395519	0.69246	0.999896
ENSMUSG00000035772	Mrps2	mitochondrial ribosomal protein S2 [Source:MGI Symbol;Acc:MGI:2153089]	107.124	0.0395472	0.071582	0.460526	0.645139	0.999896
ENSMUSG00000026821	Ralgds	ral guanine nucleotide dissociation stimulator [Source:MGI Symbol;Acc:MGI:107485]	323.787	0.0562749	0.084149	0.649952	0.515723	0.999896
ENSMUSG00000026816	Gtf3c5	general transcription factor IIIC, polypeptide 5 [Source:MGI Symbol;Acc:MGI:1917489]	56.4348	0.0329591	0.0666261	0.494322	0.621079	0.999896
ENSMUSG00000026812	Tsc1	TSC complex subunit 1 [Source:MGI Symbol;Acc:MGI:1929183]	503.745	0.00227928	0.0844217	-9.60643e-05	0.999923	0.999956
ENSMUSG00000026807	Ak8	adenylate kinase 8 [Source:MGI Symbol;Acc:MGI:1916120]	7.3932	0.00467363	0.0299879	0.203557	0.838699	0.999896
ENSMUSG00000035666	Gtf3c4	general transcription factor IIIC, polypeptide 4 [Source:MGI Symbol;Acc:MGI:2138937]	424.044	0.00151893	0.0848782	0.02898	0.976881	0.999896
ENSMUSG00000026806	Ddx31	DEAD/H box helicase 31 [Source:MGI Symbol;Acc:MGI:2682639]	20.851	0.0360708	0.0472168	0.78775	0.430843	0.999896
ENSMUSG00000026803	Ttf1	transcription termination factor, RNA polymerase I [Source:MGI Symbol;Acc:MGI:105044]	53.0328	0.0161683	0.0635827	0.239136	0.811	0.999896
ENSMUSG00000043535	Setx	senataxin [Source:MGI Symbol;Acc:MGI:2443480]	1344.09	-0.0687155	0.0832777	-0.837408	0.402363	0.999896
ENSMUSG00000035513	Ntng2	netrin G2 [Source:MGI Symbol;Acc:MGI:2159341]	91.4913	0.0979813	0.0704451	1.32662	0.184634	0.999896
ENSMUSG00000079499	6530402F18Rik	RIKEN cDNA 6530402F18 gene [Source:MGI Symbol;Acc:MGI:1923470]	24.1652	0.00712715	0.0455492	-0.0301467	0.97595	0.999896
ENSMUSG00000026799	Med27	mediator complex subunit 27 [Source:MGI Symbol;Acc:MGI:1916225]	70.934	-0.0115073	0.0689489	-0.166465	0.867791	0.999896
ENSMUSG00000039844	Rapgef1	Rap guanine nucleotide exchange factor (GEF) 1 [Source:MGI Symbol;Acc:MGI:104580]	630.902	-0.0809313	0.0846832	-0.973667	0.330222	0.999896
ENSMUSG00000039826	Trub2	TruB pseudouridine (psi) synthase family member 2 [Source:MGI Symbol;Acc:MGI:2442186]	56.6201	-0.0106214	0.0661565	-0.192569	0.847296	0.999896
ENSMUSG00000026798	Coq4	coenzyme Q4 [Source:MGI Symbol;Acc:MGI:1098826]	91.9448	0.0259435	0.0745683	0.34715	0.728478	0.999896
ENSMUSG00000059316	Slc27a4	solute carrier family 27 (fatty acid transporter), member 4 [Source:MGI Symbol;Acc:MGI:1347347]	95.0014	-0.0159674	0.0722784	-0.314962	0.75279	0.999896
ENSMUSG00000069020	Urm1	ubiquitin related modifier 1 [Source:MGI Symbol;Acc:MGI:1915455]	26.9478	0.106458	0.050553	2.19794	0.0279532	0.999896
ENSMUSG00000039787	Cercam	cerebral endothelial cell adhesion molecule [Source:MGI Symbol;Acc:MGI:2139134]	26.1623	0.0494501	0.0512708	0.871218	0.383635	0.999896
ENSMUSG00000026790	Odf2	outer dense fiber of sperm tails 2 [Source:MGI Symbol;Acc:MGI:1098824]	481.29	0.0389653	0.0848514	0.45713	0.647578	0.999896
ENSMUSG00000019715	Gle1	GLE1 RNA export mediator (yeast) [Source:MGI Symbol;Acc:MGI:1921662]	159.443	0.0344301	0.080499	0.425466	0.670497	0.999896
ENSMUSG00000057738	Sptan1	spectrin alpha, non-erythrocytic 1 [Source:MGI Symbol;Acc:MGI:98386]	8348.51	0.0639985	0.0825318	0.76929	0.441721	0.999896
ENSMUSG00000039715	Dync2i2	dynein 2 intermediate chain 2 [Source:MGI Symbol;Acc:MGI:1919070]	27.5733	0.055985	0.0511295	1.03694	0.299765	0.999896
ENSMUSG00000054766	Set	SET nuclear oncogene [Source:MGI Symbol;Acc:MGI:1860267]	1044.73	0.00162722	0.0844081	0.0283467	0.977386	0.999896
ENSMUSG00000015335	Zdhhc12	zinc finger, DHHC domain containing 12 [Source:MGI Symbol;Acc:MGI:1913470]	7.48111	-6.33818e-05	0.0297018	-0.00377139	0.996991	0.999896
ENSMUSG00000039686	Zer1	zyg-11 related, cell cycle regulator [Source:MGI Symbol;Acc:MGI:2442511]	298.591	0.0346468	0.0839982	0.422742	0.672484	0.999896
ENSMUSG00000039678	Tbc1d13	TBC1 domain family, member 13 [Source:MGI Symbol;Acc:MGI:2385326]	63.6097	-0.0334321	0.0674206	-0.423506	0.671926	0.999896
ENSMUSG00000039660	Spout1	SPOUT domain containing methyltransferase 1 [Source:MGI Symbol;Acc:MGI:106544]	20.1404	0.0154058	0.0466764	0.275774	0.782722	0.999896
ENSMUSG00000039648	Kyat1	kynurenine aminotransferase 1 [Source:MGI Symbol;Acc:MGI:1917516]	17.349	0.0272189	0.0416908	0.454347	0.649579	0.999896
ENSMUSG00000007476	Lrrc8a	leucine rich repeat containing 8A VRAC subunit A [Source:MGI Symbol;Acc:MGI:2652847]	114.864	-0.0284411	0.0766945	-0.336445	0.736535	0.999896
ENSMUSG00000079484	Phyhd1	phytanoyl-CoA dioxygenase domain containing 1 [Source:MGI Symbol;Acc:MGI:3612860]	11.8632	0.024436	0.0373821	0.725313	0.46826	0.999896
ENSMUSG00000075419	Dolk	dolichol kinase [Source:MGI Symbol;Acc:MGI:2677836]	47.7281	-0.0069718	0.0629405	-0.131699	0.895223	0.999896
ENSMUSG00000052533	Nup188	nucleoporin 188 [Source:MGI Symbol;Acc:MGI:2446190]	116.452	0.131802	0.0770929	1.69797	0.0895144	0.999896
ENSMUSG00000026860	Sh3glb2	SH3-domain GRB2-like endophilin B2 [Source:MGI Symbol;Acc:MGI:2385131]	180.92	0.12724	0.0819776	1.5304	0.125917	0.999896
ENSMUSG00000026858	Miga2	mitoguardin 2 [Source:MGI Symbol;Acc:MGI:1922035]	73.8347	0.0460759	0.0703946	0.611856	0.540633	0.999896
ENSMUSG00000026856	Dolpp1	dolichyl pyrophosphate phosphatase 1 [Source:MGI Symbol;Acc:MGI:1914093]	17.6283	0.0153633	0.0440375	0.335898	0.736948	0.999896
ENSMUSG00000026853	Crat	carnitine acetyltransferase [Source:MGI Symbol;Acc:MGI:109501]	221.119	0.122515	0.0830615	1.44983	0.147106	0.999896
ENSMUSG00000039515	Ptpa	protein phosphatase 2 protein activator [Source:MGI Symbol;Acc:MGI:1346006]	145.912	0.0779443	0.0786338	0.876995	0.38049	0.999896
ENSMUSG00000089762	Ier5l	immediate early response 5-like [Source:MGI Symbol;Acc:MGI:1919750]	8.13828	0.026544	0.0315953	0.833045	0.404819	0.999896
ENSMUSG00000085275	Gm14487	predicted gene 14487 [Source:MGI Symbol;Acc:MGI:3649724]	5.22602	-0.00915904	0.0242304	-0.672631	0.501182	0.999896
ENSMUSG00000047363	Cstad	CSA-conditional, T cell activation-dependent protein [Source:MGI Symbol;Acc:MGI:1925867]	11.9713	0.013691	0.032559	0.281583	0.778264	0.999896
ENSMUSG00000086405	9330198N18Rik	RIKEN cDNA 9330198N18 gene [Source:MGI Symbol;Acc:MGI:1924766]	5.41429	0.0284446	0.0264334	1.17374	0.240497	0.999896
ENSMUSG00000044320	1700001O22Rik	RIKEN cDNA 1700001O22 gene [Source:MGI Symbol;Acc:MGI:1923631]	9.27389	-0.0114598	0.0326441	-0.5693	0.569153	0.999896
ENSMUSG00000026857	Ntmt1	N-terminal Xaa-Pro-Lys N-methyltransferase 1 [Source:MGI Symbol;Acc:MGI:1913867]	30.6442	-0.025633	0.0542896	-0.51955	0.603377	0.999896
ENSMUSG00000039483	Asb6	ankyrin repeat and SOCS box-containing 6 [Source:MGI Symbol;Acc:MGI:1919573]	28.8968	0.0418122	0.0535947	0.742769	0.457622	0.999896
ENSMUSG00000050737	Ptges	prostaglandin E synthase [Source:MGI Symbol;Acc:MGI:1927593]	29.8633	0.0120833	0.0534829	0.219707	0.8261	0.999896
ENSMUSG00000026848	Tor1b	torsin family 1, member B [Source:MGI Symbol;Acc:MGI:1353605]	161.582	0.053151	0.0807769	0.66655	0.505059	0.999896
ENSMUSG00000026849	Tor1a	torsin family 1, member A (torsin A) [Source:MGI Symbol;Acc:MGI:1353568]	49.5967	-0.0114904	0.0639757	-0.157156	0.875122	0.999896
ENSMUSG00000026851	BC005624	cDNA sequence BC005624 [Source:MGI Symbol;Acc:MGI:2385132]	527.373	0.0987886	0.0849112	1.18126	0.237501	0.999896
ENSMUSG00000026854	Usp20	ubiquitin specific peptidase 20 [Source:MGI Symbol;Acc:MGI:1921520]	200.912	0.0320897	0.0822339	0.413647	0.679133	0.999896
ENSMUSG00000075415	Fnbp1	formin binding protein 1 [Source:MGI Symbol;Acc:MGI:109606]	1753.07	0.0490758	0.0827356	0.59638	0.550921	0.999896
ENSMUSG00000000194	Gpr107	G protein-coupled receptor 107 [Source:MGI Symbol;Acc:MGI:2139054]	298.776	-0.0495589	0.0843829	-0.610082	0.541808	0.999896
ENSMUSG00000062661	Ncs1	neuronal calcium sensor 1 [Source:MGI Symbol;Acc:MGI:109166]	606.953	0.0127247	0.0847612	0.13693	0.891086	0.999896
ENSMUSG00000055632	Hmcn2	hemicentin 2 [Source:MGI Symbol;Acc:MGI:2677838]	8.11716	-0.002957	0.0307005	-0.0278706	0.977765	0.999896
ENSMUSG00000076441	Ass1	argininosuccinate synthetase 1 [Source:MGI Symbol;Acc:MGI:88090]	40.8848	0.0449219	0.0595914	0.651439	0.514763	0.999896
ENSMUSG00000026843	Fubp3	far upstream element (FUSE) binding protein 3 [Source:MGI Symbol;Acc:MGI:2443699]	282.491	-0.0767382	0.0825862	-0.97262	0.330742	0.999896
ENSMUSG00000039356	Exosc2	exosome component 2 [Source:MGI Symbol;Acc:MGI:2385133]	41.3299	0.0271221	0.0581806	0.598806	0.549303	0.999896
ENSMUSG00000026842	Abl1	c-abl oncogene 1, non-receptor tyrosine kinase [Source:MGI Symbol;Acc:MGI:87859]	187.106	0.0248405	0.0821214	0.298169	0.765574	0.999896
ENSMUSG00000026841	Fibcd1	fibrinogen C domain containing 1 [Source:MGI Symbol;Acc:MGI:2138953]	317.833	0.0654244	0.0842648	0.752387	0.451818	0.999896
ENSMUSG00000001864	Aif1l	allograft inflammatory factor 1-like [Source:MGI Symbol;Acc:MGI:1919598]	19.5102	-0.0536242	0.0434192	-1.34701	0.177977	0.999896
ENSMUSG00000001855	Nup214	nucleoporin 214 [Source:MGI Symbol;Acc:MGI:1095411]	522.897	0.123563	0.0849128	1.44445	0.148611	0.999896
ENSMUSG00000050592	Fam78a	family with sequence similarity 78, member A [Source:MGI Symbol;Acc:MGI:2443569]	10.6546	0.012783	0.0352467	0.321259	0.748014	0.999896
ENSMUSG00000051373	Plpp7	phospholipid phosphatase 7 (inactive) [Source:MGI Symbol;Acc:MGI:2445183]	31.4492	-0.0147308	0.0549102	-0.259929	0.794919	0.999896
ENSMUSG00000039262	Prrc2b	proline-rich coiled-coil 2B [Source:MGI Symbol;Acc:MGI:1923304]	3032.37	0.021157	0.0827982	0.245656	0.805948	0.999896
ENSMUSG00000039254	Pomt1	protein-O-mannosyltransferase 1 [Source:MGI Symbol;Acc:MGI:2138994]	29.2572	0.0136347	0.0536758	0.232521	0.816133	0.999896
ENSMUSG00000002550	Uck1	uridine-cytidine kinase 1 [Source:MGI Symbol;Acc:MGI:98904]	17.5979	-0.0217025	0.0440352	-0.465043	0.641901	0.999896
ENSMUSG00000044627	Swi5	SWI5 recombination repair homolog (yeast) [Source:MGI Symbol;Acc:MGI:1920181]	148.081	-0.0308353	0.0804328	-0.386306	0.69927	0.999896
ENSMUSG00000002546	Golga2	golgi autoantigen, golgin subfamily a, 2 [Source:MGI Symbol;Acc:MGI:2139395]	208.908	0.0140686	0.0830531	0.16594	0.868204	0.999896
ENSMUSG00000026825	Dnm1	dynamin 1 [Source:MGI Symbol;Acc:MGI:107384]	2724.95	0.100887	0.0847292	1.12203	0.26185	0.999896
ENSMUSG00000039205	Ciz1	CDKN1A interacting zinc finger protein 1 [Source:MGI Symbol;Acc:MGI:1920234]	153.085	0.0901893	0.0788185	1.17094	0.241623	0.999896
ENSMUSG00000039195	Bbln	bublin coiled coil protein [Source:MGI Symbol;Acc:MGI:1920987]	62.3386	0.00568861	0.066296	-0.00674559	0.994618	0.999896
ENSMUSG00000026822	Lcn2	lipocalin 2 [Source:MGI Symbol;Acc:MGI:96757]	9.26219	0.00391158	0.0308356	-0.121806	0.903053	0.999896
ENSMUSG00000026820	Ptges2	prostaglandin E synthase 2 [Source:MGI Symbol;Acc:MGI:1917592]	35.3151	0.0108179	0.0573845	0.191336	0.848263	0.999896
ENSMUSG00000026819	Slc25a25	solute carrier family 25 (mitochondrial carrier, phosphate carrier), member 25 [Source:MGI Symbol;Acc:MGI:1915913]	219.496	0.0768712	0.0832094	0.930532	0.352096	0.999896
ENSMUSG00000039164	Naif1	nuclear apoptosis inducing factor 1 [Source:MGI Symbol;Acc:MGI:1918504]	16.4045	-0.00148865	0.0421364	-0.222847	0.823654	0.999896
ENSMUSG00000039157	Fam102a	family with sequence similarity 102, member A [Source:MGI Symbol;Acc:MGI:2138935]	340.401	0.0126754	0.0847003	0.145118	0.884617	0.999896
ENSMUSG00000026810	Dpm2	dolichol-phosphate (beta-D) mannosyltransferase 2 [Source:MGI Symbol;Acc:MGI:1330238]	62.6478	0.0487098	0.0680491	0.674289	0.500128	0.999896
ENSMUSG00000046854	Pip5kl1	phosphatidylinositol-4-phosphate 5-kinase-like 1 [Source:MGI Symbol;Acc:MGI:2448520]	9.14552	0.0105472	0.031645	0.440959	0.659242	0.999896
ENSMUSG00000079442	St6galnac4	ST6 (alpha-N-acetyl-neuraminyl-2,3-beta-galactosyl-1,3)-N-acetylgalactosaminide alpha-2,6-sialyltransferase 4 [Source:MGI Symbol;Acc:MGI:1341894]	70.71	0.0344336	0.0691896	0.517769	0.604619	0.999896
ENSMUSG00000026811	St6galnac6	ST6 (alpha-N-acetyl-neuraminyl-2,3-beta-galactosyl-1,3)-N-acetylgalactosaminide alpha-2,6-sialyltransferase 6 [Source:MGI Symbol;Acc:MGI:1355316]	131.464	0.0337694	0.0768519	0.376562	0.706499	0.999896
ENSMUSG00000026817	Ak1	adenylate kinase 1 [Source:MGI Symbol;Acc:MGI:87977]	35.8249	-0.0229111	0.0538987	-0.537201	0.591129	0.999896
ENSMUSG00000026814	Eng	endoglin [Source:MGI Symbol;Acc:MGI:95392]	56.4857	0.0564419	0.0657364	0.972081	0.33101	0.999896
ENSMUSG00000093277	Gm26236	predicted gene, 26236 [Source:MGI Symbol;Acc:MGI:5456013]	10.6549	0.02411	0.0351148	0.555122	0.578811	0.999896
ENSMUSG00000009566	Fpgs	folylpolyglutamyl synthetase [Source:MGI Symbol;Acc:MGI:95576]	6.7857	0.0158498	0.0288051	0.641586	0.521142	0.999896
ENSMUSG00000009555	Cdk9	cyclin-dependent kinase 9 (CDC2-related kinase) [Source:MGI Symbol;Acc:MGI:1328368]	137.285	0.00690971	0.0776152	0.114872	0.908547	0.999896
ENSMUSG00000059013	Sh2d3c	SH2 domain containing 3C [Source:MGI Symbol;Acc:MGI:1351631]	66.374	0.0518487	0.0651163	0.6859	0.492776	0.999896
ENSMUSG00000009551	6330409D20Rik	RIKEN cDNA 6330409D20 gene [Source:MGI Symbol;Acc:MGI:1917980]	11.4065	-0.010275	0.0366347	-0.19416	0.846051	0.999896
ENSMUSG00000039021	Ttc16	tetratricopeptide repeat domain 16 [Source:MGI Symbol;Acc:MGI:2443048]	6.37723	-0.0137874	0.0287753	-0.457806	0.647092	0.999896
ENSMUSG00000009563	Tor2a	torsin family 2, member A [Source:MGI Symbol;Acc:MGI:1353596]	26.1205	0.0116783	0.0516089	0.195543	0.844968	0.999896
ENSMUSG00000026797	Stxbp1	syntaxin binding protein 1 [Source:MGI Symbol;Acc:MGI:107363]	4255.6	0.0288356	0.0846197	0.31977	0.749143	0.999896
ENSMUSG00000026796	Niban2	niban apoptosis regulator 2 [Source:MGI Symbol;Acc:MGI:2442910]	104.29	-0.0286469	0.0736414	-0.383895	0.701056	0.999896
ENSMUSG00000026792	Lrsam1	leucine rich repeat and sterile alpha motif containing 1 [Source:MGI Symbol;Acc:MGI:2684789]	48.621	0.000702245	0.0619819	0.0493056	0.960676	0.999896
ENSMUSG00000038900	Rpl12	ribosomal protein L12 [Source:MGI Symbol;Acc:MGI:98002]	296.228	0.0560759	0.0837234	0.658384	0.510292	0.999896
ENSMUSG00000026791	Slc2a8	solute carrier family 2, (facilitated glucose transporter), member 8 [Source:MGI Symbol;Acc:MGI:1860103]	21.1035	-0.00909811	0.0465462	-0.150558	0.880325	0.999896
ENSMUSG00000038860	Garnl3	GTPase activating RANGAP domain-like 3 [Source:MGI Symbol;Acc:MGI:2139309]	210.328	0.0167671	0.0523338	0.211751	0.832302	0.999896
ENSMUSG00000104277	Gm38299	predicted gene, 38299 [Source:MGI Symbol;Acc:MGI:5611527]	29.1856	0.0251447	0.0524528	0.536778	0.591421	0.999896
ENSMUSG00000038831	Ralgps1	Ral GEF with PH domain and SH3 binding motif 1 [Source:MGI Symbol;Acc:MGI:1922008]	1192.35	0.0730073	0.0836298	0.86732	0.385767	0.999896
ENSMUSG00000085087	Gm13528	predicted gene 13528 [Source:MGI Symbol;Acc:MGI:3651630]	37.2998	-0.0647729	0.0575334	-1.01962	0.30791	0.999896
ENSMUSG00000004105	Angptl2	angiopoietin-like 2 [Source:MGI Symbol;Acc:MGI:1347002]	21.6935	-0.0127016	0.0467073	-0.161461	0.87173	0.999896
ENSMUSG00000068966	Zbtb34	zinc finger and BTB domain containing 34 [Source:MGI Symbol;Acc:MGI:2685195]	315.439	-0.181258	0.0845447	-2.14351	0.0320722	0.999896
ENSMUSG00000026788	Zbtb43	zinc finger and BTB domain containing 43 [Source:MGI Symbol;Acc:MGI:1919084]	139.565	0.108017	0.078759	1.39015	0.164485	0.999896
ENSMUSG00000038740	Mvb12b	multivesicular body subunit 12B [Source:MGI Symbol;Acc:MGI:1919793]	607.258	-0.0120651	0.0848106	-0.153576	0.877944	0.999896
ENSMUSG00000086484	Nron	non-protein coding RNA, repressor of NFAT [Source:MGI Symbol;Acc:MGI:2444126]	17.8912	0.011403	0.0427385	0.194864	0.845499	0.999896
ENSMUSG00000038718	Pbx3	pre B cell leukemia homeobox 3 [Source:MGI Symbol;Acc:MGI:97496]	79.9117	0.00536075	0.067448	0.103181	0.917819	0.999896
ENSMUSG00000084908	C79798	expressed sequence C79798 [Source:MGI Symbol;Acc:MGI:2139494]	5.99328	0.0199377	0.0256737	1.37045	0.170547	0.999896
ENSMUSG00000038696	Mapkap1	mitogen-activated protein kinase associated protein 1 [Source:MGI Symbol;Acc:MGI:2444554]	520.265	0.085165	0.0848835	0.994756	0.319855	0.999896
ENSMUSG00000026867	Gapvd1	GTPase activating protein and VPS9 domains 1 [Source:MGI Symbol;Acc:MGI:1913941]	1194.92	0.0153327	0.0837491	0.180279	0.856933	0.999896
ENSMUSG00000026864	Hspa5	heat shock protein 5 [Source:MGI Symbol;Acc:MGI:95835]	2172.85	-0.0139355	0.0828053	-0.164106	0.869648	0.999896
ENSMUSG00000070953	Rabepk	Rab9 effector protein with kelch motifs [Source:MGI Symbol;Acc:MGI:2139530]	94.2159	0.000683944	0.0744129	-0.021583	0.982781	0.999896
ENSMUSG00000035949	Fbxw2	F-box and WD-40 domain protein 2 [Source:MGI Symbol;Acc:MGI:1353435]	282.131	-0.0583158	0.0843154	-0.681421	0.495605	0.999896
ENSMUSG00000026869	Psmd5	proteasome (prosome, macropain) 26S subunit, non-ATPase, 5 [Source:MGI Symbol;Acc:MGI:1914248]	509.434	-0.0396328	0.0849304	-0.469575	0.638659	0.999896
ENSMUSG00000026875	Traf1	TNF receptor-associated factor 1 [Source:MGI Symbol;Acc:MGI:101836]	15.1638	-0.0190817	0.0386906	-0.229114	0.818781	0.999896
ENSMUSG00000057110	Cntrl	centriolin [Source:MGI Symbol;Acc:MGI:1889576]	227.937	-0.000481007	0.082874	0.0212336	0.983059	0.999896
ENSMUSG00000026878	Rab14	RAB14, member RAS oncogene family [Source:MGI Symbol;Acc:MGI:1915615]	1717.91	-0.00364677	0.0834328	-0.0319966	0.974475	0.999896
ENSMUSG00000026879	Gsn	gelsolin [Source:MGI Symbol;Acc:MGI:95851]	153.077	-0.0246084	0.0790267	-0.27963	0.779762	0.999896
ENSMUSG00000026880	Stom	stomatin [Source:MGI Symbol;Acc:MGI:95403]	52.9525	0.0175625	0.0641583	0.276196	0.782398	0.999896
ENSMUSG00000035778	Ggta1	glycoprotein galactosyltransferase alpha 1, 3 [Source:MGI Symbol;Acc:MGI:95704]	28.865	0.0287549	0.053042	0.554907	0.578958	0.999896
ENSMUSG00000086555	Gm13446	predicted gene 13446 [Source:MGI Symbol;Acc:MGI:3649869]	34.1767	0.00120341	0.0557008	-0.064146	0.948854	0.999896
ENSMUSG00000026883	Dab2ip	disabled 2 interacting protein [Source:MGI Symbol;Acc:MGI:1916851]	623.211	0.025747	0.0847355	0.314281	0.753307	0.999896
ENSMUSG00000026885	Ttll11	tubulin tyrosine ligase-like family, member 11 [Source:MGI Symbol;Acc:MGI:1921660]	124.262	0.000850389	0.0779839	0.0423394	0.966228	0.999896
ENSMUSG00000107106	Gm43760	predicted gene 43760 [Source:MGI Symbol;Acc:MGI:5663897]	7.00136	0.00243587	0.0290214	-0.0640067	0.948965	0.999896
ENSMUSG00000086449	9030204H09Rik	RIKEN cDNA 9030204H09 gene [Source:MGI Symbol;Acc:MGI:1924915]	10.0458	-0.000675544	0.0349846	0.0755708	0.939761	0.999896
ENSMUSG00000026895	Ndufa8	NADH:ubiquinone oxidoreductase subunit A8 [Source:MGI Symbol;Acc:MGI:1915625]	101.643	0.127105	0.0757843	1.68402	0.0921769	0.999896
ENSMUSG00000026890	Lhx6	LIM homeobox protein 6 [Source:MGI Symbol;Acc:MGI:1306803]	123.904	-0.0210713	0.0766049	-0.28122	0.778541	0.999896
ENSMUSG00000026889	Rbm18	RNA binding motif protein 18 [Source:MGI Symbol;Acc:MGI:1915139]	517.891	-0.00943347	0.0849313	-0.110992	0.911623	0.999896
ENSMUSG00000026887	Mrrf	mitochondrial ribosome recycling factor [Source:MGI Symbol;Acc:MGI:1915121]	49.4946	-0.00766931	0.0638138	-0.123228	0.901926	0.999896
ENSMUSG00000047250	Ptgs1	prostaglandin-endoperoxide synthase 1 [Source:MGI Symbol;Acc:MGI:97797]	56.0411	0.0514211	0.0637385	0.743945	0.45691	0.999896
ENSMUSG00000009030	Pdcl	phosducin-like [Source:MGI Symbol;Acc:MGI:1914716]	134.788	-0.0126892	0.0781797	-0.16	0.872881	0.999896
ENSMUSG00000075376	Rc3h2	ring finger and CCCH-type zinc finger domains 2 [Source:MGI Symbol;Acc:MGI:2442789]	1899.42	-0.0425057	0.0824397	-0.51395	0.607287	0.999896
ENSMUSG00000066798	Zbtb6	zinc finger and BTB domain containing 6 [Source:MGI Symbol;Acc:MGI:2442998]	219.042	-0.120081	0.0830927	-1.44878	0.147399	0.999896
ENSMUSG00000050714	Zbtb26	zinc finger and BTB domain containing 26 [Source:MGI Symbol;Acc:MGI:2444402]	76.9394	-0.0976565	0.0717506	-1.36228	0.173111	0.999896
ENSMUSG00000035437	Rabgap1	RAB GTPase activating protein 1 [Source:MGI Symbol;Acc:MGI:2385139]	1509.73	-0.0240151	0.082811	-0.290461	0.771463	0.999896
ENSMUSG00000026915	Strbp	spermatid perinuclear RNA binding protein [Source:MGI Symbol;Acc:MGI:104626]	4826.08	-0.0452578	0.0829989	-0.550105	0.582248	0.999896
ENSMUSG00000053164	Gpr21	G protein-coupled receptor 21 [Source:MGI Symbol;Acc:MGI:2441890]	27.3581	-0.02054	0.0527132	-0.398404	0.690332	0.999896
ENSMUSG00000108226	Gm44063	predicted gene, 44063 [Source:MGI Symbol;Acc:MGI:5690455]	18.4795	-0.0363709	0.0448816	-0.824894	0.409432	0.999896
ENSMUSG00000083745	Gm13543	predicted gene 13543 [Source:MGI Symbol;Acc:MGI:3649448]	6.29887	-0.00792272	0.0281272	-0.191025	0.848506	0.999896
ENSMUSG00000035403	Crb2	crumbs family member 2 [Source:MGI Symbol;Acc:MGI:2679260]	10.3885	0.0323102	0.0325807	0.969016	0.332537	0.999896
ENSMUSG00000035392	Dennd1a	DENN/MADD domain containing 1A [Source:MGI Symbol;Acc:MGI:2442794]	326.251	-0.0142941	0.0844766	-0.15322	0.878225	0.999896
ENSMUSG00000107586	Gm44283	predicted gene, 44283 [Source:MGI Symbol;Acc:MGI:5690675]	13.2081	-0.00760576	0.0382312	0.035622	0.971584	0.999896
ENSMUSG00000108155	Gm44443	predicted gene, 44443 [Source:MGI Symbol;Acc:MGI:5690835]	43.0463	0.0448404	0.0606387	0.671428	0.501948	0.999896
ENSMUSG00000107529	Gm44291	predicted gene, 44291 [Source:MGI Symbol;Acc:MGI:5690683]	6.17013	-0.00120854	0.0282758	-0.0945051	0.924708	0.999896
ENSMUSG00000000247	Lhx2	LIM homeobox protein 2 [Source:MGI Symbol;Acc:MGI:96785]	209.159	0.0108083	0.0817157	0.116563	0.907206	0.999896
ENSMUSG00000026749	Nek6	NIMA (never in mitosis gene a)-related expressed kinase 6 [Source:MGI Symbol;Acc:MGI:1891638]	353.078	-0.0420331	0.0846015	-0.495941	0.619936	0.999896
ENSMUSG00000026750	Psmb7	proteasome (prosome, macropain) subunit, beta type 7 [Source:MGI Symbol;Acc:MGI:107637]	168.308	0.0741618	0.0800746	0.838586	0.401701	0.999896
ENSMUSG00000063972	Nr6a1	nuclear receptor subfamily 6, group A, member 1 [Source:MGI Symbol;Acc:MGI:1352459]	158.22	0.0576605	0.0783801	0.690921	0.489615	0.999896
ENSMUSG00000085201	Nr6a1os	nuclear receptor subfamily 6, group A, member 1, opposite strand [Source:MGI Symbol;Acc:MGI:3649430]	7.78648	-0.0134048	0.0310411	-0.563441	0.573135	0.999896
ENSMUSG00000107884	Gm44144	predicted gene, 44144 [Source:MGI Symbol;Acc:MGI:5690536]	9.43133	-0.0251689	0.0338438	-0.822396	0.410852	0.999896
ENSMUSG00000107468	5730507A11Rik	RIKEN cDNA 5730507A11 gene [Source:MGI Symbol;Acc:MGI:1917874]	51.1135	0.00280074	0.0633832	0.0133406	0.989356	0.999896
ENSMUSG00000046618	Olfml2a	olfactomedin-like 2A [Source:MGI Symbol;Acc:MGI:2444741]	26.7068	-0.0258776	0.047743	-0.609737	0.542036	0.999896
ENSMUSG00000062997	Rpl35	ribosomal protein L35 [Source:MGI Symbol;Acc:MGI:1913739]	31.7236	0.0278753	0.0551739	0.515854	0.605956	0.999896
ENSMUSG00000026755	Arpc5l	actin related protein 2/3 complex, subunit 5-like [Source:MGI Symbol;Acc:MGI:1921442]	265.4	-0.00377504	0.0841104	-0.0445708	0.964449	0.999896
ENSMUSG00000026754	Golga1	golgi autoantigen, golgin subfamily a, 1 [Source:MGI Symbol;Acc:MGI:1924149]	250.026	-0.0932797	0.0834215	-1.12925	0.258791	0.999896
ENSMUSG00000035236	Scai	suppressor of cancer cell invasion [Source:MGI Symbol;Acc:MGI:2443716]	1915.61	-0.10362	0.0826183	-1.25831	0.20828	0.999896
ENSMUSG00000107833	Gm18791	predicted gene, 18791 [Source:MGI Symbol;Acc:MGI:5010976]	6.27298	-0.0125135	0.0276654	-0.43948	0.660314	0.999896
ENSMUSG00000082315	Gm16523	predicted gene, 16523 [Source:MGI Symbol;Acc:MGI:4360990]	21.4361	-0.0283842	0.0474885	-0.513629	0.607511	0.999896
ENSMUSG00000107955	Gm44027	predicted gene, 44027 [Source:MGI Symbol;Acc:MGI:5690419]	32.8141	0.0145899	0.0555902	0.268081	0.788637	0.999896
ENSMUSG00000026753	Ppp6c	protein phosphatase 6, catalytic subunit [Source:MGI Symbol;Acc:MGI:1915107]	568.159	-0.0490726	0.084774	-0.580131	0.561826	0.999896
ENSMUSG00000083157	Gm13511	predicted gene 13511 [Source:MGI Symbol;Acc:MGI:3649413]	10.271	-0.001396	0.0350171	-0.183374	0.854505	0.999896
ENSMUSG00000082536	Gm13456	predicted gene 13456 [Source:MGI Symbol;Acc:MGI:3651389]	14.4147	0.0302911	0.0399729	0.66894	0.503534	0.999896
ENSMUSG00000049252	Lrp1b	low density lipoprotein-related protein 1B [Source:MGI Symbol;Acc:MGI:2151136]	1796.39	-0.0451456	0.0833701	-0.520591	0.602652	0.999896
ENSMUSG00000081999	Gm13461	predicted gene 13461 [Source:MGI Symbol;Acc:MGI:3650103]	5.94828	-0.0187889	0.0274799	-0.606637	0.544092	0.999896
ENSMUSG00000049744	Arhgap15	Rho GTPase activating protein 15 [Source:MGI Symbol;Acc:MGI:1923367]	34.5814	-0.00413499	0.0559652	-0.00778379	0.993789	0.999896
ENSMUSG00000036890	Gtdc1	glycosyltransferase-like domain containing 1 [Source:MGI Symbol;Acc:MGI:2444269]	522.629	0.041399	0.0847691	0.486376	0.626701	0.999896
ENSMUSG00000083849	Gm13477	predicted gene 13477 [Source:MGI Symbol;Acc:MGI:3652109]	8.57973	-0.0110166	0.0325739	-0.21679	0.828372	0.999896
ENSMUSG00000026872	Zeb2	zinc finger E-box binding homeobox 2 [Source:MGI Symbol;Acc:MGI:1344407]	11971	-0.0598297	0.0840998	-0.743677	0.457072	0.999896
ENSMUSG00000052248	Zeb2os	zinc finger E-box binding homeobox 2, opposite strand [Source:MGI Symbol;Acc:MGI:3652108]	5.16351	-0.0160991	0.0256171	-0.709461	0.478038	0.999896
ENSMUSG00000052155	Acvr2a	activin receptor IIA [Source:MGI Symbol;Acc:MGI:102806]	962.978	-0.0265327	0.0847361	-0.283347	0.776911	0.999896
ENSMUSG00000026761	Orc4	origin recognition complex, subunit 4 [Source:MGI Symbol;Acc:MGI:1347043]	420.106	-0.0816805	0.0848709	-0.980536	0.326822	0.999896
ENSMUSG00000036792	Mbd5	methyl-CpG binding domain protein 5 [Source:MGI Symbol;Acc:MGI:2138934]	2013.68	-0.0208716	0.0823183	-0.250046	0.802552	0.999896
ENSMUSG00000080937	Gm13510	predicted gene 13510 [Source:MGI Symbol;Acc:MGI:3649639]	17.1078	0.00460931	0.0434048	0.112281	0.910601	0.999896
ENSMUSG00000081272	Ap2m1-ps	adaptor-related protein complex 2, mu 1 subunit, pseudogene [Source:MGI Symbol;Acc:MGI:3649640]	18.3145	0.00694419	0.0422765	-0.124961	0.900555	0.999896
ENSMUSG00000069495	Epc2	enhancer of polycomb homolog 2 [Source:MGI Symbol;Acc:MGI:1278321]	1310.46	-0.0570417	0.083704	-0.668951	0.503527	0.999896
ENSMUSG00000026764	Kif5c	kinesin family member 5C [Source:MGI Symbol;Acc:MGI:1098269]	12830.1	0.000729229	0.0821313	0.0155324	0.987607	0.999896
ENSMUSG00000082879	Gm13525	predicted gene 13525 [Source:MGI Symbol;Acc:MGI:3650225]	14.6284	0.031861	0.0400467	0.881929	0.377815	0.999896
ENSMUSG00000026765	Lypd6b	LY6/PLAUR domain containing 6B [Source:MGI Symbol;Acc:MGI:1919147]	54.5374	-0.0528312	0.0642421	-0.899493	0.36839	0.999896
ENSMUSG00000050447	Lypd6	LY6/PLAUR domain containing 6 [Source:MGI Symbol;Acc:MGI:2443848]	252.27	0.0123495	0.0838814	0.152844	0.878521	0.999896
ENSMUSG00000026766	Mmadhc	methylmalonic aciduria (cobalamin deficiency) cblD type, with homocystinuria [Source:MGI Symbol;Acc:MGI:1923786]	315.492	0.0286167	0.0838905	0.335873	0.736967	0.999896
ENSMUSG00000085862	Gm13483	predicted gene 13483 [Source:MGI Symbol;Acc:MGI:3651423]	11.6117	-0.0226114	0.0365838	-0.524891	0.599659	0.999896
ENSMUSG00000017144	Rnd3	Rho family GTPase 3 [Source:MGI Symbol;Acc:MGI:1921444]	223.429	0.0409134	0.0834127	0.487634	0.625809	0.999896
ENSMUSG00000036249	Rbm43	RNA binding motif protein 43 [Source:MGI Symbol;Acc:MGI:1918934]	96.7763	-0.00377007	0.0735372	-0.0133051	0.989384	0.999896
ENSMUSG00000026946	Nmi	N-myc (and STAT) interactor [Source:MGI Symbol;Acc:MGI:1928368]	13.3116	0.0101585	0.0360437	0.324097	0.745865	0.999896
ENSMUSG00000053475	Tnfaip6	tumor necrosis factor alpha induced protein 6 [Source:MGI Symbol;Acc:MGI:1195266]	179.79	-0.0261476	0.0771387	-0.404858	0.685582	0.999896
ENSMUSG00000036202	Rif1	replication timing regulatory factor 1 [Source:MGI Symbol;Acc:MGI:1098622]	476.41	-0.0264825	0.0849063	-0.289624	0.772104	0.999896
ENSMUSG00000026950	Neb	nebulin [Source:MGI Symbol;Acc:MGI:97292]	180.571	-0.0312559	0.0820323	-0.390403	0.696238	0.999896
ENSMUSG00000036093	Arl5a	ADP-ribosylation factor-like 5A [Source:MGI Symbol;Acc:MGI:1922673]	678.682	-0.044064	0.0849158	-0.509262	0.610569	0.999896
ENSMUSG00000017412	Cacnb4	calcium channel, voltage-dependent, beta 4 subunit [Source:MGI Symbol;Acc:MGI:103301]	3315.78	-0.0275964	0.0831444	-0.332923	0.739193	0.999896
ENSMUSG00000055371	Stam2	signal transducing adaptor molecule (SH3 domain and ITAM motif) 2 [Source:MGI Symbol;Acc:MGI:1929100]	255.202	0.00155514	0.0840642	0.0195859	0.984374	0.999896
ENSMUSG00000036053	Fmnl2	formin-like 2 [Source:MGI Symbol;Acc:MGI:1918659]	1728.37	0.0040721	0.0841297	0.0227525	0.981848	0.999896
ENSMUSG00000097857	NA	NA	50.2679	-0.0133099	0.0639603	-0.150528	0.880348	0.999896
ENSMUSG00000061136	Prpf40a	pre-mRNA processing factor 40A [Source:MGI Symbol;Acc:MGI:1860512]	643.23	0.0617627	0.0846772	0.728036	0.466592	0.999896
ENSMUSG00000026960	Arl6ip6	ADP-ribosylation factor-like 6 interacting protein 6 [Source:MGI Symbol;Acc:MGI:1929507]	88.1031	-0.0962196	0.0739145	-1.29756	0.194437	0.999896
ENSMUSG00000075334	Rprm	reprimo, TP53 dependent G2 arrest mediator candidate [Source:MGI Symbol;Acc:MGI:1915124]	19.9699	0.00310891	0.0454525	-0.0257788	0.979434	0.999896
ENSMUSG00000060988	Galnt13	polypeptide N-acetylgalactosaminyltransferase 13 [Source:MGI Symbol;Acc:MGI:2139447]	482.688	-0.0506186	0.0849021	-0.583561	0.559516	0.999896
ENSMUSG00000097837	NA	NA	31.8403	0.00305382	0.0542294	0.0492293	0.960737	0.999896
ENSMUSG00000026824	Kcnj3	potassium inwardly-rectifying channel, subfamily J, member 3 [Source:MGI Symbol;Acc:MGI:104742]	1355.4	-0.11146	0.0831082	-1.34327	0.179184	0.999896
ENSMUSG00000026826	Nr4a2	nuclear receptor subfamily 4, group A, member 2 [Source:MGI Symbol;Acc:MGI:1352456]	1079.78	0.0143793	0.0839665	0.17611	0.860208	0.999896
ENSMUSG00000084938	BB557941	expressed sequence BB557941 [Source:MGI Symbol;Acc:MGI:3034820]	5.90336	-0.0333104	0.0268355	-1.39082	0.16428	0.999896
ENSMUSG00000026827	Gpd2	glycerol phosphate dehydrogenase 2, mitochondrial [Source:MGI Symbol;Acc:MGI:99778]	2028.98	-0.0263941	0.0825368	-0.319526	0.749328	0.999896
ENSMUSG00000110205	Gm33594	predicted gene, 33594 [Source:MGI Symbol;Acc:MGI:5592753]	6.95652	0.00100691	0.0297116	-0.0360646	0.971231	0.999896
ENSMUSG00000026830	Ermn	ermin, ERM-like protein [Source:MGI Symbol;Acc:MGI:1925017]	2967.34	-0.103645	0.0841149	-1.27016	0.204027	0.999896
ENSMUSG00000026834	Acvr1c	activin A receptor, type IC [Source:MGI Symbol;Acc:MGI:2661081]	108.712	-0.0115366	0.0352737	-0.575348	0.565056	0.999896
ENSMUSG00000026836	Acvr1	activin A receptor, type 1 [Source:MGI Symbol;Acc:MGI:87911]	346.562	0.0245196	0.0846609	0.293077	0.769463	0.999896
ENSMUSG00000026839	Upp2	uridine phosphorylase 2 [Source:MGI Symbol;Acc:MGI:1923904]	205.751	0.0340694	0.0820372	0.418917	0.675277	0.999896
ENSMUSG00000036641	Ccdc148	coiled-coil domain containing 148 [Source:MGI Symbol;Acc:MGI:3039583]	271.405	0.0181441	0.083724	0.205762	0.836977	0.999896
ENSMUSG00000026991	Pkp4	plakophilin 4 [Source:MGI Symbol;Acc:MGI:109281]	4226.86	-0.0159387	0.0830921	-0.18625	0.852249	0.999896
ENSMUSG00000035168	Tanc1	tetratricopeptide repeat, ankyrin repeat and coiled-coil containing 1 [Source:MGI Symbol;Acc:MGI:1914110]	780.376	-0.0889236	0.0846977	-1.01684	0.309229	0.999896
ENSMUSG00000026988	Wdsub1	WD repeat, SAM and U-box domain containing 1 [Source:MGI Symbol;Acc:MGI:1919387]	70.2568	0.0062138	0.0696997	0.107049	0.91475	0.999896
ENSMUSG00000026987	Baz2b	bromodomain adjacent to zinc finger domain, 2B [Source:MGI Symbol;Acc:MGI:2442782]	1120.85	0.0528558	0.0836691	0.619919	0.535311	0.999896
ENSMUSG00000087181	Gm13570	predicted gene 13570 [Source:MGI Symbol;Acc:MGI:3649720]	6.02939	-0.00273738	0.0278157	0.0202009	0.983883	0.999896
ENSMUSG00000026977	Marchf7	membrane associated ring-CH-type finger 7 [Source:MGI Symbol;Acc:MGI:1931053]	564.069	0.0182094	0.0849036	0.221161	0.824967	0.999896
ENSMUSG00000060703	Cd302	CD302 antigen [Source:MGI Symbol;Acc:MGI:1913455]	65.9904	-0.052256	0.0677451	-0.761855	0.446146	0.999896
ENSMUSG00000026980	Ly75	lymphocyte antigen 75 [Source:MGI Symbol;Acc:MGI:106662]	8.28397	0.0460355	0.0315505	1.70115	0.0889143	0.999896
ENSMUSG00000026970	Rbms1	RNA binding motif, single stranded interacting protein 1 [Source:MGI Symbol;Acc:MGI:1861774]	192.459	0.111219	0.0824881	1.37011	0.170651	0.999896
ENSMUSG00000064289	Tank	TRAF family member-associated Nf-kappa B activator [Source:MGI Symbol;Acc:MGI:107676]	280.212	-0.0536594	0.0833619	-0.686729	0.492254	0.999896
ENSMUSG00000026914	Psmd14	proteasome (prosome, macropain) 26S subunit, non-ATPase, 14 [Source:MGI Symbol;Acc:MGI:1913284]	697.503	-0.0332232	0.084689	-0.399778	0.68932	0.999896
ENSMUSG00000087794	NA	NA	6.17964	-0.0186044	0.0277118	-0.556988	0.577536	0.999896
ENSMUSG00000035033	Tbr1	T-box brain transcription factor 1 [Source:MGI Symbol;Acc:MGI:107404]	259.718	-0.0216051	0.0787551	-0.373061	0.709103	0.999896
ENSMUSG00000026904	Slc4a10	solute carrier family 4, sodium bicarbonate cotransporter-like, member 10 [Source:MGI Symbol;Acc:MGI:2150150]	2199.74	-0.0845901	0.0848663	-0.982087	0.326057	0.999896
ENSMUSG00000035000	Dpp4	dipeptidylpeptidase 4 [Source:MGI Symbol;Acc:MGI:94919]	20.6612	-0.0330302	0.0469319	-0.604463	0.545536	0.999896
ENSMUSG00000026896	Ifih1	interferon induced with helicase C domain 1 [Source:MGI Symbol;Acc:MGI:1918836]	69.7296	-0.0145236	0.0688519	-0.278121	0.780919	0.999896
ENSMUSG00000026893	Gca	grancalcin [Source:MGI Symbol;Acc:MGI:1918521]	300.902	-0.165037	0.0813656	-2.07438	0.0380439	0.999896
ENSMUSG00000059742	Kcnh7	potassium voltage-gated channel, subfamily H (eag-related), member 7 [Source:MGI Symbol;Acc:MGI:2159566]	8786.26	-0.0260312	0.0846513	-0.361867	0.717452	0.999896
ENSMUSG00000085029	Gm13569	predicted gene 13569 [Source:MGI Symbol;Acc:MGI:3649495]	7.56856	-0.00976718	0.030871	-0.305124	0.760272	0.999896
ENSMUSG00000075324	Fign	fidgetin [Source:MGI Symbol;Acc:MGI:1890647]	23.1589	-0.0300437	0.0487445	-0.511784	0.608802	0.999896
ENSMUSG00000026888	Grb14	growth factor receptor bound protein 14 [Source:MGI Symbol;Acc:MGI:1355324]	157.276	0.00308045	0.0775046	-0.0623908	0.950252	0.999896
ENSMUSG00000034903	Cobll1	Cobl-like 1 [Source:MGI Symbol;Acc:MGI:2442894]	277.538	0.0572713	0.0843103	0.693389	0.488066	0.999896
ENSMUSG00000057182	Scn3a	sodium channel, voltage-gated, type III, alpha [Source:MGI Symbol;Acc:MGI:98249]	687.929	0.00847559	0.0849052	0.129371	0.897064	0.999896
ENSMUSG00000075318	Scn2a	sodium channel, voltage-gated, type II, alpha [Source:MGI Symbol;Acc:MGI:98248]	4518.82	-0.0291769	0.0839744	-0.342623	0.731882	0.999896
ENSMUSG00000044647	Csrnp3	cysteine-serine-rich nuclear protein 3 [Source:MGI Symbol;Acc:MGI:1925021]	3052.23	0.0105297	0.084234	0.133006	0.894188	0.999896
ENSMUSG00000052865	Gm13619	predicted gene 13619 [Source:MGI Symbol;Acc:MGI:3702958]	24.975	0.130407	0.0504941	2.67275	0.00752328	0.999896
ENSMUSG00000085160	Gm13617	predicted gene 13617 [Source:MGI Symbol;Acc:MGI:3650300]	5.95178	0.0252275	0.0274663	1.04162	0.297589	0.999896
ENSMUSG00000026994	Galnt3	polypeptide N-acetylgalactosaminyltransferase 3 [Source:MGI Symbol;Acc:MGI:894695]	25.8739	0.00490661	0.0506679	0.0732942	0.941572	0.999896
ENSMUSG00000034848	Ttc21b	tetratricopeptide repeat domain 21B [Source:MGI Symbol;Acc:MGI:1920918]	134.667	0.0253211	0.0794615	0.31048	0.756196	0.999896
ENSMUSG00000064329	Scn1a	sodium channel, voltage-gated, type I, alpha [Source:MGI Symbol;Acc:MGI:98246]	1830.35	-0.0364595	0.0833897	-0.439364	0.660398	0.999896
ENSMUSG00000085386	Gm13630	predicted gene 13630 [Source:MGI Symbol;Acc:MGI:3650561]	11.6865	0.000131725	0.035662	-0.345413	0.729784	0.999896
ENSMUSG00000087301	Gm13629	predicted gene 13629 [Source:MGI Symbol;Acc:MGI:3650683]	7.53677	0.00324535	0.0296742	0.2421	0.808703	0.999896
ENSMUSG00000075316	Scn9a	sodium channel, voltage-gated, type IX, alpha [Source:MGI Symbol;Acc:MGI:107636]	32.3428	-0.010984	0.053567	-0.101985	0.918769	0.999896
ENSMUSG00000034810	Scn7a	sodium channel, voltage-gated, type VII, alpha [Source:MGI Symbol;Acc:MGI:102965]	11.6549	-0.0347937	0.0373354	-0.986681	0.323799	0.999896
ENSMUSG00000034780	B3galt1	UDP-Gal:betaGlcNAc beta 1,3-galactosyltransferase, polypeptide 1 [Source:MGI Symbol;Acc:MGI:1349403]	665.019	-0.023534	0.0849308	-0.287898	0.773424	0.999896
ENSMUSG00000097067	Gm26743	predicted gene, 26743 [Source:MGI Symbol;Acc:MGI:5477237]	15.8807	-0.0316394	0.0421697	-0.652053	0.514367	0.999896
ENSMUSG00000081299	Gm13603	predicted gene 13603 [Source:MGI Symbol;Acc:MGI:3652202]	9.27163	0.00670978	0.0334858	0.228472	0.819279	0.999896
ENSMUSG00000104398	Gm37964	predicted gene, 37964 [Source:MGI Symbol;Acc:MGI:5611192]	28.6202	-0.0308762	0.0533991	-0.582227	0.560414	0.999896
ENSMUSG00000027030	Stk39	serine/threonine kinase 39 [Source:MGI Symbol;Acc:MGI:1858416]	673.199	-0.0428243	0.084855	-0.493291	0.621807	0.999896
ENSMUSG00000027035	Cers6	ceramide synthase 6 [Source:MGI Symbol;Acc:MGI:2442564]	1100.11	-0.0679045	0.0843104	-0.78954	0.429796	0.999896
ENSMUSG00000103233	Gm37159	predicted gene, 37159 [Source:MGI Symbol;Acc:MGI:5610387]	15.8019	-0.000194275	0.0398634	0.44385	0.657151	0.999896
ENSMUSG00000103747	Gm38236	predicted gene, 38236 [Source:MGI Symbol;Acc:MGI:5611464]	13.1746	0.028595	0.0393084	0.673026	0.500931	0.999896
ENSMUSG00000103734	Gm37651	predicted gene, 37651 [Source:MGI Symbol;Acc:MGI:5610879]	11.1538	0.00567846	0.0367228	0.103419	0.91763	0.999896
ENSMUSG00000104262	Gm37747	predicted gene, 37747 [Source:MGI Symbol;Acc:MGI:5610975]	21.3737	0.0115816	0.0459397	0.305132	0.760266	0.999896
ENSMUSG00000103546	Gm37666	predicted gene, 37666 [Source:MGI Symbol;Acc:MGI:5610894]	4.747	0.0151284	0.0248536	0.747174	0.454958	0.999896
ENSMUSG00000102662	Gm38377	predicted gene, 38377 [Source:MGI Symbol;Acc:MGI:5611605]	32.3507	-0.0130088	0.0548526	-0.154789	0.876988	0.999896
ENSMUSG00000034738	Nostrin	nitric oxide synthase trafficker [Source:MGI Symbol;Acc:MGI:3606242]	52.3838	0.0382269	0.0649057	0.564169	0.572639	0.999896
ENSMUSG00000005233	Spc25	SPC25, NDC80 kinetochore complex component, homolog (S. cerevisiae) [Source:MGI Symbol;Acc:MGI:1913692]	17.7884	-0.0274025	0.0443883	-0.627349	0.530431	0.999896
ENSMUSG00000027070	Lrp2	low density lipoprotein receptor-related protein 2 [Source:MGI Symbol;Acc:MGI:95794]	25.334	-0.0277901	0.0473665	-0.347732	0.728041	0.999896
ENSMUSG00000063145	Bbs5	Bardet-Biedl syndrome 5 (human) [Source:MGI Symbol;Acc:MGI:1919819]	85.0192	-0.0108522	0.0734416	-0.151774	0.879365	0.999896
ENSMUSG00000027086	Fastkd1	FAST kinase domains 1 [Source:MGI Symbol;Acc:MGI:2444596]	60.3894	-0.0192193	0.064	-0.360832	0.718225	0.999896
ENSMUSG00000042133	Ppig	peptidyl-prolyl isomerase G (cyclophilin G) [Source:MGI Symbol;Acc:MGI:2445173]	3637.91	-0.0531092	0.0838003	-0.613754	0.539378	0.999896
ENSMUSG00000082345	Gm13622	predicted gene 13622 [Source:MGI Symbol;Acc:MGI:3652182]	13.7499	0.000962707	0.0357117	-0.105374	0.916079	0.999896
ENSMUSG00000070883	Ccdc173	coiled-coil domain containing 173 [Source:MGI Symbol;Acc:MGI:1923100]	38.334	-0.0460976	0.0574572	-0.755602	0.449888	0.999896
ENSMUSG00000027088	Phospho2	phosphatase, orphan 2 [Source:MGI Symbol;Acc:MGI:1920623]	167.394	-0.0242413	0.0807738	-0.354672	0.722836	0.999896
ENSMUSG00000042155	Klhl23	kelch-like 23 [Source:MGI Symbol;Acc:MGI:2683536]	313.046	-0.0357367	0.084005	-0.420981	0.673769	0.999896
ENSMUSG00000068882	Ssb	Sjogren syndrome antigen B [Source:MGI Symbol;Acc:MGI:98423]	685.899	-0.0587005	0.0847128	-0.693764	0.48783	0.999896
ENSMUSG00000051730	Mettl5	methyltransferase like 5 [Source:MGI Symbol;Acc:MGI:1922672]	46.6116	-0.0175676	0.0610718	-0.241101	0.809477	0.999896
ENSMUSG00000085735	Mettl5os	methyltransferase like 5, opposite strand [Source:MGI Symbol;Acc:MGI:1922537]	9.45317	-0.0331094	0.0327999	-1.23714	0.216035	0.999896
ENSMUSG00000044308	Ubr3	ubiquitin protein ligase E3 component n-recognin 3 [Source:MGI Symbol;Acc:MGI:1861100]	4354.9	0.00781091	0.0829316	0.0968739	0.922827	0.999896
ENSMUSG00000042064	Myo3b	myosin IIIB [Source:MGI Symbol;Acc:MGI:2448580]	12.0416	-0.0193455	0.0371879	-0.533143	0.593934	0.999896
ENSMUSG00000070880	Gad1	glutamate decarboxylase 1 [Source:MGI Symbol;Acc:MGI:95632]	832.256	0.0200395	0.0844456	0.244996	0.80646	0.999896
ENSMUSG00000014959	Gorasp2	golgi reassembly stacking protein 2 [Source:MGI Symbol;Acc:MGI:2135962]	465.564	0.0414804	0.0849289	0.479858	0.631328	0.999896
ENSMUSG00000041997	Tlk1	tousled-like kinase 1 [Source:MGI Symbol;Acc:MGI:2441683]	1725.9	0.00084643	0.0829401	0.0063225	0.994955	0.999896
ENSMUSG00000041975	Mettl8	methyltransferase like 8 [Source:MGI Symbol;Acc:MGI:2385142]	115.788	0.0863854	0.0767035	1.14258	0.253214	0.999896
ENSMUSG00000041966	Dcaf17	DDB1 and CUL4 associated factor 17 [Source:MGI Symbol;Acc:MGI:1923013]	124.52	-0.0877398	0.0752084	-1.21455	0.224537	0.999896
ENSMUSG00000027015	Cybrd1	cytochrome b reductase 1 [Source:MGI Symbol;Acc:MGI:2654575]	80.1987	-0.0483899	0.0705985	-0.708739	0.478486	0.999896
ENSMUSG00000027012	Dync1i2	dynein cytoplasmic 1 intermediate chain 2 [Source:MGI Symbol;Acc:MGI:107750]	1543.83	0.0223491	0.0843044	0.26167	0.793576	0.999896
ENSMUSG00000027010	Slc25a12	solute carrier family 25 (mitochondrial carrier, Aralar), member 12 [Source:MGI Symbol;Acc:MGI:1926080]	1257.57	-0.00963762	0.0831891	-0.116113	0.907563	0.999896
ENSMUSG00000027018	Hat1	histone aminotransferase 1 [Source:MGI Symbol;Acc:MGI:96013]	191.211	-0.00846583	0.082442	-0.0987359	0.921348	0.999896
ENSMUSG00000041921	Metap1d	methionyl aminopeptidase type 1D (mitochondrial) [Source:MGI Symbol;Acc:MGI:1913809]	117.704	0.0339841	0.0767397	0.512407	0.608366	0.999896
ENSMUSG00000084946	Dlx1as	distal-less homeobox 1, antisense [Source:MGI Symbol;Acc:MGI:1195983]	15.4576	0.018258	0.0419782	0.388186	0.697878	0.999896
ENSMUSG00000041911	Dlx1	distal-less homeobox 1 [Source:MGI Symbol;Acc:MGI:94901]	134.764	-0.0113776	0.0794657	-0.153407	0.878078	0.999896
ENSMUSG00000027111	Itga6	integrin alpha 6 [Source:MGI Symbol;Acc:MGI:96605]	405.507	-0.00918935	0.0835006	-0.135778	0.891997	0.999896
ENSMUSG00000006494	Pdk1	pyruvate dehydrogenase kinase, isoenzyme 1 [Source:MGI Symbol;Acc:MGI:1926119]	326.008	-0.0500803	0.084414	-0.597443	0.550211	0.999896
ENSMUSG00000049044	Rapgef4	Rap guanine nucleotide exchange factor (GEF) 4 [Source:MGI Symbol;Acc:MGI:1917723]	3244.91	0.0238606	0.0831565	0.285363	0.775366	0.999896
ENSMUSG00000085439	Rapgef4os1	Rap guanine nucleotide exchange factor (GEF) 4, opposite strand 1 [Source:MGI Symbol;Acc:MGI:3649714]	6.49232	-0.0178102	0.0269513	-0.770746	0.440858	0.999896
ENSMUSG00000085001	Rapgef4os2	Rap guanine nucleotide exchange factor (GEF) 4, opposite strand 2 [Source:MGI Symbol;Acc:MGI:2139429]	10.7413	-0.0116647	0.0352552	-0.24243	0.808447	0.999896
ENSMUSG00000086231	Rapgef4os3	Rap guanine nucleotide exchange factor (GEF) 4, opposite strand 3 [Source:MGI Symbol;Acc:MGI:2442080]	15.2633	-0.0110067	0.0416144	-0.256646	0.797452	0.999896
ENSMUSG00000004085	Map3k20	mitogen-activated protein kinase kinase kinase 20 [Source:MGI Symbol;Acc:MGI:2443258]	323.725	-0.0853299	0.0842439	-1.05327	0.292215	0.999896
ENSMUSG00000027109	Sp3	trans-acting transcription factor 3 [Source:MGI Symbol;Acc:MGI:1277166]	664.496	-0.00299484	0.0845635	-0.0382693	0.969473	0.999896
ENSMUSG00000084213	Hspe1-ps5	heat shock protein 1 (chaperonin 10), pseudogene 5 [Source:MGI Symbol;Acc:MGI:1935166]	5.57393	0.00249016	0.0269448	-0.0307074	0.975503	0.999896
ENSMUSG00000063714	Sp3os	trans-acting transcription factor 3, opposite strand [Source:MGI Symbol;Acc:MGI:1914936]	13.265	0.038685	0.0394231	0.965249	0.33442	0.999896
ENSMUSG00000027108	Ola1	Obg-like ATPase 1 [Source:MGI Symbol;Acc:MGI:1914309]	1673.89	-0.0384845	0.0830466	-0.46827	0.639592	0.999896
ENSMUSG00000068859	Sp9	trans-acting transcription factor 9 [Source:MGI Symbol;Acc:MGI:3574660]	23.8639	0.0245114	0.0486129	0.614868	0.538642	0.999896
ENSMUSG00000041777	Cir1	corepressor interacting with RBPJ, 1 [Source:MGI Symbol;Acc:MGI:1914185]	354.788	-0.0253493	0.0847909	-0.297295	0.766242	0.999896
ENSMUSG00000008226	Scrn3	secernin 3 [Source:MGI Symbol;Acc:MGI:1921866]	233.33	-0.0728922	0.0834771	-0.886777	0.375199	0.999896
ENSMUSG00000041762	Gpr155	G protein-coupled receptor 155 [Source:MGI Symbol;Acc:MGI:1915776]	902.868	0.00963502	0.0841027	0.11132	0.911362	0.999896
ENSMUSG00000075284	Wipf1	WAS/WASL interacting protein family, member 1 [Source:MGI Symbol;Acc:MGI:2178801]	191.849	-0.00930773	0.0816839	-0.109844	0.912533	0.999896
ENSMUSG00000027107	Chrna1	cholinergic receptor, nicotinic, alpha polypeptide 1 (muscle) [Source:MGI Symbol;Acc:MGI:87885]	10.6538	0.00605816	0.0360358	0.183243	0.854607	0.999896
ENSMUSG00000086544	Chn1os3	chimerin 1, opposite strand 3 [Source:MGI Symbol;Acc:MGI:3705094]	18.2215	0.0126561	0.0449972	0.245086	0.80639	0.999896
ENSMUSG00000056486	Chn1	chimerin 1 [Source:MGI Symbol;Acc:MGI:1915674]	8724.75	-0.0488018	0.0841201	-0.605141	0.545086	0.999896
ENSMUSG00000085838	Chn1os1	chimerin 1, opposite strand 1 [Source:MGI Symbol;Acc:MGI:3702041]	6.4798	0.00108942	0.028799	-0.00611098	0.995124	0.999896
ENSMUSG00000027104	Atf2	activating transcription factor 2 [Source:MGI Symbol;Acc:MGI:109349]	3243.31	-0.142583	0.0820672	-1.72394	0.0847194	0.999896
ENSMUSG00000018770	Atp5g3	ATP synthase, H+ transporting, mitochondrial F0 complex, subunit C3 (subunit 9) [Source:MGI Symbol;Acc:MGI:2442035]	705.796	0.0410921	0.0844824	0.487823	0.625675	0.999896
ENSMUSG00000009207	Lnpk	lunapark, ER junction formation factor [Source:MGI Symbol;Acc:MGI:1918115]	387.673	-0.137836	0.0847909	-1.62604	0.103942	0.999896
ENSMUSG00000027099	Mtx2	metaxin 2 [Source:MGI Symbol;Acc:MGI:1859652]	156.593	0.0897247	0.0797793	1.1492	0.250475	0.999896
ENSMUSG00000081156	Gm14425	predicted gene 14425 [Source:MGI Symbol;Acc:MGI:3652020]	10.3428	-0.0261211	0.0307217	-1.64803	0.0993464	0.999896
ENSMUSG00000100303	2600014E21Rik	RIKEN cDNA 2600014E21 gene [Source:MGI Symbol;Acc:MGI:1919384]	12.894	0.0675234	0.0370259	1.98841	0.0467659	0.999896
ENSMUSG00000081406	Rps6-ps4	ribosomal protein S6, pseudogene 4 [Source:MGI Symbol;Acc:MGI:3650907]	15.4393	0.0285536	0.0408235	0.767386	0.442852	0.999896
ENSMUSG00000059005	Hnrnpa3	heterogeneous nuclear ribonucleoprotein A3 [Source:MGI Symbol;Acc:MGI:1917171]	1652.63	-0.0492996	0.0840023	-0.580832	0.561354	0.999896
ENSMUSG00000015839	Nfe2l2	nuclear factor, erythroid derived 2, like 2 [Source:MGI Symbol;Acc:MGI:108420]	282.409	-0.0534242	0.0839685	-0.639025	0.522807	0.999896
ENSMUSG00000042410	Agps	alkylglycerone phosphate synthase [Source:MGI Symbol;Acc:MGI:2443065]	1029.2	-0.104907	0.0844168	-1.25457	0.209636	0.999896
ENSMUSG00000075273	Ttc30b	tetratricopeptide repeat domain 30B [Source:MGI Symbol;Acc:MGI:1919671]	21.8387	-0.0398852	0.0457044	-0.880164	0.378771	0.999896
ENSMUSG00000075271	Ttc30a1	tetratricopeptide repeat domain 30A1 [Source:MGI Symbol;Acc:MGI:1926052]	8.18411	-0.0106986	0.0311188	-0.414146	0.678767	0.999896
ENSMUSG00000075270	Pde11a	phosphodiesterase 11A [Source:MGI Symbol;Acc:MGI:3036251]	52.5533	0.042179	0.0624547	0.641305	0.521325	0.999896
ENSMUSG00000042369	Rbm45	RNA binding motif protein 45 [Source:MGI Symbol;Acc:MGI:2387367]	66.6187	-0.0146399	0.0679023	-0.241361	0.809275	0.999896
ENSMUSG00000042359	Osbpl6	oxysterol binding protein-like 6 [Source:MGI Symbol;Acc:MGI:2139014]	1824.65	-0.0644638	0.0830948	-0.791106	0.428882	0.999896
ENSMUSG00000002731	Prkra	protein kinase, interferon inducible double stranded RNA dependent activator [Source:MGI Symbol;Acc:MGI:1344375]	34.0279	-0.00135457	0.0569634	-0.0237704	0.981036	0.999896
ENSMUSG00000002732	Fkbp7	FK506 binding protein 7 [Source:MGI Symbol;Acc:MGI:1336879]	7.23133	-0.0208466	0.0284203	-0.363326	0.716361	0.999896
ENSMUSG00000002733	Plekha3	pleckstrin homology domain-containing, family A (phosphoinositide binding specific) member 3 [Source:MGI Symbol;Acc:MGI:1932515]	158.589	0.02204	0.0810302	0.26737	0.789184	0.999896
ENSMUSG00000051747	Ttn	titin [Source:MGI Symbol;Acc:MGI:98864]	333.276	0.116829	0.0846557	1.37911	0.167861	0.999896
ENSMUSG00000044033	Ccdc141	coiled-coil domain containing 141 [Source:MGI Symbol;Acc:MGI:1919735]	204.676	0.0397728	0.0824735	0.49141	0.623137	0.999896
ENSMUSG00000042272	Sestd1	SEC14 and spectrin domains 1 [Source:MGI Symbol;Acc:MGI:1916262]	983.833	-0.00365871	0.0837755	-0.0446234	0.964407	0.999896
ENSMUSG00000084087	Gm13650	predicted gene 13650 [Source:MGI Symbol;Acc:MGI:3649525]	7.56583	-0.000301053	0.0288376	-0.325336	0.744927	0.999896
ENSMUSG00000027016	Zfp385b	zinc finger protein 385B [Source:MGI Symbol;Acc:MGI:2444734]	342.055	-0.0365643	0.0847389	-0.435711	0.663046	0.999896
ENSMUSG00000027014	Cwc22	CWC22 spliceosome-associated protein [Source:MGI Symbol;Acc:MGI:2136773]	340.834	-0.0242072	0.084671	-0.294224	0.768587	0.999896
ENSMUSG00000027011	Ube2e3	ubiquitin-conjugating enzyme E2E 3 [Source:MGI Symbol;Acc:MGI:107412]	798.17	-0.0721721	0.0843105	-0.859932	0.389827	0.999896
ENSMUSG00000027009	Itga4	integrin alpha 4 [Source:MGI Symbol;Acc:MGI:96603]	448.763	-0.100513	0.0849284	-1.18368	0.236541	0.999896
ENSMUSG00000075256	Cerkl	ceramide kinase-like [Source:MGI Symbol;Acc:MGI:3037816]	10.1495	-0.0108166	0.0350655	-0.361828	0.717481	0.999896
ENSMUSG00000034701	Neurod1	neurogenic differentiation 1 [Source:MGI Symbol;Acc:MGI:1339708]	54.7647	-0.0743609	0.0632058	-1.0263	0.304752	0.999896
ENSMUSG00000027007	Itprid2	ITPR interacting domain containing 2 [Source:MGI Symbol;Acc:MGI:1917849]	523.046	0.0103732	0.0848768	0.104914	0.916444	0.999896
ENSMUSG00000034683	Ppp1r1c	protein phosphatase 1, regulatory inhibitor subunit 1C [Source:MGI Symbol;Acc:MGI:1923185]	19.5366	0.0261348	0.0463189	0.5954	0.551576	0.999896
ENSMUSG00000059173	Pde1a	phosphodiesterase 1A, calmodulin-dependent [Source:MGI Symbol;Acc:MGI:1201792]	4524.5	-0.0877234	0.0829738	-1.08331	0.27867	0.999896
ENSMUSG00000027006	Dnajc10	DnaJ heat shock protein family (Hsp40) member C10 [Source:MGI Symbol;Acc:MGI:1914111]	429.983	0.0577229	0.0849295	0.679572	0.496776	0.999896
ENSMUSG00000027004	Frzb	frizzled-related protein [Source:MGI Symbol;Acc:MGI:892032]	27.1363	-0.00239881	0.0517615	0.0770522	0.938582	0.999896
ENSMUSG00000082494	Gm13687	predicted gene 13687 [Source:MGI Symbol;Acc:MGI:3651822]	13.2726	-0.0177027	0.0377041	-0.468574	0.639374	0.999896
ENSMUSG00000027002	Nckap1	NCK-associated protein 1 [Source:MGI Symbol;Acc:MGI:1355333]	15820.4	-0.0226357	0.0829045	-0.290256	0.77162	0.999896
ENSMUSG00000081487	Gm13689	predicted gene 13689 [Source:MGI Symbol;Acc:MGI:3652061]	8.72107	0.0204592	0.0320499	0.693517	0.487985	0.999896
ENSMUSG00000083284	Gm13688	predicted gene 13688 [Source:MGI Symbol;Acc:MGI:3652062]	10.0671	0.00226469	0.0344052	0.0294459	0.976509	0.999896
ENSMUSG00000027001	Dusp19	dual specificity phosphatase 19 [Source:MGI Symbol;Acc:MGI:1915332]	150.078	-0.0427654	0.0805289	-0.533589	0.593626	0.999896
ENSMUSG00000026999	Nup35	nucleoporin 35 [Source:MGI Symbol;Acc:MGI:1916732]	50.3834	0.083079	0.0640869	1.29167	0.196471	0.999896
ENSMUSG00000070866	Zfp804a	zinc finger protein 804A [Source:MGI Symbol;Acc:MGI:2442949]	1208.45	0.0207019	0.0849136	0.253414	0.799948	0.999896
ENSMUSG00000081400	Gm13680	predicted gene 13680 [Source:MGI Symbol;Acc:MGI:3652285]	5.54319	0.00514285	0.0268866	0.183048	0.85476	0.999896
ENSMUSG00000027091	Zc3h15	zinc finger CCCH-type containing 15 [Source:MGI Symbol;Acc:MGI:1919747]	728.679	-0.00865355	0.0843742	-0.0974072	0.922403	0.999896
ENSMUSG00000027087	Itgav	integrin alpha V [Source:MGI Symbol;Acc:MGI:96608]	814.331	-0.0195687	0.0846608	-0.248533	0.803722	0.999896
ENSMUSG00000085335	Gm13684	predicted gene 13684 [Source:MGI Symbol;Acc:MGI:3649340]	9.17895	0.0378879	0.0330905	0.991621	0.321382	0.999896
ENSMUSG00000048388	Fam171b	family with sequence similarity 171, member B [Source:MGI Symbol;Acc:MGI:2444579]	4455.55	0.0224143	0.0824389	0.259708	0.795089	0.999896
ENSMUSG00000059588	Calcrl	calcitonin receptor-like [Source:MGI Symbol;Acc:MGI:1926944]	125.806	0.0407637	0.0778955	0.532326	0.5945	0.999896
ENSMUSG00000027082	Tfpi	tissue factor pathway inhibitor [Source:MGI Symbol;Acc:MGI:1095418]	33.8521	0.00113194	0.0544136	0.0147152	0.988259	0.999896
ENSMUSG00000034101	Ctnnd1	catenin (cadherin associated protein), delta 1 [Source:MGI Symbol;Acc:MGI:105100]	231.8	0.00701458	0.0834242	0.0779929	0.937834	0.999896
ENSMUSG00000086598	Btbd18	BTB (POZ) domain containing 18 [Source:MGI Symbol;Acc:MGI:3650217]	5.01117	-0.0051807	0.0257824	-0.19888	0.842356	0.999896
ENSMUSG00000076437	Selenoh	selenoprotein H [Source:MGI Symbol;Acc:MGI:1919907]	20.1906	-0.00321086	0.0462583	-0.194931	0.845447	0.999896
ENSMUSG00000050043	Tmx2	thioredoxin-related transmembrane protein 2 [Source:MGI Symbol;Acc:MGI:1914208]	513.029	0.0190331	0.0848601	0.221726	0.824527	0.999896
ENSMUSG00000027080	Med19	mediator complex subunit 19 [Source:MGI Symbol;Acc:MGI:1914234]	82.4922	0.032833	0.0730014	0.439153	0.660551	0.999896
ENSMUSG00000034075	Zdhhc5	zinc finger, DHHC domain containing 5 [Source:MGI Symbol;Acc:MGI:1923573]	401.65	0.0590938	0.0846712	0.693325	0.488106	0.999896
ENSMUSG00000027079	Clp1	CLP1, cleavage and polyadenylation factor I subunit [Source:MGI Symbol;Acc:MGI:2138968]	57.9467	0.0109149	0.0664473	0.194395	0.845867	0.999896
ENSMUSG00000034059	Ypel4	yippee like 4 [Source:MGI Symbol;Acc:MGI:3605071]	54.8121	0.00337625	0.0637433	-0.0980522	0.921891	0.999896
ENSMUSG00000023224	Serping1	serine (or cysteine) peptidase inhibitor, clade G, member 1 [Source:MGI Symbol;Acc:MGI:894696]	8.51627	-0.0279703	0.0326514	-0.8613	0.389073	0.999896
ENSMUSG00000027078	Ube2l6	ubiquitin-conjugating enzyme E2L 6 [Source:MGI Symbol;Acc:MGI:1914500]	8.21122	0.00276274	0.0315891	0.240331	0.810074	0.999896
ENSMUSG00000027076	Timm10	translocase of inner mitochondrial membrane 10 [Source:MGI Symbol;Acc:MGI:1353429]	36.5465	-0.0469333	0.0569201	-0.868212	0.385279	0.999896
ENSMUSG00000027075	Slc43a1	solute carrier family 43, member 1 [Source:MGI Symbol;Acc:MGI:1931352]	36.1097	0.00287193	0.0565782	0.0496021	0.96044	0.999896
ENSMUSG00000050896	Rtn4rl2	reticulon 4 receptor-like 2 [Source:MGI Symbol;Acc:MGI:2669796]	17.4165	0.0537465	0.0436862	1.09773	0.272323	0.999896
ENSMUSG00000027074	Slc43a3	solute carrier family 43, member 3 [Source:MGI Symbol;Acc:MGI:1931054]	8.69268	-0.0156667	0.0325957	-0.492606	0.622291	0.999896
ENSMUSG00000027067	Ssrp1	structure specific recognition protein 1 [Source:MGI Symbol;Acc:MGI:107912]	484.805	-0.0152125	0.0847915	-0.186476	0.852072	0.999896
ENSMUSG00000033955	Tnks1bp1	tankyrase 1 binding protein 1 [Source:MGI Symbol;Acc:MGI:2446193]	93.4813	0.0624521	0.0714417	0.789594	0.429765	0.999896
ENSMUSG00000086969	4930443O20Rik	RIKEN cDNA 4930443O20 gene [Source:MGI Symbol;Acc:MGI:1921937]	5.03037	0.000601672	0.0254653	0.055239	0.955948	0.999896
ENSMUSG00000085135	Lrrc55os	leucine rich repeat containing 55, opposite strand [Source:MGI Symbol;Acc:MGI:3650490]	12.0635	0.0191952	0.0354565	0.649472	0.516033	0.999896
ENSMUSG00000075224	Lrrc55	leucine rich repeat containing 55 [Source:MGI Symbol;Acc:MGI:2685197]	65.6504	0.00424871	0.0616626	0.0761894	0.939268	0.999896
ENSMUSG00000086905	Gm13716	predicted gene 13716 [Source:MGI Symbol;Acc:MGI:3650432]	13.3567	-0.00880698	0.0380272	-0.399807	0.689299	0.999896
ENSMUSG00000025314	Ptprj	protein tyrosine phosphatase, receptor type, J [Source:MGI Symbol;Acc:MGI:104574]	1335.09	-0.0260589	0.0836283	-0.300778	0.763584	0.999896
ENSMUSG00000085471	4933423P22Rik	RIKEN cDNA 4933423P22 gene [Source:MGI Symbol;Acc:MGI:1918408]	61.347	0.0313418	0.0677772	0.481925	0.62986	0.999896
ENSMUSG00000051329	Nup160	nucleoporin 160 [Source:MGI Symbol;Acc:MGI:1926227]	250.126	-0.0631388	0.0836616	-0.770414	0.441054	0.999896
ENSMUSG00000008200	Fnbp4	formin binding protein 4 [Source:MGI Symbol;Acc:MGI:1860513]	659.02	0.0379926	0.0846375	0.44452	0.656667	0.999896
ENSMUSG00000040812	Agbl2	ATP/GTP binding protein-like 2 [Source:MGI Symbol;Acc:MGI:2443254]	15.2457	-0.013581	0.0397112	-0.598381	0.549586	0.999896
ENSMUSG00000027282	Mtch2	mitochondrial carrier 2 [Source:MGI Symbol;Acc:MGI:1929260]	283.64	0.0297691	0.0843872	0.354878	0.722681	0.999896
ENSMUSG00000040794	C1qtnf4	C1q and tumor necrosis factor related protein 4 [Source:MGI Symbol;Acc:MGI:1914695]	21.0152	0.0699314	0.046762	1.53839	0.123953	0.999896
ENSMUSG00000005510	Ndufs3	NADH:ubiquinone oxidoreductase core subunit S3 [Source:MGI Symbol;Acc:MGI:1915599]	194.147	-0.0059042	0.0825862	-0.0798128	0.936386	0.999896
ENSMUSG00000005505	Kbtbd4	kelch repeat and BTB (POZ) domain containing 4 [Source:MGI Symbol;Acc:MGI:1914386]	45.17	0.00797047	0.0584645	0.000652201	0.99948	0.999896
ENSMUSG00000063235	Ptpmt1	protein tyrosine phosphatase, mitochondrial 1 [Source:MGI Symbol;Acc:MGI:1913711]	84.893	0.0220131	0.0711211	0.314156	0.753402	0.999896
ENSMUSG00000005506	Celf1	CUGBP, Elav-like family member 1 [Source:MGI Symbol;Acc:MGI:1342295]	2090.44	-0.0711169	0.0821542	-0.864871	0.387109	0.999896
ENSMUSG00000002102	Psmc3	proteasome (prosome, macropain) 26S subunit, ATPase 3 [Source:MGI Symbol;Acc:MGI:1098754]	282.546	0.014076	0.0843508	0.155748	0.876232	0.999896
ENSMUSG00000002105	Slc39a13	solute carrier family 39 (metal ion transporter), member 13 [Source:MGI Symbol;Acc:MGI:1915677]	108.977	-0.00829993	0.0767247	-0.0731995	0.941647	0.999896
ENSMUSG00000002111	Spi1	spleen focus forming virus (SFFV) proviral integration oncogene [Source:MGI Symbol;Acc:MGI:98282]	16.411	-0.0105497	0.0424477	-0.295317	0.767752	0.999896
ENSMUSG00000002100	Mybpc3	myosin binding protein C, cardiac [Source:MGI Symbol;Acc:MGI:102844]	5.65391	0.0253602	0.026459	1.0724	0.283538	0.999896
ENSMUSG00000040687	Madd	MAP-kinase activating death domain [Source:MGI Symbol;Acc:MGI:2444672]	1127.25	-0.0451202	0.0846062	-0.566196	0.57126	0.999896
ENSMUSG00000002103	Acp2	acid phosphatase 2, lysosomal [Source:MGI Symbol;Acc:MGI:87882]	499.602	-0.0529922	0.0848885	-0.627429	0.530378	0.999896
ENSMUSG00000002109	Ddb2	damage specific DNA binding protein 2 [Source:MGI Symbol;Acc:MGI:1355314]	20.3874	-0.0232646	0.0467593	-0.511716	0.60885	0.999896
ENSMUSG00000027257	Pacsin3	protein kinase C and casein kinase substrate in neurons 3 [Source:MGI Symbol;Acc:MGI:1891410]	31.7149	-0.0121164	0.0554855	-0.204564	0.837913	0.999896
ENSMUSG00000027255	Arfgap2	ADP-ribosylation factor GTPase activating protein 2 [Source:MGI Symbol;Acc:MGI:1924288]	42.2759	0.0408942	0.061078	0.668548	0.503784	0.999896
ENSMUSG00000040591	1110051M20Rik	RIKEN cDNA 1110051M20 gene [Source:MGI Symbol;Acc:MGI:1915079]	106.246	-0.0127405	0.0757191	-0.171592	0.863758	0.999896
ENSMUSG00000081248	Gm13787	predicted gene 13787 [Source:MGI Symbol;Acc:MGI:3650035]	4.90822	-0.00326327	0.0240455	-0.118027	0.906047	0.999896
ENSMUSG00000027253	Lrp4	low density lipoprotein receptor-related protein 4 [Source:MGI Symbol;Acc:MGI:2442252]	355.967	0.0253573	0.0842406	0.249816	0.802729	0.999896
ENSMUSG00000040549	Ckap5	cytoskeleton associated protein 5 [Source:MGI Symbol;Acc:MGI:1923036]	2849.61	0.00798031	0.0819322	0.0993443	0.920865	0.999896
ENSMUSG00000027249	F2	coagulation factor II [Source:MGI Symbol;Acc:MGI:88380]	6.05109	-0.00718376	0.0276204	-0.353078	0.72403	0.999896
ENSMUSG00000075040	Zfp408	zinc finger protein 408 [Source:MGI Symbol;Acc:MGI:2685857]	200.895	-0.000633976	0.0803648	-0.0455038	0.963706	0.999896
ENSMUSG00000027247	Arhgap1	Rho GTPase activating protein 1 [Source:MGI Symbol;Acc:MGI:2445003]	208.634	-0.0327167	0.0830781	-0.398804	0.690038	0.999896
ENSMUSG00000027244	Atg13	autophagy related 13 [Source:MGI Symbol;Acc:MGI:1196429]	260.866	0.0344011	0.0832674	0.406241	0.684565	0.999896
ENSMUSG00000027243	Harbi1	harbinger transposase derived 1 [Source:MGI Symbol;Acc:MGI:2443194]	15.0127	-0.00188773	0.0403904	0.0608573	0.951473	0.999896
ENSMUSG00000040506	Ambra1	autophagy/beclin 1 regulator 1 [Source:MGI Symbol;Acc:MGI:2443564]	426.513	0.0528167	0.0849293	0.624169	0.532516	0.999896
ENSMUSG00000040495	Chrm4	cholinergic receptor, muscarinic 4 [Source:MGI Symbol;Acc:MGI:88399]	15.5547	0.0330707	0.0419824	0.786026	0.431852	0.999896
ENSMUSG00000027239	Mdk	midkine [Source:MGI Symbol;Acc:MGI:96949]	22.8818	0.0607997	0.0481098	1.31325	0.189099	0.999896
ENSMUSG00000040479	Dgkz	diacylglycerol kinase zeta [Source:MGI Symbol;Acc:MGI:1278339]	644.268	0.126322	0.0848406	1.51901	0.128759	0.999896
ENSMUSG00000095332	Gm9821	predicted gene 9821 [Source:MGI Symbol;Acc:MGI:3704208]	13.4093	0.00277977	0.0397478	0.101562	0.919105	0.999896
ENSMUSG00000027230	Creb3l1	cAMP responsive element binding protein 3-like 1 [Source:MGI Symbol;Acc:MGI:1347062]	63.2231	0.062013	0.068234	0.90375	0.366128	0.999896
ENSMUSG00000058318	Phf21a	PHD finger protein 21A [Source:MGI Symbol;Acc:MGI:2384756]	611.332	0.0330378	0.0847033	0.391309	0.695569	0.999896
ENSMUSG00000027222	Pex16	peroxisomal biogenesis factor 16 [Source:MGI Symbol;Acc:MGI:1338829]	9.37306	0.018028	0.0332209	0.686958	0.492109	0.999896
ENSMUSG00000044916	1700029I15Rik	RIKEN cDNA 1700029I15 gene [Source:MGI Symbol;Acc:MGI:1916742]	10.9175	0.0106282	0.0362569	0.267551	0.789045	0.999896
ENSMUSG00000027223	Mapk8ip1	mitogen-activated protein kinase 8 interacting protein 1 [Source:MGI Symbol;Acc:MGI:1309464]	329.02	0.069268	0.084589	0.790623	0.429164	0.999896
ENSMUSG00000068742	Cry2	cryptochrome 2 (photolyase-like) [Source:MGI Symbol;Acc:MGI:1270859]	706.529	0.00602315	0.0848297	0.0565394	0.954912	0.999896
ENSMUSG00000084781	D930015M05Rik	RIKEN cDNA D930015M05 gene [Source:MGI Symbol;Acc:MGI:3612068]	17.5524	0.0322486	0.0444578	0.713424	0.475584	0.999896
ENSMUSG00000049922	Slc35c1	solute carrier family 35, member C1 [Source:MGI Symbol;Acc:MGI:2443301]	75.2138	-0.00571169	0.070093	-0.0834081	0.933527	0.999896
ENSMUSG00000027221	Chst1	carbohydrate sulfotransferase 1 [Source:MGI Symbol;Acc:MGI:1924219]	382.623	0.0481034	0.0848861	0.560596	0.575073	0.999896
ENSMUSG00000027220	Syt13	synaptotagmin XIII [Source:MGI Symbol;Acc:MGI:1933945]	445.132	0.00861238	0.084914	0.0902631	0.928078	0.999896
ENSMUSG00000075028	Prdm11	PR domain containing 11 [Source:MGI Symbol;Acc:MGI:2685553]	438.902	-0.00924042	0.0849307	-0.10561	0.915892	0.999896
ENSMUSG00000075027	4631405J19Rik	RIKEN cDNA 4631405J19 gene [Source:MGI Symbol;Acc:MGI:3045383]	6.83348	-0.00521863	0.0283235	-0.0333206	0.973419	0.999896
ENSMUSG00000068735	Trp53i11	transformation related protein 53 inducible protein 11 [Source:MGI Symbol;Acc:MGI:2670995]	94.8288	0.00955788	0.0710433	0.0317638	0.97466	0.999896
ENSMUSG00000027217	Tspan18	tetraspanin 18 [Source:MGI Symbol;Acc:MGI:1917186]	79.5406	0.0218103	0.0683263	0.386736	0.698952	0.999896
ENSMUSG00000027215	Cd82	CD82 antigen [Source:MGI Symbol;Acc:MGI:104651]	10.0609	-0.00285481	0.0350333	-0.0321388	0.974361	0.999896
ENSMUSG00000040310	Alx4	aristaless-like homeobox 4 [Source:MGI Symbol;Acc:MGI:108359]	6.7658	0.0082772	0.026782	-0.14026	0.888455	0.999896
ENSMUSG00000027198	Ext2	exostosin glycosyltransferase 2 [Source:MGI Symbol;Acc:MGI:108050]	152.781	0.0131913	0.0785322	0.160563	0.872437	0.999896
ENSMUSG00000040272	Accs	1-aminocyclopropane-1-carboxylate synthase (non-functional) [Source:MGI Symbol;Acc:MGI:1919717]	18.0074	-0.0138005	0.0445314	-0.363711	0.716074	0.999896
ENSMUSG00000075023	Accsl	1-aminocyclopropane-1-carboxylate synthase (non-functional)-like [Source:MGI Symbol;Acc:MGI:3584519]	8.68975	0.0140752	0.0326453	0.416352	0.677153	0.999896
ENSMUSG00000087006	Gm13889	predicted gene 13889 [Source:MGI Symbol;Acc:MGI:3652053]	36.2086	0.0673474	0.0540148	1.20878	0.226748	0.999896
ENSMUSG00000027196	Alkbh3os1	alkB homolog 3, opposite strand 1 [Source:MGI Symbol;Acc:MGI:1918102]	8.28069	-0.0260629	0.0290463	-1.27535	0.202184	0.999896
ENSMUSG00000040174	Alkbh3	alkB homolog 3, alpha-ketoglutarate-dependent dioxygenase [Source:MGI Symbol;Acc:MGI:1916363]	64.0952	0.0250121	0.0679243	0.380576	0.703518	0.999896
ENSMUSG00000027195	Hsd17b12	hydroxysteroid (17-beta) dehydrogenase 12 [Source:MGI Symbol;Acc:MGI:1926967]	101.843	0.0218703	0.0758342	0.268528	0.788293	0.999896
ENSMUSG00000075020	Mir670hg	MIR670 host gene (non-protein coding) [Source:MGI Symbol;Acc:MGI:3041234]	27.3582	0.0369113	0.0519	0.831076	0.405931	0.999896
ENSMUSG00000027194	Ttc17	tetratricopeptide repeat domain 17 [Source:MGI Symbol;Acc:MGI:1921819]	344.729	0.0200279	0.084796	0.237556	0.812225	0.999896
ENSMUSG00000045464	2810002D19Rik	RIKEN cDNA 2810002D19 gene [Source:MGI Symbol;Acc:MGI:1913707]	16.7369	0.036622	0.0422724	0.956101	0.339021	0.999896
ENSMUSG00000027193	Api5	apoptosis inhibitor 5 [Source:MGI Symbol;Acc:MGI:1888993]	889.512	-0.0517576	0.0846976	-0.61713	0.537149	0.999896
ENSMUSG00000050587	Lrrc4c	leucine rich repeat containing 4C [Source:MGI Symbol;Acc:MGI:2442636]	2701.67	-0.0173661	0.0848824	-0.188017	0.850863	0.999896
ENSMUSG00000090449	Gm17076	predicted gene 17076 [Source:MGI Symbol;Acc:MGI:4937903]	5.52624	0.0229165	0.0249088	1.36227	0.173112	0.999896
ENSMUSG00000082820	Gm13803	predicted gene 13803 [Source:MGI Symbol;Acc:MGI:3651056]	12.6684	-0.00222643	0.0385767	-0.107965	0.914023	0.999896
ENSMUSG00000075015	Gm10801	predicted gene 10801 [Source:MGI Symbol;Acc:MGI:3641656]	19.6228	0.0229653	0.0195954	1.7172	0.0859426	0.999896
ENSMUSG00000075014	Gm10800	predicted gene 10800 [Source:MGI Symbol;Acc:MGI:3641657]	243.335	0.0285877	0.0200481	2.31174	0.020792	0.999896
ENSMUSG00000027165	Iftap	intraflagellar transport associated protein [Source:MGI Symbol;Acc:MGI:1915420]	100.627	0.0793339	0.0751343	1.05628	0.290841	0.999896
ENSMUSG00000027164	Traf6	TNF receptor-associated factor 6 [Source:MGI Symbol;Acc:MGI:108072]	592.12	-0.0263801	0.0849313	-0.326003	0.744422	0.999896
ENSMUSG00000032841	Prr5l	proline rich 5 like [Source:MGI Symbol;Acc:MGI:1919696]	82.0696	-0.0695005	0.0691267	-1.08529	0.277795	0.999896
ENSMUSG00000027163	Commd9	COMM domain containing 9 [Source:MGI Symbol;Acc:MGI:1923751]	10.553	-0.0190595	0.0352621	-0.576476	0.564294	0.999896
ENSMUSG00000048058	Ldlrad3	low density lipoprotein receptor class A domain containing 3 [Source:MGI Symbol;Acc:MGI:2138856]	268.827	-0.0422869	0.08173	-0.558402	0.57657	0.999896
ENSMUSG00000027189	Trim44	tripartite motif-containing 44 [Source:MGI Symbol;Acc:MGI:1931835]	8241.28	-0.0839535	0.081126	-1.04017	0.298262	0.999896
ENSMUSG00000075012	Fjx1	four jointed box 1 [Source:MGI Symbol;Acc:MGI:1341907]	116.536	-0.00596379	0.0756757	-0.034863	0.972189	0.999896
ENSMUSG00000027188	Pamr1	peptidase domain containing associated with muscle regeneration 1 [Source:MGI Symbol;Acc:MGI:2445082]	39.1335	0.0465527	0.0567798	0.811654	0.41699	0.999896
ENSMUSG00000005089	Slc1a2	solute carrier family 1 (glial high affinity glutamate transporter), member 2 [Source:MGI Symbol;Acc:MGI:101931]	101101	-0.00312512	0.0845021	-0.0787097	0.937264	0.999896
ENSMUSG00000087185	Gm13872	predicted gene 13872 [Source:MGI Symbol;Acc:MGI:3650731]	13.1499	0.0318405	0.0375555	0.954626	0.339767	0.999896
ENSMUSG00000005087	Cd44	CD44 antigen [Source:MGI Symbol;Acc:MGI:88338]	112.977	-0.108363	0.0762141	-1.43629	0.150921	0.999896
ENSMUSG00000010914	Pdhx	pyruvate dehydrogenase complex, component X [Source:MGI Symbol;Acc:MGI:1351627]	301.523	-0.0197242	0.0843287	-0.218895	0.826732	0.999896
ENSMUSG00000010911	Apip	APAF1 interacting protein [Source:MGI Symbol;Acc:MGI:1926788]	79.289	-0.0414459	0.0719995	-0.586814	0.557329	0.999896
ENSMUSG00000027186	Elf5	E74-like factor 5 [Source:MGI Symbol;Acc:MGI:1335079]	5.55496	-0.0142029	0.0232169	-0.884955	0.376181	0.999896
ENSMUSG00000027187	Cat	catalase [Source:MGI Symbol;Acc:MGI:88271]	1779.59	0.0224669	0.0846597	0.241531	0.809144	0.999896
ENSMUSG00000032724	Abtb2	ankyrin repeat and BTB (POZ) domain containing 2 [Source:MGI Symbol;Acc:MGI:2139365]	62.4055	0.0180723	0.0673102	0.267525	0.789065	0.999896
ENSMUSG00000027185	Nat10	N-acetyltransferase 10 [Source:MGI Symbol;Acc:MGI:2138939]	219.209	0.0422189	0.08218	0.535983	0.59197	0.999896
ENSMUSG00000027184	Caprin1	cell cycle associated protein 1 [Source:MGI Symbol;Acc:MGI:1858234]	2561.2	-0.0147683	0.0829541	-0.190284	0.849087	0.999896
ENSMUSG00000032698	Lmo2	LIM domain only 2 [Source:MGI Symbol;Acc:MGI:102811]	39.8517	0.0106278	0.0585025	0.132395	0.894672	0.999896
ENSMUSG00000027180	Fbxo3	F-box protein 3 [Source:MGI Symbol;Acc:MGI:1929084]	569.183	-0.0833098	0.0848133	-0.978589	0.327783	0.999896
ENSMUSG00000032679	Cd59a	CD59a antigen [Source:MGI Symbol;Acc:MGI:109177]	42.6122	-0.0366691	0.0533423	-0.353506	0.723709	0.999896
ENSMUSG00000068373	D430041D05Rik	RIKEN cDNA D430041D05 gene [Source:MGI Symbol;Acc:MGI:2181743]	1246.24	-0.0078227	0.0631266	-0.156379	0.875734	0.999896
ENSMUSG00000087473	Gm13883	predicted gene 13883 [Source:MGI Symbol;Acc:MGI:3650051]	7.10466	0.000578289	0.0292655	0.145554	0.884273	0.999896
ENSMUSG00000027177	Hipk3	homeodomain interacting protein kinase 3 [Source:MGI Symbol;Acc:MGI:1314882]	1173.22	-0.0263865	0.0836951	-0.31807	0.750431	0.999896
ENSMUSG00000027176	Cstf3	cleavage stimulation factor, 3' pre-RNA, subunit 3 [Source:MGI Symbol;Acc:MGI:1351825]	332.401	0.00618232	0.0843965	0.070492	0.943802	0.999896
ENSMUSG00000027175	Tcp11l1	t-complex 11 like 1 [Source:MGI Symbol;Acc:MGI:2444263]	647.81	-0.0324192	0.0847621	-0.388402	0.697719	0.999896
ENSMUSG00000027173	Depdc7	DEP domain containing 7 [Source:MGI Symbol;Acc:MGI:2139258]	20.6462	0.0443265	0.0462155	0.892465	0.372144	0.999896
ENSMUSG00000074994	Qser1	glutamine and serine rich 1 [Source:MGI Symbol;Acc:MGI:2138986]	850.346	-0.00309938	0.0840751	-0.0280668	0.977609	0.999896
ENSMUSG00000027171	Prrg4	proline rich Gla (G-carboxyglutamic acid) 4 (transmembrane) [Source:MGI Symbol;Acc:MGI:2442211]	17.151	-0.127269	0.0423359	-3.22946	0.00124026	0.999896
ENSMUSG00000045106	Ccdc73	coiled-coil domain containing 73 [Source:MGI Symbol;Acc:MGI:3606488]	91.7974	-0.00386661	0.0746407	-0.0465524	0.96287	0.999896
ENSMUSG00000027170	Eif3m	eukaryotic translation initiation factor 3, subunit M [Source:MGI Symbol;Acc:MGI:1351744]	336.745	-0.00259606	0.0846991	-0.036053	0.97124	0.999896
ENSMUSG00000005973	Rcn1	reticulocalbin 1 [Source:MGI Symbol;Acc:MGI:104559]	44.8111	0.0457639	0.0607695	0.796742	0.425601	0.999896
ENSMUSG00000027168	Pax6	paired box 6 [Source:MGI Symbol;Acc:MGI:97490]	85.2288	0.0109839	0.0713161	0.0570276	0.954523	0.999896
ENSMUSG00000027167	Elp4	elongator acetyltransferase complex subunit 4 [Source:MGI Symbol;Acc:MGI:1925016]	155.592	-0.0599084	0.0785096	-0.800921	0.423177	0.999896
ENSMUSG00000042670	Immp1l	IMP1 inner mitochondrial membrane peptidase-like (S. cerevisiae) [Source:MGI Symbol;Acc:MGI:1913791]	101.553	-0.0133042	0.0745628	-0.194426	0.845843	0.999896
ENSMUSG00000027166	Dnajc24	DnaJ heat shock protein family (Hsp40) member C24 [Source:MGI Symbol;Acc:MGI:1919522]	55.852	-0.00802592	0.0656288	-0.164186	0.869584	0.999896
ENSMUSG00000016386	Mpped2	metallophosphoesterase domain containing 2 [Source:MGI Symbol;Acc:MGI:1924265]	206.249	-0.150299	0.0796787	-1.87683	0.0605421	0.999896
ENSMUSG00000027122	Arl14ep	ADP-ribosylation factor-like 14 effector protein [Source:MGI Symbol;Acc:MGI:1926020]	527.297	-0.0307391	0.0848702	-0.361384	0.717812	0.999896
ENSMUSG00000042604	Kcna4	potassium voltage-gated channel, shaker-related subfamily, member 4 [Source:MGI Symbol;Acc:MGI:96661]	433.958	-0.0638038	0.0841416	-0.712717	0.476021	0.999896
ENSMUSG00000063684	Hadhb-ps	hydroxyacyl-CoA dehydrogenase trifunctional multienzyme complex subunit beta, pseudogene [Source:MGI Symbol;Acc:MGI:3651143]	7.80268	0.00357044	0.0292317	-0.284187	0.776267	0.999896
ENSMUSG00000057234	Mettl15	methyltransferase like 15 [Source:MGI Symbol;Acc:MGI:1924144]	14.0427	-0.020442	0.0404694	-0.502394	0.61539	0.999896
ENSMUSG00000027115	Kif18a	kinesin family member 18A [Source:MGI Symbol;Acc:MGI:2446977]	16.885	-0.00500284	0.0435263	-0.121969	0.902923	0.999896
ENSMUSG00000048482	Bdnf	brain derived neurotrophic factor [Source:MGI Symbol;Acc:MGI:88145]	307.171	-0.0835169	0.080173	-0.790907	0.428998	0.999896
ENSMUSG00000027162	Lin7c	lin-7 homolog C (C. elegans) [Source:MGI Symbol;Acc:MGI:1330839]	1152.55	-0.062115	0.0845686	-0.719783	0.471659	0.999896
ENSMUSG00000050199	Lgr4	leucine-rich repeat-containing G protein-coupled receptor 4 [Source:MGI Symbol;Acc:MGI:1891468]	310.704	0.0316181	0.0842014	0.346181	0.729206	0.999896
ENSMUSG00000027160	Ccdc34	coiled-coil domain containing 34 [Source:MGI Symbol;Acc:MGI:1915451]	248.658	0.00974706	0.0824644	0.0495598	0.960473	0.999896
ENSMUSG00000086186	Ccdc34os	coiled-coil domain containing 34, opposite strand [Source:MGI Symbol;Acc:MGI:1922767]	10.0809	0.00892601	0.0344604	0.335001	0.737625	0.999896
ENSMUSG00000041660	Bbox1	butyrobetaine (gamma), 2-oxoglutarate dioxygenase 1 (gamma-butyrobetaine hydroxylase) [Source:MGI Symbol;Acc:MGI:1891372]	23.8984	-0.0407435	0.0496466	-0.802138	0.422473	0.999896
ENSMUSG00000041644	Slc5a12	solute carrier family 5 (sodium/glucose cotransporter), member 12 [Source:MGI Symbol;Acc:MGI:2138890]	23.2829	0.0179414	0.048847	0.284286	0.776191	0.999896
ENSMUSG00000074968	Ano3	anoctamin 3 [Source:MGI Symbol;Acc:MGI:3613666]	2038.92	-0.0674525	0.0840018	-0.811612	0.417014	0.999896
ENSMUSG00000050808	Muc15	mucin 15 [Source:MGI Symbol;Acc:MGI:2442110]	35.5174	-0.0384479	0.055875	-0.797983	0.42488	0.999896
ENSMUSG00000027134	Lpcat4	lysophosphatidylcholine acyltransferase 4 [Source:MGI Symbol;Acc:MGI:2138993]	215.048	0.0325982	0.0781078	0.2473	0.804676	0.999896
ENSMUSG00000041358	Nutm1	NUT midline carcinoma, family member 1 [Source:MGI Symbol;Acc:MGI:2661384]	8.27758	-0.0309884	0.0320302	-0.988605	0.322857	0.999896
ENSMUSG00000027133	Nop10	NOP10 ribonucleoprotein [Source:MGI Symbol;Acc:MGI:1913431]	49.5579	0.064787	0.0615697	0.993154	0.320635	0.999896
ENSMUSG00000027130	Slc12a6	solute carrier family 12, member 6 [Source:MGI Symbol;Acc:MGI:2135960]	658.346	0.0168149	0.0845504	0.198835	0.842392	0.999896
ENSMUSG00000027131	Emc4	ER membrane protein complex subunit 4 [Source:MGI Symbol;Acc:MGI:1915282]	337.501	-0.0482386	0.0846649	-0.56771	0.570232	0.999896
ENSMUSG00000027132	Katnbl1	katanin p80 subunit B like 1 [Source:MGI Symbol;Acc:MGI:1919675]	82.1305	-0.0180239	0.0712071	-0.282217	0.777777	0.999896
ENSMUSG00000055943	Emc7	ER membrane protein complex subunit 7 [Source:MGI Symbol;Acc:MGI:1920274]	729.549	0.0265383	0.0848514	0.323259	0.746499	0.999896
ENSMUSG00000074939	Chrm5	cholinergic receptor, muscarinic 5 [Source:MGI Symbol;Acc:MGI:109248]	22.0784	0.00257555	0.0483951	0.0734288	0.941465	0.999896
ENSMUSG00000003604	Aven	apoptosis, caspase activation inhibitor [Source:MGI Symbol;Acc:MGI:1921518]	34.2345	0.0208169	0.0554289	0.362802	0.716753	0.999896
ENSMUSG00000057378	Ryr3	ryanodine receptor 3 [Source:MGI Symbol;Acc:MGI:99684]	2451.9	0.0536397	0.083945	0.634426	0.525803	0.999896
ENSMUSG00000044042	Fmn1	formin 1 [Source:MGI Symbol;Acc:MGI:101815]	787.158	-0.0711093	0.0848877	-0.827293	0.408071	0.999896
ENSMUSG00000085508	NA	NA	6.00705	-0.0127498	0.0259775	-0.576673	0.56416	0.999896
ENSMUSG00000084798	4930533B01Rik	RIKEN cDNA 4930533B01 gene [Source:MGI Symbol;Acc:MGI:1922416]	9.64828	-0.0430121	0.0345508	-1.26247	0.206779	0.999896
ENSMUSG00000074934	Grem1	gremlin 1, DAN family BMP antagonist [Source:MGI Symbol;Acc:MGI:1344337]	183.024	0.0375205	0.0746621	0.409412	0.682237	0.999896
ENSMUSG00000023236	Scg5	secretogranin V [Source:MGI Symbol;Acc:MGI:98289]	329.63	0.0534853	0.0837828	0.665659	0.505629	0.999896
ENSMUSG00000041219	Arhgap11a	Rho GTPase activating protein 11A [Source:MGI Symbol;Acc:MGI:2444300]	68.7397	-0.0131863	0.0658405	-0.207192	0.83586	0.999896
ENSMUSG00000068615	Gjd2	gap junction protein, delta 2 [Source:MGI Symbol;Acc:MGI:1334209]	31.1702	-0.00915239	0.0546525	-0.151508	0.879575	0.999896
ENSMUSG00000087694	A530058N18Rik	RIKEN cDNA A530058N18 gene [Source:MGI Symbol;Acc:MGI:2444858]	24.5736	0.00650839	0.0506739	0.133338	0.893926	0.999896
ENSMUSG00000040383	Aqr	aquarius [Source:MGI Symbol;Acc:MGI:1276102]	378.133	-0.0324023	0.0845084	-0.381007	0.703198	0.999896
ENSMUSG00000040321	Zfp770	zinc finger protein 770 [Source:MGI Symbol;Acc:MGI:2445100]	243.751	-0.0240978	0.0836809	-0.279956	0.779511	0.999896
ENSMUSG00000057147	Dph6	diphthamine biosynthesis 6 [Source:MGI Symbol;Acc:MGI:1913882]	404.358	-0.0937525	0.0849232	-1.10489	0.269207	0.999896
ENSMUSG00000040282	Cdin1	CDAN1 interacting nuclease 1 [Source:MGI Symbol;Acc:MGI:3026886]	92.4772	-0.0210171	0.0737737	-0.229297	0.818638	0.999896
ENSMUSG00000027210	Meis2	Meis homeobox 2 [Source:MGI Symbol;Acc:MGI:108564]	762.717	0.062878	0.0834256	0.758686	0.448041	0.999896
ENSMUSG00000086308	G630016G05Rik	RIKEN cDNA G630016G05 gene [Source:MGI Symbol;Acc:MGI:3603178]	8.95359	-0.0147653	0.033369	-0.489949	0.62417	0.999896
ENSMUSG00000085316	D330050G23Rik	RIKEN cDNA D330050G23 gene [Source:MGI Symbol;Acc:MGI:2445155]	18.3945	0.0363301	0.0448311	0.816725	0.414086	0.999896
[truncated: 15,499 more rows]
