# Supplementary material for: Excess ribosomal protein production unbalances translation in a model of Fragile X Syndrome
Source: Nat Commun. 2022 Jun 10;13:3236. doi: 10.1038/s41467-022-30979-0 (PMC9187743; doi:10.1038/s41467-022-30979-0)
Supplement: Supplementary file 14 — Supplementary Data 12 [file 41467_2022_30979_MOESM14_ESM.xlsx]

## Sheet: Downregulated
Supplementary Table 12. Targets significantly downregulated in WT+DHPG and Fmr1-/y CA1-TRAP (p<0.05)				DHPG			CA1
Gene.stable.ID	external_gene_name	description	category	log2FoldChange.y	pvalue.y	padj.y	log2FoldChange.x	pvalue.x	padj.x
ENSMUSG00000034730	Adgrb1	adhesion G protein-coupled receptor B1 [Source:MGI Symbol;Acc:MGI:1933736]	Synaptic	-0.19883	0.00568824	0.129384	-0.267452	0.0289312	0.416768
ENSMUSG00000066406	Akap13	A kinase (PRKA) anchor protein 13 [Source:MGI Symbol;Acc:MGI:2676556]	Synaptic	-0.139268	0.0492804	0.369934	-0.258945	0.0137741	0.317587
ENSMUSG00000040310	Alx4	aristaless-like homeobox 4 [Source:MGI Symbol;Acc:MGI:108359]	Transcription	-0.0831089	0.0194016	0.245959	-0.199831	0.0499307	0.512643
ENSMUSG00000047767	Atg16l2	autophagy related 16-like 2 (S. cerevisiae) [Source:MGI Symbol;Acc:MGI:1920933]	Autophagy	-0.24725	0.0292958	0.292062	-0.296114	0.0159949	0.335677
ENSMUSG00000027546	Atp9a	ATPase, class II, type 9A [Source:MGI Symbol;Acc:MGI:1330826]	Other	-0.197234	0.0197077	0.246149	-0.327418	0.0229304	0.384421
ENSMUSG00000034656	Cacna1a	calcium channel, voltage-dependent, P/Q type, alpha 1A subunit [Source:MGI Symbol;Acc:MGI:109482]	Synaptic	-0.193381	0.0234745	0.265087	-0.381692	0.00192088	0.162906
ENSMUSG00000015968	Cacna1d	calcium channel, voltage-dependent, L type, alpha 1D subunit [Source:MGI Symbol;Acc:MGI:88293]	Synaptic	-0.230471	0.0113122	0.186061	-0.567006	0.000202266	0.0586983
ENSMUSG00000031772	Cntnap4	contactin associated protein-like 4 [Source:MGI Symbol;Acc:MGI:2183572]	Synaptic	-0.212606	0.0291449	0.291396	-0.462717	0.00868582	0.267532
ENSMUSG00000071984	Fndc1	fibronectin type III domain containing 1 [Source:MGI Symbol;Acc:MGI:1915905]	Cell adhesion	-0.235065	0.0280216	0.284996	-0.342393	0.040032	0.471544
ENSMUSG00000048731	Ggnbp1	gametogenetin binding protein 1 [Source:MGI Symbol;Acc:MGI:3055306]	Other	-0.178617	0.0229893	0.262547	-0.338478	0.00699079	0.244869
ENSMUSG00000027603	Ggt7	gamma-glutamyltransferase 7 [Source:MGI Symbol;Acc:MGI:1913385]	Metabolic	-0.217157	0.0342931	0.313753	-0.319185	0.0477958	0.504956
ENSMUSG00000053263	Gm12592	predicted gene 12592 [Source:MGI Symbol;Acc:MGI:3649892]	Unknown	-0.196083	0.0263073	0.277718	-0.2544	0.0023145	0.174038
ENSMUSG00000104140	Gm37140	predicted gene, 37140 [Source:MGI Symbol;Acc:MGI:5610368]	Unknown	-0.166219	0.0318292	0.303301	-0.279214	0.028699	0.416478
ENSMUSG00000102816	Gm37814	predicted gene, 37814 [Source:MGI Symbol;Acc:MGI:5611042]	Unknown	-0.266754	0.00355058	0.0998345	-0.273505	0.0220778	0.378276
ENSMUSG00000102657	Gm37899	predicted gene, 37899 [Source:MGI Symbol;Acc:MGI:5611127]	Unknown	-0.297575	0.00478091	0.116227	-0.349483	0.0139283	0.318469
ENSMUSG00000105520	Gm42837	predicted gene 42837 [Source:MGI Symbol;Acc:MGI:5662974]	Unknown	-0.101089	0.0126945	0.197567	-0.198285	9.61811e-05	0.0425327
ENSMUSG00000105947	Gm43789	predicted gene 43789 [Source:MGI Symbol;Acc:MGI:5663926]	Unknown	-0.159601	0.0288813	0.290071	-0.399054	0.0354396	0.44734
ENSMUSG00000105510	Gm43815	predicted gene 43815 [Source:MGI Symbol;Acc:MGI:5663952]	Unknown	-0.121917	0.0169933	0.229352	-0.335265	0.0136142	0.317059
ENSMUSG00000001985	Grik3	glutamate receptor, ionotropic, kainate 3 [Source:MGI Symbol;Acc:MGI:95816]	Synaptic	-0.258362	0.00427432	0.110646	-0.298253	0.0332159	0.439
ENSMUSG00000100127	Gsdmcl-ps	gasdermin C-like, pseudogene [Source:MGI Symbol;Acc:MGI:1921710]	Unknown	-0.0672948	0.0145065	0.210603	-0.12769	0.00865729	0.267286
ENSMUSG00000025757	Hspa4l	heat shock protein 4 like [Source:MGI Symbol;Acc:MGI:107422]	Other	-0.181066	0.0204571	0.251	-0.279565	0.0448741	0.494927
ENSMUSG00000040249	Lrp1	low density lipoprotein receptor-related protein 1 [Source:MGI Symbol;Acc:MGI:96828]	Autophagy	-0.193199	0.00407896	0.108164	-0.290055	0.019813	0.361836
ENSMUSG00000024085	Man2a1	mannosidase 2, alpha 1 [Source:MGI Symbol;Acc:MGI:104669]	Metabolic	-0.209681	0.0379853	0.329801	-0.418742	0.00924393	0.27514
ENSMUSG00000005493	Msh4	mutS homolog 4 [Source:MGI Symbol;Acc:MGI:1860077]	Other	-0.109279	0.0318578	0.303301	-0.115527	0.0120338	0.301149
ENSMUSG00000032012	Nectin1	nectin cell adhesion molecule 1 [Source:MGI Symbol;Acc:MGI:1926483]	Cell adhesion	-0.200359	0.0297156	0.294149	-0.35156	0.0348178	0.445338
ENSMUSG00000025582	Nptx1	neuronal pentraxin 1 [Source:MGI Symbol;Acc:MGI:107811]	Synaptic	-0.223541	0.00601823	0.133383	-0.219834	0.042265	0.48121
ENSMUSG00000096169	Olfr1564	olfactory receptor 1564 [Source:MGI Symbol;Acc:MGI:3782645]	Synaptic	-0.282623	0.00390416	0.105334	-0.150344	0.0063982	0.239173
ENSMUSG00000059136	Olfr539	olfactory receptor 539 [Source:MGI Symbol;Acc:MGI:3030373]	Synaptic	-0.208449	0.0169648	0.229352	-0.255132	0.00613376	0.238475
ENSMUSG00000102543	Pcdhgc5	protocadherin gamma subfamily C, 5 [Source:MGI Symbol;Acc:MGI:1935205]	Cell adhesion	-0.278702	0.00186827	0.0705831	-0.502668	0.000561295	0.0906516
ENSMUSG00000004565	Pnpla6	patatin-like phospholipase domain containing 6 [Source:MGI Symbol;Acc:MGI:1354723]	Metabolic	-0.213025	0.0444253	0.351813	-0.309442	0.0454056	0.49596
ENSMUSG00000022607	Ptk2	PTK2 protein tyrosine kinase 2 [Source:MGI Symbol;Acc:MGI:95481]	Signalling	-0.158663	0.0315409	0.30228	-0.287968	0.023941	0.391333
ENSMUSG00000021745	Ptprg	protein tyrosine phosphatase receptor type G [Source:HGNC Symbol;Acc:HGNC:9671]	Signalling	-0.248906	0.0042986	0.110646	-0.413786	0.00288309	0.184491
ENSMUSG00000058153	Sez6l	seizure related 6 homolog like [Source:MGI Symbol;Acc:MGI:1935121]	Synaptic	-0.216108	0.00970662	0.172326	-0.290022	0.0172602	0.346942
ENSMUSG00000054640	Slc8a1	solute carrier family 8 (sodium/calcium exchanger), member 1 [Source:MGI Symbol;Acc:MGI:107956]	Synaptic	-0.314854	0.000400779	0.0279119	-0.296926	0.00801963	0.256911
ENSMUSG00000072941	Sod3	superoxide dismutase 3, extracellular [Source:MGI Symbol;Acc:MGI:103181]	Metabolic	-0.207744	0.0245534	0.270003	-0.33377	0.0377346	0.45747
ENSMUSG00000002007	Srpk3	serine/arginine-rich protein specific kinase 3 [Source:MGI Symbol;Acc:MGI:1891338]	Signalling	-0.223805	0.00369935	0.102544	-0.0137367	0.0336104	0.439919
ENSMUSG00000009394	Syn2	synapsin II [Source:MGI Symbol;Acc:MGI:103020]	Synaptic	-0.265686	0.00109375	0.0510948	-0.202921	0.0443722	0.492897
ENSMUSG00000001333	Sync	syncoilin [Source:MGI Symbol;Acc:MGI:1916078]	Cytoskeleton	-0.103497	0.0180702	0.237179	-0.107914	0.029473	0.420716
ENSMUSG00000041272	Tox	thymocyte selection-associated high mobility group box [Source:MGI Symbol;Acc:MGI:2181659]	Transcription	-0.377484	0.000260352	0.0207963	-0.346998	0.00893806	0.271673
ENSMUSG00000030137	Tuba8	tubulin, alpha 8 [Source:MGI Symbol;Acc:MGI:1858225]	Cytoskeleton	-0.287506	0.00641922	0.138658	-0.399748	0.00286519	0.184491
ENSMUSG00000024076	Vit	vitrin [Source:MGI Symbol;Acc:MGI:1921449]	Cell adhesion	-0.245847	0.0041292	0.108959	-0.521365	7.11525e-06	0.0120138
ENSMUSG00000000552	Zfp385a	zinc finger protein 385A [Source:MGI Symbol;Acc:MGI:1352495]	Other	-0.274424	0.00694526	0.144352	-0.511544	0.000911376	0.121777
