# Supplementary material for: Excess ribosomal protein production unbalances translation in a model of Fragile X Syndrome
Source: Nat Commun. 2022 Jun 10;13:3236. doi: 10.1038/s41467-022-30979-0 (PMC9187743; doi:10.1038/s41467-022-30979-0)
Supplement: Supplementary file 15 — Supplementary Data 13 [file 41467_2022_30979_MOESM15_ESM.xlsx]

## Sheet:  CX+DHPG TRAP-seq
Supplementary Table 13. DESeq2 analysis of CA1-TRAP from CX-treated slices stimulated with DHPG
			WT Veh vs DHPG						WT Veh vs CXDHPG						Fmr1-/y Veh vs DHPG						Fmr1-/y Veh vs CXDHPG
ensembl_gene_id	external_gene_name	description	baseMean	log2FoldChange	lfcSE	stat	pvalue	padj	baseMean	log2FoldChange	lfcSE	stat	pvalue	padj	baseMean	log2FoldChange	lfcSE	stat	pvalue	padj	baseMean	log2FoldChange	lfcSE	stat	pvalue	padj
ENSMUSG00000051951	Xkr4	X-linked Kx blood group related 4 [Source:MGI Symbol;Acc:MGI:3528744]	852.875	0.121872	0.235198	0.533208	0.593889	1	852.875	0.338496	0.23516	1.53182	0.125566	1	852.875	0.163916	0.23521	0.746105	0.455604	0.997723	852.875	0.480325	0.234716	2.03894	0.0414557	0.963453
ENSMUSG00000102851	Gm18956	predicted gene, 18956 [Source:MGI Symbol;Acc:MGI:5011141]	25.3471	0.00812182	0.0932129	0.808174	0.41899	1	25.3471	0.00387685	0.0933471	0.0325954	0.973997	1	25.3471	-0.0780658	0.0931986	-2.04361	0.0409922	0.781314	25.3471	-0.0345768	0.0847399	-0.0161372	0.987125	1
ENSMUSG00000103377	Gm37180	predicted gene, 37180 [Source:MGI Symbol;Acc:MGI:5610408]	202.576	0.00761524	0.167649	0.147068	0.883078	1	202.576	-0.076953	0.167744	-0.488687	0.625064	1	202.576	0.161022	0.167634	1.31299	0.189185	0.959652	202.576	0.0104525	0.154265	0.0040515	0.996767	1
ENSMUSG00000104017	Gm37363	predicted gene, 37363 [Source:MGI Symbol;Acc:MGI:5610591]	148.814	0.0130295	0.155041	0.0888509	0.9292	1	148.814	0.0301475	0.155138	0.11347	0.909658	1	148.814	-0.0769156	0.155052	-0.421857	0.67313	1	148.814	-0.16038	0.142193	-1.15672	0.247388	1
ENSMUSG00000103025	Gm37686	predicted gene, 37686 [Source:MGI Symbol;Acc:MGI:5610914]	46.8649	0.0263061	0.119456	0.656594	0.511442	1	46.8649	-0.00986255	0.119597	-0.279246	0.780056	1	46.8649	0.165873	0.119446	2.21476	0.0267762	0.701671	46.8649	0.0575238	0.108831	0.39724	0.691191	1
ENSMUSG00000103201	Gm37329	predicted gene, 37329 [Source:MGI Symbol;Acc:MGI:5610557]	10.2968	-0.107555	0.0945924	-0.786906	0.431337	1	10.2968	-0.12676	0.0949971	-0.929307	0.35273	1	10.2968	0.00851706	0.0944951	0.142563	0.886635	1	10.2968	0.00157882	0.0859399	-0.400482	0.688802	1
ENSMUSG00000103161	Gm38148	predicted gene, 38148 [Source:MGI Symbol;Acc:MGI:5611376]	24.7436	0.0158749	0.134292	0.121899	0.902979	1	24.7436	-0.00376279	0.134846	0.0758824	0.939513	1	24.7436	-0.0603617	0.134207	-0.30147	0.763056	1	24.7436	0.0752899	0.122683	0.265679	0.790487	1
ENSMUSG00000102331	Gm19938	predicted gene, 19938 [Source:MGI Symbol;Acc:MGI:5012123]	197.392	0.0122144	0.192558	0.0446697	0.964371	1	197.392	-0.0180725	0.192676	-0.364536	0.715458	1	197.392	0.185693	0.192477	1.3474	0.177852	0.956705	197.392	0.252653	0.17897	1.40573	0.159806	1
ENSMUSG00000025902	Sox17	SRY (sex determining region Y)-box 17 [Source:MGI Symbol;Acc:MGI:107543]	27.974	0.0352685	0.103921	0.423878	0.671655	1	27.974	0.028046	0.104148	0.174156	0.861743	1	27.974	0.0220994	0.103894	-0.213768	0.830728	1	27.974	0.0173558	0.0944974	-0.14404	0.885469	1
ENSMUSG00000103922	Gm6123	predicted gene 6123 [Source:MGI Symbol;Acc:MGI:3647047]	11.3044	-0.0729068	0.158047	-0.576061	0.564574	1	11.3044	0.011836	0.159626	0.0539736	0.956956	1	11.3044	0.150643	0.158088	0.84052	0.400617	0.989766	11.3044	0.0517923	0.145037	0.366612	0.713909	1
ENSMUSG00000033845	Mrpl15	mitochondrial ribosomal protein L15 [Source:MGI Symbol;Acc:MGI:1351639]	3841.02	0.0995237	0.189063	0.531068	0.595372	1	3841.02	0.133861	0.188967	0.711512	0.476767	1	3841.02	0.147808	0.189064	0.779669	0.435586	0.995626	3841.02	-0.0594678	0.201958	-0.334173	0.738249	1
ENSMUSG00000025903	Lypla1	lysophospholipase 1 [Source:MGI Symbol;Acc:MGI:1344588]	947.336	-0.122666	0.210456	-0.589762	0.55535	1	947.336	-0.335769	0.210236	-1.59864	0.109902	1	947.336	0.349291	0.210528	1.64463	0.100046	0.920844	947.336	-0.0857999	0.220214	-0.526067	0.598842	1
ENSMUSG00000033813	Tcea1	transcription elongation factor A (SII) 1 [Source:MGI Symbol;Acc:MGI:1196624]	3464.97	-0.122437	0.175826	-0.69609	0.486373	1	3464.97	-0.166673	0.175696	-0.950289	0.341965	1	3464.97	0.0296088	0.175826	0.170222	0.864836	1	3464.97	-0.0837226	0.189742	-0.455464	0.648775	1
ENSMUSG00000062588	Gm6104	predicted gene 6104 [Source:MGI Symbol;Acc:MGI:3648587]	9.47059	-0.0460218	0.153215	-0.195092	0.845321	1	9.47059	-0.169842	0.154371	-1.17675	0.239295	1	9.47059	0.0407069	0.15256	0.256064	0.797902	1	9.47059	0.0987866	0.140331	0.572897	0.566715	1
ENSMUSG00000103280	Gm37277	predicted gene, 37277 [Source:MGI Symbol;Acc:MGI:5610505]	43.1314	-0.154741	0.131894	-1.75099	0.0799468	1	43.1314	-0.178032	0.132094	-2.17991	0.0292642	0.867314	43.1314	-0.0118157	0.131874	0.137372	0.890737	1	43.1314	0.0339799	0.120397	0.863335	0.387953	1
ENSMUSG00000002459	Rgs20	regulator of G-protein signaling 20 [Source:MGI Symbol;Acc:MGI:1929866]	392.339	0.224539	0.228349	1.05632	0.290824	1	392.339	-0.0512409	0.228152	-0.181979	0.855599	1	392.339	-0.144616	0.228315	-0.641277	0.521343	1	392.339	0.279371	0.23245	1.36665	0.171736	1
ENSMUSG00000102653	Gm37079	predicted gene, 37079 [Source:MGI Symbol;Acc:MGI:5610307]	9.06894	-0.0853022	0.0717618	-1.10753	0.268064	1	9.06894	-0.0942886	0.0719371	-2.22173	0.0263015	0.84305	9.06894	-0.0503404	0.0717332	-1.95531	0.0505468	0.829938	9.06894	0.00607933	0.0651547	0.0371228	0.970387	1
ENSMUSG00000085623	Gm16041	predicted gene 16041 [Source:MGI Symbol;Acc:MGI:3801909]	7.4666	-0.0209271	0.0453684	-1.0198	0.307823	1	7.4666	-0.0209889	0.0454193	-1.17364	0.240539	1	7.4666	0.00990497	0.0453612	0.883643	0.376889	0.985306	7.4666	0.0503842	0.041176	1.43267	0.151953	1
ENSMUSG00000033793	Atp6v1h	ATPase, H+ transporting, lysosomal V1 subunit H [Source:MGI Symbol;Acc:MGI:1914864]	8130.83	-0.0501742	0.169252	-0.296128	0.767132	1	8130.83	-0.202714	0.169172	-1.21022	0.226196	1	8130.83	0.211397	0.169287	1.2623	0.206842	0.964035	8130.83	0.104566	0.183561	0.549874	0.582406	1
ENSMUSG00000025905	Oprk1	opioid receptor, kappa 1 [Source:MGI Symbol;Acc:MGI:97439]	26.1183	-0.191667	0.112713	-1.088	0.276597	1	26.1183	-0.241762	0.113057	-1.02126	0.307131	1	26.1183	0.112753	0.112621	2.62326	0.00870929	0.459346	26.1183	0.0803949	0.102495	2.22843	0.0258521	0.843782
ENSMUSG00000033774	Npbwr1	neuropeptides B/W receptor 1 [Source:MGI Symbol;Acc:MGI:891989]	34.2616	-0.0323778	0.0939607	-2.56952	0.0101839	0.810801	34.2616	0.0463082	0.0940619	-1.18145	0.237422	1	34.2616	0.0993543	0.0939525	1.41992	0.155631	0.952009	34.2616	0.0988358	0.0854191	1.41224	0.157878	1
ENSMUSG00000025907	Rb1cc1	RB1-inducible coiled-coil 1 [Source:MGI Symbol;Acc:MGI:1341850]	3832.27	-0.10657	0.17912	-0.595805	0.551305	1	3832.27	-0.0360281	0.178985	-0.206635	0.836295	1	3832.27	-0.0476074	0.179187	-0.266702	0.789699	1	3832.27	0.153318	0.192849	0.772072	0.440072	1
ENSMUSG00000090031	4732440D04Rik	RIKEN cDNA 4732440D04 gene [Source:MGI Symbol;Acc:MGI:3604103]	196.954	-0.154214	0.234348	-0.694877	0.487132	1	196.954	-0.617916	0.234362	-2.80097	0.0050949	0.424431	196.954	-0.0357414	0.234295	-0.0415465	0.96686	1	196.954	-0.158627	0.227801	-0.730659	0.464988	1
ENSMUSG00000103845	Gm19026	predicted gene, 19026 [Source:MGI Symbol;Acc:MGI:5011211]	23.393	-0.00354421	0.119483	0.148134	0.882237	1	23.393	0.0622183	0.119777	0.661503	0.50829	1	23.393	-0.0345101	0.11949	-0.0612801	0.951136	1	23.393	-0.106123	0.108894	-1.37551	0.168973	1
ENSMUSG00000033740	St18	suppression of tumorigenicity 18 [Source:MGI Symbol;Acc:MGI:2446700]	962.218	-0.171293	0.225218	-0.754617	0.450479	1	962.218	-0.24675	0.225101	-1.09575	0.273187	1	962.218	0.261896	0.225303	1.18673	0.235335	0.968908	962.218	0.375845	0.230738	1.5641	0.117794	1
ENSMUSG00000103329	Gm42492	predicted gene 42492 [Source:MGI Symbol;Acc:MGI:5662629]	5.23599	0.0161485	0.0452824	0.855069	0.392513	1	5.23599	0.00969069	0.0453547	0.740629	0.458918	1	5.23599	-0.0161493	0.0452729	-1.07665	0.281639	0.977156	5.23599	0.0229003	0.041099	0.0645491	0.948533	1
ENSMUSG00000051285	Pcmtd1	protein-L-isoaspartate (D-aspartate) O-methyltransferase domain containing 1 [Source:MGI Symbol;Acc:MGI:2441773]	5201.57	-0.0402121	0.183985	-0.218896	0.826731	1	5201.57	-0.162669	0.183917	-0.889891	0.373524	1	5201.57	0.212538	0.183993	1.1555	0.247884	0.969247	5201.57	0.0672518	0.197346	0.308143	0.757974	1
ENSMUSG00000103509	Gm38372	predicted gene, 38372 [Source:MGI Symbol;Acc:MGI:5611600]	7.19021	-0.0214484	0.0529617	-0.117318	0.906608	1	7.19021	-0.0335022	0.0530458	-0.592121	0.55377	1	7.19021	-0.00257891	0.0529498	-1.04946	0.293966	0.977156	7.19021	0.0236129	0.0480684	0.334842	0.737745	1
ENSMUSG00000048538	Gm9826	predicted gene 9826 [Source:MGI Symbol;Acc:MGI:3642725]	7.66103	0.1267	0.0839523	1.2553	0.209368	1	7.66103	1.7106e-05	0.0841913	0.104737	0.916584	1	7.66103	-0.0208873	0.0838535	-0.674373	0.500075	1	7.66103	0.0277118	0.0762597	0.03994	0.968141	1
ENSMUSG00000097797	Gm26901	predicted gene, 26901 [Source:MGI Symbol;Acc:MGI:5477395]	51.4609	-0.20176	0.157522	-1.38879	0.164897	1	51.4609	-0.120867	0.157908	-0.812395	0.416565	1	51.4609	0.134416	0.157449	1.32578	0.184913	0.957279	51.4609	0.105048	0.144501	0.707741	0.479106	1
ENSMUSG00000025909	Sntg1	syntrophin, gamma 1 [Source:MGI Symbol;Acc:MGI:1918346]	1061.18	-0.17401	0.222623	-0.790926	0.428987	1	1061.18	-0.0358355	0.222472	-0.163331	0.870258	1	1061.18	0.0412089	0.222653	0.192689	0.847202	1	1061.18	-0.247215	0.229062	-1.22856	0.219237	1
ENSMUSG00000102253	Gm38259	predicted gene, 38259 [Source:MGI Symbol;Acc:MGI:5611487]	8.53366	0.0324003	0.0506916	0.328384	0.742621	1	8.53366	-0.014845	0.0507541	-0.0434754	0.965323	1	8.53366	0	0.0506755	0	1	1	8.53366	0.00679718	0.0460017	0.271899	0.7857	1
ENSMUSG00000103884	Gm37005	predicted gene, 37005 [Source:MGI Symbol;Acc:MGI:5610233]	19.4519	0.0524479	0.102879	0.143084	0.886224	1	19.4519	-0.00802345	0.103133	-0.686091	0.492656	1	19.4519	-0.0592844	0.102829	-0.714252	0.475071	1	19.4519	-0.00837462	0.0935762	-0.875372	0.381371	1
ENSMUSG00000103933	Gm36964	predicted gene, 36964 [Source:MGI Symbol;Acc:MGI:5610192]	6.39196	0.0608919	0.135757	0.57015	0.568576	1	6.39196	-0.012365	0.137206	-0.173176	0.862513	1	6.39196	0.00136584	0.135206	0.0285778	0.977201	1	6.39196	0.206846	0.12433	1.16431	0.244299	1
ENSMUSG00000066693	Gm7493	predicted gene 7493 [Source:MGI Symbol;Acc:MGI:3643471]	7.18818	-0.0460484	0.0721699	-0.219339	0.826386	1	7.18818	-0.0504124	0.072374	-1.03491	0.300713	1	7.18818	-0.0165803	0.0721343	-0.425918	0.670168	1	7.18818	0.0422211	0.0655362	1.44107	0.149565	1
ENSMUSG00000102316	Gm37629	predicted gene, 37629 [Source:MGI Symbol;Acc:MGI:5610857]	24.1076	-0.104396	0.12829	-1.04877	0.294283	1	24.1076	0.00693091	0.128694	0.0487377	0.961128	1	24.1076	-0.117872	0.128245	-1.39184	0.16397	0.952009	24.1076	0.0079092	0.1171	0.23506	0.814162	1
ENSMUSG00000103819	Gm38008	predicted gene, 38008 [Source:MGI Symbol;Acc:MGI:5611236]	10.5006	-0.0450569	0.0578072	-0.665727	0.505586	1	10.5006	0.000769852	0.0578811	1.4574	0.145005	1	10.5006	0.000974627	0.0577937	0.0371208	0.970389	1	10.5006	0.00711549	0.0524692	0.136931	0.891085	1
ENSMUSG00000102871	Gm37143	predicted gene, 37143 [Source:MGI Symbol;Acc:MGI:5610371]	5.77836	-0.00799995	0.0453131	-0.789473	0.429836	1	5.77836	0.0341552	0.045377	0.44207	0.658439	1	5.77836	-0.0263605	0.0453058	-1.21235	0.22538	0.965462	5.77836	-0.0218644	0.0411268	-1.07553	0.282137	1
ENSMUSG00000061024	Rrs1	ribosome biogenesis regulator 1 [Source:MGI Symbol;Acc:MGI:1929721]	1004.43	0.117117	0.194755	0.598445	0.549543	1	1004.43	-0.22141	0.194628	-1.1263	0.260038	1	1004.43	0.343606	0.195023	1.75919	0.078545	0.888766	1004.43	0.165964	0.20718	0.714226	0.475087	1
ENSMUSG00000025911	Adhfe1	alcohol dehydrogenase, iron containing, 1 [Source:MGI Symbol;Acc:MGI:1923437]	314.812	-0.0154134	0.236297	-0.0476931	0.961961	1	314.812	-0.181736	0.236285	-0.83752	0.4023	1	314.812	-0.0456884	0.236294	-0.214597	0.830081	1	314.812	-0.149578	0.233526	-0.507283	0.611957	1
ENSMUSG00000079671	2610203C22Rik	RIKEN cDNA 2610203C22 gene [Source:MGI Symbol;Acc:MGI:1919731]	25.7662	-0.0592144	0.15246	-0.611639	0.540777	1	25.7662	0.209355	0.153228	1.18052	0.237792	1	25.7662	0.052546	0.152398	0.402914	0.687012	1	25.7662	0.182297	0.139796	1.27064	0.203858	1
ENSMUSG00000067879	Vxn	vexin [Source:MGI Symbol;Acc:MGI:1924232]	16347.8	0.0350004	0.170786	0.206036	0.836763	1	16347.8	-0.215928	0.170764	-1.2671	0.20512	1	16347.8	0.159332	0.170793	0.934554	0.350018	0.982209	16347.8	0.0126221	0.184994	0.0446794	0.964363	1
ENSMUSG00000025912	Mybl1	myeloblastosis oncogene-like 1 [Source:MGI Symbol;Acc:MGI:99925]	37.5048	0.0148737	0.105465	-0.178952	0.857976	1	37.5048	-0.00485577	0.10558	-0.00158607	0.998734	1	37.5048	0.112148	0.105457	1.14611	0.25175	0.970451	37.5048	0.0827151	0.0959556	0.465018	0.641918	1
ENSMUSG00000045210	Vcpip1	valosin containing protein (p97)/p47 complex interacting protein 1 [Source:MGI Symbol;Acc:MGI:1917925]	2068.32	-0.0392319	0.210939	-0.187903	0.850952	1	2068.32	-0.0317043	0.210845	-0.164949	0.868984	1	2068.32	0.253143	0.211097	1.22624	0.220108	0.965462	2068.32	0.185327	0.220594	0.659203	0.509765	1
ENSMUSG00000097893	1700034P13Rik	RIKEN cDNA 1700034P13 gene [Source:MGI Symbol;Acc:MGI:1920581]	11.6998	-0.0842185	0.0787512	-0.487619	0.62582	1	11.6998	-0.144443	0.0788999	-1.48436	0.137715	1	11.6998	-0.00183487	0.0786624	-0.379033	0.704663	1	11.6998	0.0122322	0.0714806	-0.321076	0.748153	1
ENSMUSG00000025915	Sgk3	serum/glucocorticoid regulated kinase 3 [Source:MGI Symbol;Acc:MGI:2182368]	289.134	-0.348161	0.220596	-1.75682	0.0789484	1	289.134	-0.257569	0.220761	-1.14874	0.250665	1	289.134	-0.0165462	0.220572	-0.275616	0.782843	1	289.134	0.276905	0.209325	1.2993	0.193841	1
ENSMUSG00000046101	Mcmdc2	minichromosome maintenance domain containing 2 [Source:MGI Symbol;Acc:MGI:3045334]	100.481	-0.07716	0.165318	-0.235437	0.813869	1	100.481	-0.119976	0.165622	-0.637492	0.523804	1	100.481	0.12837	0.165275	0.705154	0.480715	1	100.481	0.0919917	0.151953	0.649743	0.515858	1
ENSMUSG00000098234	Snhg6	small nucleolar RNA host gene 6 [Source:MGI Symbol;Acc:MGI:1921074]	932.434	0.100703	0.202207	0.483361	0.62884	1	932.434	-0.0124134	0.202023	-0.0989577	0.921172	1	932.434	0.0528868	0.20207	0.266762	0.789652	1	932.434	-0.0452684	0.213187	-0.213601	0.830859	1
ENSMUSG00000099032	Tcf24	transcription factor 24 [Source:MGI Symbol;Acc:MGI:3780500]	36.2939	0.0468755	0.051105	1.72595	0.0843564	1	36.2939	-0.00373384	0.0511182	0.340822	0.733238	1	36.2939	-0.00107193	0.0511017	-1.32416	0.18545	0.957279	36.2939	0.0380956	0.0463839	0.822887	0.410572	1
ENSMUSG00000025916	Ppp1r42	protein phosphatase 1, regulatory subunit 42 [Source:MGI Symbol;Acc:MGI:1921138]	20.5811	0.0209505	0.106573	0.650896	0.515114	1	20.5811	0.0386864	0.106864	0.583162	0.559784	1	20.5811	0.0148783	0.106541	0.978314	0.327919	0.980477	20.5811	0.0330258	0.0969421	1.61982	0.10527	1
ENSMUSG00000025917	Cops5	COP9 signalosome subunit 5 [Source:MGI Symbol;Acc:MGI:1349415]	5692.13	-0.121663	0.157917	-0.769868	0.441378	1	5692.13	-0.251202	0.157811	-1.59233	0.11131	1	5692.13	0.0732075	0.157921	0.463135	0.643267	1	5692.13	-0.0357361	0.172469	-0.206393	0.836484	1
ENSMUSG00000056763	Cspp1	centrosome and spindle pole associated protein 1 [Source:MGI Symbol;Acc:MGI:2681832]	929.87	-0.100791	0.231173	-0.438765	0.660832	1	929.87	-0.168038	0.2312	-0.793848	0.427284	1	929.87	-0.0695842	0.231173	-0.298691	0.765176	1	929.87	-0.0602846	0.222762	-0.260348	0.794595	1
ENSMUSG00000102356	1700047N06Rik	RIKEN cDNA 1700047N06 gene [Source:MGI Symbol;Acc:MGI:1923853]	6.38019	0.0483532	0.0530103	0.615708	0.538087	1	6.38019	0.00803299	0.0531105	0.931609	0.351539	1	6.38019	-0.00925385	0.052991	-0.199864	0.841587	1	6.38019	0.0160729	0.0481123	0.155231	0.876639	1
ENSMUSG00000067851	Arfgef1	ADP-ribosylation factor guanine nucleotide-exchange factor 1(brefeldin A-inhibited) [Source:MGI Symbol;Acc:MGI:2442988]	3756.19	-0.098209	0.16126	-0.610815	0.541322	1	3756.19	-0.404699	0.161155	-2.51648	0.0118532	0.654984	3756.19	0.0834727	0.16138	0.518731	0.603948	1	3756.19	0.07411	0.175815	0.380497	0.703577	1
ENSMUSG00000102556	Gm37569	predicted gene, 37569 [Source:MGI Symbol;Acc:MGI:5610797]	12.8573	-0.0911015	0.088809	-0.765968	0.443695	1	12.8573	-0.0804305	0.0891095	-0.451812	0.651405	1	12.8573	-0.0145587	0.0887291	-0.747111	0.454996	0.997723	12.8573	0.0513609	0.080674	0.271888	0.785708	1
ENSMUSG00000048960	Prex2	phosphatidylinositol-3,4,5-trisphosphate-dependent Rac exchange factor 2 [Source:MGI Symbol;Acc:MGI:1923385]	825.766	0.00896861	0.230449	0.0266563	0.978734	1	825.766	-0.00737756	0.230493	-0.0093316	0.992555	1	825.766	0.0957456	0.230446	0.424851	0.670945	1	825.766	0.000650226	0.221699	-0.049767	0.960308	1
ENSMUSG00000057715	A830018L16Rik	RIKEN cDNA A830018L16 gene [Source:MGI Symbol;Acc:MGI:2444149]	2202.23	0.184466	0.195379	0.932605	0.351024	1	2202.23	-0.141944	0.195303	-0.732166	0.464067	1	2202.23	0.218826	0.195663	1.13817	0.25505	0.971268	2202.23	0.459937	0.207694	2.1049	0.0352998	0.921244
ENSMUSG00000103825	Gm38178	predicted gene, 38178 [Source:MGI Symbol;Acc:MGI:5611406]	14.9665	-0.0445107	0.0717041	-0.155194	0.876669	1	14.9665	-0.0258262	0.0718183	-0.503192	0.614829	1	14.9665	0.0153397	0.0716981	1.31063	0.189982	0.960192	14.9665	-0.0369604	0.0651126	-1.06447	0.287116	1
ENSMUSG00000103561	Gm38069	predicted gene, 38069 [Source:MGI Symbol;Acc:MGI:5611297]	7.88762	-0.0435711	0.062593	-0.692281	0.488761	1	7.88762	-0.0721858	0.0627188	-1.68152	0.0926626	1	7.88762	-0.0455636	0.062569	-1.8112	0.0701106	0.876684	7.88762	-0.036835	0.0568099	-1.43537	0.151181	1
ENSMUSG00000016918	Sulf1	sulfatase 1 [Source:MGI Symbol;Acc:MGI:2138563]	68.7505	-0.142217	0.120844	-1.65615	0.0976908	1	68.7505	0.0632901	0.12101	0.4546	0.649397	1	68.7505	-0.0492946	0.120839	-0.9811	0.326544	0.980477	68.7505	-0.0786505	0.110116	-2.29116	0.0219539	0.797438
ENSMUSG00000025938	Slco5a1	solute carrier organic anion transporter family, member 5A1 [Source:MGI Symbol;Acc:MGI:2443431]	90.3932	0.036413	0.171002	0.531867	0.594818	1	90.3932	0.197668	0.171225	1.29438	0.195533	1	90.3932	-0.28354	0.171004	-1.75654	0.0789969	0.888766	90.3932	-0.104425	0.157665	-0.296645	0.766738	1
ENSMUSG00000042414	Prdm14	PR domain containing 14 [Source:MGI Symbol;Acc:MGI:3588194]	10.11	0.00794678	0.0454101	-1.53396	0.12504	1	10.11	-0.0061896	0.0454459	-5.33525	9.54121e-08	7.62448e-05	10.11	0.0566407	0.0454057	3.90014	9.61371e-05	0.018037	10.11	0	0.0412124	0	1	1
ENSMUSG00000005886	Ncoa2	nuclear receptor coactivator 2 [Source:MGI Symbol;Acc:MGI:1276533]	1611.71	-0.0799206	0.164552	-0.484086	0.628325	1	1611.71	0.0934769	0.164097	0.567052	0.570679	1	1611.71	0.132131	0.164885	0.802916	0.422023	0.991443	1611.71	0.213617	0.179167	1.13564	0.256109	1
ENSMUSG00000103506	Gm38376	predicted gene, 38376 [Source:MGI Symbol;Acc:MGI:5611604]	19.8136	0.00776111	0.0974211	0.0752275	0.940034	1	19.8136	0.0288356	0.097616	0.281548	0.77829	1	19.8136	-0.0436374	0.097401	-0.669563	0.503136	1	19.8136	-0.0204085	0.0885733	0.0935342	0.925479	1
ENSMUSG00000103495	Gm37409	predicted gene, 37409 [Source:MGI Symbol;Acc:MGI:5610637]	16.8536	-0.0348573	0.0777448	-0.379804	0.704091	1	16.8536	0.0329444	0.0778739	-0.00776693	0.993803	1	16.8536	-0.0155471	0.0777227	-0.870169	0.384208	0.986786	16.8536	0.0964783	0.0706216	2.21999	0.0264198	0.847491
ENSMUSG00000104170	Gm37702	predicted gene, 37702 [Source:MGI Symbol;Acc:MGI:5610930]	6.92021	-0.0585673	0.0798218	-0.369607	0.711675	1	6.92021	-0.0717779	0.0801073	-0.766637	0.443297	1	6.92021	-0.0189131	0.0797605	-0.341415	0.732791	1	6.92021	0.00737488	0.0724766	0.200148	0.841365	1
ENSMUSG00000103085	Gm38120	predicted gene, 38120 [Source:MGI Symbol;Acc:MGI:5611348]	57.5723	0.170535	0.172287	0.507648	0.6117	1	57.5723	-0.172173	0.172423	-1.36472	0.172341	1	57.5723	-0.0734511	0.172051	-0.59902	0.54916	1	57.5723	0.0384397	0.158786	0.111231	0.911433	1
ENSMUSG00000102664	Gm38380	predicted gene, 38380 [Source:MGI Symbol;Acc:MGI:5611608]	51.388	-0.0785191	0.128425	-0.679262	0.496972	1	51.388	-0.0578889	0.128587	-0.541737	0.587999	1	51.388	-0.0538065	0.128411	-0.545906	0.58513	1	51.388	0.0578922	0.117195	0.383059	0.701676	1
ENSMUSG00000101476	Gm29570	predicted gene 29570 [Source:MGI Symbol;Acc:MGI:5580276]	6.10033	0.039201	0.0570565	0.800356	0.423505	1	6.10033	-0.00519857	0.0571671	-0.662796	0.507461	1	6.10033	-0.0340587	0.0570362	-1.47472	0.140289	0.949973	6.10033	0.012652	0.0517936	0.246448	0.805336	1
ENSMUSG00000025935	Tram1	translocating chain-associating membrane protein 1 [Source:MGI Symbol;Acc:MGI:1919515]	1607.85	0.0162397	0.191741	0.0726446	0.942089	1	1607.85	0.198901	0.191401	1.05057	0.293455	1	1607.85	0.414806	0.191719	2.17252	0.0298162	0.722013	1607.85	0.36082	0.204315	1.76967	0.0767825	1
ENSMUSG00000025937	Lactb2	lactamase, beta 2 [Source:MGI Symbol;Acc:MGI:2442551]	270.187	0.0238666	0.229973	0.160732	0.872304	1	270.187	-0.279379	0.230065	-1.4541	0.145917	1	270.187	-0.0886068	0.229948	-0.502765	0.61513	1	270.187	0.0987889	0.221056	0.632318	0.527179	1
ENSMUSG00000067813	Xkr9	X-linked Kx blood group related 9 [Source:MGI Symbol;Acc:MGI:2686466]	3.08779	-0.0756585	0.0450525	-1.11625	0.264315	1	3.08779	-0.0758028	0.0451719	-1.27017	0.204025	1	3.08779	0	0.0450196	0	1	1	3.08779	0	0.0408791	0	1	1
ENSMUSG00000025932	Eya1	EYA transcriptional coactivator and phosphatase 1 [Source:MGI Symbol;Acc:MGI:109344]	460.656	-0.260248	0.234866	-1.00912	0.312915	1	460.656	-0.507356	0.234889	-2.11496	0.0344338	0.89296	460.656	0.323095	0.234831	1.39015	0.164485	0.952009	460.656	0.0346099	0.228645	-0.128952	0.897396	1
ENSMUSG00000054493	Gm9947	predicted gene 9947 [Source:MGI Symbol;Acc:MGI:3642739]	14.243	0.0836099	0.103798	0.92441	0.355273	1	14.243	-0.0145317	0.104092	-0.227595	0.819961	1	14.243	0.0288165	0.10373	0.0998888	0.920433	1	14.243	0.0220004	0.094402	-0.210262	0.833463	1
ENSMUSG00000025930	Msc	musculin [Source:MGI Symbol;Acc:MGI:1333884]	53.172	0.154281	0.134543	1.21873	0.222946	1	53.172	0.0499949	0.134695	0.642044	0.520845	1	53.172	0.0545613	0.13445	0.999778	0.317418	0.978144	53.172	0.0946829	0.122793	1.53	0.126018	1
ENSMUSG00000082193	Rpl5-ps1	ribosomal protein L5, pseudogene 1 [Source:MGI Symbol;Acc:MGI:3647110]	4.64556	-0.0825366	0.121671	-0.544683	0.585972	1	4.64556	-0.0106415	0.123173	-0.0356503	0.971561	1	4.64556	0.0726569	0.12128	0.778434	0.436313	0.995626	4.64556	0.0219329	0.110796	-0.0098764	0.99212	1
ENSMUSG00000092083	Kcnb2	potassium voltage gated channel, Shab-related subfamily, member 2 [Source:MGI Symbol;Acc:MGI:99632]	1017.37	0.153524	0.22774	0.655524	0.512131	1	1017.37	0.215578	0.227659	0.910515	0.362551	1	1017.37	0.393744	0.227836	1.79965	0.0719166	0.876684	1017.37	0.553984	0.232231	2.31849	0.0204226	0.776532
ENSMUSG00000102937	Gm38116	predicted gene, 38116 [Source:MGI Symbol;Acc:MGI:5611344]	26.9562	-0.022011	0.111846	-0.197507	0.843431	1	26.9562	-0.0398198	0.112052	-0.169117	0.865704	1	26.9562	0.0616851	0.111843	0.674064	0.500271	1	26.9562	-0.0144779	0.101817	0.0925421	0.926267	1
ENSMUSG00000104149	Gm37138	predicted gene, 37138 [Source:MGI Symbol;Acc:MGI:5610366]	15.2574	-0.1245	0.0795634	-2.16331	0.0305177	1	15.2574	-0.122173	0.07971	-2.1214	0.0338883	0.889868	15.2574	0.0342088	0.0795335	0.892387	0.372186	0.985306	15.2574	0.0402925	0.0722601	0.607162	0.543743	1
ENSMUSG00000025925	Terf1	telomeric repeat binding factor 1 [Source:MGI Symbol;Acc:MGI:109634]	309.909	0.113402	0.227596	0.614323	0.539002	1	309.909	0.214678	0.227718	1.06741	0.285788	1	309.909	0.268354	0.227619	1.41995	0.155622	0.952009	309.909	0.231856	0.217926	1.29718	0.19457	1
ENSMUSG00000032719	Sbspon	somatomedin B and thrombospondin, type 1 domain containing [Source:MGI Symbol;Acc:MGI:2684952]	4.11186	-0.00656965	0.0545499	0.0744132	0.940682	1	4.11186	0.0210092	0.0547172	0.671996	0.501586	1	4.11186	-0.0278393	0.05453	-0.425609	0.670393	1	4.11186	0.00260881	0.0495219	0.0733769	0.941506	1
ENSMUSG00000067795	4930444P10Rik	RIKEN cDNA 4930444P10 gene [Source:MGI Symbol;Acc:MGI:1923049]	51.7591	-0.00131016	0.141312	-0.00760887	0.993929	1	51.7591	0.0692963	0.141537	0.756777	0.449184	1	51.7591	0.234739	0.141332	1.87619	0.0606296	0.865208	51.7591	0.145474	0.129247	1.49069	0.136042	1
ENSMUSG00000043716	Rpl7	ribosomal protein L7 [Source:MGI Symbol;Acc:MGI:98073]	11064.3	0.134364	0.148146	0.907225	0.364288	1	11064.3	0.132227	0.148087	0.88993	0.373503	1	11064.3	0.0372037	0.148129	0.256691	0.797417	1	11064.3	-0.0796973	0.162679	-0.498858	0.61788	1
ENSMUSG00000025921	Rdh10	retinol dehydrogenase 10 (all-trans) [Source:MGI Symbol;Acc:MGI:1924238]	592.792	0.138321	0.236315	0.608898	0.542592	1	592.792	-0.118057	0.236317	-0.509201	0.610612	1	592.792	0.29494	0.236315	1.1915	0.233458	0.968908	592.792	0.288064	0.232785	1.20512	0.228157	1
ENSMUSG00000100868	Gm28095	predicted gene 28095 [Source:MGI Symbol;Acc:MGI:5578801]	8.70252	-0.00890446	0.0778917	-0.481733	0.629996	1	8.70252	-0.00298093	0.0781103	-0.100695	0.919792	1	8.70252	-0.0702404	0.077906	-0.373498	0.708778	1	8.70252	-0.0902067	0.0708065	-0.315902	0.752077	1
ENSMUSG00000025920	Stau2	staufen double-stranded RNA binding protein 2 [Source:MGI Symbol;Acc:MGI:1352508]	6724.04	0.00927445	0.1497	0.059797	0.952317	1	6724.04	0.0176285	0.149576	0.116376	0.907354	1	6724.04	0.186262	0.149733	1.24515	0.213075	0.964035	6724.04	0.30408	0.164273	1.84653	0.0648156	1
ENSMUSG00000025939	Ube2w	ubiquitin-conjugating enzyme E2W (putative) [Source:MGI Symbol;Acc:MGI:1914049]	8503.85	0.0229131	0.189326	0.11779	0.906234	1	8503.85	-0.311039	0.189303	-1.65039	0.0988622	1	8503.85	0.310695	0.18933	1.63894	0.101225	0.923107	8503.85	-0.0137373	0.202194	-0.13271	0.894423	1
ENSMUSG00000102457	Gm38342	predicted gene, 38342 [Source:MGI Symbol;Acc:MGI:5611570]	21.5776	-0.00327371	0.171322	-0.272985	0.784864	1	21.5776	0.0611216	0.172669	0.199124	0.842166	1	21.5776	-0.0731937	0.171809	-0.445348	0.656068	1	21.5776	-0.0492317	0.1583	0.00715362	0.994292	1
ENSMUSG00000079658	Eloc	elongin C [Source:MGI Symbol;Acc:MGI:1915173]	12553.1	0.0174638	0.188774	0.0842539	0.932855	1	12553.1	-0.269962	0.188757	-1.45038	0.146953	1	12553.1	0.378734	0.188778	2.00621	0.0448343	0.806283	12553.1	0.0646551	0.201697	0.236231	0.813254	1
ENSMUSG00000025940	Tmem70	transmembrane protein 70 [Source:MGI Symbol;Acc:MGI:1915068]	4096.77	-0.102555	0.188374	-0.542802	0.587266	1	4096.77	-0.231668	0.188283	-1.23125	0.218228	1	4096.77	0.0489657	0.188378	0.261131	0.793992	1	4096.77	-0.128333	0.201341	-0.6478	0.517114	1
ENSMUSG00000025779	Ly96	lymphocyte antigen 96 [Source:MGI Symbol;Acc:MGI:1341909]	72.3044	-0.102445	0.172663	-0.970267	0.331913	1	72.3044	-0.107461	0.17295	-0.994216	0.320118	1	72.3044	0.250112	0.172676	1.7028	0.088605	0.903897	72.3044	0.295825	0.159229	2.13987	0.0323651	0.912997
ENSMUSG00000042686	Jph1	junctophilin 1 [Source:MGI Symbol;Acc:MGI:1891495]	1293.2	0.212105	0.221844	0.959649	0.337232	1	1293.2	-0.0678051	0.221795	-0.271154	0.786272	1	1293.2	0.0228146	0.221905	0.114065	0.909186	1	1293.2	-0.00846976	0.228531	-0.0823819	0.934343	1
ENSMUSG00000025777	Gdap1	ganglioside-induced differentiation-associated-protein 1 [Source:MGI Symbol;Acc:MGI:1338002]	5616.73	-0.0445965	0.156856	-0.281125	0.778614	1	5616.73	-0.250464	0.156772	-1.59878	0.10987	1	5616.73	0.125732	0.15688	0.801535	0.422822	0.991685	5616.73	0.0376273	0.171417	0.200771	0.840878	1
ENSMUSG00000099899	Gm28784	predicted gene 28784 [Source:MGI Symbol;Acc:MGI:5579490]	8.58087	-0.00600031	0.0724705	-0.930632	0.352044	1	8.58087	0.0789303	0.0726573	0.679237	0.496988	1	8.58087	0.0222148	0.0724513	0.391462	0.695456	1	8.58087	0.039301	0.0658291	0.493447	0.621697	1
ENSMUSG00000067780	Pi15	peptidase inhibitor 15 [Source:MGI Symbol;Acc:MGI:1934659]	7.62707	-0.0255337	0.0639412	-0.726584	0.467481	1	7.62707	-0.0176445	0.0640747	-0.186325	0.85219	1	7.62707	0.0116745	0.0639119	0.819982	0.412226	0.990411	7.62707	0.0945519	0.0580571	1.69843	0.0894261	1
ENSMUSG00000085125	Gm16070	predicted gene 16070 [Source:MGI Symbol;Acc:MGI:3801761]	31.1503	-0.0365175	0.0891083	-0.631826	0.527501	1	31.1503	-0.0511711	0.0891949	-0.090205	0.928124	1	31.1503	-0.0782784	0.0890958	-2.80384	0.00504987	0.357233	31.1503	-0.0236687	0.080973	-0.120338	0.904215	1
ENSMUSG00000025776	Crispld1	cysteine-rich secretory protein LCCL domain containing 1 [Source:MGI Symbol;Acc:MGI:1934666]	138.449	0.0521722	0.21644	0.305388	0.76007	1	138.449	-0.037765	0.216708	-0.00377262	0.99699	1	138.449	0.24374	0.216233	1.46821	0.142048	0.951961	138.449	0.275601	0.204321	1.46432	0.143107	1
ENSMUSG00000109887	Gm28756	predicted gene 28756 [Source:MGI Symbol;Acc:MGI:5579462]	109.379	0.172717	0.197665	0.799308	0.424112	1	109.379	0.00583716	0.197851	-0.150111	0.880677	1	109.379	0.24971	0.197495	1.67761	0.0934234	0.910076	109.379	0.356951	0.184145	2.17235	0.0298294	0.890179
ENSMUSG00000100720	Gm10075	predicted gene 10075 [Source:MGI Symbol;Acc:MGI:3710521]	4.2468	-0.0573607	0.119353	-0.233626	0.815276	1	4.2468	-0.0949958	0.120691	-0.688504	0.491136	1	4.2468	0.00430696	0.118862	-0.00962908	0.992317	1	4.2468	-0.00480442	0.108679	-0.239649	0.810602	1
ENSMUSG00000041859	Mcm3	minichromosome maintenance complex component 3 [Source:MGI Symbol;Acc:MGI:101845]	75.3028	0.0751632	0.163518	0.523372	0.600716	1	75.3028	-0.0662445	0.16373	-0.189477	0.849719	1	75.3028	0.0940545	0.16342	0.840761	0.400482	0.989766	75.3028	0.0628311	0.150241	0.65063	0.515285	1
ENSMUSG00000097934	6720483E21Rik	RIKEN cDNA 6720483E21 gene [Source:MGI Symbol;Acc:MGI:1924991]	9.83659	-0.00210585	0.0508112	-0.0596966	0.952397	1	9.83659	0.00822003	0.0508681	0.136313	0.891574	1	9.83659	-0.018581	0.0508072	-0.241916	0.808845	1	9.83659	-0.0303333	0.0461173	-5.1449	2.67657e-07	0.000105
ENSMUSG00000025931	Paqr8	progestin and adipoQ receptor family member VIII [Source:MGI Symbol;Acc:MGI:1921479]	1332.02	-0.121309	0.227952	-0.53355	0.593653	1	1332.02	0.0936111	0.227859	0.430205	0.667046	1	1332.02	-0.0706578	0.227957	-0.310392	0.756263	1	1332.02	-0.0458593	0.232287	-0.198735	0.84247	1
ENSMUSG00000041809	Efhc1	EF-hand domain (C-terminal) containing 1 [Source:MGI Symbol;Acc:MGI:1919127]	31.439	-0.0244535	0.118796	-0.0265952	0.978783	1	31.439	-0.0491492	0.119033	-0.448348	0.653902	1	31.439	-0.014315	0.118789	-0.0614642	0.95099	1	31.439	-0.094514	0.108216	-1.08764	0.276753	1
ENSMUSG00000041779	Tram2	translocating chain-associating membrane protein 2 [Source:MGI Symbol;Acc:MGI:1924817]	40.8799	-0.109319	0.112769	-1.76982	0.0767578	1	40.8799	-0.0404701	0.112915	-0.511675	0.608879	1	40.8799	0.0478511	0.112774	0.0519517	0.958567	1	40.8799	-0.0653011	0.102676	-1.42875	0.153075	1
ENSMUSG00000100819	Gm2693	predicted gene 2693 [Source:MGI Symbol;Acc:MGI:3780862]	16.7123	0.0367987	0.121074	0.013287	0.989399	1	16.7123	-0.104471	0.121367	-0.793839	0.427289	1	16.7123	0.0507598	0.120756	1.57066	0.116262	0.937169	16.7123	0.0410118	0.110132	0.57428	0.565779	1
ENSMUSG00000025933	Tmem14a	transmembrane protein 14A [Source:MGI Symbol;Acc:MGI:1922962]	3335.09	0.0614977	0.200083	0.30892	0.757383	1	3335.09	-0.140514	0.200038	-0.699033	0.484531	1	3335.09	0.13014	0.20014	0.638249	0.523311	1	3335.09	-0.117703	0.21163	-0.670754	0.502377	1
ENSMUSG00000025934	Gsta3	glutathione S-transferase, alpha 3 [Source:MGI Symbol;Acc:MGI:95856]	67.0615	-0.0913323	0.180023	-0.749714	0.453427	1	67.0615	0.17949	0.180445	0.915088	0.360145	1	67.0615	0.016646	0.180101	0.128549	0.897715	1	67.0615	-0.0332444	0.166521	-0.1389	0.889529	1
ENSMUSG00000099343	Gm28836	predicted gene 28836 [Source:MGI Symbol;Acc:MGI:5579542]	5.02649	-0.0283109	0.0731805	-1.09364	0.274113	1	5.02649	-0.0210186	0.0734804	-1.08205	0.27923	1	5.02649	0.00792114	0.073137	-0.0718726	0.942703	1	5.02649	0.0350333	0.0664532	0.457539	0.647283	1
ENSMUSG00000028033	Kcnq5	potassium voltage-gated channel, subfamily Q, member 5 [Source:MGI Symbol;Acc:MGI:1924937]	1391.09	0.174095	0.221772	0.807819	0.419195	1	1391.09	0.287193	0.221657	1.32861	0.183975	1	1391.09	0.0504729	0.221798	0.261336	0.793834	1	1391.09	0.308213	0.228456	1.41065	0.158347	1
ENSMUSG00000104138	Gm36949	predicted gene, 36949 [Source:MGI Symbol;Acc:MGI:5610177]	9.63106	-0.0175916	0.053025	-4.66113	3.14481e-06	0.00138475	9.63106	-0.00231812	0.0530851	-0.171295	0.863991	1	9.63106	0.0550577	0.0530196	2.63339	0.00845366	0.453722	9.63106	0.0153645	0.0481282	0.52548	0.59925	1
ENSMUSG00000082935	Gm7658	predicted gene 7658 [Source:MGI Symbol;Acc:MGI:3648029]	23.7061	-0.0765865	0.16157	-0.498233	0.61832	1	23.7061	-0.0503594	0.162217	-0.297634	0.765982	1	23.7061	-0.0629588	0.161541	-0.170535	0.864589	1	23.7061	-0.137021	0.148456	-0.980712	0.326735	1
ENSMUSG00000103748	Gm38243	predicted gene, 38243 [Source:MGI Symbol;Acc:MGI:5611471]	65.7868	-0.0416303	0.122051	-0.477251	0.633184	1	65.7868	-0.0147858	0.122157	-0.703071	0.482011	1	65.7868	-0.0894197	0.122049	-0.642583	0.520494	1	65.7868	0.000850493	0.111277	0.233317	0.815515	1
ENSMUSG00000041670	Rims1	regulating synaptic membrane exocytosis 1 [Source:MGI Symbol;Acc:MGI:2152971]	4451.55	0.0213602	0.17234	0.119554	0.904837	1	4451.55	-0.0855528	0.172243	-0.503897	0.614333	1	4451.55	-0.022745	0.17242	-0.131567	0.895327	1	4451.55	0.117165	0.18648	0.596791	0.550647	1
ENSMUSG00000026158	Ogfrl1	opioid growth factor receptor-like 1 [Source:MGI Symbol;Acc:MGI:1917405]	9173.39	0.120128	0.175939	0.684776	0.493485	1	9173.39	-0.0782997	0.175903	-0.441718	0.658693	1	9173.39	0.159075	0.175955	0.906361	0.364745	0.985306	9173.39	0.145096	0.189875	0.735087	0.462286	1
ENSMUSG00000026156	B3gat2	beta-1,3-glucuronyltransferase 2 (glucuronosyltransferase S) [Source:MGI Symbol;Acc:MGI:2389490]	140.882	0.232781	0.235342	1.03027	0.302883	1	140.882	0.27482	0.235448	1.19947	0.230346	1	140.882	-0.124056	0.235372	-0.551237	0.581471	1	140.882	-0.103842	0.229904	-0.446133	0.655501	1
ENSMUSG00000026155	Smap1	small ArfGAP 1 [Source:MGI Symbol;Acc:MGI:2138261]	1918.4	0.0937501	0.166208	0.566375	0.571139	1	1918.4	-0.0209899	0.165835	-0.125599	0.900049	1	1918.4	0.114637	0.166094	0.681027	0.495854	1	1918.4	0.131532	0.180467	0.790093	0.429473	1
ENSMUSG00000026154	Sdhaf4	succinate dehydrogenase complex assembly factor 4 [Source:MGI Symbol;Acc:MGI:1915252]	3902.79	-0.0161491	0.163546	-0.0913576	0.927208	1	3902.79	-0.0650907	0.163408	-0.399487	0.689535	1	3902.79	0.0843324	0.163467	0.515665	0.606088	1	3902.79	-0.294331	0.177945	-1.66521	0.0958714	1
ENSMUSG00000026153	Fam135a	family with sequence similarity 135, member A [Source:MGI Symbol;Acc:MGI:1915437]	1133.4	0.208678	0.236266	0.90066	0.367769	1	1133.4	0.0470324	0.236269	0.228149	0.81953	1	1133.4	-0.0268577	0.236266	-0.0936687	0.925372	1	1133.4	-0.0857807	0.23238	-0.352161	0.724717	1
ENSMUSG00000026147	Col9a1	collagen, type IX, alpha 1 [Source:MGI Symbol;Acc:MGI:88465]	15.208	0.0160897	0.0662634	-1.43657	0.15084	1	15.208	-0.0181746	0.0663388	-0.520457	0.602745	1	15.208	0.0101969	0.0662523	1.77773	0.0754486	0.884352	15.208	0.0199124	0.0601616	0.173039	0.862621	1
ENSMUSG00000026141	Col19a1	collagen, type XIX, alpha 1 [Source:MGI Symbol;Acc:MGI:1095415]	183.364	0.113695	0.176431	0.759296	0.447676	1	183.364	0.0434671	0.176586	-0.0279635	0.977691	1	183.364	-0.133808	0.176403	-1.77222	0.0763583	0.884352	183.364	-0.152205	0.162819	-1.42148	0.155176	1
ENSMUSG00000100131	Gm28439	predicted gene 28439 [Source:MGI Symbol;Acc:MGI:5579145]	5.24082	-0.0077893	0.101474	-0.247743	0.804333	1	5.24082	0.00295653	0.102202	0.0966388	0.923013	1	5.24082	-0.0379488	0.101322	-0.530664	0.595652	1	5.24082	0.0546473	0.0923748	0.299398	0.764636	1
ENSMUSG00000101111	Gm28437	predicted gene 28437 [Source:MGI Symbol;Acc:MGI:5579143]	128.068	-0.0526218	0.195835	-0.399236	0.689719	1	128.068	-0.132178	0.195994	-1.03807	0.299237	1	128.068	0.235482	0.195736	1.46417	0.143146	0.952009	128.068	0.446819	0.182433	2.00139	0.0453501	0.97124
ENSMUSG00000100862	Gm10925	predicted gene 10925 [Source:MGI Symbol;Acc:MGI:3809095]	36.7796	-0.0645351	0.171507	-0.494519	0.620939	1	36.7796	-0.0817253	0.171961	-0.645119	0.51885	1	36.7796	0.104216	0.17131	0.787491	0.430994	0.994565	36.7796	0.356644	0.158218	1.75789	0.0787665	1
ENSMUSG00000102070	Gm28661	predicted gene 28661 [Source:MGI Symbol;Acc:MGI:5579367]	67.4651	-0.0968198	0.191173	-0.754689	0.450436	1	67.4651	-0.0644864	0.191531	-0.585339	0.55832	1	67.4651	0.221872	0.191059	1.36708	0.171602	0.954227	67.4651	0.437428	0.177812	1.9463	0.0516183	0.993374
ENSMUSG00000101249	Gm29216	predicted gene 29216 [Source:MGI Symbol;Acc:MGI:5579922]	60.9899	-0.00416081	0.189528	-0.145513	0.884306	1	60.9899	0.0356055	0.189905	-0.0417504	0.966698	1	60.9899	0.14916	0.189444	0.897518	0.369443	0.985306	60.9899	0.353097	0.176186	1.54213	0.123043	1
ENSMUSG00000073725	Lmbrd1	LMBR1 domain containing 1 [Source:MGI Symbol;Acc:MGI:1915671]	2694.57	-0.130188	0.210026	-0.615271	0.538376	1	2694.57	-0.158001	0.209939	-0.75628	0.449481	1	2694.57	0.22521	0.210058	1.07341	0.283089	0.977156	2694.57	0.152685	0.219788	0.638925	0.522872	1
ENSMUSG00000033569	Adgrb3	adhesion G protein-coupled receptor B3 [Source:MGI Symbol;Acc:MGI:2441837]	3107	0.0709518	0.177829	0.39542	0.692533	1	3107	-0.143319	0.17772	-0.813105	0.416158	1	3107	0.033132	0.177928	0.189153	0.849973	1	3107	-0.0984902	0.191717	-0.576272	0.564431	1
ENSMUSG00000080849	Gm15702	predicted gene 15702 [Source:MGI Symbol;Acc:MGI:3783142]	5.09376	0.00627342	0.0540512	0.0299567	0.976102	1	5.09376	-0.00173886	0.0541817	-0.188105	0.850794	1	5.09376	-0.0312403	0.0540354	-0.510681	0.609574	1	5.09376	-0.032193	0.0490574	-0.590492	0.554861	1
ENSMUSG00000104257	Gm20172	predicted gene, 20172 [Source:MGI Symbol;Acc:MGI:5012357]	69.3383	-0.0479676	0.127621	-0.955845	0.339151	1	69.3383	0.0226305	0.127754	0.0920364	0.926669	1	69.3383	-0.0921796	0.127631	-0.596882	0.550586	1	69.3383	-0.0987219	0.116442	-1.0179	0.308726	1
ENSMUSG00000102296	Gm37543	predicted gene, 37543 [Source:MGI Symbol;Acc:MGI:5610771]	36.9143	-0.15538	0.12845	-1.27137	0.203597	1	36.9143	-0.127309	0.128694	-1.54576	0.122163	1	36.9143	0.0775602	0.12846	0.526022	0.598873	1	36.9143	-0.024799	0.117234	-0.417541	0.676283	1
ENSMUSG00000103209	Gm37331	predicted gene, 37331 [Source:MGI Symbol;Acc:MGI:5610559]	113.295	-0.0888064	0.146854	-1.14163	0.253607	1	113.295	-0.00671723	0.146985	-0.659894	0.509322	1	113.295	0.163226	0.14683	1.33413	0.18216	0.957279	113.295	0.10702	0.1344	0.666474	0.505108	1
ENSMUSG00000104027	Gm37211	predicted gene, 37211 [Source:MGI Symbol;Acc:MGI:5610439]	171.662	-0.119744	0.170597	-0.604092	0.545783	1	171.662	-0.207492	0.170707	-1.31018	0.190134	1	171.662	-0.34378	0.170579	-2.23189	0.0256221	0.687887	171.662	-0.185161	0.157176	-0.842598	0.399453	1
ENSMUSG00000102407	Gm37862	predicted gene, 37862 [Source:MGI Symbol;Acc:MGI:5611090]	41.3695	0.0237449	0.0894817	0.250727	0.802025	1	41.3695	-0.0291933	0.0895437	-0.394776	0.693008	1	41.3695	0.0968628	0.0894728	1.38026	0.167506	0.952009	41.3695	0.035625	0.0813095	0.920618	0.35725	1
ENSMUSG00000103214	Gm38286	predicted gene, 38286 [Source:MGI Symbol;Acc:MGI:5611514]	41.4142	-0.0941335	0.11158	-0.812562	0.416469	1	41.4142	-0.0964558	0.11174	-0.033085	0.973607	1	41.4142	-0.0578897	0.11155	-1.35439	0.175612	0.955516	41.4142	-0.0403605	0.10156	-0.134082	0.893338	1
ENSMUSG00000104100	Gm37880	predicted gene, 37880 [Source:MGI Symbol;Acc:MGI:5611108]	119.187	-0.0959086	0.160464	-0.628652	0.529577	1	119.187	-0.115998	0.160639	-0.792297	0.428187	1	119.187	0.102148	0.160436	0.884073	0.376657	0.985306	119.187	0.157265	0.147376	0.87109	0.383705	1
ENSMUSG00000103889	Gm37011	predicted gene, 37011 [Source:MGI Symbol;Acc:MGI:5610239]	105.139	-0.255975	0.146103	-1.60625	0.108219	1	105.139	-0.149465	0.14624	-0.735679	0.461926	1	105.139	-0.188307	0.146086	-1.40821	0.15907	0.952009	105.139	-0.150331	0.133726	-1.10594	0.268752	1
ENSMUSG00000101301	Gm29214	predicted gene 29214 [Source:MGI Symbol;Acc:MGI:5579920]	43.4713	-0.00382822	0.122343	-0.659752	0.509413	1	43.4713	0.0596614	0.122527	0.731912	0.464222	1	43.4713	-0.112916	0.12233	-1.8527	0.0639253	0.86852	43.4713	-0.0657754	0.111551	-0.844048	0.398643	1
ENSMUSG00000104221	Gm37051	predicted gene, 37051 [Source:MGI Symbol;Acc:MGI:5610279]	47.9317	-0.0292133	0.110133	-0.379944	0.703987	1	47.9317	0.0278034	0.110241	-0.279881	0.779569	1	47.9317	0.0197731	0.110126	0.131646	0.895264	1	47.9317	-0.0387793	0.100255	-0.617869	0.536661	1
ENSMUSG00000102250	Gm38260	predicted gene, 38260 [Source:MGI Symbol;Acc:MGI:5611488]	144.713	-0.1288	0.166015	-0.730937	0.464818	1	144.713	-0.123078	0.166173	-0.708773	0.478466	1	144.713	-0.11304	0.165952	-1.02168	0.306934	0.977156	144.713	0.0228226	0.152688	0.0283214	0.977406	1
ENSMUSG00000102317	Gm37628	predicted gene, 37628 [Source:MGI Symbol;Acc:MGI:5610856]	72.4817	-0.154332	0.143222	-1.33717	0.181168	1	72.4817	-0.13228	0.143435	-1.0398	0.298435	1	72.4817	-0.0578993	0.143207	-0.460571	0.645107	1	72.4817	-0.00172294	0.131005	-0.179324	0.857683	1
ENSMUSG00000103563	8030445P17Rik	RIKEN cDNA 8030445P17 gene [Source:MGI Symbol;Acc:MGI:2442299]	188.243	-0.0937569	0.183911	-0.437226	0.661947	1	188.243	-0.095738	0.184037	-0.557391	0.577261	1	188.243	-0.134233	0.183892	-0.707841	0.479044	1	188.243	-0.0163566	0.170321	-0.0524069	0.958204	1
ENSMUSG00000102465	Gm38198	predicted gene, 38198 [Source:MGI Symbol;Acc:MGI:5611426]	98.8652	-0.0216904	0.144149	-0.0359107	0.971354	1	98.8652	-0.0858785	0.144256	-1.0696	0.2848	1	98.8652	-0.02787	0.144135	-0.148152	0.882222	1	98.8652	-0.0203397	0.131875	-0.190179	0.849169	1
ENSMUSG00000102659	Gm37077	predicted gene, 37077 [Source:MGI Symbol;Acc:MGI:5610305]	25.6105	0.00505162	0.123459	1.25952	0.207843	1	25.6105	-0.0566013	0.123771	-0.470246	0.638179	1	25.6105	0.0386084	0.123321	0.961471	0.336315	0.980477	25.6105	0.131707	0.112462	2.23488	0.0254255	0.843782
ENSMUSG00000103924	Gm37895	predicted gene, 37895 [Source:MGI Symbol;Acc:MGI:5611123]	50.9972	-0.00772139	0.152298	-0.0130918	0.989555	1	50.9972	0.159723	0.152671	1.57291	0.115739	1	50.9972	-0.0170394	0.152249	-0.307645	0.758352	1	50.9972	0.150172	0.139585	1.69785	0.0895356	1
ENSMUSG00000104132	Gm36952	predicted gene, 36952 [Source:MGI Symbol;Acc:MGI:5610180]	52.3475	0.0215693	0.143395	0.366133	0.714266	1	52.3475	-0.100082	0.143609	-0.881534	0.378029	1	52.3475	-0.0302918	0.14334	-0.129193	0.897205	1	52.3475	0.0286769	0.131153	0.165918	0.868221	1
ENSMUSG00000102747	Gm37602	predicted gene, 37602 [Source:MGI Symbol;Acc:MGI:5610830]	81.0156	-0.0174264	0.127651	-0.0859749	0.931486	1	81.0156	-0.0921533	0.127765	-0.76675	0.44323	1	81.0156	-0.0114038	0.127635	0.0368154	0.970632	1	81.0156	-0.0636994	0.116421	-1.08819	0.276509	1
ENSMUSG00000102386	2900022M07Rik	RIKEN cDNA 2900022M07 gene [Source:MGI Symbol;Acc:MGI:1920201]	141.21	-0.0773259	0.154284	-0.803502	0.421685	1	141.21	-0.017758	0.154385	-0.26429	0.791557	1	141.21	-0.0480764	0.154306	-0.209755	0.833859	1	141.21	-0.0346902	0.141511	-0.0633899	0.949456	1
ENSMUSG00000103004	2900002M20Rik	RIKEN cDNA 2900002M20 gene [Source:MGI Symbol;Acc:MGI:1925574]	20.7953	0.0216478	0.0946161	0.436059	0.662794	1	20.7953	-0.00692734	0.0947624	-0.197475	0.843456	1	20.7953	0.0597308	0.0946222	0.364903	0.715184	1	20.7953	-0.0243312	0.0860319	-0.202473	0.839547	1
ENSMUSG00000104516	Gm9884	predicted gene 9884 [Source:MGI Symbol;Acc:MGI:3642830]	13.1254	-0.0812753	0.107064	-2.26057	0.0237856	1	13.1254	-0.027709	0.107452	-1.05577	0.291075	1	13.1254	0.0158299	0.107021	-1.09406	0.273928	0.974924	13.1254	0.0787288	0.0974265	0.938034	0.348227	1
ENSMUSG00000086240	Gm7846	predicted gene 7846 [Source:MGI Symbol;Acc:MGI:3645212]	48.1126	0.041009	0.210707	0.129234	0.897172	1	48.1126	-0.0260796	0.211181	-0.265062	0.790961	1	48.1126	0.0715758	0.21067	0.42502	0.670822	1	48.1126	-0.0124985	0.198259	-0.18406	0.853966	1
ENSMUSG00000099492	Gm5525	predicted gene 5525 [Source:MGI Symbol;Acc:MGI:3646042]	5.90076	0.0849995	0.135345	0.713599	0.475475	1	5.90076	0.0766324	0.136801	0.645515	0.518593	1	5.90076	0.0322652	0.134908	0.330574	0.740966	1	5.90076	0.119334	0.123657	0.938063	0.348212	1
ENSMUSG00000048874	Phf3	PHD finger protein 3 [Source:MGI Symbol;Acc:MGI:2446126]	2194.74	-0.132447	0.190656	-0.694991	0.487061	1	2194.74	0.0116407	0.190468	0.0634114	0.949439	1	2194.74	0.239114	0.190708	1.25842	0.20824	0.964035	2194.74	0.253516	0.203371	1.19503	0.232076	1
ENSMUSG00000103783	Gm37522	predicted gene, 37522 [Source:MGI Symbol;Acc:MGI:5610750]	13.7203	-0.00520382	0.0665224	0.326317	0.744185	1	13.7203	-0.0157637	0.0666088	0.312096	0.754967	1	13.7203	-0.00578802	0.0665005	-4.72664	2.28264e-06	0.000693664	13.7203	0.041222	0.0603891	3.26025	0.00111316	0.129824
ENSMUSG00000104315	Gm37906	predicted gene, 37906 [Source:MGI Symbol;Acc:MGI:5611134]	11.3242	-0.00373437	0.0663702	-0.157147	0.875129	1	11.3242	-0.0157081	0.0664697	-0.518899	0.603831	1	11.3242	0.0519301	0.0663583	0.825695	0.408977	0.990411	11.3242	0.0549873	0.0602608	1.16777	0.242898	1
ENSMUSG00000026064	Ptp4a1	protein tyrosine phosphatase 4a1 [Source:MGI Symbol;Acc:MGI:1277096]	8.73399	-0.0056329	0.108124	0.147171	0.882997	1	8.73399	-0.0495065	0.108958	-0.488513	0.625186	1	8.73399	0.0113485	0.108037	0.0551577	0.956013	1	8.73399	0.0684077	0.0983559	0.461101	0.644726	1
ENSMUSG00000026058	Khdrbs2	KH domain containing, RNA binding, signal transduction associated 2 [Source:MGI Symbol;Acc:MGI:2159649]	871.765	-0.0560386	0.210275	-0.265768	0.790418	1	871.765	-0.405463	0.210146	-1.95295	0.0508255	0.949078	871.765	-0.0582971	0.210236	-0.276776	0.781952	1	871.765	-0.0235871	0.219867	-0.0372898	0.970254	1
ENSMUSG00000103482	Gm37999	predicted gene, 37999 [Source:MGI Symbol;Acc:MGI:5611227]	43.6225	-0.162923	0.160267	-1.25762	0.208529	1	43.6225	-0.25706	0.160688	-1.88873	0.0589275	0.971292	43.6225	-0.122696	0.160066	-0.994849	0.31981	0.97917	43.6225	-0.130126	0.146999	-1.72302	0.0848858	1
ENSMUSG00000104313	Gm37911	predicted gene, 37911 [Source:MGI Symbol;Acc:MGI:5611139]	12.49	-0.00754832	0.0625247	-0.172925	0.86271	1	12.49	-0.0154439	0.0626104	-0.461053	0.644761	1	12.49	-0.0376084	0.0625108	-1.16612	0.243566	0.968908	12.49	-0.0288945	0.0567542	-0.715074	0.474563	1
ENSMUSG00000102321	Gm37792	predicted gene, 37792 [Source:MGI Symbol;Acc:MGI:5611020]	16.0476	0.0902439	0.0892397	1.15672	0.247387	1	16.0476	0.000855499	0.0893834	-0.247027	0.804887	1	16.0476	0.0146541	0.0891733	0.584779	0.558696	1	16.0476	0.101465	0.0810794	1.48852	0.136615	1
ENSMUSG00000091318	Gm5415	predicted gene 5415 [Source:MGI Symbol;Acc:MGI:3644687]	30.2053	-0.00269833	0.107676	0.209674	0.833922	1	30.2053	-0.0560045	0.10783	-0.53078	0.595572	1	30.2053	0.158326	0.107651	2.03184	0.0421704	0.784502	30.2053	0.0366778	0.097967	0.63852	0.523135	1
ENSMUSG00000026134	Prim2	DNA primase, p58 subunit [Source:MGI Symbol;Acc:MGI:97758]	153.886	0.0540673	0.210104	0.153551	0.877964	1	153.886	0.155629	0.210341	0.787186	0.431173	1	153.886	-0.0524295	0.210091	-0.178999	0.857938	1	153.886	0.0658903	0.197463	0.523984	0.60029	1
ENSMUSG00000103746	1700001G17Rik	RIKEN cDNA 1700001G17 gene [Source:MGI Symbol;Acc:MGI:1914753]	7.98945	0.0193511	0.0821856	0.788579	0.430358	1	7.98945	0.0592323	0.0824733	1.09312	0.274341	1	7.98945	0.0727731	0.0821906	1.40949	0.158691	0.952009	7.98945	-0.00937685	0.0746576	-0.353021	0.724073	1
ENSMUSG00000004768	Rab23	RAB23, member RAS oncogene family [Source:MGI Symbol;Acc:MGI:99833]	851.022	-0.294475	0.231493	-1.28002	0.200537	1	851.022	-0.0831173	0.231397	-0.358209	0.720187	1	851.022	-0.0594265	0.231466	-0.24254	0.808362	1	851.022	-0.476266	0.233989	-2.20758	0.0272735	0.856383
ENSMUSG00000042215	Bag2	BCL2-associated athanogene 2 [Source:MGI Symbol;Acc:MGI:1891254]	607.138	0.280377	0.229751	1.24139	0.214461	1	607.138	0.118207	0.229632	0.558167	0.57673	1	607.138	-0.221189	0.229731	-1.00577	0.314526	0.977156	607.138	-0.0485789	0.2332	-0.0870879	0.930602	1
ENSMUSG00000042197	Zfp451	zinc finger protein 451 [Source:MGI Symbol;Acc:MGI:2137896]	2538.62	-0.0371855	0.212939	-0.166149	0.86804	1	2538.62	-0.196425	0.212889	-0.910243	0.362694	1	2538.62	0.287706	0.213025	1.40052	0.161357	0.952009	2538.62	0.271729	0.222083	1.09901	0.271764	1
ENSMUSG00000081402	Gm15455	predicted gene 15455 [Source:MGI Symbol;Acc:MGI:3705563]	11.0641	0.0153012	0.095187	0.057063	0.954495	1	11.0641	-0.0108138	0.0954619	-0.0387649	0.969078	1	11.0641	-0.0185407	0.0951496	0.0342235	0.972699	1	11.0641	0.0242337	0.0865716	0.327538	0.743261	1
ENSMUSG00000042182	Bend6	BEN domain containing 6 [Source:MGI Symbol;Acc:MGI:2444572]	5178.48	0.173576	0.191795	0.912931	0.361279	1	5178.48	0.122334	0.191736	0.640075	0.522124	1	5178.48	0.112528	0.191802	0.584397	0.558953	1	5178.48	0.138268	0.204374	0.658583	0.510164	1
ENSMUSG00000104416	Gm37067	predicted gene, 37067 [Source:MGI Symbol;Acc:MGI:5610295]	15.5699	0.229474	0.0972763	3.54505	0.00039254	0.0822276	15.5699	0.0953036	0.0974532	2.79204	0.00523768	0.431329	15.5699	0.0139982	0.0971513	1.14266	0.253179	0.970807	15.5699	0.0617985	0.0883895	2.25493	0.0241379	0.830349
ENSMUSG00000026131	Dst	dystonin [Source:MGI Symbol;Acc:MGI:104627]	7615.95	-0.123845	0.229104	-0.495355	0.62035	1	7615.95	-0.0644453	0.22911	-0.219408	0.826332	1	7615.95	-0.0999271	0.229103	-0.487599	0.625834	1	7615.95	-0.081133	0.219855	-0.430585	0.66677	1
ENSMUSG00000103596	Gm37354	predicted gene, 37354 [Source:MGI Symbol;Acc:MGI:5610582]	7.7479	-0.000475712	0.0606523	1.62613	0.103923	1	7.7479	-0.0172771	0.0607622	-0.471119	0.637556	1	7.7479	0.0313546	0.0606373	0.506378	0.612591	1	7.7479	0.0195957	0.0550597	-0.568057	0.569996	1
ENSMUSG00000103364	Gm38157	predicted gene, 38157 [Source:MGI Symbol;Acc:MGI:5611385]	36.1526	0.00675098	0.138906	0.519226	0.603603	1	36.1526	0.040679	0.139195	0.829827	0.406637	1	36.1526	-0.151202	0.138889	-0.749801	0.453374	0.997723	36.1526	-0.0604098	0.127079	-0.388891	0.697357	1
ENSMUSG00000096992	Gm26788	predicted gene, 26788 [Source:MGI Symbol;Acc:MGI:5477282]	46.4997	-0.00031161	0.118677	-0.136068	0.891767	1	46.4997	-0.0882544	0.118811	-0.775743	0.437901	1	46.4997	-0.065793	0.118654	-0.447662	0.654397	1	46.4997	-0.0828791	0.108111	-1.13802	0.255114	1
ENSMUSG00000103001	A930005N03Rik	RIKEN cDNA A930005N03 gene [Source:MGI Symbol;Acc:MGI:1924441]	9.35377	0.0135395	0.0746625	0.0703276	0.943933	1	9.35377	0.0246695	0.0748563	1.30899	0.190537	1	9.35377	0.000750892	0.0746256	-0.416946	0.676718	1	9.35377	0.0696953	0.0677913	0.950069	0.342077	1
ENSMUSG00000101462	Gm3052	predicted gene 3052 [Source:MGI Symbol;Acc:MGI:3781230]	44.1975	0.0338428	0.177338	0.27821	0.780851	1	44.1975	-0.00504661	0.177827	0.0367971	0.970647	1	44.1975	0.182971	0.17707	1.39953	0.161655	0.952009	44.1975	0.118949	0.163609	0.859855	0.389869	1
ENSMUSG00000102336	Gm37233	predicted gene, 37233 [Source:MGI Symbol;Acc:MGI:5610461]	95.4713	0.220029	0.186251	0.921082	0.357008	1	95.4713	-0.159758	0.186352	-1.15083	0.249803	1	95.4713	-0.060908	0.186115	-0.337051	0.736079	1	95.4713	-0.0185248	0.172549	-0.0455579	0.963663	1
ENSMUSG00000042111	Ccdc115	coiled-coil domain containing 115 [Source:MGI Symbol;Acc:MGI:1916918]	3153.89	-0.0878516	0.217794	-0.3747	0.707883	1	3153.89	-0.157889	0.217755	-0.708417	0.478687	1	3153.89	-0.0986992	0.217804	-0.460276	0.645318	1	3153.89	-0.10989	0.225665	-0.487726	0.625744	1
ENSMUSG00000026127	Imp4	IMP4, U3 small nucleolar ribonucleoprotein [Source:MGI Symbol;Acc:MGI:106572]	1284.19	-0.316949	0.204235	-1.58364	0.113276	1	1284.19	-0.360431	0.203969	-1.79907	0.0720076	1	1284.19	-0.000168204	0.204209	-0.00464859	0.996291	1	1284.19	-0.031908	0.215057	-0.0844894	0.932667	1
ENSMUSG00000026126	Ptpn18	protein tyrosine phosphatase, non-receptor type 18 [Source:MGI Symbol;Acc:MGI:108410]	28.5144	-0.0129207	0.11809	-0.153757	0.877801	1	28.5144	0.111558	0.118332	1.1925	0.233064	1	28.5144	0.0574364	0.118061	0.953526	0.340324	0.980882	28.5144	0.0684992	0.107583	0.861687	0.38886	1
ENSMUSG00000045174	Amer3	APC membrane recruitment 3 [Source:MGI Symbol;Acc:MGI:3026939]	597.2	-0.126548	0.221055	-0.576048	0.564583	1	597.2	-0.0825225	0.220828	-0.375894	0.706996	1	597.2	0.28822	0.221242	1.30703	0.191203	0.960372	597.2	0.179825	0.228101	0.649077	0.516289	1
ENSMUSG00000037509	Arhgef4	Rho guanine nucleotide exchange factor (GEF) 4 [Source:MGI Symbol;Acc:MGI:2442507]	6480.39	0.134568	0.162132	0.82751	0.407948	1	6480.39	0.183719	0.162002	1.12848	0.259118	1	6480.39	-0.157375	0.162104	-0.964975	0.334558	0.980477	6480.39	0.0193849	0.176569	0.181825	0.85572	1
ENSMUSG00000104002	Gm38336	predicted gene, 38336 [Source:MGI Symbol;Acc:MGI:5611564]	39.8815	-0.128824	0.148812	-1.24467	0.213253	1	39.8815	0.0277518	0.149279	0.467797	0.63993	1	39.8815	-0.00546061	0.148871	0.203368	0.838847	1	39.8815	-0.08851	0.136296	-0.955562	0.339294	1
ENSMUSG00000037503	Fam168b	family with sequence similarity 168, member B [Source:MGI Symbol;Acc:MGI:2448487]	6468.45	-0.129136	0.169694	-0.755886	0.449718	1	6468.45	-0.225645	0.169625	-1.32413	0.18546	1	6468.45	-0.0422209	0.169695	-0.241832	0.808911	1	6468.45	-0.146114	0.183927	-0.788975	0.430126	1
ENSMUSG00000104358	Gm37127	predicted gene, 37127 [Source:MGI Symbol;Acc:MGI:5610355]	18.0915	-0.00622201	0.0841503	-1.03663	0.29991	1	18.0915	0.0442993	0.0842877	1.31685	0.187887	1	18.0915	0.0608837	0.0841419	0.988892	0.322716	0.980477	18.0915	0.128688	0.0764764	1.3418	0.17966	1
ENSMUSG00000026123	Plekhb2	pleckstrin homology domain containing, family B (evectins) member 2 [Source:MGI Symbol;Acc:MGI:2385825]	5631.65	0.0528791	0.151172	0.349405	0.726785	1	5631.65	-0.0380689	0.151051	-0.252695	0.800504	1	5631.65	-0.0297264	0.151239	-0.196552	0.844178	1	5631.65	-0.0432398	0.165807	-0.277318	0.781536	1
ENSMUSG00000045216	Hs6st1	heparan sulfate 6-O-sulfotransferase 1 [Source:MGI Symbol;Acc:MGI:1354958]	696.734	-0.0783103	0.231492	-0.347474	0.728235	1	696.734	-0.0588677	0.231386	-0.270602	0.786697	1	696.734	-0.35235	0.231516	-1.51481	0.12982	0.944767	696.734	-0.196521	0.233992	-0.737108	0.461057	1
ENSMUSG00000102202	Gm33280	predicted gene, 33280 [Source:MGI Symbol;Acc:MGI:5592439]	16.1878	-0.00330285	0.087644	0.0970125	0.922716	1	16.1878	0.0139666	0.0878134	0.443181	0.657635	1	16.1878	0.124555	0.0876656	0.609948	0.541896	1	16.1878	-0.0238357	0.0796445	-0.756059	0.449614	1
ENSMUSG00000037470	Uggt1	UDP-glucose glycoprotein glucosyltransferase 1 [Source:MGI Symbol;Acc:MGI:2443162]	1047.28	-0.0378065	0.201932	-0.103362	0.917676	1	1047.28	0.0177616	0.201967	0.137043	0.890997	1	1047.28	-0.0717082	0.20193	-0.412456	0.680005	1	1047.28	-0.0132927	0.188673	-0.0419708	0.966522	1
ENSMUSG00000047180	Neurl3	neuralized E3 ubiquitin protein ligase 3 [Source:MGI Symbol;Acc:MGI:2429944]	51.0899	0.137791	0.0958647	2.60225	0.00926145	0.774516	51.0899	0.0200011	0.0959206	0.335892	0.736952	1	51.0899	0.0406415	0.0958464	0.234467	0.814622	1	51.0899	0.045406	0.0871373	0.549663	0.582551	1
ENSMUSG00000037447	Arid5a	AT rich interactive domain 5A (MRF1-like) [Source:MGI Symbol;Acc:MGI:2443039]	633.915	0.27744	0.230183	1.20856	0.226831	1	633.915	0.202931	0.230044	0.881231	0.378193	1	633.915	-0.286841	0.230186	-1.19918	0.230458	0.967567	633.915	-0.20669	0.233418	-0.759546	0.447526	1
ENSMUSG00000102762	4930403P22Rik	RIKEN cDNA 4930403P22 gene [Source:MGI Symbol;Acc:MGI:1921057]	10.5319	-0.021998	0.0793815	-0.0204108	0.983716	1	10.5319	-0.0299359	0.0795986	-0.609048	0.542493	1	10.5319	-0.0240914	0.0793392	-1.40902	0.15883	0.952009	10.5319	0.0112315	0.0720844	-0.28524	0.775461	1
ENSMUSG00000010453	Kansl3	KAT8 regulatory NSL complex subunit 3 [Source:MGI Symbol;Acc:MGI:1918055]	1726.3	0.275262	0.213385	1.31308	0.189156	1	1726.3	0.0915187	0.213297	0.443337	0.657522	1	1726.3	-0.171484	0.213416	-0.810508	0.417648	0.991225	1726.3	0.125661	0.222362	0.626261	0.531144	1
ENSMUSG00000037432	Fer1l5	fer-1-like 5 (C. elegans) [Source:MGI Symbol;Acc:MGI:3616091]	158.836	0.0950532	0.218836	0.340661	0.733359	1	158.836	0.0703853	0.219034	0.321131	0.748111	1	158.836	0.109786	0.218727	0.616619	0.537486	1	158.836	0.108936	0.207165	0.482252	0.629627	1
ENSMUSG00000001143	Lman2l	lectin, mannose-binding 2-like [Source:MGI Symbol;Acc:MGI:2443010]	1545.87	0.101295	0.204995	0.49236	0.622465	1	1545.87	0.169701	0.204828	0.825768	0.408936	1	1545.87	-0.197819	0.205096	-0.972513	0.330795	0.980477	1545.87	0.0132556	0.21572	0.0604446	0.951802	1
ENSMUSG00000037408	Cnnm4	cyclin M4 [Source:MGI Symbol;Acc:MGI:2151060]	175.948	-0.00210573	0.236168	0.0135017	0.989228	1	175.948	0.17521	0.236113	0.729223	0.465865	1	175.948	-0.164151	0.236175	-0.694105	0.487616	1	175.948	-0.189198	0.234012	-0.873489	0.382396	1
ENSMUSG00000001138	Cnnm3	cyclin M3 [Source:MGI Symbol;Acc:MGI:2151055]	445.772	-0.231999	0.235178	-1.0344	0.300948	1	445.772	0.0455818	0.235101	0.186187	0.852298	1	445.772	-0.364106	0.235167	-1.51179	0.130587	0.944767	445.772	-0.360732	0.234708	-1.48876	0.136551	1
ENSMUSG00000079610	Ankrd39	ankyrin repeat domain 39 [Source:MGI Symbol;Acc:MGI:1914816]	632.413	0.149183	0.21992	0.676854	0.498498	1	632.413	-0.125199	0.219805	-0.563197	0.573301	1	632.413	-0.0975173	0.220025	-0.43992	0.659995	1	632.413	-0.0284366	0.227206	-0.145164	0.884581	1
ENSMUSG00000026121	Sema4c	sema domain, immunoglobulin domain (Ig), transmembrane domain (TM) and short cytoplasmic domain, (semaphorin) 4C [Source:MGI Symbol;Acc:MGI:109252]	198.107	0.0802438	0.214769	0.33543	0.737301	1	198.107	0.0942668	0.214985	0.474605	0.635068	1	198.107	-0.315696	0.21482	-1.4532	0.146168	0.952009	198.107	-0.180972	0.202643	-0.493005	0.622009	1
ENSMUSG00000046337	Fam178b	family with sequence similarity 178, member B [Source:MGI Symbol;Acc:MGI:3026913]	10.253	-0.00540914	0.0755003	-0.35515	0.722477	1	10.253	0.0258859	0.0756675	0.716906	0.473432	1	10.253	-0.0990938	0.0755088	-0.956394	0.338873	0.980477	10.253	-0.0919782	0.0686024	-0.951138	0.341534	1
ENSMUSG00000061518	Cox5b	cytochrome c oxidase subunit 5B [Source:MGI Symbol;Acc:MGI:88475]	15020.4	0.0451848	0.191091	0.234181	0.814845	1	15020.4	-0.0202839	0.191073	-0.132248	0.894788	1	15020.4	0.0474073	0.191091	0.24004	0.810299	1	15020.4	-0.114199	0.203765	-0.59325	0.553014	1
ENSMUSG00000037351	Actr1b	ARP1 actin-related protein 1B, centractin beta [Source:MGI Symbol;Acc:MGI:1917446]	11288.1	-0.0214191	0.184684	-0.123959	0.901348	1	11288.1	-0.135506	0.184642	-0.749309	0.453671	1	11288.1	-0.150187	0.184682	-0.813417	0.415979	0.991225	11288.1	-0.145889	0.19799	-0.669197	0.50337	1
ENSMUSG00000102416	4933424G06Rik	RIKEN cDNA 4933424G06 gene [Source:MGI Symbol;Acc:MGI:1918416]	26.1685	0.0360725	0.15284	0.182103	0.855502	1	26.1685	0.0523735	0.153424	0.280628	0.778996	1	26.1685	0.0187294	0.152617	0.31395	0.753559	1	26.1685	-0.0241185	0.139888	-0.741134	0.458612	1
ENSMUSG00000104237	Gm33533	predicted gene, 33533 [Source:MGI Symbol;Acc:MGI:5592692]	8.62187	-0.0268801	0.11482	-0.433449	0.664689	1	8.62187	0.0511528	0.115841	0.0596475	0.952436	1	8.62187	-0.135271	0.114788	-1.25491	0.20951	0.964035	8.62187	-0.100856	0.104546	0.386338	0.699246	1
ENSMUSG00000026117	Zap70	zeta-chain (TCR) associated protein kinase [Source:MGI Symbol;Acc:MGI:99613]	59.1204	-0.0993126	0.189537	-0.639808	0.522298	1	59.1204	0.18362	0.190111	0.805566	0.420493	1	59.1204	0.0447046	0.189436	0.213241	0.831139	1	59.1204	0.18802	0.175914	1.05181	0.292887	1
ENSMUSG00000026116	Tmem131	transmembrane protein 131 [Source:MGI Symbol;Acc:MGI:1927110]	1159.37	-0.114802	0.232502	-0.482095	0.629739	1	1159.37	0.00539335	0.232445	0.0253006	0.979815	1	1159.37	-0.12775	0.232543	-0.579328	0.562368	1	1159.37	0.194564	0.234375	0.749648	0.453467	1
ENSMUSG00000102930	Gm38115	predicted gene, 38115 [Source:MGI Symbol;Acc:MGI:5611343]	21.8376	-0.0578264	0.0836936	-0.342306	0.732121	1	21.8376	-0.0676125	0.0837964	-1.39379	0.16338	1	21.8376	-0.120634	0.0836843	-1.56693	0.11713	0.937169	21.8376	-0.0892859	0.0760456	-0.934216	0.350192	1
ENSMUSG00000050122	Vwa3b	von Willebrand factor A domain containing 3B [Source:MGI Symbol;Acc:MGI:1918103]	445.406	-0.346199	0.235935	-1.50186	0.133133	1	445.406	-0.135417	0.235888	-0.573371	0.566394	1	445.406	-0.220435	0.235958	-1.0564	0.290784	0.977156	445.406	0.0769721	0.234294	0.363296	0.716384	1
ENSMUSG00000026114	Cnga3	cyclic nucleotide gated channel alpha 3 [Source:MGI Symbol;Acc:MGI:1341818]	6.85078	0.0370922	0.0633848	1.48263	0.138172	1	6.85078	0.00332952	0.0635247	0.440404	0.659645	1	6.85078	-0.109389	0.0633793	-1.8065	0.07084	0.876684	6.85078	-0.101943	0.0575574	-1.90748	0.0564585	1
ENSMUSG00000026113	Inpp4a	inositol polyphosphate-4-phosphatase, type I [Source:MGI Symbol;Acc:MGI:1931123]	1677.47	0.0292487	0.203931	0.135258	0.892408	1	1677.47	-0.0597733	0.203827	-0.267219	0.7893	1	1677.47	-0.163541	0.204035	-0.797107	0.425389	0.991895	1677.47	-0.222427	0.214859	-1.10625	0.268618	1
ENSMUSG00000086064	4930439A04Rik	RIKEN cDNA 4930439A04 gene [Source:MGI Symbol;Acc:MGI:1925369]	15.8808	0.0161414	0.0996051	0.253358	0.799992	1	15.8808	-0.00160204	0.0998992	-0.00405127	0.996768	1	15.8808	0.0270807	0.0995904	1.67769	0.0934068	0.910076	15.8808	0.0216088	0.0905871	1.03291	0.301645	1
ENSMUSG00000026112	Coa5	cytochrome C oxidase assembly factor 5 [Source:MGI Symbol;Acc:MGI:1923428]	2650.82	0.129968	0.185222	0.698467	0.484885	1	2650.82	-0.00332832	0.1851	-0.0194431	0.984488	1	2650.82	0.1872	0.185259	1.0114	0.311824	0.977156	2650.82	0.203782	0.198466	1.00879	0.313075	1
ENSMUSG00000026111	Unc50	unc-50 homolog [Source:MGI Symbol;Acc:MGI:1914637]	3111.77	-0.180654	0.189793	-0.954443	0.33986	1	3111.77	-0.0884969	0.189672	-0.465784	0.64137	1	3111.77	0.00976302	0.189824	0.0576056	0.954063	1	3111.77	-0.05068	0.202602	-0.288654	0.772846	1
ENSMUSG00000026110	Mgat4a	mannoside acetylglucosaminyltransferase 4, isoenzyme A [Source:MGI Symbol;Acc:MGI:2662992]	1202.05	0.282872	0.211917	1.33045	0.183371	1	1202.05	-0.00323322	0.21183	-0.0131659	0.989495	1	1202.05	-0.0962448	0.212009	-0.453974	0.649847	1	1202.05	0.256194	0.221225	1.17333	0.240664	1
ENSMUSG00000026090	Cracdl	capping protein inhibiting regulator of actin like [Source:MGI Symbol;Acc:MGI:1919347]	11131.6	0.103044	0.204167	0.49362	0.621574	1	11131.6	0.31175	0.204133	1.50268	0.132922	1	11131.6	-0.131314	0.204161	-0.650542	0.515342	1	11131.6	-0.115516	0.215014	-0.477134	0.633267	1
ENSMUSG00000089767	4930556I23Rik	RIKEN cDNA 4930556I23 gene [Source:MGI Symbol;Acc:MGI:1922520]	22.7064	-0.00726831	0.126627	0.0277313	0.977876	1	22.7064	0.158202	0.127018	1.36868	0.171098	1	22.7064	-0.113448	0.126643	-0.908763	0.363475	0.985306	22.7064	-0.0469738	0.115585	-0.0727642	0.941994	1
ENSMUSG00000102650	Gm19863	predicted gene, 19863 [Source:MGI Symbol;Acc:MGI:5012048]	6.28902	0.0347739	0.0631423	1.46121	0.143957	1	6.28902	0.0587595	0.0633137	1.76106	0.0782285	1	6.28902	0.0222905	0.0631261	0.523484	0.600637	1	6.28902	-0.00902791	0.0573106	-0.623889	0.5327	1
ENSMUSG00000060771	Tsga10	testis specific 10 [Source:MGI Symbol;Acc:MGI:2685063]	796.19	-0.0413195	0.231379	-0.193264	0.846752	1	796.19	-0.183302	0.231321	-0.823725	0.410096	1	796.19	0.184388	0.231395	0.808395	0.418863	0.991225	796.19	0.117519	0.23397	0.428296	0.668435	1
ENSMUSG00000097268	Gm26805	predicted gene, 26805 [Source:MGI Symbol;Acc:MGI:5477299]	87.153	-0.203387	0.209751	-1.08836	0.276437	1	87.153	0.0948759	0.210262	0.268211	0.788537	1	87.153	0.302492	0.209497	1.99354	0.0462019	0.810825	87.153	0.123447	0.196726	0.368211	0.712716	1
ENSMUSG00000037216	Lipt1	lipoyltransferase 1 [Source:MGI Symbol;Acc:MGI:3645211]	152.19	0.000421111	0.213448	0.061197	0.951202	1	152.19	0.329631	0.213738	1.58813	0.112258	1	152.19	-0.209715	0.213536	-0.979135	0.327513	0.980477	152.19	-0.133818	0.201269	-0.486602	0.62654	1
ENSMUSG00000026088	Mitd1	MIT, microtubule interacting and transport, domain containing 1 [Source:MGI Symbol;Acc:MGI:1916278]	209.333	-0.277674	0.236203	-1.20165	0.2295	1	209.333	0.0418989	0.236243	0.177933	0.858775	1	209.333	0.535447	0.23619	2.4049	0.016177	0.582696	209.333	0.468961	0.232102	2.01623	0.0437755	0.97124
ENSMUSG00000026087	Mrpl30	mitochondrial ribosomal protein L30 [Source:MGI Symbol;Acc:MGI:1333820]	4082.8	-0.16125	0.198845	-0.814678	0.415256	1	4082.8	-0.0185472	0.198746	-0.0932431	0.92571	1	4082.8	0.0168935	0.19881	0.0848458	0.932384	1	4082.8	-0.0500192	0.210504	-0.189744	0.84951	1
ENSMUSG00000058407	Txndc9	thioredoxin domain containing 9 [Source:MGI Symbol;Acc:MGI:2138153]	3193.65	-0.127923	0.183899	-0.704295	0.481249	1	3193.65	-0.231545	0.183752	-1.27362	0.202799	1	3193.65	0.201556	0.183912	1.09343	0.274204	0.974971	3193.65	0.264223	0.197258	1.36555	0.172081	1
ENSMUSG00000026083	Eif5b	eukaryotic translation initiation factor 5B [Source:MGI Symbol;Acc:MGI:2441772]	3726.88	0.222305	0.182542	1.19409	0.232445	1	3726.88	-0.0280755	0.182496	-0.159882	0.872974	1	3726.88	0.012799	0.182612	0.0925633	0.926251	1	3726.88	-0.0171467	0.196011	-0.14997	0.880789	1
ENSMUSG00000026082	Rev1	REV1, DNA directed polymerase [Source:MGI Symbol;Acc:MGI:1929074]	903.743	0.242513	0.235904	1.20422	0.228504	1	903.743	0.0642039	0.235886	0.382377	0.702182	1	903.743	0.0771266	0.235908	0.392702	0.69454	1	903.743	0.213313	0.234325	1.04369	0.29663	1
ENSMUSG00000037138	Aff3	AF4/FMR2 family, member 3 [Source:MGI Symbol;Acc:MGI:106927]	1678.11	0.00462605	0.16592	0.025624	0.979557	1	1678.11	0.0432713	0.165573	0.260557	0.794434	1	1678.11	0.221185	0.16616	1.33506	0.181856	0.957279	1678.11	0.138449	0.180463	0.698162	0.485076	1
ENSMUSG00000085391	Gm16150	predicted gene 16150 [Source:MGI Symbol;Acc:MGI:3801827]	19.1276	-0.066426	0.101772	-0.690105	0.490128	1	19.1276	0.019511	0.102071	0.336465	0.73652	1	19.1276	0.0103035	0.101751	1.17722	0.239109	0.968908	19.1276	0.0313597	0.0925462	0.131304	0.895535	1
ENSMUSG00000085280	Gm16151	predicted gene 16151 [Source:MGI Symbol;Acc:MGI:3801826]	7.70915	0.0335985	0.0576132	0.559457	0.57585	1	7.70915	-0.00130578	0.0577235	-0.405488	0.685118	1	7.70915	-0.0231988	0.0576013	-0.575685	0.564828	1	7.70915	0.00392237	0.0523014	-0.208707	0.834677	1
ENSMUSG00000087131	Gm16152	predicted gene 16152 [Source:MGI Symbol;Acc:MGI:3802058]	17.7955	-0.0495711	0.100989	-0.430583	0.666772	1	17.7955	-0.107491	0.101219	-2.00811	0.0446311	0.924567	17.7955	0.0901822	0.100964	1.32718	0.184451	0.957279	17.7955	-0.00606655	0.0918322	0.308845	0.757439	1
ENSMUSG00000102984	Gm34727	predicted gene, 34727 [Source:MGI Symbol;Acc:MGI:5593886]	7.19122	0.0104951	0.0619962	0.111658	0.911095	1	7.19122	0.0012919	0.0621289	0.0115467	0.990787	1	7.19122	0.0267658	0.0619712	1.97942	0.0477682	0.817809	7.19122	0.0376588	0.0562724	0.999192	0.317701	1
ENSMUSG00000048814	Lonrf2	LON peptidase N-terminal domain and ring finger 2 [Source:MGI Symbol;Acc:MGI:1920209]	2847.53	-0.0671969	0.16498	-0.41031	0.681578	1	2847.53	-0.423277	0.164882	-2.56457	0.0103303	0.614637	2847.53	0.163983	0.165271	0.999276	0.317661	0.978144	2847.53	0.124888	0.179588	0.603653	0.546074	1
ENSMUSG00000026080	Chst10	carbohydrate sulfotransferase 10 [Source:MGI Symbol;Acc:MGI:2138283]	1845.06	-0.10633	0.1995	-0.550715	0.581829	1	1845.06	-0.0636968	0.19931	-0.336033	0.736846	1	1845.06	-0.219082	0.19954	-1.11017	0.266925	0.971321	1845.06	0.185489	0.211049	0.9692	0.332445	1
ENSMUSG00000026078	Pdcl3	phosducin-like 3 [Source:MGI Symbol;Acc:MGI:1916083]	1497.28	0.131581	0.193967	0.679927	0.496551	1	1497.28	0.0684062	0.193776	0.355624	0.722122	1	1497.28	0.0495785	0.193952	0.252882	0.80036	1	1497.28	0.0472708	0.206234	0.229807	0.818242	1
ENSMUSG00000103046	Gm37309	predicted gene, 37309 [Source:MGI Symbol;Acc:MGI:5610537]	15.0523	0.0109099	0.0610133	0.0836282	0.933352	1	15.0523	0.0060077	0.0610705	0.0822714	0.934431	1	15.0523	-0.0516196	0.0610048	-5.87786	4.15593e-09	3.44879e-06	15.0523	-0.0415946	0.0553865	-1.05329	0.292209	1
ENSMUSG00000026077	Npas2	neuronal PAS domain protein 2 [Source:MGI Symbol;Acc:MGI:109232]	842.133	0.17597	0.199035	0.8819	0.377831	1	842.133	0.110222	0.198748	0.550726	0.581822	1	842.133	-0.196641	0.199166	-0.990334	0.322011	0.980477	842.133	-0.184164	0.210745	-0.872567	0.382899	1
ENSMUSG00000092563	Gm3617	predicted gene 3617 [Source:MGI Symbol;Acc:MGI:3781793]	27.2644	0.0452164	0.0970944	1.17057	0.241772	1	27.2644	0.0576687	0.0972227	1.21787	0.223272	1	27.2644	-0.0904694	0.0970981	-0.652144	0.514308	1	27.2644	-0.0931954	0.0882966	-0.670639	0.502451	1
ENSMUSG00000073702	Rpl31	ribosomal protein L31 [Source:MGI Symbol;Acc:MGI:2149632]	3499.2	0.0179645	0.192152	0.0808971	0.935524	1	3499.2	-0.0288574	0.192073	-0.175514	0.860676	1	3499.2	0.0652674	0.192124	0.337854	0.735473	1	3499.2	-0.0140628	0.204664	-0.0721019	0.942521	1
ENSMUSG00000003134	Tbc1d8	TBC1 domain family, member 8 [Source:MGI Symbol;Acc:MGI:1927225]	294.562	0.421934	0.230038	2.11905	0.0340865	1	294.562	0.325261	0.230147	1.58119	0.113834	1	294.562	0.267075	0.230038	1.24943	0.211507	0.964035	294.562	0.0599381	0.221097	0.391511	0.69542	1
ENSMUSG00000003135	Cnot11	CCR4-NOT transcription complex, subunit 11 [Source:MGI Symbol;Acc:MGI:106580]	980.092	-0.349263	0.23275	-1.58378	0.113244	1	980.092	0.026792	0.232651	0.124869	0.900628	1	980.092	-0.0847354	0.23276	-0.355617	0.722127	1	980.092	-0.120647	0.234436	-0.492274	0.622526	1
ENSMUSG00000085894	Gm15832	predicted gene 15832 [Source:MGI Symbol;Acc:MGI:3834078]	42.5211	-0.0299189	0.156513	-0.262386	0.793024	1	42.5211	0.0431842	0.156859	-0.012961	0.989659	1	42.5211	-0.0316502	0.15664	-0.192868	0.847063	1	42.5211	-0.139011	0.143773	-0.865953	0.386516	1
ENSMUSG00000048234	Rnf149	ring finger protein 149 [Source:MGI Symbol;Acc:MGI:2677438]	1024.86	0.286829	0.192646	1.49446	0.135054	1	1024.86	0.190157	0.192357	0.996139	0.319183	1	1024.86	-0.0780893	0.192491	-0.403266	0.686753	1	1024.86	-0.0475072	0.204898	-0.174449	0.861512	1
ENSMUSG00000050967	Creg2	cellular repressor of E1A-stimulated genes 2 [Source:MGI Symbol;Acc:MGI:1928333]	3205.64	0.262711	0.166755	1.57111	0.116157	1	3205.64	0.144891	0.166627	0.868996	0.384849	1	3205.64	0.0202741	0.16684	0.119146	0.90516	1	3205.64	-0.00189966	0.181122	-0.0507552	0.959521	1
ENSMUSG00000097083	D930019O06Rik	RIKEN cDNA D930019O06 [Source:MGI Symbol;Acc:MGI:3043219]	273.93	0.28917	0.225846	1.20882	0.226733	1	273.93	-0.0409711	0.225895	-0.157161	0.875118	1	273.93	0.214582	0.225777	0.958254	0.337935	0.980477	273.93	0.0872444	0.215592	0.273448	0.784509	1
ENSMUSG00000057173	Rfx8	regulatory factor X 8 [Source:MGI Symbol;Acc:MGI:3588206]	17.1779	0.0274266	0.0835605	0.672713	0.50113	1	17.1779	0.014858	0.0837039	0.792733	0.427934	1	17.1779	-0.0108487	0.0835505	-0.321854	0.747563	1	17.1779	-0.017342	0.075912	-0.023373	0.981353	1
ENSMUSG00000026074	Map4k4	mitogen-activated protein kinase kinase kinase kinase 4 [Source:MGI Symbol;Acc:MGI:1349394]	1239.3	0.128011	0.220129	0.578355	0.563024	1	1239.3	0.0532235	0.220039	0.236664	0.812917	1	1239.3	0.0914176	0.220143	0.414846	0.678254	1	1239.3	0.0113747	0.227324	0.0176776	0.985896	1
ENSMUSG00000102985	4930456G14Rik	RIKEN cDNA 4930456G14 gene [Source:MGI Symbol;Acc:MGI:1921928]	12.7358	-0.0176247	0.0676028	-1.83843	0.065999	1	12.7358	0.0186003	0.0677001	-0.308873	0.757418	1	12.7358	-0.0555806	0.0676023	-0.352125	0.724745	1	12.7358	-0.0740406	0.0613907	-1.31104	0.189845	1
ENSMUSG00000026073	Il1r2	interleukin 1 receptor, type II [Source:MGI Symbol;Acc:MGI:96546]	4.50462	-0.0284437	0.0548664	-1.12642	0.259986	1	4.50462	0.00910885	0.0550134	0.0289688	0.976889	1	4.50462	-0.000788893	0.0548442	0.260779	0.794263	1	4.50462	0.0323958	0.0498007	0.889676	0.37364	1
ENSMUSG00000097899	Gm16894	predicted gene, 16894 [Source:MGI Symbol;Acc:MGI:4439818]	141.63	0.0695408	0.234449	0.260122	0.79477	1	141.63	0.0743601	0.234565	0.301604	0.762954	1	141.63	-0.378578	0.234422	-1.61177	0.107012	0.930829	141.63	-0.158909	0.22806	-0.545802	0.585202	1
ENSMUSG00000026072	Il1r1	interleukin 1 receptor, type I [Source:MGI Symbol;Acc:MGI:96545]	127.049	0.0960713	0.186092	0.605301	0.544979	1	127.049	0.243114	0.186355	1.22531	0.220459	1	127.049	0.174664	0.186108	1.54851	0.121499	0.941186	127.049	0.077689	0.172443	0.796812	0.42556	1
ENSMUSG00000070942	Il1rl2	interleukin 1 receptor-like 2 [Source:MGI Symbol;Acc:MGI:1913107]	35.3353	0.00515105	0.0808531	-0.347608	0.728135	1	35.3353	-0.0219045	0.0809107	-1.15013	0.250089	1	35.3353	0.0236731	0.0808368	0.751798	0.452173	0.997723	35.3353	0.0491969	0.0734319	0.964707	0.334692	1
ENSMUSG00000026065	Slc9a4	solute carrier family 9 (sodium/hydrogen exchanger), member 4 [Source:MGI Symbol;Acc:MGI:105074]	145.517	-0.00464584	0.223425	-0.150283	0.880542	1	145.517	-0.365964	0.223545	-1.72131	0.0851937	1	145.517	0.0701554	0.223162	0.30222	0.762484	1	145.517	-0.00362093	0.212402	-0.398593	0.690193	1
ENSMUSG00000026062	Slc9a2	solute carrier family 9 (sodium/hydrogen exchanger), member 2 [Source:MGI Symbol;Acc:MGI:105075]	526.284	-0.240652	0.234614	-1.04797	0.29465	1	526.284	0.15352	0.234526	0.629221	0.529204	1	526.284	-0.130027	0.234586	-0.541986	0.587828	1	526.284	-0.372216	0.234753	-1.60192	0.109173	1
ENSMUSG00000041945	Mfsd9	major facilitator superfamily domain containing 9 [Source:MGI Symbol;Acc:MGI:2443548]	13.6715	0.0514986	0.101067	1.9178	0.0551362	1	13.6715	-0.040391	0.101378	-0.447845	0.654265	1	13.6715	-0.0335884	0.101006	-0.247986	0.804145	1	13.6715	-0.0728159	0.0918638	-1.48015	0.138832	1
ENSMUSG00000079588	Tmem182	transmembrane protein 182 [Source:MGI Symbol;Acc:MGI:1923725]	8.59815	0.030211	0.0577719	-0.232824	0.815898	1	8.59815	0.0155871	0.0578588	1.13942	0.254527	1	8.59815	-0.0016587	0.0577605	-0.902136	0.366985	0.985306	8.59815	-0.0125164	0.0524361	0.161714	0.871531	1
ENSMUSG00000101299	Gm28175	predicted gene 28175 [Source:MGI Symbol;Acc:MGI:5578881]	168.373	-0.269826	0.212667	-1.44746	0.147768	1	168.373	-0.0561571	0.212903	-0.276101	0.782471	1	168.373	0.115878	0.212662	0.616537	0.53754	1	168.373	-0.0110204	0.200226	-0.0105999	0.991543	1
ENSMUSG00000060424	Pantr1	POU domain, class 3, transcription factor 3 adjacent noncoding transcript 1 [Source:MGI Symbol;Acc:MGI:1913547]	11709.1	0.0446312	0.233284	0.161631	0.871597	1	11709.1	-0.112118	0.233285	-0.520527	0.602696	1	11709.1	0.14385	0.233283	0.626908	0.53072	1	11709.1	-0.0814205	0.225925	-0.560275	0.575292	1
ENSMUSG00000093436	Gm20646	predicted gene 20646 [Source:MGI Symbol;Acc:MGI:5313093]	231.707	-0.00760012	0.236095	-0.0222388	0.982257	1	231.707	0.186138	0.236139	0.796594	0.425687	1	231.707	0.182636	0.236114	0.750961	0.452676	0.997723	231.707	-0.259561	0.23166	-1.26873	0.204539	1
ENSMUSG00000045515	Pou3f3	POU domain, class 3, transcription factor 3 [Source:MGI Symbol;Acc:MGI:102564]	2099.26	0.243759	0.191803	1.26665	0.205281	1	2099.26	0.0614805	0.191723	0.317211	0.751083	1	2099.26	0.175328	0.191929	0.93949	0.347479	0.982209	2099.26	0.0347303	0.20445	0.0769202	0.938687	1
ENSMUSG00000097063	Pantr2	POU domain, class 3, transcription factor 3 adjacent noncoding transcript 2 [Source:MGI Symbol;Acc:MGI:1913870]	88.4472	0.106553	0.193196	0.211312	0.832644	1	88.4472	0.068124	0.19342	0.130269	0.896353	1	88.4472	0.32704	0.193136	1.65324	0.098282	0.917122	88.4472	0.00318692	0.179592	-0.355288	0.722374	1
ENSMUSG00000099784	Dalir	DNMT1 associated long intergenic non-coding RNA [Source:MGI Symbol;Acc:MGI:5579231]	66.137	0.63024	0.183553	3.9572	7.58342e-05	0.01818	66.137	0.157388	0.183658	1.88284	0.0597226	0.97524	66.137	0.00710886	0.183364	0.142823	0.88643	1	66.137	0.104005	0.169867	0.915647	0.359852	1
ENSMUSG00000060679	Mrps9	mitochondrial ribosomal protein S9 [Source:MGI Symbol;Acc:MGI:1916777]	1724.15	-0.0985967	0.193803	-0.508497	0.611105	1	1724.15	0.0375825	0.193565	0.194004	0.846172	1	1724.15	0.0369853	0.193767	0.189375	0.849799	1	1724.15	0.00443824	0.206105	0.0375563	0.970041	1
ENSMUSG00000041907	Gpr45	G protein-coupled receptor 45 [Source:MGI Symbol;Acc:MGI:2135882]	627.245	-0.180094	0.233403	-0.70992	0.477754	1	627.245	-0.045245	0.233332	-0.181784	0.855752	1	627.245	-0.104967	0.2334	-0.469194	0.638931	1	627.245	-0.258711	0.234617	-1.24301	0.213862	1
ENSMUSG00000070939	Tgfbrap1	transforming growth factor, beta receptor associated protein 1 [Source:MGI Symbol;Acc:MGI:2447427]	1032.39	-0.176792	0.187064	-0.944199	0.345068	1	1032.39	-0.12509	0.186615	-0.663513	0.507002	1	1032.39	0.11412	0.18712	0.605572	0.544799	1	1032.39	0.269467	0.200093	1.36654	0.171771	1
ENSMUSG00000041878	8430432A02Rik	RIKEN cDNA 8430432A02 gene [Source:MGI Symbol;Acc:MGI:1918774]	24.9381	0.00972593	0.0961729	0.376346	0.706659	1	24.9381	0.0153051	0.0963231	0.291645	0.770558	1	24.9381	-0.0564407	0.0961876	-0.120427	0.904145	1	24.9381	-0.0902419	0.0874485	-1.11313	0.265651	1
ENSMUSG00000010290	AI597479	expressed sequence AI597479 [Source:MGI Symbol;Acc:MGI:2138299]	2277.01	0.0483713	0.230627	0.20884	0.834573	1	2277.01	-0.146871	0.230604	-0.652059	0.514363	1	2277.01	-0.075572	0.230628	-0.322934	0.746745	1	2277.01	-0.0932424	0.233628	-0.365333	0.714863	1
ENSMUSG00000008136	Fhl2	four and a half LIM domains 2 [Source:MGI Symbol;Acc:MGI:1338762]	5953.32	0.274591	0.187347	1.47397	0.140491	1	5953.32	0.176347	0.187296	0.948446	0.342902	1	5953.32	-0.0149354	0.187329	-0.0758711	0.939522	1	5953.32	-0.156516	0.200387	-0.766187	0.443565	1
ENSMUSG00000066877	Nck2	non-catalytic region of tyrosine kinase adaptor protein 2 [Source:MGI Symbol;Acc:MGI:1306821]	2641.56	0.257048	0.210038	1.22904	0.219056	1	2641.56	0.205733	0.209954	0.980498	0.32684	1	2641.56	0.031915	0.210027	0.154076	0.877549	1	2641.56	0.0345203	0.21976	0.191068	0.848473	1
ENSMUSG00000103945	Gm38228	predicted gene, 38228 [Source:MGI Symbol;Acc:MGI:5611456]	36.4589	0.126635	0.11551	1.3349	0.181909	1	36.4589	-0.00947857	0.11563	0.377321	0.705935	1	36.4589	-0.0369522	0.115459	-0.314211	0.753361	1	36.4589	-0.0141109	0.105172	0.228766	0.819051	1
ENSMUSG00000026051	Ecrg4	ECRG4 augurin precursor [Source:MGI Symbol;Acc:MGI:1926146]	124.235	0.195701	0.144561	1.30089	0.193296	1	124.235	0.192422	0.144641	1.57187	0.11598	1	124.235	-0.0763903	0.1445	-1.17234	0.241062	0.968908	124.235	-0.0113238	0.132231	-0.706891	0.479634	1
ENSMUSG00000100764	Gm29155	predicted gene 29155 [Source:MGI Symbol;Acc:MGI:5579861]	4.78711	0.0265156	0.0737811	1.06638	0.286253	1	4.78711	0.0873567	0.074113	1.97322	0.0484702	0.939778	4.78711	-0.0205	0.073742	-0.484671	0.62791	1	4.78711	0.00363346	0.0670201	-0.0826108	0.934161	1
ENSMUSG00000100480	Gm29156	predicted gene 29156 [Source:MGI Symbol;Acc:MGI:5579862]	12.021	-0.0634982	0.0913328	-2.08482	0.037086	1	12.021	-0.000550272	0.0916169	0.0610617	0.95131	1	12.021	0.00224445	0.0913133	-0.41301	0.679599	1	12.021	0.0811769	0.083032	0.600707	0.548035	1
ENSMUSG00000057363	Uxs1	UDP-glucuronate decarboxylase 1 [Source:MGI Symbol;Acc:MGI:1915133]	994.029	0.0283041	0.183912	0.154686	0.877069	1	994.029	-0.0705846	0.183605	-0.388717	0.697486	1	994.029	0.322489	0.184213	1.75391	0.0794455	0.888766	994.029	0.252887	0.197359	1.18993	0.234074	1
ENSMUSG00000090243	Gm16103	predicted gene 16103 [Source:MGI Symbol;Acc:MGI:3802086]	9.58039	0.156182	0.0996301	2.07186	0.0382781	1	9.58039	0.114139	0.0999795	2.1551	0.031154	0.887115	9.58039	-0.0121593	0.0994575	-0.12017	0.904348	1	9.58039	0.0570188	0.0906056	0.566469	0.571075	1
ENSMUSG00000100701	Gm19587	predicted gene, 19587 [Source:MGI Symbol;Acc:MGI:5011772]	13.0966	0.0283011	0.15181	0.198878	0.842358	1	13.0966	0.073175	0.15303	0.389646	0.696798	1	13.0966	-0.0666418	0.151667	-0.425718	0.670314	1	13.0966	-0.0143633	0.139023	0.2827	0.777407	1
ENSMUSG00000041763	Tpp2	tripeptidyl peptidase II [Source:MGI Symbol;Acc:MGI:102724]	1953.56	-0.277509	0.224363	-1.24484	0.213189	1	1953.56	-0.164344	0.224271	-0.736652	0.461334	1	1953.56	0.189139	0.224389	0.85721	0.391329	0.987751	1953.56	0.242856	0.230169	0.989978	0.322185	1
ENSMUSG00000047343	Mettl21c	methyltransferase like 21C [Source:MGI Symbol;Acc:MGI:3611450]	26.9099	0.0929082	0.102536	0.960972	0.336566	1	26.9099	-0.000196354	0.102691	0.681063	0.495832	1	26.9099	0.0475584	0.102509	1.98626	0.0470048	0.817809	26.9099	0.0132544	0.0932475	0.806327	0.420054	1
ENSMUSG00000091844	Gm8251	predicted gene 8251 [Source:MGI Symbol;Acc:MGI:3647616]	109.411	-0.0353724	0.0880686	-0.803226	0.421844	1	109.411	-0.0287501	0.088092	-0.412116	0.680255	1	109.411	0.0637962	0.0880674	0.490096	0.624066	1	109.411	0.0143222	0.0800225	0.522318	0.601449	1
ENSMUSG00000026049	Tex30	testis expressed 30 [Source:MGI Symbol;Acc:MGI:1922873]	1011.28	0.124597	0.208382	0.598697	0.549375	1	1011.28	-0.0105942	0.208227	-0.050778	0.959502	1	1011.28	0.453654	0.208431	2.1784	0.0293763	0.721165	1011.28	0.452366	0.218429	1.99833	0.0456808	0.97124
ENSMUSG00000026047	Poglut2	protein O-glucosyltransferase 2 [Source:MGI Symbol;Acc:MGI:1919300]	76.2696	-0.0169792	0.1492	-0.135793	0.891985	1	76.2696	-0.00307033	0.14937	0.0835334	0.933427	1	76.2696	0.0450167	0.149211	0.374861	0.707764	1	76.2696	-0.00597677	0.136638	0.131673	0.895243	1
ENSMUSG00000041684	Bivm	basic, immunoglobulin-like variable motif containing [Source:MGI Symbol;Acc:MGI:2179809]	712.887	-0.203659	0.229253	-0.86255	0.388385	1	712.887	-0.760665	0.229214	-3.3845	0.000713077	0.113128	712.887	-0.124809	0.229331	-0.566428	0.571103	1	712.887	0.0566276	0.233004	0.306538	0.759195	1
ENSMUSG00000026048	Ercc5	excision repair cross-complementing rodent repair deficiency, complementation group 5 [Source:MGI Symbol;Acc:MGI:103582]	913.908	0.493615	0.202372	2.43563	0.0148659	0.983882	913.908	0.435756	0.202129	2.15855	0.0308848	0.887115	913.908	-0.0678625	0.20256	-0.33632	0.73663	1	913.908	-0.0242833	0.213607	-0.162727	0.870734	1
ENSMUSG00000089703	Gm15833	predicted gene 15833 [Source:MGI Symbol;Acc:MGI:3801794]	6.66635	0.0550677	0.0453432	1.4977	0.134211	1	6.66635	0.0203916	0.0453944	0.878898	0.379456	1	6.66635	0.00121016	0.0453305	0.18941	0.849771	1	6.66635	0	0.0411473	0	1	1
ENSMUSG00000056870	Gulp1	GULP, engulfment adaptor PTB domain containing 1 [Source:MGI Symbol;Acc:MGI:1920407]	29.0016	-0.145389	0.123569	-0.896867	0.36979	1	29.0016	-0.0539367	0.123961	0.393118	0.694232	1	29.0016	0.108055	0.123548	1.71613	0.0861386	0.900253	29.0016	-0.0312152	0.112578	-2.145	0.0319527	0.912997
ENSMUSG00000026043	Col3a1	collagen, type III, alpha 1 [Source:MGI Symbol;Acc:MGI:88453]	25.059	-0.00601051	0.0793598	-0.0973288	0.922465	1	25.059	0.0215823	0.0794416	0.118644	0.905557	1	25.059	0.0188965	0.0793486	2.1582	0.0309125	0.731726	25.059	0.00630253	0.0720734	1.66582	0.09575	1
ENSMUSG00000026042	Col5a2	collagen, type V, alpha 2 [Source:MGI Symbol;Acc:MGI:88458]	133.561	-0.126823	0.166623	-0.629679	0.528904	1	133.561	-0.176473	0.166754	-1.00722	0.313828	1	133.561	0.0318399	0.166564	0.141371	0.887577	1	133.561	-0.0714456	0.153218	-1.43098	0.152437	1
ENSMUSG00000025995	Wdr75	WD repeat domain 75 [Source:MGI Symbol;Acc:MGI:1920924]	1094.06	0.0170217	0.223242	0.0797992	0.936397	1	1094.06	-0.171142	0.22315	-0.777292	0.436986	1	1094.06	-0.123733	0.223241	-0.561809	0.574246	1	1094.06	-0.170609	0.229423	-0.713848	0.475321	1
ENSMUSG00000084817	Gm5526	predicted pseudogene 5526 [Source:MGI Symbol;Acc:MGI:3643066]	151.834	0.0817226	0.235075	0.351578	0.725154	1	151.834	-0.0495728	0.234976	-0.203629	0.838644	1	151.834	0.0793876	0.235189	0.350629	0.725867	1	151.834	-0.0720103	0.234819	-0.479619	0.631499	1
ENSMUSG00000025993	Slc40a1	solute carrier family 40 (iron-regulated transporter), member 1 [Source:MGI Symbol;Acc:MGI:1315204]	239.092	-0.224221	0.201916	-1.52946	0.12615	1	239.092	0.0332608	0.202131	-0.0877361	0.930086	1	239.092	0.0144339	0.201912	0.136627	0.891325	1	239.092	0.106106	0.188683	0.559889	0.575555	1
ENSMUSG00000041144	Dnah7b	dynein, axonemal, heavy chain 7B [Source:MGI Symbol;Acc:MGI:2684953]	49.1547	-0.0339067	0.109691	-0.493771	0.621468	1	49.1547	-0.014199	0.109798	-0.170931	0.864278	1	49.1547	-0.217915	0.109704	-2.14549	0.0319136	0.733298	49.1547	-0.223899	0.0998635	-3.27702	0.00104909	0.125057
ENSMUSG00000101337	Dnah7c	dynein, axonemal, heavy chain 7C [Source:MGI Symbol;Acc:MGI:3639762]	73.8392	-0.530011	0.194438	-2.20663	0.0273402	1	73.8392	-0.450738	0.194822	-1.83238	0.0668955	1	73.8392	0.0560965	0.194143	0.419829	0.67461	1	73.8392	0.073129	0.180857	0.284929	0.775699	1
ENSMUSG00000025986	Slc39a10	solute carrier family 39 (zinc transporter), member 10 [Source:MGI Symbol;Acc:MGI:1914515]	1947.16	-0.0283781	0.175627	-0.162384	0.871003	1	1947.16	-0.204092	0.17537	-1.16099	0.245645	1	1947.16	0.196429	0.175938	1.1149	0.264895	0.971268	1947.16	0.43081	0.189771	2.21942	0.026458	0.847491
ENSMUSG00000100213	Gm28151	predicted gene 28151 [Source:MGI Symbol;Acc:MGI:5578857]	94.0928	-0.177986	0.157195	-0.592917	0.553237	1	94.0928	-0.277549	0.157317	-1.69198	0.0906501	1	94.0928	0.129413	0.157115	0.537451	0.590956	1	94.0928	-0.0169677	0.144205	-0.835419	0.403482	1
ENSMUSG00000026109	Tmeff2	transmembrane protein with EGF-like and two follistatin-like domains 2 [Source:MGI Symbol;Acc:MGI:1861735]	3824.56	-0.167017	0.183029	-0.905751	0.365068	1	3824.56	0.0207711	0.182857	0.118522	0.905654	1	3824.56	0.319182	0.183029	1.74958	0.0801908	0.890018	3824.56	0.0972004	0.196491	0.455711	0.648598	1
ENSMUSG00000101242	Gm28319	predicted gene 28319 [Source:MGI Symbol;Acc:MGI:5579025]	5.91085	-0.0545477	0.056765	-1.51628	0.129447	1	5.91085	-0.0239781	0.0568973	-0.358362	0.720072	1	5.91085	0.0287207	0.0567464	0.922823	0.356099	0.982944	5.91085	0.00339516	0.0515178	-0.456265	0.6482	1
ENSMUSG00000099924	Gm28320	predicted gene 28320 [Source:MGI Symbol;Acc:MGI:5579026]	72.0141	-0.122881	0.161386	-0.595022	0.551829	1	72.0141	-0.155004	0.161603	-0.955117	0.339518	1	72.0141	-0.0713597	0.161354	-0.546369	0.584812	1	72.0141	-0.153244	0.148221	-1.43813	0.150396	1
ENSMUSG00000099625	Gm29325	predicted gene 29325 [Source:MGI Symbol;Acc:MGI:5580031]	29.7027	-0.00753018	0.0872038	0.0640945	0.948895	1	29.7027	-0.0311515	0.0872853	-0.853975	0.393119	1	29.7027	-0.0629237	0.0871987	-0.559413	0.57588	1	29.7027	-0.0181003	0.0792498	0.0125205	0.99001	1
ENSMUSG00000101799	9330175M20Rik	RIKEN cDNA 9330175M20 gene [Source:MGI Symbol;Acc:MGI:3045285]	18.6196	-0.0153986	0.116873	-0.267745	0.788896	1	18.6196	0.0382212	0.117229	0.342644	0.731867	1	18.6196	0.131999	0.116867	1.67317	0.0942947	0.911515	18.6196	-0.0206501	0.10643	-0.461197	0.644657	1
ENSMUSG00000045954	Cavin2	caveolae associated 2 [Source:MGI Symbol;Acc:MGI:99513]	104.719	-0.165861	0.230094	-0.729705	0.46557	1	104.719	-0.319211	0.230381	-1.48352	0.137935	1	104.719	0.549088	0.230012	2.36812	0.0178786	0.605	104.719	0.267012	0.22114	1.15247	0.249129	1
ENSMUSG00000026107	Nabp1	nucleic acid binding protein 1 [Source:MGI Symbol;Acc:MGI:1923258]	269.315	0.192453	0.222846	1.06505	0.286854	1	269.315	-0.118803	0.222957	-0.662612	0.507579	1	269.315	0.092195	0.222805	0.500134	0.616981	1	269.315	0.147147	0.211952	0.870886	0.383817	1
ENSMUSG00000099413	Gm17767	predicted gene, 17767 [Source:MGI Symbol;Acc:MGI:5009931]	6.32422	-0.02271	0.090953	-0.191546	0.848098	1	6.32422	-0.0467246	0.0913808	-0.335531	0.737224	1	6.32422	0.0198388	0.0907695	1.27444	0.202509	0.964035	6.32422	0.119525	0.082645	2.13573	0.0327011	0.912997
ENSMUSG00000018417	Myo1b	myosin IB [Source:MGI Symbol;Acc:MGI:107752]	429.693	0.190433	0.234865	0.736736	0.461283	1	429.693	0.20138	0.234908	0.799442	0.424034	1	429.693	-0.451882	0.23484	-2.17706	0.029476	0.721165	429.693	-0.219182	0.228691	-1.09442	0.273769	1
ENSMUSG00000062939	Stat4	signal transducer and activator of transcription 4 [Source:MGI Symbol;Acc:MGI:103062]	8.14687	0.0101102	0.0718569	0.050809	0.959478	1	8.14687	0.0449409	0.0720488	0.334628	0.737905	1	8.14687	0.0101344	0.0718318	0.60205	0.547141	1	8.14687	0.0455337	0.0652584	1.32112	0.18646	1
ENSMUSG00000109599	Gm31812	predicted gene, 31812 [Source:MGI Symbol;Acc:MGI:5590971]	20.1172	0.00690546	0.0973566	0.0071056	0.994331	1	20.1172	-0.00673988	0.0975495	-0.313762	0.753702	1	20.1172	-0.0264251	0.0973329	-0.543431	0.586833	1	20.1172	0.00664385	0.0885126	0.220201	0.825714	1
ENSMUSG00000026104	Stat1	signal transducer and activator of transcription 1 [Source:MGI Symbol;Acc:MGI:103063]	151.57	0.0295073	0.201704	0.291412	0.770736	1	151.57	0.26639	0.201993	1.60206	0.109141	1	151.57	0.121288	0.201813	0.704459	0.481147	1	151.57	0.0412704	0.18857	0.403545	0.686547	1
ENSMUSG00000026103	Gls	glutaminase [Source:MGI Symbol;Acc:MGI:95752]	8298.34	-0.212261	0.159598	-1.33207	0.182836	1	8298.34	-0.328895	0.159539	-2.06901	0.0385456	0.902627	8298.34	-0.0216993	0.159648	-0.126232	0.899548	1	8298.34	-0.1053	0.174152	-0.654467	0.512811	1
ENSMUSG00000002881	Nab1	Ngfi-A binding protein 1 [Source:MGI Symbol;Acc:MGI:107564]	946.724	0.15229	0.220697	0.667972	0.504151	1	946.724	-0.0624121	0.220599	-0.286035	0.774851	1	946.724	-0.0594653	0.22075	-0.253956	0.79953	1	946.724	-0.118503	0.227738	-0.562277	0.573928	1
ENSMUSG00000101501	Rps27a-ps1	ribosomal protein S27A, pseudogene 1 [Source:MGI Symbol;Acc:MGI:3781839]	11.1131	0.0377148	0.067921	-0.81125	0.417222	1	11.1131	-0.046268	0.0680148	-2.23197	0.0256167	0.837591	11.1131	-0.0117533	0.0678843	-1.24427	0.213402	0.964035	11.1131	0.0179523	0.0616549	-0.610958	0.541227	1
ENSMUSG00000100007	Gm5527	predicted gene 5527 [Source:MGI Symbol;Acc:MGI:3646585]	4.40424	0.0433872	0.0860039	0.465664	0.641456	1	4.40424	0.0264089	0.0866104	0.360101	0.718772	1	4.40424	0.0174076	0.0858307	0.556302	0.578004	1	4.40424	0.00674431	0.0780863	-0.20595	0.83683	1
ENSMUSG00000043015	Nemp2	nuclear envelope integral membrane protein 2 [Source:MGI Symbol;Acc:MGI:2444113]	115.694	-0.150853	0.16874	-0.796195	0.425919	1	115.694	-0.157984	0.16888	-1.07029	0.284489	1	115.694	0.00991098	0.168729	0.217171	0.828075	1	115.694	-0.0718725	0.155353	-0.377664	0.705681	1
ENSMUSG00000103630	Gm37242	predicted gene, 37242 [Source:MGI Symbol;Acc:MGI:5610470]	6.44683	0.00683881	0.0571266	0.271064	0.786341	1	6.44683	-0.00195913	0.0572508	0.219832	0.826002	1	6.44683	0.0100713	0.0571196	0.330865	0.740747	1	6.44683	-0.0210017	0.0518514	-0.03186	0.974584	1
ENSMUSG00000041439	Mfsd6	major facilitator superfamily domain containing 6 [Source:MGI Symbol;Acc:MGI:1922925]	1896.62	0.143266	0.214629	0.658795	0.510027	1	1896.62	0.172923	0.214543	0.791463	0.428674	1	1896.62	-0.267319	0.214666	-1.23403	0.217193	0.964035	1896.62	-0.305294	0.223338	-1.38657	0.165573	1
ENSMUSG00000026102	Inpp1	inositol polyphosphate-1-phosphatase [Source:MGI Symbol;Acc:MGI:104848]	808.896	-0.0724671	0.213878	-0.343931	0.730898	1	808.896	-0.186043	0.213631	-0.903124	0.36646	1	808.896	-0.187421	0.213987	-0.888698	0.374166	0.985306	808.896	0.0762494	0.22278	0.415912	0.677474	1
ENSMUSG00000041426	Hibch	3-hydroxyisobutyryl-Coenzyme A hydrolase [Source:MGI Symbol;Acc:MGI:1923792]	448.572	0.0134347	0.236281	0.0489824	0.960933	1	448.572	0.0190328	0.23629	0.0565238	0.954925	1	448.572	0.11697	0.236271	0.506624	0.612418	1	448.572	0.0981551	0.232439	0.265113	0.790922	1
ENSMUSG00000043629	1700019D03Rik	RIKEN cDNA 1700019D03 gene [Source:MGI Symbol;Acc:MGI:1914330]	396.812	-0.229789	0.213036	-1.28306	0.199472	1	396.812	-0.0426892	0.213134	-0.186847	0.85178	1	396.812	-0.118294	0.213047	-0.567441	0.570414	1	396.812	0.057442	0.200701	0.410915	0.681135	1
ENSMUSG00000026100	Mstn	myostatin [Source:MGI Symbol;Acc:MGI:95691]	7.33551	0.000458964	0.0613593	0.712799	0.47597	1	7.33551	0.00438755	0.0614872	-0.02219	0.982296	1	7.33551	-0.0156078	0.0613353	-1.03236	0.301903	0.977156	7.33551	0.0209715	0.0556933	0.465863	0.641313	1
ENSMUSG00000026098	Pms1	PMS1 homolog 1, mismatch repair system component [Source:MGI Symbol;Acc:MGI:1202302]	103.823	0.028977	0.177752	0.12291	0.902179	1	103.823	-0.00173488	0.17804	0.331747	0.74008	1	103.823	0.0667647	0.177742	0.670725	0.502396	1	103.823	0.0423902	0.164125	0.693964	0.487705	1
ENSMUSG00000026097	Ormdl1	ORM1-like 1 (S. cerevisiae) [Source:MGI Symbol;Acc:MGI:2181669]	298.486	-0.294584	0.234475	-1.29575	0.195061	1	298.486	-0.218012	0.234547	-0.941621	0.346387	1	298.486	0.227122	0.234484	0.953496	0.340339	0.980882	298.486	0.164331	0.228069	0.672323	0.501378	1
ENSMUSG00000100679	Gm28778	predicted gene 28778 [Source:MGI Symbol;Acc:MGI:5579484]	4.37848	-0.0547593	0.0452808	-1.30547	0.191732	1	4.37848	-0.0444776	0.045363	-0.786714	0.431449	1	4.37848	0.00023626	0.0452639	0.379155	0.704573	1	4.37848	-0.00106627	0.0410919	-0.491949	0.622755	1
ENSMUSG00000026096	Osgepl1	O-sialoglycoprotein endopeptidase-like 1 [Source:MGI Symbol;Acc:MGI:1919335]	562.109	-0.430829	0.236268	-1.9042	0.0568847	1	562.109	-0.146846	0.236253	-0.586492	0.557545	1	562.109	0.099878	0.236271	0.458829	0.646357	1	562.109	0.171565	0.233653	0.796798	0.425568	1
ENSMUSG00000099913	Gm28551	predicted gene 28551 [Source:MGI Symbol;Acc:MGI:5579257]	6.0141	0.0247239	0.0734625	0.475135	0.634691	1	6.0141	-0.0171703	0.0737234	0.255755	0.79814	1	6.0141	0.024012	0.0734275	0.555267	0.578712	1	6.0141	-0.025817	0.0666912	-1.28075	0.20028	1
ENSMUSG00000026095	Asnsd1	asparagine synthetase domain containing 1 [Source:MGI Symbol;Acc:MGI:1917646]	358.765	0.348066	0.229527	1.54248	0.122958	1	358.765	-0.0993343	0.229463	-0.426445	0.669783	1	358.765	0.149716	0.229495	0.663365	0.507097	1	358.765	0.0449491	0.233116	0.195599	0.844924	1
ENSMUSG00000096141	Dnah7a	dynein, axonemal, heavy chain 7A [Source:MGI Symbol;Acc:MGI:2685838]	123.322	-0.0963798	0.200403	-0.390202	0.696387	1	123.322	-0.39567	0.200538	-2.14973	0.0315769	0.887115	123.322	-0.0322356	0.20018	-0.165716	0.86838	1	123.322	0.159274	0.186976	0.926372	0.354253	1
ENSMUSG00000026094	Stk17b	serine/threonine kinase 17b (apoptosis-inducing) [Source:MGI Symbol;Acc:MGI:2138162]	189.71	-0.016879	0.193948	-0.0229601	0.981682	1	189.71	-0.0607952	0.194069	-0.320561	0.748543	1	189.71	-0.0284582	0.193893	-0.330224	0.741231	1	189.71	-0.0600546	0.18037	-0.651682	0.514606	1
ENSMUSG00000042807	Hecw2	HECT, C2 and WW domain containing E3 ubiquitin protein ligase 2 [Source:MGI Symbol;Acc:MGI:2685817]	682.269	-0.186237	0.227147	-0.82625	0.408663	1	682.269	-0.0270628	0.226961	-0.1279	0.898228	1	682.269	0.0492575	0.227183	0.206956	0.836044	1	682.269	-0.0245507	0.231864	-0.174731	0.861291	1
ENSMUSG00000102868	Gm37633	predicted gene, 37633 [Source:MGI Symbol;Acc:MGI:5610861]	12.7182	-0.0240559	0.0796187	-0.604495	0.545514	1	12.7182	-0.0252044	0.0797799	-1.26476	0.205958	1	12.7182	0.168787	0.0796181	2.54187	0.0110261	0.501934	12.7182	0.0551419	0.0723308	1.23286	0.217627	1
ENSMUSG00000025983	Ccdc150	coiled-coil domain containing 150 [Source:MGI Symbol;Acc:MGI:1925266]	16.7203	0.00337568	0.0857495	0.255929	0.798006	1	16.7203	0.000673875	0.0858918	0.437878	0.661475	1	16.7203	0.0697941	0.085734	0.755739	0.449806	0.997723	16.7203	-0.0172668	0.0778987	-1.88089	0.0599865	1
ENSMUSG00000041303	Gtf3c3	general transcription factor IIIC, polypeptide 3 [Source:MGI Symbol;Acc:MGI:2138383]	736.53	-0.0854403	0.233661	-0.342562	0.731928	1	736.53	-0.294847	0.233604	-1.26442	0.206081	1	736.53	0.542243	0.23368	2.26189	0.0237043	0.668622	736.53	-0.23032	0.234675	-1.38772	0.165223	1
ENSMUSG00000073678	Pgap1	post-GPI attachment to proteins 1 [Source:MGI Symbol;Acc:MGI:2443342]	413.471	-0.184196	0.228673	-0.787449	0.431019	1	413.471	-0.256252	0.228744	-1.12356	0.261201	1	413.471	0.154203	0.228646	0.701166	0.4832	1	413.471	0.24827	0.219292	1.07661	0.281655	1
ENSMUSG00000104136	Gm36955	predicted gene, 36955 [Source:MGI Symbol;Acc:MGI:5610183]	27.1061	-0.0265219	0.102807	-0.487077	0.626204	1	27.1061	0.101073	0.102974	0.396896	0.691444	1	27.1061	0.0435668	0.102772	0.825973	0.408819	0.990411	27.1061	0.00189043	0.0934984	-0.544863	0.585848	1
ENSMUSG00000052331	Ankrd44	ankyrin repeat domain 44 [Source:MGI Symbol;Acc:MGI:3045243]	187.462	-0.0928009	0.183723	-0.578578	0.562874	1	187.462	0.0618362	0.183869	0.336456	0.736527	1	187.462	0.117464	0.183723	0.629164	0.529242	1	187.462	0.0178398	0.170067	0.0178848	0.985731	1
ENSMUSG00000102503	Gm37370	predicted gene, 37370 [Source:MGI Symbol;Acc:MGI:5610598]	13.2818	-0.0122003	0.0729065	-0.44276	0.657939	1	13.2818	0.0258012	0.0730238	0.93176	0.35146	1	13.2818	0.119611	0.0729036	2.66925	0.007602	0.436348	13.2818	0.0376644	0.0662043	1.86338	0.0624084	1
ENSMUSG00000102642	A130048G24Rik	RIKEN cDNA A130048G24 gene [Source:MGI Symbol;Acc:MGI:2443520]	5.68482	0.00246397	0.0532462	0.0579974	0.953751	1	5.68482	-0.00634208	0.0533479	-0.569639	0.568922	1	5.68482	-0.0651206	0.0532409	-0.992343	0.32103	0.980084	5.68482	-0.0706734	0.0483402	-1.65048	0.0988439	1
ENSMUSG00000025982	Sf3b1	splicing factor 3b, subunit 1 [Source:MGI Symbol;Acc:MGI:1932339]	10148.5	-0.106933	0.2022	-0.520571	0.602666	1	10148.5	-0.0956815	0.20216	-0.463467	0.64303	1	10148.5	0.210489	0.202203	1.04373	0.29661	0.977156	10148.5	0.060661	0.213384	0.243644	0.807506	1
ENSMUSG00000103030	E330011M16Rik	RIKEN cDNA E330011M16 gene [Source:MGI Symbol;Acc:MGI:3704186]	16.907	-0.140447	0.104041	-1.38768	0.165233	1	16.907	-0.107464	0.104316	-0.775994	0.437753	1	16.907	-0.0164443	0.103977	-0.289106	0.772501	1	16.907	-0.0482773	0.0945916	-2.07529	0.0379596	0.940916
ENSMUSG00000025981	Coq10b	coenzyme Q10B [Source:MGI Symbol;Acc:MGI:1915126]	2245.97	0.121123	0.206114	0.572304	0.567116	1	2245.97	-0.355765	0.206085	-1.74294	0.0813442	1	2245.97	0.168568	0.206161	0.806527	0.419939	0.991436	2245.97	0.0874928	0.216626	0.346716	0.728805	1
ENSMUSG00000101122	Gm17971	predicted gene, 17971 [Source:MGI Symbol;Acc:MGI:5010156]	24.7369	-0.0240539	0.101042	-0.684278	0.4938	1	24.7369	0.0474753	0.101207	0.323185	0.746555	1	24.7369	0.0325469	0.10101	0.799581	0.423954	0.991895	24.7369	0.118293	0.0919057	1.37871	0.167984	1
ENSMUSG00000025980	Hspd1	heat shock protein 1 (chaperonin) [Source:MGI Symbol;Acc:MGI:96242]	6952.96	0.025418	0.152521	0.165774	0.868335	1	6952.96	0.0363652	0.152413	0.238226	0.811706	1	6952.96	0.131517	0.152565	0.862326	0.388508	0.987751	6952.96	0.0563588	0.167138	0.301617	0.762944	1
ENSMUSG00000073676	Hspe1	heat shock protein 1 (chaperonin 10) [Source:MGI Symbol;Acc:MGI:104680]	6002.06	0.00156673	0.160445	0.0118096	0.990577	1	6002.06	-0.100628	0.160377	-0.627477	0.530347	1	6002.06	0.164954	0.160432	1.03347	0.301383	0.977156	6002.06	-0.176584	0.174952	-1.05801	0.290051	1
ENSMUSG00000025979	Mob4	MOB family member 4, phocein [Source:MGI Symbol;Acc:MGI:104899]	7022.15	-0.0328003	0.200542	-0.17073	0.864436	1	7022.15	-0.430623	0.200524	-2.15774	0.0309479	0.887115	7022.15	0.351541	0.200566	1.74999	0.0801199	0.889984	7022.15	0.0503444	0.212	0.122602	0.902422	1
ENSMUSG00000025978	Rftn2	raftlin family member 2 [Source:MGI Symbol;Acc:MGI:1921263]	463.211	0.0188005	0.227543	0.058333	0.953483	1	463.211	-0.307257	0.227371	-1.36378	0.172635	1	463.211	0.120584	0.227834	0.550837	0.581746	1	463.211	0.728389	0.232196	3.17159	0.00151607	0.158023
ENSMUSG00000097649	Gm10561	predicted gene 10561 [Source:MGI Symbol;Acc:MGI:3648163]	24.1908	0.0491225	0.110179	0.585359	0.558307	1	24.1908	-0.026599	0.110373	-1.12739	0.259578	1	24.1908	-0.225948	0.110217	-1.03707	0.299701	0.977156	24.1908	-0.226633	0.100397	-1.28968	0.197163	1
ENSMUSG00000046994	Mars2	methionine-tRNA synthetase 2 (mitochondrial) [Source:MGI Symbol;Acc:MGI:2444136]	361.455	-0.12752	0.215928	-0.666972	0.50479	1	361.455	0.0560049	0.21606	0.300421	0.763856	1	361.455	0.0864513	0.215939	0.768016	0.442478	0.996129	361.455	0.124253	0.203909	0.923346	0.355827	1
ENSMUSG00000025977	Boll	boule homolog, RNA binding protein [Source:MGI Symbol;Acc:MGI:1922638]	4.78186	0.0414855	0.04919	1.00887	0.313035	1	4.78186	0.0018288	0.0492924	0.462981	0.643378	1	4.78186	0.0404659	0.0491752	0.896164	0.370165	0.985306	4.78186	0.00186575	0.0446398	-0.437003	0.662109	1
ENSMUSG00000100215	Gm8292	predicted gene 8292 [Source:MGI Symbol;Acc:MGI:3648460]	27.2238	0.0504912	0.200695	0.189125	0.849995	1	27.2238	-0.0890964	0.201358	-0.552473	0.580624	1	27.2238	0.0840739	0.200491	0.456842	0.647784	1	27.2238	0.0449866	0.187767	0.0834661	0.933481	1
ENSMUSG00000038349	Plcl1	phospholipase C-like 1 [Source:MGI Symbol;Acc:MGI:3036262]	772.779	-0.00139863	0.226329	-0.00629914	0.994974	1	772.779	-0.0231718	0.22621	-0.104064	0.917118	1	772.779	0.0877457	0.226422	0.399806	0.689299	1	772.779	0.196832	0.231405	0.780199	0.435274	1
ENSMUSG00000102145	Gm38056	predicted gene, 38056 [Source:MGI Symbol;Acc:MGI:5611284]	24.3898	0.000208815	0.139219	-0.550617	0.581896	1	24.3898	-0.251074	0.139537	-2.48789	0.0128505	0.685332	24.3898	0.0388683	0.138899	0.228644	0.819145	1	24.3898	-0.0339682	0.127154	-1.20772	0.227155	1
ENSMUSG00000038331	Satb2	special AT-rich sequence binding protein 2 [Source:MGI Symbol;Acc:MGI:2679336]	508.12	-0.0362579	0.236135	-0.147652	0.882618	1	508.12	0.10334	0.236116	0.420726	0.673955	1	508.12	0.0412326	0.236142	0.182374	0.855289	1	508.12	-0.0940568	0.233999	-0.518666	0.603993	1
ENSMUSG00000087022	9130024F11Rik	RIKEN cDNA 9130024F11 gene [Source:MGI Symbol;Acc:MGI:1926150]	466.864	-0.364641	0.231096	-1.55855	0.119102	1	466.864	-0.288453	0.230957	-1.2416	0.214383	1	466.864	0.228826	0.231185	1.00418	0.31529	0.977179	466.864	0.270678	0.233896	1.12499	0.260595	1
ENSMUSG00000104310	Gm4081	predicted gene 4081 [Source:MGI Symbol;Acc:MGI:3782256]	6.32088	0.0289815	0.0525801	-0.199839	0.841607	1	6.32088	-0.0303691	0.0526654	-1.68241	0.0924892	1	6.32088	0.00666658	0.0525562	0.388036	0.697989	1	6.32088	0.0136103	0.0477144	0.462645	0.643619	1
ENSMUSG00000101429	BC055402	cDNA sequence BC055402 [Source:MGI Symbol;Acc:MGI:3039597]	8.66842	-0.00270847	0.0670871	-0.0680266	0.945764	1	8.66842	-0.000535094	0.0672242	0.551137	0.58154	1	8.66842	-0.107639	0.0670894	-1.21091	0.225929	0.965462	8.66842	-0.113595	0.0609334	-1.82274	0.0683426	1
ENSMUSG00000097519	4930558J18Rik	RIKEN cDNA 4930558J18 gene [Source:MGI Symbol;Acc:MGI:1922573]	13.6348	0.00643191	0.0646459	1.04354	0.2967	1	13.6348	0	0.0647245	0	1	1	13.6348	0.0120465	0.0646346	0.539589	0.58948	1	13.6348	0.123635	0.0587014	1.30771	0.190973	1
ENSMUSG00000038323	1700066M21Rik	RIKEN cDNA 1700066M21 gene [Source:MGI Symbol;Acc:MGI:1920717]	2138.47	-0.136899	0.235043	-0.582634	0.56014	1	2138.47	-0.289053	0.235031	-1.22983	0.21876	1	2138.47	0.389396	0.235047	1.70764	0.0877029	0.903666	2138.47	0.0358833	0.234718	0.00640448	0.99489	1
ENSMUSG00000048495	Tyw5	tRNA-yW synthesizing protein 5 [Source:MGI Symbol;Acc:MGI:1915986]	1222.38	-0.0270679	0.190175	-0.14625	0.883724	1	1222.38	-0.319009	0.189999	-1.68453	0.0920789	1	1222.38	0.10152	0.190183	0.525851	0.598991	1	1222.38	-0.002002	0.202886	-0.0166398	0.986724	1
ENSMUSG00000025971	Maip1	matrix AAA peptidase interacting protein 1 [Source:MGI Symbol;Acc:MGI:1915365]	1711.25	0.0542785	0.206124	0.256481	0.797579	1	1711.25	0.0336978	0.205996	0.150339	0.880497	1	1711.25	0.0898178	0.206108	0.438815	0.660796	1	1711.25	-0.158448	0.216611	-0.777654	0.436773	1
ENSMUSG00000038305	Spats2l	spermatogenesis associated, serine-rich 2-like [Source:MGI Symbol;Acc:MGI:1914448]	769.529	0.208197	0.22278	0.944773	0.344775	1	769.529	0.288275	0.222594	1.30043	0.193453	1	769.529	-0.330834	0.222749	-1.48085	0.138646	0.949973	769.529	-0.325005	0.229096	-1.32264	0.185956	1
ENSMUSG00000054770	Kctd18	potassium channel tetramerisation domain containing 18 [Source:MGI Symbol;Acc:MGI:3603813]	288.034	0.0410339	0.231073	0.21713	0.828107	1	288.034	-0.268083	0.231138	-1.26617	0.205453	1	288.034	0.0254838	0.231076	0.164352	0.869454	1	288.034	0.19817	0.222646	0.998674	0.317952	1
ENSMUSG00000026039	Sgo2a	shugoshin 2A [Source:MGI Symbol;Acc:MGI:1098767]	8.47665	-0.0310017	0.0688447	-1.25773	0.208489	1	8.47665	-0.00281218	0.069021	-0.351219	0.725424	1	8.47665	0.0519246	0.0688402	1.15077	0.249826	0.970342	8.47665	0.0142197	0.0625053	0.160747	0.872293	1
ENSMUSG00000063558	Aox1	aldehyde oxidase 1 [Source:MGI Symbol;Acc:MGI:88035]	24.2333	0.0264079	0.0879706	-0.00664619	0.994697	1	24.2333	-0.0619818	0.0880838	-1.30098	0.193266	1	24.2333	0.00766413	0.0879305	0.884904	0.376208	0.985306	24.2333	0.125915	0.0799184	2.12838	0.0333055	0.914853
ENSMUSG00000064294	Aox3	aldehyde oxidase 3 [Source:MGI Symbol;Acc:MGI:1918974]	5.66413	0.0269938	0.0453103	1.31057	0.190003	1	5.66413	0.00189703	0.0453728	0.246329	0.805427	1	5.66413	-0.0420704	0.0453035	-1.00434	0.315215	0.977179	5.66413	-0.0404062	0.0411235	-1.214	0.224749	1
ENSMUSG00000038242	Aox4	aldehyde oxidase 4 [Source:MGI Symbol;Acc:MGI:1919122]	7.49451	0.00729862	0.0554708	0.329681	0.741641	1	7.49451	0.0244916	0.0555713	0.535813	0.592088	1	7.49451	0.009545	0.0554574	0.79364	0.427405	0.993872	7.49451	0.0626234	0.0503508	1.32204	0.186154	1
ENSMUSG00000103839	Gm37607	predicted gene, 37607 [Source:MGI Symbol;Acc:MGI:5610835]	78.3925	0.0014629	0.186198	-0.119106	0.905192	1	78.3925	0.0673538	0.186472	0.206853	0.836125	1	78.3925	0.147552	0.18605	1.21018	0.226211	0.965462	78.3925	0.265659	0.172577	1.44167	0.149395	1
ENSMUSG00000051223	Bzw1	basic leucine zipper and W2 domains 1 [Source:MGI Symbol;Acc:MGI:1914132]	11631.1	-0.057917	0.170304	-0.338272	0.735158	1	11631.1	-0.241721	0.170263	-1.42141	0.155197	1	11631.1	0.320732	0.17032	1.88424	0.0595331	0.865208	11631.1	0.221065	0.184538	1.15937	0.246305	1
ENSMUSG00000026034	Clk1	CDC-like kinase 1 [Source:MGI Symbol;Acc:MGI:107403]	1815.1	-0.187742	0.236322	-0.781373	0.434583	1	1815.1	-0.196996	0.236321	-0.822423	0.410836	1	1815.1	-0.0680857	0.236322	-0.28821	0.773186	1	1815.1	0.0726484	0.23331	0.358637	0.719867	1
ENSMUSG00000026035	Ppil3	peptidylprolyl isomerase (cyclophilin)-like 3 [Source:MGI Symbol;Acc:MGI:1917475]	840.824	-0.0661756	0.235528	-0.26471	0.791233	1	840.824	-0.278602	0.235509	-1.19323	0.23278	1	840.824	0.0717244	0.235537	0.304242	0.760944	1	840.824	0.164538	0.234586	0.722005	0.470291	1
ENSMUSG00000026036	Nif3l1	Ngg1 interacting factor 3-like 1 (S. pombe) [Source:MGI Symbol;Acc:MGI:1929485]	750.927	-0.0983171	0.213486	-0.445946	0.655636	1	750.927	-0.107341	0.213092	-0.481595	0.630094	1	750.927	-0.160364	0.213365	-0.766735	0.443239	0.996235	750.927	0.0729511	0.222324	0.513166	0.607835	1
ENSMUSG00000026037	Orc2	origin recognition complex, subunit 2 [Source:MGI Symbol;Acc:MGI:1328306]	1207.49	-0.05394	0.225609	-0.27035	0.786891	1	1207.49	-0.108378	0.2255	-0.504619	0.613826	1	1207.49	0.408875	0.225579	1.77821	0.0753695	0.884352	1207.49	-0.0239793	0.230938	-0.170797	0.864383	1
ENSMUSG00000085054	Gm15834	predicted gene 15834 [Source:MGI Symbol;Acc:MGI:3802168]	28.8668	-0.221396	0.121114	-1.41087	0.158283	1	28.8668	-0.170769	0.121517	-1.23736	0.215953	1	28.8668	0.000742501	0.120955	0.680655	0.49609	1	28.8668	0.225967	0.110397	2.15851	0.0308883	0.899387
ENSMUSG00000038174	Fam126b	family with sequence similarity 126, member B [Source:MGI Symbol;Acc:MGI:1098784]	7440.3	0.0562776	0.167526	0.324657	0.74544	1	7440.3	-0.472456	0.167511	-2.83734	0.00454906	0.395768	7440.3	0.203619	0.16757	1.21371	0.224858	0.965462	7440.3	0.0958293	0.181869	0.473952	0.635534	1
ENSMUSG00000026032	Ndufb3	NADH:ubiquinone oxidoreductase subunit B3 [Source:MGI Symbol;Acc:MGI:1913745]	11131.1	0.0819654	0.17047	0.473911	0.635563	1	11131.1	-0.190632	0.170454	-1.13652	0.25574	1	11131.1	0.144646	0.170491	0.859414	0.390112	0.987751	11131.1	-0.128092	0.184699	-0.771614	0.440343	1
ENSMUSG00000059647	Cbx3-ps7	chromobox 3, pseudogene 7 [Source:MGI Symbol;Acc:MGI:3704187]	9.29575	-0.0283816	0.145619	-0.195292	0.845164	1	9.29575	0.0725854	0.147028	0.381909	0.702529	1	9.29575	0.0220308	0.145371	0.149281	0.881332	1	9.29575	-0.0280476	0.133039	-0.373568	0.708726	1
ENSMUSG00000047528	Flacc1	flagellum associated containing coiled-coil domains 1 [Source:MGI Symbol;Acc:MGI:1918359]	18.5598	-0.080558	0.090457	-1.09322	0.274299	1	18.5598	-0.0835157	0.0906045	-1.30461	0.192026	1	18.5598	-0.0415238	0.090422	-0.491438	0.623117	1	18.5598	-0.00651473	0.0822058	-0.106657	0.915061	1
ENSMUSG00000102059	Gm20257	predicted gene, 20257 [Source:MGI Symbol;Acc:MGI:5012442]	135.772	-0.0522503	0.214847	-0.177664	0.858987	1	135.772	-0.083869	0.215028	-0.652494	0.514083	1	135.772	0.180387	0.214859	0.448597	0.653722	1	135.772	0.0436143	0.202837	-0.198403	0.84273	1
ENSMUSG00000026031	Cflar	CASP8 and FADD-like apoptosis regulator [Source:MGI Symbol;Acc:MGI:1336166]	526.74	-0.115384	0.235791	-0.504682	0.613782	1	526.74	-0.0468125	0.235758	-0.197927	0.843102	1	526.74	-0.118015	0.235775	-0.480449	0.630909	1	526.74	-0.190787	0.234441	-0.673052	0.500914	1
ENSMUSG00000026029	Casp8	caspase 8 [Source:MGI Symbol;Acc:MGI:1261423]	85.5169	-0.105855	0.141064	-0.952025	0.341084	1	85.5169	-0.174803	0.141193	-2.02211	0.0431654	0.924567	85.5169	0.0322132	0.141014	0.530615	0.595686	1	85.5169	0.0632199	0.128934	0.463492	0.643011	1
ENSMUSG00000026028	Trak2	trafficking protein, kinesin binding 2 [Source:MGI Symbol;Acc:MGI:1918077]	4304.45	-0.179687	0.165146	-1.08938	0.275988	1	4304.45	-0.085552	0.164974	-0.519025	0.603743	1	4304.45	0.112991	0.165153	0.680912	0.495927	1	4304.45	0.20977	0.179511	1.17175	0.241298	1
ENSMUSG00000026027	Stradb	STE20-related kinase adaptor beta [Source:MGI Symbol;Acc:MGI:2144047]	1570.3	0.0820603	0.193761	0.424752	0.671018	1	1570.3	0.169467	0.193459	0.879007	0.379397	1	1570.3	0.208267	0.19362	1.07482	0.282454	0.977156	1570.3	-0.0732885	0.206062	-0.331174	0.740513	1
ENSMUSG00000072295	C2cd6	C2 calcium dependent domain containing 6 [Source:MGI Symbol;Acc:MGI:1920713]	22.7066	0.00225007	0.045496	3.31947	0.000901896	0.154439	22.7066	0.00811234	0.0455126	3.73732	0.000185991	0.0393425	22.7066	-0.0640794	0.045495	-1.17538	0.239842	0.968908	22.7066	-0.060923	0.041293	-6.62099	3.56801e-11	5.13223e-08
ENSMUSG00000038079	Tmem237	transmembrane protein 237 [Source:MGI Symbol;Acc:MGI:2138365]	1159.94	-0.207271	0.19921	-1.04519	0.295933	1	1159.94	-0.0241623	0.19886	-0.125467	0.900154	1	1159.94	-0.0341483	0.199153	-0.170782	0.864395	1	1159.94	0.100907	0.210721	0.521679	0.601894	1
ENSMUSG00000097573	G730003C15Rik	RIKEN cDNA G730003C15 gene [Source:MGI Symbol;Acc:MGI:3641700]	55.077	0.201801	0.171018	1.02161	0.306965	1	55.077	-0.0259743	0.171239	-0.181992	0.855589	1	55.077	-0.075588	0.17086	-0.500907	0.616437	1	55.077	0.0217782	0.157531	0.14265	0.886567	1
ENSMUSG00000079550	Mpp4	membrane protein, palmitoylated 4 (MAGUK p55 subfamily member 4) [Source:MGI Symbol;Acc:MGI:2386681]	31.0977	-0.0242963	0.129171	-0.465198	0.64179	1	31.0977	0.045343	0.129479	0.320677	0.748455	1	31.0977	-0.138379	0.129212	-0.788182	0.43059	0.994565	31.0977	-0.137111	0.11792	-1.08991	0.275753	1
ENSMUSG00000026024	Als2	alsin Rho guanine nucleotide exchange factor [Source:MGI Symbol;Acc:MGI:1921268]	674.124	-0.217096	0.219687	-1.0059	0.314464	1	674.124	0.238408	0.219147	1.04752	0.29486	1	674.124	0.357601	0.219561	1.68114	0.092736	0.910076	674.124	0.0962525	0.227028	0.420584	0.674059	1
ENSMUSG00000026023	Cdk15	cyclin-dependent kinase 15 [Source:MGI Symbol;Acc:MGI:3583944]	8.00552	0.0223233	0.0548896	1.41147	0.158105	1	8.00552	0	0.0549735	0	1	1	8.00552	-0.0309054	0.0548862	-0.130858	0.895887	1	8.00552	-0.0544031	0.0498272	-1.39244	0.163788	1
ENSMUSG00000041075	Fzd7	frizzled class receptor 7 [Source:MGI Symbol;Acc:MGI:108570]	41.5713	-0.199658	0.142316	-0.924078	0.355446	1	41.5713	-0.104268	0.142589	-0.448801	0.653575	1	41.5713	0.0233541	0.142146	0.170517	0.864603	1	41.5713	0.118424	0.130099	0.865745	0.38663	1
ENSMUSG00000097819	Gm26813	predicted gene, 26813 [Source:MGI Symbol;Acc:MGI:5477307]	7.07752	-0.0123564	0.0582887	-0.318646	0.749995	1	7.07752	-0.0141788	0.0583979	0.201948	0.839957	1	7.07752	-0.0895166	0.0582821	-1.55924	0.118939	0.937618	7.07752	-0.0741887	0.0529231	-0.670167	0.502752	1
ENSMUSG00000047361	Gm973	predicted gene 973 [Source:MGI Symbol;Acc:MGI:2685819]	72.3303	-0.0437206	0.158384	-0.537174	0.591148	1	72.3303	0.193482	0.158709	1.24822	0.21195	1	72.3303	-0.063651	0.15833	-0.653882	0.513188	1	72.3303	0.0241685	0.145322	0.282709	0.7774	1
ENSMUSG00000026021	Sumo1	small ubiquitin-like modifier 1 [Source:MGI Symbol;Acc:MGI:1197010]	19904.7	0.0856616	0.198005	0.435219	0.663404	1	19904.7	-0.218293	0.197997	-1.10988	0.26705	1	19904.7	0.249365	0.198008	1.25002	0.211293	0.964035	19904.7	-0.0221222	0.209817	-0.199073	0.842206	1
ENSMUSG00000103821	D430013B06Rik	RIKEN cDNA D430013B06 gene [Source:MGI Symbol;Acc:MGI:3026994]	5.31684	-0.0299374	0.0661004	-0.253511	0.799873	1	5.31684	-0.056144	0.0663217	-0.59189	0.553924	1	5.31684	-0.0378426	0.0660506	-1.58746	0.112408	0.930829	5.31684	-0.026171	0.0599807	-0.858371	0.390688	1
ENSMUSG00000026020	Nop58	NOP58 ribonucleoprotein [Source:MGI Symbol;Acc:MGI:1933184]	1928.55	-0.102835	0.14044	-0.733344	0.463349	1	1928.55	-0.521808	0.140251	-3.7254	0.000195007	0.0408492	1928.55	0.15836	0.140864	1.12579	0.260252	0.971268	1928.55	-0.0821486	0.155176	-0.602935	0.546552	1
ENSMUSG00000067336	Bmpr2	bone morphogenetic protein receptor, type II (serine/threonine kinase) [Source:MGI Symbol;Acc:MGI:1095407]	3239.26	0.0077307	0.158354	0.0322374	0.974283	1	3239.26	-0.296201	0.158286	-1.88448	0.0595001	0.975157	3239.26	0.400608	0.158709	2.53329	0.0112998	0.50582	3239.26	0.280951	0.173074	1.48631	0.137197	1
ENSMUSG00000104052	Gm38125	predicted gene, 38125 [Source:MGI Symbol;Acc:MGI:5611353]	21.1199	0.0473866	0.0772267	0.686724	0.492257	1	21.1199	-0.0568575	0.0773008	-2.61775	0.00885111	0.570064	21.1199	-0.00353746	0.0771964	0.0163634	0.986944	1	21.1199	0.0624615	0.0701244	0.961253	0.336425	1
ENSMUSG00000103131	Gm37977	predicted gene, 37977 [Source:MGI Symbol;Acc:MGI:5611205]	5.88405	0	0.0461434	0	1	1	5.88405	0.0163019	0.0462144	1.06587	0.286484	1	5.88405	-0.0398979	0.0461384	-1.24087	0.214654	0.964035	5.88405	-0.0119369	0.0418844	-0.119525	0.90486	1
ENSMUSG00000041040	Fam117b	family with sequence similarity 117, member B [Source:MGI Symbol;Acc:MGI:1920000]	2905.35	0.00361593	0.180249	0.0198503	0.984163	1	2905.35	-0.332879	0.180165	-1.85021	0.0642838	1	2905.35	0.0760707	0.180307	0.423744	0.671753	1	2905.35	0.061783	0.193911	0.309639	0.756835	1
ENSMUSG00000103696	Gm37531	predicted gene, 37531 [Source:MGI Symbol;Acc:MGI:5610759]	74.0144	0.0138164	0.159752	-0.081118	0.935348	1	74.0144	-0.0212029	0.159929	-0.771969	0.440133	1	74.0144	0.0889987	0.159707	0.734598	0.462584	0.998448	74.0144	0.0742226	0.146751	0.456854	0.647776	1
ENSMUSG00000100901	Gm18829	predicted gene, 18829 [Source:MGI Symbol;Acc:MGI:5011014]	8.302	-0.0216875	0.0497711	-0.946921	0.343679	1	8.302	0.0256494	0.049837	0.149439	0.881207	1	8.302	0.00978244	0.0497629	0.713122	0.475771	1	8.302	0.0192277	0.0451705	0.866617	0.386152	1
ENSMUSG00000026018	Ica1l	islet cell autoantigen 1-like [Source:MGI Symbol;Acc:MGI:1917625]	2694.71	0.201482	0.1867	1.08461	0.278094	1	2694.71	-0.0259596	0.186583	-0.137092	0.890958	1	2694.71	0.0678714	0.186686	0.364014	0.715847	1	2694.71	-0.118764	0.199811	-0.603039	0.546483	1
ENSMUSG00000026019	Wdr12	WD repeat domain 12 [Source:MGI Symbol;Acc:MGI:1927241]	1830.45	-0.327365	0.169474	-1.93447	0.0530554	1	1830.45	-0.203592	0.16903	-1.19942	0.230365	1	1830.45	0.24336	0.169526	1.43552	0.15114	0.952009	1830.45	0.123249	0.183789	0.642461	0.520574	1
ENSMUSG00000026017	Carf	calcium response factor [Source:MGI Symbol;Acc:MGI:2182269]	463.041	0.135634	0.234586	0.605572	0.544799	1	463.041	-0.1855	0.234609	-0.798212	0.424747	1	463.041	-0.33744	0.234575	-1.4879	0.136778	0.948041	463.041	-0.0991902	0.228219	-0.345697	0.72957	1
ENSMUSG00000082609	Gm15464	predicted gene 15464 [Source:MGI Symbol;Acc:MGI:3646025]	5.18582	0.0627944	0.0879481	0.906484	0.36468	1	5.18582	0.0674159	0.088417	0.579456	0.562282	1	5.18582	0.0177188	0.0878156	-0.0494337	0.960574	1	5.18582	0.0449778	0.0798864	0.648698	0.516534	1
ENSMUSG00000073664	Nbeal1	neurobeachin like 1 [Source:MGI Symbol;Acc:MGI:2444343]	491.766	-0.0499808	0.221847	-0.253687	0.799737	1	491.766	-0.0291747	0.221923	-0.10065	0.919828	1	491.766	-0.12819	0.221846	-0.563624	0.57301	1	491.766	0.041534	0.210784	0.24186	0.808888	1
ENSMUSG00000049439	Cyp20a1	cytochrome P450, family 20, subfamily a, polypeptide 1 [Source:MGI Symbol;Acc:MGI:1925201]	312.846	-0.37095	0.225157	-2.11913	0.0340796	1	312.846	-0.0608911	0.225331	-0.268398	0.788393	1	312.846	0.354305	0.225187	1.84326	0.0652918	0.875084	312.846	0.194874	0.214804	1.1651	0.243979	1
ENSMUSG00000103822	6030460B20Rik	RIKEN cDNA 6030460B20 gene [Source:MGI Symbol;Acc:MGI:1924974]	7.063	0	0.0504459	0	1	1	7.063	0.0658049	0.0505234	1.06004	0.289126	1	7.063	-0.000227267	0.0504333	-0.0492074	0.960754	1	7.063	0.0293245	0.0457897	0.519185	0.603631	1
ENSMUSG00000026782	Abi2	abl interactor 2 [Source:MGI Symbol;Acc:MGI:106913]	11114.9	-0.0377683	0.161809	-0.231009	0.817308	1	11114.9	-0.234506	0.161769	-1.45096	0.146792	1	11114.9	0.214639	0.161826	1.32841	0.184043	0.957279	11114.9	0.0529511	0.17631	0.256561	0.797518	1
ENSMUSG00000026014	Raph1	Ras association (RalGDS/AF-6) and pleckstrin homology domains 1 [Source:MGI Symbol;Acc:MGI:1924550]	1424.08	0.134944	0.226318	0.567244	0.570548	1	1424.08	-0.0244835	0.226269	-0.124501	0.900919	1	1424.08	0.330693	0.226373	1.47637	0.139845	0.949973	1424.08	0.292663	0.231388	1.13812	0.25507	1
ENSMUSG00000081562	Gm11575	predicted gene 11575 [Source:MGI Symbol;Acc:MGI:3649592]	14.0178	-0.0671619	0.123733	-0.834775	0.403845	1	14.0178	0.012921	0.124311	0.08487	0.932365	1	14.0178	0.0985585	0.123708	0.668347	0.503912	1	14.0178	0.0225047	0.112821	0.148406	0.882023	1
ENSMUSG00000101188	Eif4a-ps4	eukaryotic translation initiation factor 4A, pseudogene 4 [Source:MGI Symbol;Acc:MGI:1195958]	179.396	0.0730028	0.235306	0.301986	0.762663	1	179.396	0.040048	0.235088	0.146064	0.883871	1	179.396	0.0621031	0.235381	0.307451	0.7585	1	179.396	0.096369	0.234626	0.535218	0.592499	1
ENSMUSG00000102549	Gm38137	predicted gene, 38137 [Source:MGI Symbol;Acc:MGI:5611365]	11.5686	0.00990325	0.0554607	0.490724	0.623622	1	11.5686	-0.0218498	0.0555157	-4.67587	2.92713e-06	0.00116955	11.5686	-0.00252809	0.0554508	0.226954	0.820459	1	11.5686	0.0268744	0.0503396	2.35145	0.0187003	0.755646
ENSMUSG00000081382	Rpl18-ps1	ribosomal protein L18, pseudogene 1 [Source:MGI Symbol;Acc:MGI:98018]	11.4056	0.0505783	0.156529	0.312567	0.754609	1	11.4056	-0.0141378	0.157641	-0.144337	0.885235	1	11.4056	0.013831	0.156313	0.163124	0.870421	1	11.4056	-0.0154133	0.143526	-0.0870124	0.930662	1
ENSMUSG00000026009	Icos	inducible T cell co-stimulator [Source:MGI Symbol;Acc:MGI:1858745]	13.1945	-0.0448893	0.0767022	-0.360767	0.718274	1	13.1945	0.016625	0.0768849	-0.0820774	0.934585	1	13.1945	-0.0284483	0.0766934	0.043045	0.965666	1	13.1945	-0.0369525	0.0696681	1.17049	0.241804	1
ENSMUSG00000052062	Pard3b	par-3 family cell polarity regulator beta [Source:MGI Symbol;Acc:MGI:1919301]	81.1315	-0.0145547	0.150867	-0.068921	0.945053	1	81.1315	0.0897769	0.151066	0.837129	0.40252	1	81.1315	-0.0706557	0.150873	-0.532532	0.594357	1	81.1315	0.0578978	0.138266	0.0955678	0.923864	1
ENSMUSG00000025969	Nrp2	neuropilin 2 [Source:MGI Symbol;Acc:MGI:1100492]	911.664	-0.106398	0.227087	-0.478597	0.632225	1	911.664	-0.0714334	0.226986	-0.350494	0.725968	1	911.664	0.100762	0.227125	0.471853	0.637032	1	911.664	-0.194391	0.231833	-1.00369	0.315528	1
ENSMUSG00000100811	Gm29083	predicted gene 29083 [Source:MGI Symbol;Acc:MGI:5579789]	23.5611	0.00897827	0.119138	-0.0214357	0.982898	1	23.5611	-0.101735	0.119345	-0.778592	0.43622	1	23.5611	0.00810432	0.118949	0.430341	0.666948	1	23.5611	0.00882908	0.108455	-0.594969	0.551864	1
ENSMUSG00000103032	Gm37121	predicted gene, 37121 [Source:MGI Symbol;Acc:MGI:5610349]	23.6252	0.00724796	0.0998192	0.106104	0.9155	1	23.6252	0.0148194	0.0999832	0.255109	0.798639	1	23.6252	0.0849635	0.0998271	0.536944	0.591306	1	23.6252	-0.0564979	0.0907779	-2.08879	0.0367267	0.936433
ENSMUSG00000100426	Gm4208	predicted gene 4208 [Source:MGI Symbol;Acc:MGI:3782384]	57.1532	0.00178536	0.127474	-0.0619284	0.95062	1	57.1532	-0.0996118	0.127584	-0.64285	0.520322	1	57.1532	0.107469	0.127446	1.01111	0.311964	0.977156	57.1532	-0.00869605	0.116241	-0.0557391	0.95555	1
ENSMUSG00000040865	Ino80d	INO80 complex subunit D [Source:MGI Symbol;Acc:MGI:3027003]	572.734	0.0670358	0.236093	0.254629	0.799009	1	572.734	-0.000432117	0.236079	0.00522321	0.995833	1	572.734	-0.0482086	0.236104	-0.158284	0.874233	1	572.734	0.0828931	0.234105	0.302866	0.761992	1
ENSMUSG00000081429	Rps27-ps1	ribosomal protein S27, pseudogene 1 [Source:MGI Symbol;Acc:MGI:3652266]	5.15191	-0.00507383	0.0551844	0.501784	0.61582	1	5.15191	0.00096026	0.0553087	-0.188776	0.850268	1	5.15191	0.021728	0.0551681	0.163875	0.869829	1	5.15191	0.0329571	0.0500962	0.220005	0.825868	1
ENSMUSG00000084799	Ino80dos	INO80 complex subunit D, opposite strand [Source:MGI Symbol;Acc:MGI:3651861]	117.668	-0.139971	0.214936	-0.750365	0.453035	1	117.668	-0.0265273	0.2153	-0.0681237	0.945687	1	117.668	0.0887178	0.214994	0.318317	0.750244	1	117.668	0.0894253	0.202908	0.409283	0.682332	1
ENSMUSG00000101599	Gm20342	predicted gene, 20342 [Source:MGI Symbol;Acc:MGI:5012527]	115.766	-0.230715	0.196715	-1.34233	0.17949	1	115.766	-0.114173	0.196969	-0.747818	0.45457	1	115.766	-0.159641	0.196754	-0.774489	0.438642	0.995626	115.766	-0.136522	0.183398	-0.513986	0.607262	1
ENSMUSG00000025968	Ndufs1	NADH:ubiquinone oxidoreductase core subunit S1 [Source:MGI Symbol;Acc:MGI:2443241]	4882.82	0.0174645	0.183605	0.121437	0.903345	1	4882.82	-0.00627341	0.183478	-0.0222838	0.982222	1	4882.82	0.151913	0.183662	0.833494	0.404566	0.990411	4882.82	0.225763	0.197049	1.12187	0.261918	1
ENSMUSG00000025967	Eef1b2	eukaryotic translation elongation factor 1 beta 2 [Source:MGI Symbol;Acc:MGI:1929520]	7003.72	0.102705	0.164814	0.616417	0.537619	1	7003.72	-0.1845	0.164781	-1.11917	0.263066	1	7003.72	0.100463	0.164845	0.625594	0.531581	1	7003.72	0.0440711	0.179227	0.228242	0.819458	1
ENSMUSG00000064602	Snora41	small nucleolar RNA, H/ACA box 41 [Source:MGI Symbol;Acc:MGI:3819505]	9.61528	-0.0653555	0.094889	-0.598601	0.549439	1	9.61528	-0.062542	0.095267	-0.481567	0.630113	1	9.61528	0.00563689	0.0948327	0.189866	0.849414	1	9.61528	-0.0220765	0.0862426	-0.374495	0.708036	1
ENSMUSG00000046856	Gpr1	G protein-coupled receptor 1 [Source:MGI Symbol;Acc:MGI:2385324]	9.16798	0.0160695	0.0661252	0.328647	0.742422	1	9.16798	0.069661	0.0662545	2.15067	0.0315022	0.887115	9.16798	0.0148149	0.0661072	-0.584505	0.558881	1	9.16798	0.00598145	0.060027	0.0528664	0.957838	1
ENSMUSG00000027520	Zdbf2	zinc finger, DBF-type containing 2 [Source:MGI Symbol;Acc:MGI:1921134]	803.782	0.0118619	0.235473	0.00307278	0.997548	1	803.782	-0.287008	0.235458	-1.27366	0.202785	1	803.782	0.0405656	0.235501	0.168867	0.865901	1	803.782	0.229946	0.234621	0.861183	0.389137	1
ENSMUSG00000081643	Gm11605	predicted gene 11605 [Source:MGI Symbol;Acc:MGI:3651339]	31.7911	-0.103855	0.18512	-0.634709	0.525618	1	31.7911	0.0897346	0.18597	0.415933	0.677459	1	31.7911	-0.0509454	0.185073	-0.276768	0.781958	1	31.7911	0.00799467	0.171635	0.0951882	0.924165	1
ENSMUSG00000025964	Adam23	a disintegrin and metallopeptidase domain 23 [Source:MGI Symbol;Acc:MGI:1345162]	2961.69	-0.095417	0.13809	-0.69208	0.488887	1	2961.69	-0.142035	0.137847	-1.03243	0.301869	1	2961.69	0.426	0.138299	3.07967	0.00207231	0.213934	2961.69	0.199	0.152603	1.23253	0.217753	1
ENSMUSG00000025963	Mdh1b	malate dehydrogenase 1B, NAD (soluble) [Source:MGI Symbol;Acc:MGI:1923918]	23.6886	-0.15021	0.0872528	-2.87865	0.0039938	0.457464	23.6886	-0.11308	0.0873655	-0.653446	0.513469	1	23.6886	-0.0354782	0.0872226	-0.463302	0.643148	1	23.6886	0.00776975	0.0792751	0.175352	0.860803	1
ENSMUSG00000025962	Fastkd2	FAST kinase domains 2 [Source:MGI Symbol;Acc:MGI:1922869]	663.933	-0.159153	0.234588	-0.622462	0.533638	1	663.933	-0.212304	0.234526	-0.924365	0.355296	1	663.933	0.000182345	0.234601	0.0146214	0.988334	1	663.933	0.0771582	0.234766	0.341392	0.732808	1
ENSMUSG00000025961	4933402D24Rik	RIKEN cDNA 4933402D24 gene [Source:MGI Symbol;Acc:MGI:1921676]	8.89394	-0.0561601	0.0654457	-1.85008	0.064302	1	8.89394	-0.0271403	0.0655747	-1.54674	0.121927	1	8.89394	-0.00136109	0.0654255	-0.446128	0.655505	1	8.89394	-0.00458153	0.0594139	0.2699	0.787238	1
ENSMUSG00000082373	Gm13754	predicted gene 13754 [Source:MGI Symbol;Acc:MGI:3651213]	11.0661	-0.137157	0.109887	-0.969724	0.332184	1	11.0661	-0.0666112	0.110364	-0.194529	0.845761	1	11.0661	-0.0666708	0.109743	-0.745854	0.455756	0.997723	11.0661	-0.000299382	0.100043	-0.0503271	0.959862	1
ENSMUSG00000025959	Klf7	Kruppel-like factor 7 (ubiquitous) [Source:MGI Symbol;Acc:MGI:1935151]	2159.23	-0.104583	0.203468	-0.517822	0.604583	1	2159.23	-0.135581	0.203343	-0.671429	0.501947	1	2159.23	0.0480101	0.20342	0.234084	0.81492	1	2159.23	0.0167467	0.214379	0.132755	0.894387	1
ENSMUSG00000025958	Creb1	cAMP responsive element binding protein 1 [Source:MGI Symbol;Acc:MGI:88494]	1308.21	0.108498	0.207831	0.509028	0.610733	1	1308.21	-0.206827	0.207729	-1.00611	0.314364	1	1308.21	0.213695	0.207946	1.03827	0.299143	0.977156	1308.21	0.0793197	0.218086	0.27902	0.78023	1
ENSMUSG00000025956	Mettl21a	methyltransferase like 21A [Source:MGI Symbol;Acc:MGI:1914349]	246.705	-0.293159	0.23559	-1.24803	0.212019	1	246.705	-0.182806	0.235659	-0.808044	0.419065	1	246.705	0.356377	0.235606	1.43767	0.150526	0.952009	246.705	-0.351636	0.230163	-2.12427	0.0336479	0.916521
ENSMUSG00000087213	2810408I11Rik	RIKEN cDNA 2810408I11 gene [Source:MGI Symbol;Acc:MGI:1917191]	44.1088	0.0860329	0.137758	0.512486	0.608311	1	44.1088	-0.0693562	0.137916	-0.593455	0.552877	1	44.1088	-0.220327	0.13769	-1.8721	0.0611921	0.865208	44.1088	-0.139213	0.125893	-0.852502	0.393935	1
ENSMUSG00000070871	Ccnyl1	cyclin Y-like 1 [Source:MGI Symbol;Acc:MGI:2138614]	712.182	-0.284801	0.236152	-1.26598	0.20552	1	712.182	-0.170241	0.236135	-0.691166	0.489461	1	712.182	0.300181	0.236157	1.42389	0.154477	0.952009	712.182	0.420795	0.233987	1.89653	0.0578904	1
ENSMUSG00000045005	Fzd5	frizzled class receptor 5 [Source:MGI Symbol;Acc:MGI:108571]	27.6305	0.0853886	0.129991	1.31245	0.189367	1	27.6305	0.14243	0.130287	1.68243	0.0924852	1	27.6305	-0.0685518	0.129957	-0.462556	0.643682	1	27.6305	0.0231405	0.118686	0.35279	0.724246	1
ENSMUSG00000102140	Gm38058	predicted gene, 38058 [Source:MGI Symbol;Acc:MGI:5611286]	4.19726	-0.0306117	0.0452216	-0.565959	0.571422	1	4.19726	-0.00642302	0.0453087	-0.646515	0.517946	1	4.19726	0.00746335	0.0452055	0.260689	0.794332	1	4.19726	0.00538318	0.0410388	-0.0180117	0.98563	1
ENSMUSG00000051344	Plekhm3	pleckstrin homology domain containing, family M, member 3 [Source:MGI Symbol;Acc:MGI:2443627]	867.37	0.371393	0.218661	1.72385	0.0847348	1	867.37	0.0348501	0.218548	0.195277	0.845176	1	867.37	0.0937123	0.218817	0.432366	0.665476	1	867.37	0.39417	0.226359	1.73859	0.0821062	1
ENSMUSG00000084416	Rpl10a-ps1	ribosomal protein L10A, pseudogene 1 [Source:MGI Symbol;Acc:MGI:3705885]	100.938	0.0142694	0.234805	0.0660039	0.947375	1	100.938	0.014406	0.234967	0.0631419	0.949654	1	100.938	-0.127042	0.234773	-0.541111	0.588431	1	100.938	-0.0909806	0.228692	-0.391379	0.695517	1
ENSMUSG00000044429	Cryga	crystallin, gamma A [Source:MGI Symbol;Acc:MGI:88521]	12.834	0.167688	0.145345	0.968573	0.332758	1	12.834	0.128715	0.146123	0.811695	0.416967	1	12.834	0.162391	0.144852	2.15401	0.0312395	0.731726	12.834	0.0823426	0.132589	1.01663	0.309332	1
ENSMUSG00000044816	D630023F18Rik	RIKEN cDNA D630023F18 gene [Source:MGI Symbol;Acc:MGI:2138198]	674.875	-0.191099	0.222525	-0.864978	0.387051	1	674.875	-0.147603	0.222314	-0.664708	0.506237	1	674.875	0.230969	0.222531	1.03576	0.300315	0.977156	674.875	0.0190302	0.228988	0.0361451	0.971167	1
ENSMUSG00000025950	Idh1	isocitrate dehydrogenase 1 (NADP+), soluble [Source:MGI Symbol;Acc:MGI:96413]	1857.01	-0.282305	0.219016	-1.2701	0.204049	1	1857.01	-0.186884	0.218886	-0.817597	0.413588	1	1857.01	-0.0317882	0.21907	-0.154283	0.877386	1	1857.01	-0.0660742	0.226591	-0.314066	0.753471	1
ENSMUSG00000025949	Pikfyve	phosphoinositide kinase, FYVE type zinc finger containing [Source:MGI Symbol;Acc:MGI:1335106]	1559.76	-0.203828	0.203961	-1.00252	0.316094	1	1559.76	-0.415601	0.20385	-2.0332	0.0420324	0.921637	1559.76	0.357754	0.20411	1.74733	0.0805798	0.890189	1559.76	0.182156	0.214938	0.720592	0.47116	1
ENSMUSG00000025946	Pth2r	parathyroid hormone 2 receptor [Source:MGI Symbol;Acc:MGI:2180917]	6.61953	-0.023726	0.0522983	-0.158056	0.874413	1	6.61953	-0.00548868	0.0523914	-0.326369	0.744145	1	6.61953	0.0156852	0.0522838	0.589232	0.555706	1	6.61953	0.0117984	0.0474607	0.639783	0.522314	1
ENSMUSG00000015222	Map2	microtubule-associated protein 2 [Source:MGI Symbol;Acc:MGI:97175]	10593.3	0.117017	0.213398	0.547414	0.584094	1	10593.3	0.0492314	0.213381	0.226043	0.821168	1	10593.3	0.235234	0.213412	1.11393	0.265307	0.971268	10593.3	0.291522	0.222398	1.22354	0.221127	1
ENSMUSG00000073656	Gm10558	predicted gene 10558 [Source:MGI Symbol;Acc:MGI:3642906]	371.956	-0.0329385	0.222184	-0.189996	0.849312	1	371.956	-0.0637466	0.222267	-0.350545	0.72593	1	371.956	0.372267	0.222193	1.59285	0.111194	0.930829	371.956	0.13672	0.211207	0.523359	0.600724	1
ENSMUSG00000065694	Gm25411	predicted gene, 25411 [Source:MGI Symbol;Acc:MGI:5455188]	8.79444	0.00124616	0.0684576	0.343107	0.731518	1	8.79444	-0.0171052	0.068598	0.156871	0.875347	1	8.79444	-0.0455018	0.0684398	-1.65575	0.0977731	0.917122	8.79444	-0.000859413	0.0621685	-0.032447	0.974116	1
ENSMUSG00000055567	Unc80	unc-80, NALCN activator [Source:MGI Symbol;Acc:MGI:2652882]	3433.2	-0.125461	0.21663	-0.579662	0.562143	1	3433.2	-0.095581	0.216578	-0.44928	0.65323	1	3433.2	0.108141	0.216673	0.505832	0.612974	1	3433.2	0.19136	0.224841	0.762682	0.445653	1
ENSMUSG00000103375	Gm37181	predicted gene, 37181 [Source:MGI Symbol;Acc:MGI:5610409]	102.949	-0.0576395	0.143543	-0.430345	0.666945	1	102.949	-0.0471241	0.143665	-0.159942	0.872926	1	102.949	0.177421	0.143544	1.52941	0.126164	0.944767	102.949	0.0730275	0.131286	0.309195	0.757173	1
ENSMUSG00000026005	Rpe	ribulose-5-phosphate-3-epimerase [Source:MGI Symbol;Acc:MGI:1913896]	1521.18	-0.120208	0.210756	-0.573083	0.566589	1	1521.18	-0.23778	0.210611	-1.1283	0.259192	1	1521.18	0.248761	0.210822	1.18049	0.237805	0.968908	1521.18	0.275707	0.22038	1.22276	0.221421	1
ENSMUSG00000026004	Kansl1l	KAT8 regulatory NSL complex subunit 1-like [Source:MGI Symbol;Acc:MGI:1915941]	382.716	-0.176393	0.232535	-0.758129	0.448374	1	382.716	-0.298443	0.232386	-1.28046	0.200384	1	382.716	0.0533706	0.232565	0.220391	0.825566	1	382.716	0.0624682	0.234403	0.277145	0.781668	1
ENSMUSG00000102559	Gm37570	predicted gene, 37570 [Source:MGI Symbol;Acc:MGI:5610798]	59.3336	-0.0487386	0.151355	-0.284431	0.77608	1	59.3336	0.0239013	0.151612	0.325841	0.744545	1	59.3336	0.10052	0.151287	0.898641	0.368844	0.985306	59.3336	0.144867	0.13864	1.20459	0.22836	1
ENSMUSG00000102374	Gm38387	predicted gene, 38387 [Source:MGI Symbol;Acc:MGI:5613622]	50.7049	0.111689	0.129315	0.818598	0.413016	1	50.7049	-0.100082	0.129436	-1.04793	0.294671	1	50.7049	-0.0949438	0.129232	-1.32959	0.183652	0.957279	50.7049	0.00966534	0.117967	-0.131033	0.895749	1
ENSMUSG00000102776	Gm38162	predicted gene, 38162 [Source:MGI Symbol;Acc:MGI:5611390]	70.0245	-0.0324279	0.146738	-0.728747	0.466156	1	70.0245	0.0334364	0.146916	-0.159312	0.873423	1	70.0245	-0.0825885	0.146742	-0.660174	0.509142	1	70.0245	-0.13787	0.134346	-1.42681	0.153634	1
ENSMUSG00000082057	Gm15789	predicted gene 15789 [Source:MGI Symbol;Acc:MGI:3783231]	32.6898	-0.0193076	0.0920578	-0.974432	0.329842	1	32.6898	-0.00411404	0.0921533	0.171396	0.863912	1	32.6898	-0.122195	0.0920649	-0.984139	0.325047	0.980477	32.6898	-0.0442677	0.0837032	-0.145423	0.884377	1
ENSMUSG00000103706	6820402A03Rik	RIKEN cDNA 6820402A03 gene [Source:MGI Symbol;Acc:MGI:1922992]	67.9513	-0.140111	0.149714	-1.61055	0.107277	1	67.9513	-0.0411079	0.149931	-0.239445	0.810761	1	67.9513	0.0219103	0.149751	0.0794134	0.936704	1	67.9513	0.0408514	0.137201	0.293911	0.768826	1
ENSMUSG00000103382	Gm37755	predicted gene, 37755 [Source:MGI Symbol;Acc:MGI:5610983]	16.1303	-0.0396894	0.0746918	-0.63701	0.524118	1	16.1303	-0.0191344	0.0747926	-0.23701	0.812649	1	16.1303	0.0270445	0.0746771	0.533579	0.593633	1	16.1303	0.0434605	0.0678289	0.738045	0.460487	1
ENSMUSG00000103553	Gm38218	predicted gene, 38218 [Source:MGI Symbol;Acc:MGI:5611446]	12.0525	-0.0189161	0.0488607	-0.677297	0.498217	1	12.0525	-0.0203005	0.0488983	-1.14822	0.250876	1	12.0525	-0.0064794	0.0488542	-1.05933	0.289449	0.977156	12.0525	0.0600086	0.044348	0.861606	0.388904	1
ENSMUSG00000026003	Acadl	acyl-Coenzyme A dehydrogenase, long-chain [Source:MGI Symbol;Acc:MGI:87866]	581.583	0.169708	0.227212	0.794082	0.427148	1	581.583	0.083139	0.227017	0.400754	0.688601	1	581.583	0.209315	0.227457	0.954486	0.339838	0.980611	581.583	0.48683	0.232019	2.03515	0.0418355	0.963453
ENSMUSG00000061816	Myl1	myosin, light polypeptide 1 [Source:MGI Symbol;Acc:MGI:97269]	45.3239	-0.0595672	0.137662	-0.528764	0.596969	1	45.3239	0.020421	0.137911	0.881219	0.378199	1	45.3239	-0.102273	0.137608	-1.44113	0.149549	0.952009	45.3239	0.0877738	0.125777	1.2268	0.219897	1
ENSMUSG00000094191	Rpl31-ps14	ribosomal protein L31, pseudogene 14 [Source:MGI Symbol;Acc:MGI:3704189]	6.37613	-0.0728768	0.0910653	-1.82719	0.0676717	1	6.37613	0.00913244	0.0915516	-0.178367	0.858434	1	6.37613	0.100324	0.0910239	0.758892	0.447917	0.997723	6.37613	0.00514251	0.0827532	-0.428072	0.668599	1
ENSMUSG00000082212	Gm15826	predicted gene 15826 [Source:MGI Symbol;Acc:MGI:3801881]	9.51224	-0.0255252	0.0632986	-0.325368	0.744902	1	9.51224	0.00629647	0.0634217	0.297289	0.766246	1	9.51224	0.001017	0.063293	0.204067	0.838301	1	9.51224	-0.0298392	0.0574609	-0.501812	0.6158	1
ENSMUSG00000026000	Lancl1	LanC (bacterial lantibiotic synthetase component C)-like 1 [Source:MGI Symbol;Acc:MGI:1336997]	10238.7	-0.135129	0.15825	-0.857697	0.39106	1	10238.7	-0.0283416	0.158158	-0.179258	0.857735	1	10238.7	0.0446277	0.158264	0.286762	0.774295	1	10238.7	0.0383958	0.17282	0.233377	0.815469	1
ENSMUSG00000062209	Erbb4	erb-b2 receptor tyrosine kinase 4 [Source:MGI Symbol;Acc:MGI:104771]	538.064	0.0838844	0.23615	0.406929	0.68406	1	538.064	-0.0370598	0.236167	-0.118524	0.905653	1	538.064	0.266094	0.236146	1.18208	0.237173	0.968908	538.064	0.254598	0.231857	1.13014	0.258418	1
ENSMUSG00000083795	Gm15670	predicted gene 15670 [Source:MGI Symbol;Acc:MGI:3783112]	11.6462	0.0588925	0.0882509	0.946669	0.343808	1	11.6462	0.0946437	0.0884953	1.63013	0.103073	1	11.6462	0.0536634	0.0881889	1.9732	0.0484731	0.821765	11.6462	0.0344258	0.0801697	1.11375	0.265385	1
ENSMUSG00000103307	Gm19335	predicted gene, 19335 [Source:MGI Symbol;Acc:MGI:5011520]	6.86224	0.0360384	0.0510772	1.63502	0.102045	1	6.86224	0.0075024	0.0511477	0.722708	0.46986	1	6.86224	-8.49536e-05	0.0510677	-0.0372958	0.970249	1	6.86224	-0.021467	0.0463588	-1.13115	0.257994	1
ENSMUSG00000104508	Gm37735	predicted gene, 37735 [Source:MGI Symbol;Acc:MGI:5610963]	29.9932	-0.0228527	0.0883639	-1.09007	0.275683	1	29.9932	0.126611	0.088471	1.09577	0.273177	1	29.9932	-1.33674e-05	0.0883616	-0.102381	0.918454	1	29.9932	-0.0434285	0.0803033	-6.78633	1.15018e-11	2.48164e-08
ENSMUSG00000103642	Gm37769	predicted gene, 37769 [Source:MGI Symbol;Acc:MGI:5610997]	7.86151	0.00201888	0.0605117	0.410899	0.681147	1	7.86151	-0.00163808	0.0606251	-0.338252	0.735173	1	7.86151	-0.131576	0.0605154	-2.16267	0.0305667	0.729542	7.86151	-0.121245	0.0549544	-1.45659	0.145228	1
ENSMUSG00000025997	Ikzf2	IKAROS family zinc finger 2 [Source:MGI Symbol;Acc:MGI:1342541]	91.3714	0.192566	0.176004	1.05139	0.293081	1	91.3714	0.0302125	0.176152	0.186991	0.851668	1	91.3714	0.114052	0.175951	0.590633	0.554766	1	91.3714	-0.0462564	0.16239	-0.631179	0.527923	1
ENSMUSG00000100815	Gm29112	predicted gene 29112 [Source:MGI Symbol;Acc:MGI:5579818]	9.44678	-0.0259771	0.0454067	-1.18012	0.237953	1	9.44678	-0.0260241	0.0454454	-1.33407	0.182179	1	9.44678	-0.0509184	0.0454028	-1.4215	0.15517	0.952009	9.44678	-0.0464008	0.0412116	-1.22234	0.221581	1
ENSMUSG00000053153	Spag16	sperm associated antigen 16 [Source:MGI Symbol;Acc:MGI:1913972]	6.4983	0.031442	0.0453414	3.46932	0.000521787	0.101977	6.4983	0.0145192	0.0453941	4.84243	1.28258e-06	0.000601587	6.4983	0.0022612	0.0453328	-1.42451	0.154299	0.952009	6.4983	-0.0097448	0.0411495	-8.60192	7.83942e-18	4.22859e-14
ENSMUSG00000045648	Vwc2l	von Willebrand factor C domain-containing protein 2-like [Source:MGI Symbol;Acc:MGI:2444069]	232.752	-0.167305	0.165277	-1.25597	0.209127	1	232.752	-0.100098	0.165368	-0.4359	0.662909	1	232.752	-0.0274432	0.165256	0.0564854	0.954955	1	232.752	0.106419	0.151974	0.971531	0.331284	1
ENSMUSG00000026196	Bard1	BRCA1 associated RING domain 1 [Source:MGI Symbol;Acc:MGI:1328361]	5.3798	-0.0182283	0.0532744	-0.242632	0.80829	1	5.3798	0.004195	0.0534094	-0.200316	0.841233	1	5.3798	0.0390253	0.0532583	0.265481	0.790639	1	5.3798	0.0144732	0.0483529	0.0596034	0.952472	1
ENSMUSG00000050296	Abca12	ATP-binding cassette, sub-family A (ABC1), member 12 [Source:MGI Symbol;Acc:MGI:2676312]	8.44468	-0.015357	0.0532646	-5.43526	5.47173e-08	4.91909e-05	8.44468	0.0078579	0.053335	-0.880508	0.378584	1	8.44468	0.0488109	0.0532585	0.00310762	0.99752	1	8.44468	-0.0033036	0.0483463	-4.07365	4.62811e-05	0.0102944
ENSMUSG00000026192	Atic	5-aminoimidazole-4-carboxamide ribonucleotide formyltransferase/IMP cyclohydrolase [Source:MGI Symbol;Acc:MGI:1351352]	238.708	0.10569	0.228472	0.450789	0.652142	1	238.708	0.177877	0.228607	0.751406	0.452408	1	238.708	0.274072	0.228342	1.44706	0.14788	0.952009	238.708	0.183479	0.21893	0.676948	0.498439	1
ENSMUSG00000026193	Fn1	fibronectin 1 [Source:MGI Symbol;Acc:MGI:95566]	431.817	0.0100025	0.223675	0.0433026	0.96546	1	431.817	-0.143724	0.22382	-0.48087	0.630609	1	431.817	-0.134081	0.223595	-0.684193	0.493853	1	431.817	0.0308517	0.212851	0.151209	0.879811	1
ENSMUSG00000039395	Mreg	melanoregulin [Source:MGI Symbol;Acc:MGI:2151839]	378.668	-0.072563	0.233857	-0.295024	0.767976	1	378.668	-0.0714541	0.233908	-0.307085	0.758779	1	378.668	0.133802	0.23381	0.637713	0.52366	1	378.668	0.230773	0.226867	0.957612	0.338259	1
ENSMUSG00000026189	Pecr	peroxisomal trans-2-enoyl-CoA reductase [Source:MGI Symbol;Acc:MGI:2148199]	266.048	-0.225408	0.227152	-0.984958	0.324644	1	266.048	-0.0171769	0.226666	-0.0823613	0.934359	1	266.048	-0.204481	0.227179	-0.892711	0.372012	0.985306	266.048	-0.388966	0.231868	-1.73178	0.0833124	1
ENSMUSG00000026188	Tmem169	transmembrane protein 169 [Source:MGI Symbol;Acc:MGI:2442781]	645.351	0.144513	0.229624	0.63402	0.526068	1	645.351	-0.250582	0.22956	-1.11068	0.266708	1	645.351	-0.128531	0.22968	-0.55985	0.575582	1	645.351	-0.0695596	0.233182	-0.268933	0.787981	1
ENSMUSG00000026187	Xrcc5	X-ray repair complementing defective repair in Chinese hamster cells 5 [Source:MGI Symbol;Acc:MGI:104517]	548.457	0.136553	0.230467	0.656424	0.511551	1	548.457	0.0481099	0.230529	0.0549153	0.956206	1	548.457	-0.0453935	0.230438	-0.135708	0.892052	1	548.457	0.0687239	0.221702	0.426086	0.670045	1
ENSMUSG00000039372	Marchf4	membrane associated ring-CH-type finger 4 [Source:MGI Symbol;Acc:MGI:2683550]	494.83	-0.0754948	0.235909	-0.264435	0.791445	1	494.83	-0.301803	0.235921	-1.24706	0.212377	1	494.83	-0.141147	0.235903	-0.55668	0.577746	1	494.83	-0.159738	0.231066	-0.636594	0.524389	1
ENSMUSG00000039354	Smarcal1	SWI/SNF related matrix associated, actin dependent regulator of chromatin, subfamily a-like 1 [Source:MGI Symbol;Acc:MGI:1859183]	543.87	-0.0991433	0.236057	-0.379231	0.704516	1	543.87	0.0558903	0.236082	0.287445	0.773771	1	543.87	-0.168176	0.236064	-0.69689	0.485871	1	543.87	-0.385335	0.231491	-1.61574	0.106151	1
ENSMUSG00000046330	Rpl37a	ribosomal protein L37a [Source:MGI Symbol;Acc:MGI:98068]	5439.56	-0.00077793	0.198567	-0.0213044	0.983003	1	5439.56	-0.149877	0.198535	-0.803263	0.421823	1	5439.56	-0.0475874	0.198561	-0.227136	0.820318	1	5439.56	-0.0742155	0.210274	-0.348981	0.727104	1
ENSMUSG00000039323	Igfbp2	insulin-like growth factor binding protein 2 [Source:MGI Symbol;Acc:MGI:96437]	284.455	0.236282	0.235914	1.08146	0.279493	1	284.455	0.86741	0.235827	3.67442	0.000238391	0.0485237	284.455	-0.22192	0.235885	-0.947295	0.343488	0.981994	284.455	-0.0480256	0.234388	-0.164416	0.869404	1
ENSMUSG00000026185	Igfbp5	insulin-like growth factor binding protein 5 [Source:MGI Symbol;Acc:MGI:96440]	553.899	-0.178333	0.23633	-0.735908	0.461787	1	553.899	-0.346976	0.236331	-1.47107	0.141272	1	553.899	0.255898	0.236329	1.09846	0.272002	0.973577	553.899	0.318512	0.233003	1.30495	0.191909	1
ENSMUSG00000100301	6030407O03Rik	RIKEN cDNA 6030407O03 gene [Source:MGI Symbol;Acc:MGI:1924410]	9.30536	-0.032938	0.0774337	-0.00503026	0.995986	1	9.30536	-0.0893301	0.0776586	-1.138	0.255118	1	9.30536	-0.0581573	0.0773831	-1.26745	0.204996	0.964035	9.30536	-0.0422891	0.0702959	0.167841	0.866709	1
ENSMUSG00000055322	Tns1	tensin 1 [Source:MGI Symbol;Acc:MGI:104552]	291.867	-0.117138	0.229379	-0.646996	0.517634	1	291.867	0.0698313	0.22958	0.261315	0.793849	1	291.867	0.00199978	0.229386	0.0143413	0.988558	1	291.867	-0.0485933	0.220196	-0.177283	0.859286	1
ENSMUSG00000006304	Arpc2	actin related protein 2/3 complex, subunit 2 [Source:MGI Symbol;Acc:MGI:1923959]	33676.1	-0.0614868	0.194911	-0.317439	0.75091	1	33676.1	-0.126613	0.1949	-0.650626	0.515288	1	33676.1	0.14762	0.194912	0.755978	0.449662	0.997723	33676.1	-0.0116731	0.207135	-0.0735373	0.941379	1
ENSMUSG00000006299	Aamp	angio-associated migratory protein [Source:MGI Symbol;Acc:MGI:107809]	5225.09	-0.254733	0.205082	-1.24926	0.21157	1	5225.09	-0.0505845	0.205016	-0.250789	0.801977	1	5225.09	-0.28527	0.20509	-1.39196	0.163933	0.952009	5225.09	-0.200541	0.21577	-0.895516	0.370511	1
ENSMUSG00000026179	Pnkd	paroxysmal nonkinesiogenic dyskinesia [Source:MGI Symbol;Acc:MGI:1930773]	5508.38	-0.0968121	0.182767	-0.535025	0.592633	1	5508.38	0.106391	0.182655	0.579427	0.562301	1	5508.38	-0.190276	0.182767	-1.03839	0.299089	0.977156	5508.38	-0.280209	0.196244	-1.41369	0.157453	1
ENSMUSG00000103013	Gm37503	predicted gene, 37503 [Source:MGI Symbol;Acc:MGI:5610731]	20.3554	-0.185845	0.153711	-1.31383	0.188905	1	20.3554	-0.0290998	0.154505	-0.190684	0.848773	1	20.3554	0.0111153	0.153585	-0.0245626	0.980404	1	20.3554	-0.039069	0.140905	-0.600019	0.548494	1
ENSMUSG00000006301	Tmbim1	transmembrane BAX inhibitor motif containing 1 [Source:MGI Symbol;Acc:MGI:1916910]	1431.02	-0.148931	0.228426	-0.649973	0.51571	1	1431.02	0.141006	0.228333	0.661121	0.508535	1	1431.02	-0.0337684	0.228413	-0.137162	0.890903	1	1431.02	0.00958576	0.232535	0.100733	0.919762	1
ENSMUSG00000103403	Gm37931	predicted gene, 37931 [Source:MGI Symbol;Acc:MGI:5611159]	16.0663	-0.0828221	0.0807506	-0.632122	0.527307	1	16.0663	-0.0813978	0.0808919	-0.849326	0.3957	1	16.0663	-0.0283768	0.080729	-0.521201	0.602227	1	16.0663	-0.0433027	0.0733333	-2.12382	0.0336855	0.916521
ENSMUSG00000073650	Catip	ciliogenesis associated TTC17 interacting protein [Source:MGI Symbol;Acc:MGI:2685062]	32.972	-0.0950647	0.144906	-0.83291	0.404895	1	32.972	-0.0252021	0.145292	-0.0756742	0.939678	1	32.972	0.136928	0.144936	0.867921	0.385437	0.986796	32.972	-0.00879255	0.132574	-0.0320342	0.974445	1
ENSMUSG00000026177	Slc11a1	solute carrier family 11 (proton-coupled divalent metal ion transporters), member 1 [Source:MGI Symbol;Acc:MGI:1345275]	47.9209	0.00423075	0.136869	1.07378	0.282923	1	47.9209	0.0320896	0.137313	0.164416	0.869404	1	47.9209	0.057183	0.13685	0.820532	0.411913	0.990411	47.9209	0.111193	0.124962	1.15274	0.249019	1
ENSMUSG00000026176	Ctdsp1	CTD (carboxy-terminal domain, RNA polymerase II, polypeptide A) small phosphatase 1 [Source:MGI Symbol;Acc:MGI:2654470]	142.96	-0.027581	0.216899	-0.310036	0.756534	1	142.96	-0.125372	0.217049	-0.724363	0.468843	1	142.96	-0.244989	0.216878	-0.874954	0.381599	0.986462	142.96	-0.211884	0.205165	-0.766966	0.443102	1
ENSMUSG00000026175	Vil1	villin 1 [Source:MGI Symbol;Acc:MGI:98930]	5.47065	-0.0125321	0.0540458	0.00707646	0.994354	1	5.47065	-0.0118209	0.0541599	-0.31118	0.755664	1	5.47065	-0.0191379	0.0540298	0.477822	0.632777	1	5.47065	-0.00429116	0.0490555	0.772034	0.440095	1
ENSMUSG00000033364	Usp37	ubiquitin specific peptidase 37 [Source:MGI Symbol;Acc:MGI:2442483]	745.251	-0.116164	0.231809	-0.497863	0.618581	1	745.251	-0.104481	0.231722	-0.445329	0.656082	1	745.251	-0.231054	0.231839	-1.01686	0.309219	0.977156	745.251	0.197859	0.234125	0.881987	0.377784	1
ENSMUSG00000103227	Gm37733	predicted gene, 37733 [Source:MGI Symbol;Acc:MGI:5610961]	27.0334	-0.031291	0.103218	-0.333363	0.73886	1	27.0334	-0.0305976	0.103376	-0.305912	0.759672	1	27.0334	0.0751653	0.103194	0.854442	0.39286	0.987751	27.0334	0.112585	0.093889	1.18002	0.237994	1
ENSMUSG00000026174	Cnot9	CCR4-NOT transcription complex, subunit 9 [Source:MGI Symbol;Acc:MGI:1928902]	2028.21	0.230741	0.205035	1.12295	0.261457	1	2028.21	-0.00243071	0.204969	-0.0101399	0.99191	1	2028.21	0.00865502	0.205009	0.0544508	0.956576	1	2028.21	-0.214604	0.215703	-0.999274	0.317662	1
ENSMUSG00000026173	Plcd4	phospholipase C, delta 4 [Source:MGI Symbol;Acc:MGI:107469]	218.148	0.206973	0.214659	1.07019	0.284535	1	218.148	0.175687	0.214804	0.962624	0.335736	1	218.148	0.173454	0.214599	0.922767	0.356129	0.982944	218.148	0.176823	0.202431	0.834526	0.403984	1
ENSMUSG00000026135	Zfp142	zinc finger protein 142 [Source:MGI Symbol;Acc:MGI:1924514]	437.253	0.0541073	0.223305	0.350833	0.725714	1	437.253	0.0803557	0.223418	0.382257	0.702271	1	437.253	-0.0757802	0.223354	-0.32921	0.741997	1	437.253	-0.228347	0.212524	-0.981138	0.326524	1
ENSMUSG00000026172	Bcs1l	BCS1-like (yeast) [Source:MGI Symbol;Acc:MGI:1914071]	746.108	-0.141857	0.190333	-0.751468	0.452371	1	746.108	0.128549	0.189635	0.674551	0.499961	1	746.108	-0.192757	0.19039	-1.01863	0.30838	0.977156	746.108	-0.0898599	0.203032	-0.410558	0.681397	1
ENSMUSG00000026171	Rnf25	ring finger protein 25 [Source:MGI Symbol;Acc:MGI:1890215]	1048.22	-0.135995	0.215925	-0.646655	0.517855	1	1048.22	0.0514909	0.215655	0.21892	0.826713	1	1048.22	-0.296963	0.215973	-1.38186	0.167014	0.952009	1048.22	-0.282191	0.224335	-1.26405	0.206212	1
ENSMUSG00000033276	Stk36	serine/threonine kinase 36 [Source:MGI Symbol;Acc:MGI:1920831]	24.647	-0.062025	0.0812197	-1.30715	0.191163	1	24.647	0.0296675	0.0813212	1.91223	0.0558469	0.960174	24.647	-0.00958308	0.0812115	-0.115043	0.908411	1	24.647	-0.0258894	0.0737754	-0.592142	0.553755	1
ENSMUSG00000033257	Ttll4	tubulin tyrosine ligase-like family, member 4 [Source:MGI Symbol;Acc:MGI:1914784]	235.13	-0.252491	0.227594	-1.06621	0.286329	1	235.13	-0.184388	0.22787	-0.845684	0.397729	1	235.13	0.22588	0.227529	1.26846	0.204636	0.964035	235.13	0.303586	0.217797	1.52756	0.126622	1
ENSMUSG00000026170	Cyp27a1	cytochrome P450, family 27, subfamily a, polypeptide 1 [Source:MGI Symbol;Acc:MGI:88594]	60.6042	-0.0527865	0.133485	-0.406571	0.684323	1	60.6042	0.0752011	0.133687	1.43156	0.152271	1	60.6042	-0.07449	0.133465	-0.205325	0.837319	1	60.6042	-0.0488538	0.121853	0.269501	0.787544	1
ENSMUSG00000026167	Wnt10a	wingless-type MMTV integration site family, member 10A [Source:MGI Symbol;Acc:MGI:108071]	212.11	-0.252937	0.227062	-1.27573	0.202049	1	212.11	0.113939	0.227281	0.453461	0.650217	1	212.11	-0.194293	0.227095	-0.900505	0.367851	0.985306	212.11	-0.22001	0.217243	-0.987579	0.323359	1
ENSMUSG00000090071	Cdk5r2	cyclin-dependent kinase 5, regulatory subunit 2 (p39) [Source:MGI Symbol;Acc:MGI:1330828]	913.943	0.195989	0.226798	0.875235	0.381446	1	913.943	0.491672	0.226641	2.13218	0.0329922	0.888548	913.943	-0.145947	0.226757	-0.637455	0.523829	1	913.943	-0.08514	0.231607	-0.279367	0.779963	1
ENSMUSG00000006546	Cryba2	crystallin, beta A2 [Source:MGI Symbol;Acc:MGI:104336]	9.36605	-0.0305476	0.0716196	-1.01464	0.310275	1	9.36605	0.00238696	0.0717723	0.0631151	0.949675	1	9.36605	-0.0255725	0.0716025	-0.494292	0.6211	1	9.36605	0.0173084	0.0650426	0.256093	0.797879	1
ENSMUSG00000047021	Cfap65	cilia and flagella associated protein 65 [Source:MGI Symbol;Acc:MGI:2444274]	28.6478	-0.224945	0.124215	-1.55249	0.120545	1	28.6478	-0.173082	0.124546	-0.959764	0.337174	1	28.6478	-0.151059	0.124172	-1.4797	0.138952	0.949973	28.6478	-0.1389	0.113208	-1.78854	0.0736883	1
ENSMUSG00000026162	Nhej1	non-homologous end joining factor 1 [Source:MGI Symbol;Acc:MGI:1922820]	125.974	-0.00793899	0.162861	0.762273	0.445897	1	125.974	-0.0386793	0.163089	-0.0193919	0.984528	1	125.974	-0.0419863	0.162809	0.742802	0.457602	0.997723	125.974	0.164893	0.149618	2.63667	0.00837254	0.511824
ENSMUSG00000026205	Slc23a3	solute carrier family 23 (nucleobase transporters), member 3 [Source:MGI Symbol;Acc:MGI:104516]	11.759	0.0407526	0.0702678	2.05522	0.0398574	1	11.759	0.0373886	0.0703848	1.63403	0.102252	1	11.759	-0.00117618	0.0702431	-0.0874647	0.930302	1	11.759	0.0220181	0.0637937	0.184869	0.853332	1
ENSMUSG00000033159	Cnppd1	cyclin Pas1/PHO80 domain containing 1 [Source:MGI Symbol;Acc:MGI:1916421]	746.406	0.0804018	0.207051	0.39709	0.691301	1	746.406	0.113002	0.206663	0.558581	0.576448	1	746.406	-0.204353	0.207047	-0.984048	0.325092	0.980477	746.406	0.151195	0.21725	0.793768	0.42733	1
ENSMUSG00000049339	Retreg2	reticulophagy regulator family member 2 [Source:MGI Symbol;Acc:MGI:2388278]	5424.25	0.0628421	0.16074	0.3896	0.696832	1	5424.25	0.210292	0.160617	1.30517	0.191835	1	5424.25	-0.0926924	0.160761	-0.578625	0.562842	1	5424.25	0.0491635	0.17522	0.288133	0.773245	1
ENSMUSG00000026197	Zfand2b	zinc finger, AN1 type domain 2B [Source:MGI Symbol;Acc:MGI:1916068]	2603.88	-0.0523135	0.21434	-0.252937	0.800317	1	2603.88	0.0947036	0.214243	0.431292	0.666256	1	2603.88	-0.125638	0.214332	-0.579997	0.561917	1	2603.88	-0.0562935	0.223096	-0.173104	0.862569	1
ENSMUSG00000026198	Abcb6	ATP-binding cassette, sub-family B (MDR/TAP), member 6 [Source:MGI Symbol;Acc:MGI:1921354]	62.6666	-0.130297	0.178961	-0.756964	0.449072	1	62.6666	-0.106333	0.179633	-0.297283	0.766251	1	62.6666	0.00394417	0.178992	0.256195	0.7978	1	62.6666	-0.00861113	0.165315	0.796247	0.425889	1
ENSMUSG00000033124	Atg9a	autophagy related 9A [Source:MGI Symbol;Acc:MGI:2138446]	613.501	0.0437133	0.226519	0.290646	0.771322	1	613.501	0.242648	0.22664	1.47398	0.140488	1	613.501	-0.318099	0.226542	-1.54541	0.122246	0.94285	613.501	-0.1733	0.2165	-0.608073	0.543139	1
ENSMUSG00000026199	Ankzf1	ankyrin repeat and zinc finger domain containing 1 [Source:MGI Symbol;Acc:MGI:1098746]	494.845	0.153285	0.233049	0.626937	0.5307	1	494.845	0.0911996	0.232943	0.380183	0.70381	1	494.845	-0.434989	0.233075	-1.90172	0.0572082	0.855189	494.845	-0.2368	0.234513	-0.864508	0.387309	1
ENSMUSG00000026200	Glb1l	galactosidase, beta 1-like [Source:MGI Symbol;Acc:MGI:1921827]	124.956	-0.0568025	0.132269	-0.723521	0.46936	1	124.956	0.1164	0.132357	1.48975	0.136289	1	124.956	-0.0898331	0.13227	-1.62528	0.104102	0.928144	124.956	-0.101538	0.120732	-1.43226	0.152068	1
ENSMUSG00000026201	Stk16	serine/threonine kinase 16 [Source:MGI Symbol;Acc:MGI:1313271]	2615.8	-0.127301	0.193476	-0.656106	0.511756	1	2615.8	-0.0120072	0.193326	-0.0603969	0.95184	1	2615.8	-0.144279	0.193466	-0.743849	0.456968	0.997723	2615.8	-0.115315	0.205837	-0.524868	0.599675	1
ENSMUSG00000026202	Tuba4a	tubulin, alpha 4A [Source:MGI Symbol;Acc:MGI:1095410]	20640.7	0.109791	0.19185	0.55138	0.581373	1	20640.7	0.165554	0.191817	0.835529	0.40342	1	20640.7	-0.0813893	0.19186	-0.418756	0.675395	1	20640.7	-0.133146	0.204456	-0.643327	0.520012	1
ENSMUSG00000096094	A630095N17Rik	RIKEN cDNA A630095N17 gene [Source:MGI Symbol;Acc:MGI:2686470]	10.2597	-0.0193934	0.050534	-4.25833	2.05962e-05	0.00636159	10.2597	-0.0194627	0.0505847	-4.27375	1.92213e-05	0.00560431	10.2597	-0.000863469	0.0505309	-1.93111	0.0534692	0.837699	10.2597	-0.0329574	0.0458686	-5.7351	9.74575e-09	6.18454e-06
ENSMUSG00000026203	Dnajb2	DnaJ heat shock protein family (Hsp40) member B2 [Source:MGI Symbol;Acc:MGI:1928739]	1391.24	0.0385016	0.189474	0.203374	0.838843	1	1391.24	0.015026	0.189216	0.0780621	0.937779	1	1391.24	-0.239146	0.18962	-1.26266	0.206712	0.964035	1391.24	-0.231739	0.202409	-1.15718	0.247199	1
ENSMUSG00000026204	Ptprn	protein tyrosine phosphatase, receptor type, N [Source:MGI Symbol;Acc:MGI:102765]	4808.01	0.00321401	0.190047	0.00654429	0.994778	1	4808.01	0.227799	0.189965	1.20187	0.229413	1	4808.01	-0.320594	0.190079	-1.68603	0.0917893	0.908462	4808.01	-0.243621	0.202827	-1.21936	0.222709	1
ENSMUSG00000033061	Resp18	regulated endocrine-specific protein 18 [Source:MGI Symbol;Acc:MGI:1098222]	647.8	0.0235593	0.235567	0.107413	0.914461	1	647.8	-0.0931481	0.235543	-0.365888	0.714449	1	647.8	0.298559	0.235583	1.30117	0.193201	0.961778	647.8	0.133437	0.234562	0.480692	0.630735	1
ENSMUSG00000026209	Dnpep	aspartyl aminopeptidase [Source:MGI Symbol;Acc:MGI:1278328]	1145.78	0.038058	0.209662	0.148416	0.882015	1	1145.78	0.365766	0.209217	1.78831	0.0737259	1	1145.78	-0.297877	0.209516	-1.39186	0.163966	0.952009	1145.78	-0.160401	0.219364	-0.531348	0.595178	1
ENSMUSG00000026208	Des	desmin [Source:MGI Symbol;Acc:MGI:94885]	29.3777	-0.0390163	0.113422	-1.70136	0.088875	1	29.3777	-0.00977662	0.113703	-1.45262	0.146328	1	29.3777	-0.114788	0.113392	-1.81361	0.0697383	0.876684	29.3777	-0.052634	0.103245	-0.826722	0.408394	1
ENSMUSG00000026207	Speg	SPEG complex locus [Source:MGI Symbol;Acc:MGI:109282]	1534.58	0.0537456	0.216351	0.249391	0.803058	1	1534.58	0.0521495	0.216248	0.245328	0.806202	1	1534.58	-0.0768153	0.216398	-0.361398	0.717802	1	1534.58	-0.0789108	0.224637	-0.374789	0.707817	1
ENSMUSG00000086053	Gm15178	predicted gene 15178 [Source:MGI Symbol;Acc:MGI:3705132]	20.321	-0.0578281	0.0949432	-0.655201	0.512338	1	20.321	-0.0235042	0.0951142	-0.0619606	0.950594	1	20.321	0.0835948	0.0949309	1.4542	0.145892	0.952009	20.321	0.0131389	0.0863064	0.194726	0.845608	1
ENSMUSG00000033021	Gmppa	GDP-mannose pyrophosphorylase A [Source:MGI Symbol;Acc:MGI:1916330]	939.742	0.287102	0.205393	1.42637	0.153762	1	939.742	0.330657	0.20489	1.61915	0.105416	1	939.742	0.0997007	0.205298	0.537441	0.590963	1	939.742	0.0292437	0.21605	0.2339	0.815063	1
ENSMUSG00000033007	Asic4	acid-sensing (proton-gated) ion channel family member 4 [Source:MGI Symbol;Acc:MGI:2652846]	29.6086	-0.00752266	0.161438	-0.0859358	0.931517	1	29.6086	0.171761	0.162088	1.06643	0.286229	1	29.6086	-0.0459535	0.161328	-0.23026	0.81789	1	29.6086	0.0825691	0.148322	0.739062	0.459869	1
ENSMUSG00000102605	Gm37264	predicted gene, 37264 [Source:MGI Symbol;Acc:MGI:5610492]	18.8405	0.0880943	0.113712	0.653067	0.513713	1	18.8405	-0.0154561	0.113968	-0.772446	0.439851	1	18.8405	-0.194703	0.113729	-1.63468	0.102116	0.924347	18.8405	-0.141689	0.103708	-0.68133	0.495662	1
ENSMUSG00000032997	Chpf	chondroitin polymerizing factor [Source:MGI Symbol;Acc:MGI:106576]	2268.18	0.0839998	0.224282	0.369116	0.712041	1	2268.18	0.362207	0.224218	1.58336	0.113339	1	2268.18	-0.326604	0.224295	-1.47505	0.1402	0.949973	2268.18	-0.0980057	0.230097	-0.373811	0.708545	1
ENSMUSG00000026211	Obsl1	obscurin-like 1 [Source:MGI Symbol;Acc:MGI:2138628]	213.323	-0.118936	0.225179	-0.717405	0.473124	1	213.323	0.124049	0.225447	0.57767	0.563487	1	213.323	-0.216934	0.225325	-0.769411	0.44165	0.995798	213.323	-0.224274	0.214961	-0.602823	0.546627	1
ENSMUSG00000051703	Tmem198	transmembrane protein 198 [Source:MGI Symbol;Acc:MGI:2443133]	2113.78	0.105314	0.223758	0.474153	0.635391	1	2113.78	0.333596	0.22369	1.47281	0.140802	1	2113.78	-0.432402	0.223761	-1.94372	0.0519297	0.837602	2113.78	-0.225034	0.229753	-0.886421	0.375391	1
ENSMUSG00000032968	Inha	inhibin alpha [Source:MGI Symbol;Acc:MGI:96569]	198.849	-0.127111	0.235887	-0.52964	0.596361	1	198.849	-0.278034	0.235933	-1.19803	0.230906	1	198.849	-0.1594	0.235876	-0.674342	0.500094	1	198.849	0.0665886	0.231069	0.377174	0.706045	1
ENSMUSG00000026213	Stk11ip	serine/threonine kinase 11 interacting protein [Source:MGI Symbol;Acc:MGI:1918978]	528.031	0.0296378	0.231751	0.130299	0.89633	1	528.031	-0.188035	0.231657	-0.86827	0.385247	1	528.031	-0.0322044	0.231869	-0.186773	0.851839	1	528.031	0.499847	0.234144	2.17114	0.0299209	0.890445
ENSMUSG00000006576	Slc4a3	solute carrier family 4 (anion exchanger), member 3 [Source:MGI Symbol;Acc:MGI:109350]	1077.67	-0.268247	0.228883	-1.18767	0.234962	1	1077.67	0.0246827	0.228768	0.0996141	0.920651	1	1077.67	-0.182667	0.228876	-0.797342	0.425253	0.991895	1077.67	-0.162842	0.232776	-0.66327	0.507158	1
ENSMUSG00000100827	Gm29069	predicted gene 29069 [Source:MGI Symbol;Acc:MGI:5579775]	19.9306	-0.0150486	0.109978	-0.397087	0.691303	1	19.9306	-0.0567492	0.110339	-1.26356	0.206387	1	19.9306	0.0909503	0.109972	2.05314	0.0400594	0.776917	19.9306	0.0783637	0.100091	0.838679	0.40165	1
ENSMUSG00000100553	Gm17751	predicted gene, 17751 [Source:MGI Symbol;Acc:MGI:5009832]	52.2867	-0.0469024	0.136323	-0.871235	0.383626	1	52.2867	-0.0455361	0.136511	-0.819134	0.41271	1	52.2867	0.0585705	0.136324	0.879861	0.378934	0.986422	52.2867	0.101229	0.124538	1.41067	0.158342	1
ENSMUSG00000026235	Epha4	Eph receptor A4 [Source:MGI Symbol;Acc:MGI:98277]	10108.2	0.141762	0.182219	0.762409	0.445816	1	10108.2	0.168476	0.182181	0.927066	0.353892	1	10108.2	0.132677	0.182246	0.730955	0.464807	0.998833	10108.2	0.0172212	0.195739	-0.00280136	0.997765	1
ENSMUSG00000101849	Gm28386	predicted gene 28386 [Source:MGI Symbol;Acc:MGI:5579092]	19.955	0.0505466	0.120096	0.198359	0.842764	1	19.955	-0.13859	0.120387	-3.4545	0.000551318	0.0959756	19.955	0.0565853	0.119996	0.947461	0.343404	0.981994	19.955	0.0210944	0.109327	0.818583	0.413024	1
ENSMUSG00000032908	Sgpp2	sphingosine-1-phosphate phosphatase 2 [Source:MGI Symbol;Acc:MGI:3589109]	62.8635	0.0605193	0.175259	0.564311	0.572543	1	62.8635	0.0726211	0.175838	0.484205	0.628241	1	62.8635	0.0564796	0.175197	-0.291498	0.77067	1	62.8635	0.158979	0.161651	1.98212	0.047466	0.979389
ENSMUSG00000026245	Farsb	phenylalanyl-tRNA synthetase, beta subunit [Source:MGI Symbol;Acc:MGI:1346035]	3364.64	-0.125006	0.16497	-0.756181	0.449541	1	3364.64	-0.284461	0.164781	-1.73299	0.0830979	1	3364.64	0.0781235	0.165002	0.473274	0.636018	1	3364.64	-0.130996	0.179451	-0.742873	0.457559	1
ENSMUSG00000104018	4833412K13Rik	RIKEN cDNA 4833412K13 gene [Source:MGI Symbol;Acc:MGI:1921857]	30.7794	-0.0363116	0.0950967	-0.352596	0.724391	1	30.7794	-0.0603422	0.0951997	-0.980476	0.326851	1	30.7794	-0.141553	0.0950962	-1.11468	0.264989	0.971268	30.7794	-0.150812	0.0864627	-1.92839	0.0538067	0.999943
ENSMUSG00000090486	BC035947	cDNA sequence BC035947 [Source:MGI Symbol;Acc:MGI:2652858]	3.72901	-0.032446	0.0451775	-0.221434	0.824755	1	3.72901	-0.0329352	0.0452713	-0.336066	0.736821	1	3.72901	0	0.0451548	0	1	1	3.72901	0.00566421	0.0409959	0.0764594	0.939054	1
ENSMUSG00000012187	Mogat1	monoacylglycerol O-acyltransferase 1 [Source:MGI Symbol;Acc:MGI:1915643]	8.11426	0.052671	0.0641253	1.38021	0.167523	1	8.11426	0.0082178	0.0642416	0.734566	0.462604	1	8.11426	-0.0251656	0.0641099	-0.286086	0.774812	1	8.11426	-0.0512284	0.0582231	-1.56043	0.118659	1
ENSMUSG00000032883	Acsl3	acyl-CoA synthetase long-chain family member 3 [Source:MGI Symbol;Acc:MGI:1921455]	3174.88	-0.101738	0.198777	-0.511624	0.608914	1	3174.88	0.00418574	0.198668	0.0211258	0.983145	1	3174.88	0.051746	0.198816	0.262791	0.792711	1	3174.88	0.112039	0.210482	0.493931	0.621355	1
ENSMUSG00000079470	Utp14b	UTP14B small subunit processome component [Source:MGI Symbol;Acc:MGI:2445092]	299.01	-0.0354589	0.225176	-0.0330071	0.973669	1	299.01	0.193236	0.225342	1.01332	0.310908	1	299.01	0.272282	0.225128	1.35142	0.176561	0.955516	299.01	0.323889	0.214756	1.53776	0.124107	1
ENSMUSG00000099377	Gm6159	predicted gene 6159 [Source:MGI Symbol;Acc:MGI:3644323]	6.41549	0.15924	0.116892	1.1144	0.26511	1	6.41549	0.0290496	0.117847	0.746318	0.455475	1	6.41549	0.10046	0.116549	1.03442	0.30094	0.977156	6.41549	0.0100624	0.106305	-0.209985	0.83368	1
ENSMUSG00000047330	Kcne4	potassium voltage-gated channel, Isk-related subfamily, gene 4 [Source:MGI Symbol;Acc:MGI:1891125]	211.356	0.236109	0.172886	1.60282	0.108975	1	211.356	0.117931	0.172966	0.845263	0.397964	1	211.356	0.00753535	0.172874	0.0341449	0.972762	1	211.356	-0.134589	0.15934	-1.32792	0.184203	1
ENSMUSG00000050711	Scg2	secretogranin II [Source:MGI Symbol;Acc:MGI:103033]	5937.57	0.0869096	0.118207	0.734379	0.462718	1	5937.57	0.246124	0.117955	2.08533	0.0370394	0.897707	5937.57	0.255958	0.118343	2.16514	0.0303773	0.727437	5937.57	0.23737	0.131788	1.75862	0.0786423	1
ENSMUSG00000054702	Ap1s3	adaptor-related protein complex AP-1, sigma 3 [Source:MGI Symbol;Acc:MGI:1891304]	7.4441	0.0225775	0.0772901	0.250659	0.802078	1	7.4441	-0.0281459	0.0775077	-1.06724	0.285862	1	7.4441	-0.0483184	0.0772351	-1.74829	0.080413	0.890189	7.4441	0.0495381	0.0702108	0.564966	0.572097	1
ENSMUSG00000073643	Wdfy1	WD repeat and FYVE domain containing 1 [Source:MGI Symbol;Acc:MGI:1916618]	1473.39	-0.0263343	0.193623	-0.143938	0.88555	1	1473.39	-0.0386525	0.193399	-0.203211	0.83897	1	1473.39	0.00613244	0.193543	0.0324163	0.97414	1	1473.39	-0.00133035	0.205885	0.0378347	0.96982	1
ENSMUSG00000026248	Mrpl44	mitochondrial ribosomal protein L44 [Source:MGI Symbol;Acc:MGI:1916413]	1356.02	-0.231381	0.198523	-1.16258	0.244999	1	1356.02	-0.210323	0.19828	-1.05841	0.289869	1	1356.02	0.203303	0.198553	1.02157	0.306986	0.977156	1356.02	-0.00181852	0.210298	-0.0496938	0.960366	1
ENSMUSG00000026249	Serpine2	serine (or cysteine) peptidase inhibitor, clade E, member 2 [Source:MGI Symbol;Acc:MGI:101780]	1942.39	0.0744788	0.215676	0.36067	0.718346	1	1942.39	0.266762	0.215532	1.27937	0.200766	1	1942.39	0.0215735	0.215697	0.107734	0.914207	1	1942.39	0.433924	0.224102	2.0086	0.04458	0.97124
ENSMUSG00000067106	Gm5529	predicted pseudogene 5529 [Source:MGI Symbol;Acc:MGI:3646377]	4.9816	-0.07066	0.119444	-0.600258	0.548334	1	4.9816	-0.0461549	0.120873	-0.43238	0.665465	1	4.9816	-0.0173218	0.119107	-0.34177	0.732524	1	4.9816	-0.0133422	0.108677	-0.336438	0.736541	1
ENSMUSG00000103404	Gm37932	predicted gene, 37932 [Source:MGI Symbol;Acc:MGI:5611160]	6.48329	0.0442364	0.0726933	0.389477	0.696923	1	6.48329	-0.00381021	0.0729539	-0.343745	0.731038	1	6.48329	-0.0667342	0.0726432	-1.84447	0.0651145	0.875084	6.48329	-0.0548418	0.065998	-1.71247	0.0868103	1
ENSMUSG00000004364	Cul3	cullin 3 [Source:MGI Symbol;Acc:MGI:1347360]	5638.73	-0.085028	0.172525	-0.491349	0.623179	1	5638.73	-0.212222	0.172445	-1.23747	0.215912	1	5638.73	0.287873	0.172559	1.6712	0.0946828	0.911924	5638.73	-0.110904	0.1867	-0.682285	0.495059	1
ENSMUSG00000103076	Gm37902	predicted gene, 37902 [Source:MGI Symbol;Acc:MGI:5611130]	7.20043	-0.0334019	0.0491437	-0.485687	0.627189	1	7.20043	-0.0146021	0.0492207	-0.31807	0.750432	1	7.20043	-0.0371481	0.0491352	-0.485879	0.627053	1	7.20043	-0.0309115	0.0446056	-0.014791	0.988199	1
ENSMUSG00000038608	Dock10	dedicator of cytokinesis 10 [Source:MGI Symbol;Acc:MGI:2146320]	2067.43	-0.149526	0.230217	-0.627957	0.530032	1	2067.43	0.0160171	0.230163	0.0878043	0.930032	1	2067.43	-0.213588	0.230224	-0.948003	0.343128	0.981982	2067.43	-0.115978	0.233442	-0.481143	0.630415	1
ENSMUSG00000103192	Gm37645	predicted gene, 37645 [Source:MGI Symbol;Acc:MGI:5610873]	39.202	-0.0282065	0.108753	-0.343348	0.731337	1	39.202	-0.0116219	0.108879	0.222327	0.82406	1	39.202	-0.0547709	0.108755	-0.313564	0.753852	1	39.202	-0.0819624	0.0989971	-0.683055	0.494572	1
ENSMUSG00000104488	Gm38062	predicted gene, 38062 [Source:MGI Symbol;Acc:MGI:5611290]	37.8091	0.033221	0.138277	0.52573	0.599076	1	37.8091	0.0246047	0.138543	0.694826	0.487164	1	37.8091	-0.1139	0.138351	-0.902057	0.367026	0.985306	37.8091	-0.140896	0.126454	-1.05592	0.291005	1
ENSMUSG00000102721	A630081D01Rik	RIKEN cDNA A630081D01 gene [Source:MGI Symbol;Acc:MGI:2138649]	27.5259	-0.0419149	0.131061	0.288187	0.773204	1	27.5259	-0.107995	0.131588	-1.28027	0.20045	1	27.5259	0.0850831	0.131029	0.430547	0.666798	1	27.5259	0.0177416	0.119548	-0.642371	0.520632	1
ENSMUSG00000054976	Nyap2	neuronal tyrosine-phophorylated phosphoinositide 3-kinase adaptor 2 [Source:MGI Symbol;Acc:MGI:2443135]	546.477	-0.0714649	0.222646	-0.318718	0.749941	1	546.477	-0.0916024	0.222439	-0.422067	0.672976	1	546.477	0.379051	0.222886	1.7404	0.081788	0.892787	546.477	0.352875	0.229207	1.41109	0.158217	1
ENSMUSG00000055980	Irs1	insulin receptor substrate 1 [Source:MGI Symbol;Acc:MGI:99454]	51.0537	-0.0318459	0.169	-0.811819	0.416896	1	51.0537	-0.0369552	0.169593	-0.724413	0.468812	1	51.0537	-0.0699317	0.168931	-1.17061	0.241754	0.968908	51.0537	-0.105097	0.155418	-1.38492	0.166078	1
ENSMUSG00000026142	Rhbdd1	rhomboid domain containing 1 [Source:MGI Symbol;Acc:MGI:1924117]	93.6983	0.108006	0.191065	0.681044	0.495843	1	93.6983	0.119017	0.191348	0.663961	0.506715	1	93.6983	-0.0937936	0.191024	-0.541754	0.587988	1	93.6983	-0.153972	0.177388	-1.05015	0.293651	1
ENSMUSG00000067158	Col4a4	collagen, type IV, alpha 4 [Source:MGI Symbol;Acc:MGI:104687]	35.5859	0.0640566	0.0942863	0.431684	0.665971	1	35.5859	-0.049152	0.0943594	-0.618784	0.536059	1	35.5859	-0.033827	0.0942516	-0.648651	0.516564	1	35.5859	-0.000448236	0.0856945	-0.142054	0.887037	1
ENSMUSG00000079465	Col4a3	collagen, type IV, alpha 3 [Source:MGI Symbol;Acc:MGI:104688]	17.2074	-0.012441	0.112317	0.191788	0.847908	1	17.2074	-0.0478696	0.112817	-0.269096	0.787856	1	17.2074	-0.163323	0.112253	-1.93753	0.0526805	0.837602	17.2074	-0.0989526	0.102196	-0.391148	0.695687	1
ENSMUSG00000097564	C430014B12Rik	RIKEN cDNA C430014B12 gene [Source:MGI Symbol;Acc:MGI:2444820]	17.3907	0.0519264	0.133505	0.526482	0.598553	1	17.3907	0.196742	0.134123	1.66346	0.0962196	1	17.3907	-0.22591	0.133488	-2.19372	0.0282555	0.709848	17.3907	-0.202698	0.121944	-2.54275	0.0109985	0.60077
ENSMUSG00000026150	Mff	mitochondrial fission factor [Source:MGI Symbol;Acc:MGI:1922984]	19672.7	0.0703247	0.161927	0.43357	0.664601	1	19672.7	-0.0832076	0.161897	-0.516535	0.605481	1	19672.7	0.139328	0.161926	0.860695	0.389406	0.987751	19672.7	0.0585669	0.176418	0.337903	0.735437	1
ENSMUSG00000101450	Gm28941	predicted gene 28941 [Source:MGI Symbol;Acc:MGI:5579647]	22.8559	-0.0179686	0.085035	0.133206	0.894031	1	22.8559	-0.0499604	0.085135	-0.592179	0.553731	1	22.8559	0.0453863	0.0850056	7.90851	2.60488e-15	1.12406e-11	22.8559	0.123179	0.0772566	7.65003	2.00938e-14	8.67088e-11
ENSMUSG00000026159	Agfg1	ArfGAP with FG repeats 1 [Source:MGI Symbol;Acc:MGI:1333754]	3476.7	0.050195	0.195749	0.255207	0.798563	1	3476.7	0.0526171	0.195659	0.269182	0.78779	1	3476.7	0.259306	0.195789	1.32846	0.184027	0.957279	3476.7	0.191597	0.207882	0.858372	0.390687	1
ENSMUSG00000113880	A030005L19Rik	RIKEN cDNA A030005L19 gene [Source:MGI Symbol;Acc:MGI:1925172]	13.0832	-0.0234969	0.0794503	-0.396339	0.691855	1	13.0832	-0.0454893	0.0795904	-2.03688	0.041662	0.920264	13.0832	-0.0414072	0.0794376	-0.429987	0.667205	1	13.0832	-0.0172757	0.0721836	0.159475	0.873295	1
ENSMUSG00000038496	Slc19a3	solute carrier family 19, member 3 [Source:MGI Symbol;Acc:MGI:1931307]	10.0715	-0.066075	0.0632077	-0.694677	0.487258	1	10.0715	-0.0116376	0.063332	0.036316	0.97103	1	10.0715	-0.00865315	0.0631895	-0.268415	0.78838	1	10.0715	-0.00581103	0.0573673	-0.566294	0.571194	1
ENSMUSG00000026163	Sphkap	SPHK1 interactor, AKAP domain containing [Source:MGI Symbol;Acc:MGI:1924879]	6407.46	0.158589	0.171319	0.913776	0.360834	1	6407.46	-0.0866943	0.17127	-0.507484	0.611815	1	6407.46	0.109273	0.171372	0.639925	0.522221	1	6407.46	-0.041013	0.185531	-0.284071	0.776356	1
ENSMUSG00000079140	Gm6374	predicted gene 6374 [Source:MGI Symbol;Acc:MGI:3647016]	12.1749	0.0461624	0.0922553	0.0124351	0.990078	1	12.1749	-0.00958929	0.0925743	-0.481227	0.630355	1	12.1749	-0.0310026	0.092165	-0.883856	0.376774	0.985306	12.1749	0.0561333	0.0838062	0.463473	0.643026	1
ENSMUSG00000104374	Gm37517	predicted gene, 37517 [Source:MGI Symbol;Acc:MGI:5610745]	20.6059	-0.0454804	0.0872948	-0.747483	0.454772	1	20.6059	-0.0774125	0.087429	-1.95921	0.0500883	0.945434	20.6059	0.101578	0.0872727	1.61342	0.106654	0.930829	20.6059	0.0648279	0.079311	0.18344	0.854453	1
ENSMUSG00000045658	Pid1	phosphotyrosine interaction domain containing 1 [Source:MGI Symbol;Acc:MGI:2138391]	2441.32	-0.182743	0.193343	-0.94044	0.346992	1	2441.32	-0.497089	0.193224	-2.57819	0.00993188	0.604257	2441.32	-0.0775589	0.193365	-0.403962	0.686241	1	2441.32	-0.263546	0.205792	-1.27302	0.203012	1
ENSMUSG00000036766	Dner	delta/notch-like EGF repeat containing [Source:MGI Symbol;Acc:MGI:2152889]	2770.39	0.159003	0.175572	0.908731	0.363492	1	2770.39	0.220582	0.175378	1.25967	0.20779	1	2770.39	0.161971	0.175587	0.923179	0.355914	0.982944	2770.39	0.213345	0.189511	1.12883	0.258971	1
ENSMUSG00000104396	Gm37959	predicted gene, 37959 [Source:MGI Symbol;Acc:MGI:5611187]	26.5095	0.000359181	0.0967617	0.2891	0.772505	1	26.5095	0.0436982	0.0969052	1.62493	0.104178	1	26.5095	0.0570138	0.0967399	0.859821	0.389888	0.987751	26.5095	0.115202	0.0879805	1.28471	0.198893	1
ENSMUSG00000102481	Gm37925	predicted gene, 37925 [Source:MGI Symbol;Acc:MGI:5611153]	47.9059	-0.105549	0.124838	-1.08493	0.277952	1	47.9059	-0.0752149	0.125017	-0.607989	0.543195	1	47.9059	0.230922	0.124843	2.62636	0.00863046	0.45752	47.9059	0.135729	0.113817	2.29393	0.0217946	0.797438
ENSMUSG00000026219	Trip12	thyroid hormone receptor interactor 12 [Source:MGI Symbol;Acc:MGI:1309481]	3063.01	-0.217576	0.203392	-1.06765	0.285679	1	3063.01	-0.215869	0.203302	-1.06343	0.287587	1	3063.01	0.140475	0.203443	0.688878	0.4909	1	3063.01	0.108384	0.214399	0.432741	0.665203	1
ENSMUSG00000103505	Gm38374	predicted gene, 38374 [Source:MGI Symbol;Acc:MGI:5611602]	6.49047	0.000464374	0.0599705	0.0524343	0.958183	1	6.49047	-0.00775034	0.0600961	0.162197	0.871151	1	6.49047	0.00411658	0.0599377	0.401643	0.687947	1	6.49047	0.00612426	0.0544222	-0.256137	0.797845	1
ENSMUSG00000073633	Fbxo36	F-box protein 36 [Source:MGI Symbol;Acc:MGI:1289192]	165.364	-0.0408267	0.180826	-0.283697	0.776643	1	165.364	-0.165483	0.180951	-1.19877	0.230616	1	165.364	-0.136653	0.180804	-0.697518	0.485479	1	165.364	-0.0973693	0.167182	-0.378473	0.70508	1
ENSMUSG00000026220	Slc16a14	solute carrier family 16 (monocarboxylic acid transporters), member 14 [Source:MGI Symbol;Acc:MGI:1919031]	300.602	0.304503	0.235552	1.34572	0.178394	1	300.602	0.436078	0.2356	1.90493	0.0567892	0.960864	300.602	0.15975	0.235532	0.687556	0.491733	1	300.602	0.246021	0.230206	0.917911	0.358665	1
ENSMUSG00000064281	Rpl19-ps1	ribosomal protein L19, pseudogene 1 [Source:MGI Symbol;Acc:MGI:3642668]	14.3271	0.103005	0.166816	0.553521	0.579906	1	14.3271	-0.0409733	0.167658	-0.481688	0.630028	1	14.3271	-0.000527842	0.166692	0.00295148	0.997645	1	14.3271	0.00419362	0.153878	-0.128485	0.897765	1
ENSMUSG00000089844	A530032D15Rik	RIKEN cDNA A530032D15Rik gene [Source:MGI Symbol;Acc:MGI:3037746]	11.1501	-0.0263321	0.135237	-0.16812	0.866489	1	11.1501	0.0595155	0.136217	0.640474	0.521865	1	11.1501	0.0891446	0.13528	0.585786	0.558019	1	11.1501	0.0140475	0.123541	0.202922	0.839196	1
ENSMUSG00000070034	Sp110	Sp110 nuclear body protein [Source:MGI Symbol;Acc:MGI:1923364]	7.74734	0.0201733	0.0656632	0.0574991	0.954148	1	7.74734	-0.0242604	0.0658102	-1.48491	0.137568	1	7.74734	0.0457485	0.0656365	1.70842	0.0875588	0.903065	7.74734	0.0560049	0.0596092	1.09022	0.275616	1
ENSMUSG00000070031	Sp140	Sp140 nuclear body protein [Source:MGI Symbol;Acc:MGI:3702467]	12.6474	-0.0401216	0.129194	-0.220874	0.82519	1	12.6474	0.0814163	0.130043	0.597304	0.550304	1	12.6474	0.0925858	0.129029	1.71782	0.0858291	0.899769	12.6474	0.132277	0.11779	1.8962	0.057934	1
ENSMUSG00000026222	Sp100	nuclear antigen Sp100 [Source:MGI Symbol;Acc:MGI:109561]	10.238	0.0842111	0.0711019	1.56713	0.117084	1	10.238	0.0604107	0.0712614	1.50455	0.132439	1	10.238	-0.0291774	0.07107	0.16874	0.866001	1	10.238	-0.0239146	0.0645486	-0.949934	0.342146	1
ENSMUSG00000052760	A630001G21Rik	RIKEN cDNA A630001G21 gene [Source:MGI Symbol;Acc:MGI:2443131]	20.6076	-0.0313709	0.0887898	-0.41192	0.680398	1	20.6076	-0.0049395	0.0889421	-0.213509	0.83093	1	20.6076	-0.0115021	0.0887793	1.32265	0.185952	0.957279	20.6076	0.024425	0.0806915	1.17797	0.238809	1
ENSMUSG00000036707	Cab39	calcium binding protein 39 [Source:MGI Symbol;Acc:MGI:107438]	9632.08	-0.0362228	0.181954	-0.199266	0.842055	1	9632.08	-0.189351	0.181921	-1.0401	0.298294	1	9632.08	0.0278613	0.181973	0.1594	0.873354	1	9632.08	0.0653128	0.195485	0.326542	0.744014	1
ENSMUSG00000026223	Itm2c	integral membrane protein 2C [Source:MGI Symbol;Acc:MGI:1927594]	18979.2	0.116813	0.18296	0.641439	0.521238	1	18979.2	0.236086	0.182938	1.29261	0.196146	1	18979.2	-0.21809	0.182966	-1.19191	0.233298	0.968908	18979.2	-0.256687	0.196413	-1.31402	0.188838	1
ENSMUSG00000026224	4933407L21Rik	RIKEN cDNA 4933407L21 gene [Source:MGI Symbol;Acc:MGI:1918391]	155.111	0.515727	0.23037	2.25311	0.0242519	1	155.111	0.153562	0.230427	0.781539	0.434486	1	155.111	0.0559066	0.230432	0.230979	0.817331	1	155.111	-0.179886	0.221756	-0.786252	0.43172	1
ENSMUSG00000099342	Gm18180	predicted gene, 18180 [Source:MGI Symbol;Acc:MGI:5010365]	25.5792	-0.220313	0.168755	-1.07469	0.282515	1	25.5792	-0.156973	0.169456	-0.662735	0.5075	1	25.5792	-0.0658792	0.168341	-0.600841	0.547946	1	25.5792	0.126126	0.15539	0.816652	0.414127	1
ENSMUSG00000026226	Spata3	spermatogenesis associated 3 [Source:MGI Symbol;Acc:MGI:1917310]	21.1974	-0.0256082	0.106843	-0.620116	0.535182	1	21.1974	0.0274803	0.10711	-0.0971931	0.922573	1	21.1974	-0.0576873	0.106843	-0.99568	0.319405	0.97917	21.1974	-0.0685972	0.0972256	-0.247517	0.804508	1
ENSMUSG00000026227	2810459M11Rik	RIKEN cDNA 2810459M11 gene [Source:MGI Symbol;Acc:MGI:1920042]	388.688	-0.00335217	0.22377	-0.391844	0.695174	1	388.688	-0.139209	0.223869	-0.908938	0.363383	1	388.688	-0.287949	0.223752	-1.60639	0.108189	0.930829	388.688	0.0932586	0.213092	0.633369	0.526493	1
ENSMUSG00000026229	Psmd1	proteasome (prosome, macropain) 26S subunit, non-ATPase, 1 [Source:MGI Symbol;Acc:MGI:1917497]	5409.84	-0.0572611	0.187973	-0.296649	0.766734	1	5409.84	-0.302142	0.187897	-1.62928	0.103254	1	5409.84	0.220826	0.188013	1.18832	0.234707	0.968908	5409.84	-0.0197925	0.201031	-0.148289	0.882114	1
ENSMUSG00000077274	Gm22786	predicted gene, 22786 [Source:MGI Symbol;Acc:MGI:5452563]	6.16222	-0.0288446	0.0730256	-0.471064	0.637595	1	6.16222	0.0083166	0.0733102	-0.0308194	0.975414	1	6.16222	0.001917	0.0729985	1.13397	0.256806	0.971268	6.16222	0.0123178	0.0663165	0.0318019	0.97463	1
ENSMUSG00000026228	Htr2b	5-hydroxytryptamine (serotonin) receptor 2B [Source:MGI Symbol;Acc:MGI:109323]	13.6864	-0.0159352	0.0732971	-0.308354	0.757813	1	13.6864	0.0370888	0.0734149	0.381822	0.702593	1	13.6864	-0.00190789	0.0732882	0.0794143	0.936703	1	13.6864	-0.0211845	0.066563	-0.892984	0.371866	1
ENSMUSG00000103272	Gm37914	predicted gene, 37914 [Source:MGI Symbol;Acc:MGI:5611142]	13.805	0.0688296	0.102653	0.321477	0.747849	1	13.805	0.023715	0.102933	-0.257305	0.796944	1	13.805	0.0499306	0.102618	0.460729	0.644993	1	13.805	-0.0397967	0.0933855	-0.965838	0.334125	1
ENSMUSG00000062590	Armc9	armadillo repeat containing 9 [Source:MGI Symbol;Acc:MGI:1926045]	932.506	0.0307875	0.234009	0.128925	0.897417	1	932.506	0.160764	0.233945	0.716956	0.473401	1	932.506	-0.149447	0.234007	-0.584671	0.558769	1	932.506	0.16891	0.234718	0.852504	0.393935	1
ENSMUSG00000079445	B3gnt7	UDP-GlcNAc:betaGal beta-1,3-N-acetylglucosaminyltransferase 7 [Source:MGI Symbol;Acc:MGI:2384394]	41.283	0.0702473	0.114406	0.612716	0.540064	1	41.283	-0.0121328	0.114534	-0.845498	0.397833	1	41.283	-0.120041	0.114386	-2.1403	0.0323302	0.733592	41.283	-0.111326	0.104164	-2.13548	0.0327218	0.912997
ENSMUSG00000026234	Ncl	nucleolin [Source:MGI Symbol;Acc:MGI:97286]	7238.87	0.168073	0.144662	1.16029	0.245933	1	7238.87	0.144901	0.144559	1.00242	0.316142	1	7238.87	0.271164	0.144709	1.87532	0.0607487	0.865208	7238.87	0.188952	0.159208	1.14273	0.253152	1
ENSMUSG00000073627	C130036L24Rik	RIKEN cDNA C130036L24 gene [Source:MGI Symbol;Acc:MGI:2441877]	163.547	0.014122	0.235267	0.0726267	0.942103	1	163.547	0.0727095	0.235345	0.330782	0.740809	1	163.547	0.246641	0.235225	1.07245	0.283519	0.977156	163.547	0.0674619	0.229518	0.116978	0.906877	1
ENSMUSG00000026238	Ptma	prothymosin alpha [Source:MGI Symbol;Acc:MGI:97803]	11979	0.0943297	0.139093	0.681062	0.495833	1	11979	0.0553709	0.139038	0.398844	0.690008	1	11979	0.136162	0.139077	0.980311	0.326933	0.980477	11979	-0.0793892	0.153474	-0.537283	0.591072	1
ENSMUSG00000026239	Pde6d	phosphodiesterase 6D, cGMP-specific, rod, delta [Source:MGI Symbol;Acc:MGI:1270843]	3113.16	-0.051406	0.188659	-0.274699	0.783547	1	3113.16	0.239356	0.188486	1.26745	0.204993	1	3113.16	0.0230579	0.188617	0.121716	0.903124	1	3113.16	-0.170685	0.201565	-0.851054	0.394739	1
ENSMUSG00000026240	Cops7b	COP9 signalosome subunit 7B [Source:MGI Symbol;Acc:MGI:1349388]	1176.31	0.322322	0.179319	1.80235	0.0714906	1	1176.31	0.232501	0.178955	1.30271	0.192674	1	1176.31	-0.332239	0.179162	-1.84877	0.0644904	0.872927	1176.31	-0.415672	0.192917	-2.0728	0.0381911	0.942803
ENSMUSG00000103609	Gm37022	predicted gene, 37022 [Source:MGI Symbol;Acc:MGI:5610250]	23.2913	-0.0262475	0.0747255	-2.38026	0.0173003	1	23.2913	0.0131152	0.0747976	-0.194912	0.845462	1	23.2913	-0.110631	0.0747242	-1.55668	0.119547	0.937618	23.2913	-0.0733013	0.0678741	-0.350767	0.725763	1
ENSMUSG00000026241	Nppc	natriuretic peptide type C [Source:MGI Symbol;Acc:MGI:97369]	55.7986	-0.140951	0.181025	-0.930197	0.352269	1	55.7986	0.0411113	0.181482	0.229303	0.818634	1	55.7986	0.004464	0.180995	0.0807223	0.935663	1	55.7986	0.110616	0.16749	0.693411	0.488051	1
ENSMUSG00000053333	Dis3l2	DIS3 like 3'-5' exoribonuclease 2 [Source:MGI Symbol;Acc:MGI:2442555]	863.075	0.0128807	0.223368	0.0553135	0.955889	1	863.075	-0.386562	0.223231	-1.79263	0.0730317	1	863.075	0.256682	0.223478	1.17337	0.240649	0.968908	863.075	0.231477	0.229612	1.03958	0.298534	1
ENSMUSG00000100768	Gm29055	predicted gene 29055 [Source:MGI Symbol;Acc:MGI:5579761]	30.2868	-0.0266298	0.0952134	-0.915984	0.359675	1	30.2868	0.0997442	0.0953339	0.760537	0.446933	1	30.2868	-0.0805548	0.0952018	-1.38547	0.16591	0.952009	30.2868	-0.046638	0.0865647	-0.63203	0.527367	1
ENSMUSG00000102383	Gm38142	predicted gene, 38142 [Source:MGI Symbol;Acc:MGI:5611370]	19.8064	-0.0235655	0.0933938	-0.357517	0.720705	1	19.8064	-0.0137132	0.0935574	-0.185689	0.852689	1	19.8064	-0.0910107	0.0933865	-1.1261	0.260124	0.971268	19.8064	-0.0418878	0.084914	-0.597772	0.549992	1
ENSMUSG00000104400	Gm38010	predicted gene, 38010 [Source:MGI Symbol;Acc:MGI:5611238]	7.13116	-0.0181726	0.0488305	-0.404766	0.685649	1	7.13116	0.00837129	0.0488953	0.575356	0.565051	1	7.13116	-0.0310826	0.0488227	-1.54245	0.122964	0.943079	7.13116	-0.0251891	0.0443194	-1.00129	0.316686	1
ENSMUSG00000102649	Gm38021	predicted gene, 38021 [Source:MGI Symbol;Acc:MGI:5611249]	19.3772	0.213575	0.118043	2.09324	0.0363281	1	19.3772	-0.0146929	0.118335	-0.487601	0.625832	1	19.3772	0.0711104	0.117877	0.918168	0.358531	0.982944	19.3772	0.0251808	0.107409	-0.381637	0.70273	1
ENSMUSG00000084106	Gm6136	predicted pseudogene 6136 [Source:MGI Symbol;Acc:MGI:3646897]	65.3826	0.219467	0.231624	1.01005	0.312472	1	65.3826	0.233922	0.231965	1.0483	0.294499	1	65.3826	-0.0167474	0.231559	-0.0777008	0.938066	1	65.3826	0.128924	0.223679	0.591256	0.554349	1
ENSMUSG00000102571	Gm37967	predicted gene, 37967 [Source:MGI Symbol;Acc:MGI:5611195]	13.1123	0.0422304	0.0778194	0.208828	0.834582	1	13.1123	0.0155005	0.077947	-0.719304	0.471954	1	13.1123	-0.0541382	0.0777953	-0.205837	0.836918	1	13.1123	-0.0589074	0.0706783	-1.81998	0.0687626	1
ENSMUSG00000103984	Gm37447	predicted gene, 37447 [Source:MGI Symbol;Acc:MGI:5610675]	21.7817	-0.0293723	0.0991132	0.557424	0.577238	1	21.7817	-0.0689793	0.0992752	-0.486066	0.62692	1	21.7817	0.0528399	0.0990975	0.368193	0.712729	1	21.7817	-0.0626683	0.0901376	-2.0876	0.0368338	0.936433
ENSMUSG00000026247	Ecel1	endothelin converting enzyme-like 1 [Source:MGI Symbol;Acc:MGI:1343461]	9.1641	-0.0374344	0.057744	-1.47979	0.138929	1	9.1641	0.00670606	0.0578345	0.00186264	0.998514	1	9.1641	-0.0441332	0.0577353	-1.71882	0.0856477	0.899769	9.1641	-0.0367411	0.0524149	-1.45263	0.146327	1
ENSMUSG00000026254	Eif4e2	eukaryotic translation initiation factor 4E member 2 [Source:MGI Symbol;Acc:MGI:1914440]	3417.5	0.090134	0.205415	0.439217	0.660504	1	3417.5	0.109705	0.205335	0.532811	0.594164	1	3417.5	0.126681	0.205421	0.622821	0.533402	1	3417.5	0.203712	0.216039	0.959112	0.337503	1
ENSMUSG00000026255	Efhd1	EF hand domain containing 1 [Source:MGI Symbol;Acc:MGI:1921607]	401.588	-0.472445	0.235971	-2.01601	0.0437988	1	401.588	-0.217521	0.236006	-0.861209	0.389123	1	401.588	-0.133489	0.235968	-0.573563	0.566264	1	401.588	-0.0119758	0.231275	-0.0327757	0.973853	1
ENSMUSG00000048000	Gigyf2	GRB10 interacting GYF protein 2 [Source:MGI Symbol;Acc:MGI:2138584]	1832.75	0.135663	0.206401	0.656267	0.511653	1	1832.75	-0.0366789	0.206285	-0.177305	0.859269	1	1832.75	-0.0588866	0.206452	-0.296366	0.766951	1	1832.75	0.0999413	0.216856	0.473681	0.635727	1
ENSMUSG00000079436	Kcnj13	potassium inwardly-rectifying channel, subfamily J, member 13 [Source:MGI Symbol;Acc:MGI:3781032]	54.4046	0.0801864	0.104128	2.36644	0.0179601	1	54.4046	0.0423765	0.104206	1.28375	0.199228	1	54.4046	-0.0468505	0.104096	-1.62149	0.104913	0.929076	54.4046	-0.00860903	0.0947075	-0.803068	0.421936	1
ENSMUSG00000026258	Snorc	secondary ossification center associated regulator of chondrocyte maturation [Source:MGI Symbol;Acc:MGI:1920484]	6.63241	-0.00829082	0.0834397	-0.469503	0.63871	1	6.63241	0.0270392	0.0837723	0.310353	0.756292	1	6.63241	0.0805502	0.0833764	1.57173	0.116013	0.937169	6.63241	0.0101536	0.0757687	-0.664126	0.50661	1
ENSMUSG00000026259	Ngef	neuronal guanine nucleotide exchange factor [Source:MGI Symbol;Acc:MGI:1858414]	3398.04	-0.132965	0.203947	-0.660093	0.509194	1	3398.04	0.0664329	0.203842	0.313644	0.753791	1	3398.04	-0.248873	0.203968	-1.23751	0.215898	0.964035	3398.04	-0.106269	0.214838	-0.459526	0.645856	1
ENSMUSG00000079434	Neu2	neuraminidase 2 [Source:MGI Symbol;Acc:MGI:1344417]	56.0521	0.109257	0.117039	0.683832	0.494081	1	56.0521	-0.00737182	0.117127	-0.300861	0.76352	1	56.0521	-0.0148012	0.117004	-0.13043	0.896227	1	56.0521	-0.0161051	0.10658	-0.0791171	0.936939	1
ENSMUSG00000026288	Inpp5d	inositol polyphosphate-5-phosphatase D [Source:MGI Symbol;Acc:MGI:107357]	139.601	0.12365	0.212684	0.700478	0.483629	1	139.601	0.0619909	0.213011	0.444524	0.656664	1	139.601	-0.233366	0.212681	-1.21384	0.224807	0.965462	139.601	-0.183236	0.200244	-0.958513	0.337804	1
ENSMUSG00000026289	Atg16l1	autophagy related 16-like 1 (S. cerevisiae) [Source:MGI Symbol;Acc:MGI:1924290]	2449.17	-0.113216	0.188351	-0.59792	0.549894	1	2449.17	-0.176702	0.188187	-0.937177	0.348668	1	2449.17	-0.262175	0.188432	-1.39176	0.163996	0.952009	2449.17	-0.0803407	0.201325	-0.372273	0.709689	1
ENSMUSG00000087968	Gm25395	predicted gene, 25395 [Source:MGI Symbol;Acc:MGI:5455172]	53.8644	-0.0347426	0.124089	-0.348633	0.727365	1	53.8644	0.0426553	0.124231	3.66669e-05	0.999971	1	53.8644	-0.0795951	0.124075	-0.780307	0.43521	0.995626	53.8644	-0.0137879	0.113154	-0.0733712	0.941511	1
ENSMUSG00000056055	Sag	S-antigen, retina and pineal gland (arrestin) [Source:MGI Symbol;Acc:MGI:98227]	93.5154	-0.0356314	0.209488	-0.220632	0.825379	1	93.5154	0.00667281	0.209966	0.163737	0.869938	1	93.5154	0.337249	0.209634	1.42063	0.155425	0.952009	93.5154	-0.0146332	0.196815	-0.131292	0.895544	1
ENSMUSG00000070738	Dgkd	diacylglycerol kinase, delta [Source:MGI Symbol;Acc:MGI:2138334]	3838.88	0.23729	0.159915	1.48302	0.138069	1	3838.88	-0.0180352	0.159812	-0.114302	0.908998	1	3838.88	-0.0959877	0.160014	-0.597775	0.54999	1	3838.88	0.026074	0.174452	0.139489	0.889064	1
ENSMUSG00000101942	Gm19582	predicted gene, 19582 [Source:MGI Symbol;Acc:MGI:5011767]	22.5075	0.0046895	0.145113	-0.104456	0.916808	1	22.5075	0.0483237	0.145712	0.228371	0.819357	1	22.5075	-0.100346	0.145134	-1.02915	0.303411	0.977156	22.5075	-0.0558446	0.132845	-0.258052	0.796367	1
ENSMUSG00000103591	Gm38365	predicted gene, 38365 [Source:MGI Symbol;Acc:MGI:5611593]	153.117	-0.0848251	0.168973	-0.394914	0.692907	1	153.117	-0.0523575	0.169117	-0.204028	0.838331	1	153.117	0.0455328	0.168963	0.375383	0.707375	1	153.117	0.0547746	0.155559	0.497145	0.619087	1
ENSMUSG00000005501	Usp40	ubiquitin specific peptidase 40 [Source:MGI Symbol;Acc:MGI:2443184]	459.652	-0.10659	0.161973	-0.816191	0.414391	1	459.652	-0.083581	0.162011	-0.586749	0.557372	1	459.652	-0.121021	0.161974	-0.739303	0.459723	0.997723	459.652	-0.0404078	0.148804	-0.18	0.857153	1
ENSMUSG00000090124	Ugt1a7c	UDP glucuronosyltransferase 1 family, polypeptide A7C [Source:MGI Symbol;Acc:MGI:3032636]	7.5153	-0.0261972	0.06027	-0.359362	0.719325	1	7.5153	-0.0309181	0.0604003	-0.16727	0.867158	1	7.5153	0.0172876	0.0602528	0.175745	0.860494	1	7.5153	-0.00393514	0.0546966	0.143279	0.88607	1
ENSMUSG00000081984	Dnajb3	DnaJ heat shock protein family (Hsp40) member B3 [Source:MGI Symbol;Acc:MGI:1306822]	175.451	-0.202572	0.231583	-0.916759	0.359269	1	175.451	-0.0547142	0.231762	-0.224632	0.822266	1	175.451	-0.0798176	0.231596	-0.345888	0.729427	1	175.451	-0.210677	0.223365	-1.01288	0.311119	1
ENSMUSG00000079429	Mroh2a	maestro heat-like repeat family member 2A [Source:MGI Symbol;Acc:MGI:3705228]	30.5491	-0.029753	0.161756	-0.207445	0.835662	1	30.5491	0.114777	0.162344	0.577477	0.563617	1	30.5491	-0.0146791	0.16149	-0.0339041	0.972954	1	30.5491	0.157585	0.148567	1.19673	0.231413	1
ENSMUSG00000044783	Hjurp	Holliday junction recognition protein [Source:MGI Symbol;Acc:MGI:2685821]	790.368	-0.420857	0.218258	-1.9385	0.052562	1	790.368	-0.17491	0.217978	-0.792473	0.428085	1	790.368	0.158682	0.218214	0.717688	0.47295	1	790.368	-0.121017	0.226008	-0.56424	0.572591	1
ENSMUSG00000099553	Gm29538	predicted gene 29538 [Source:MGI Symbol;Acc:MGI:5580244]	12.318	0.145006	0.0793376	2.45608	0.014046	0.944103	12.318	0.0385074	0.0794669	1.8419	0.0654896	1	12.318	-0.00337068	0.0792672	-1.4685	0.141968	0.951961	12.318	0.0148063	0.0720395	-1.10923	0.267332	1
ENSMUSG00000062310	Glrp1	glutamine repeat protein 1 [Source:MGI Symbol;Acc:MGI:108038]	5.54196	-0.0172147	0.0453003	-0.959863	0.337124	1	5.54196	-0.000358177	0.0453686	0.093433	0.92556	1	5.54196	-0.0408747	0.0452943	-1.27704	0.201588	0.964035	5.54196	-0.034866	0.0411145	-0.768244	0.442342	1
ENSMUSG00000049866	Arl4c	ADP-ribosylation factor-like 4C [Source:MGI Symbol;Acc:MGI:2445172]	728.318	-0.337016	0.234642	-1.43827	0.150357	1	728.318	-0.160403	0.234595	-0.657376	0.510939	1	728.318	0.14907	0.234661	0.65807	0.510493	1	728.318	0.457847	0.234795	1.88696	0.0591656	1
ENSMUSG00000036206	Sh3bp4	SH3-domain binding protein 4 [Source:MGI Symbol;Acc:MGI:2138297]	1039.74	0.416487	0.202749	2.06563	0.0388631	1	1039.74	0.656841	0.202371	3.26304	0.00110225	0.158547	1039.74	-0.401154	0.20285	-2.00373	0.0450991	0.806847	1039.74	0.0368208	0.213795	0.259638	0.795143	1
ENSMUSG00000055013	Agap1	ArfGAP with GTPase domain, ankyrin repeat and PH domain 1 [Source:MGI Symbol;Acc:MGI:2653690]	2140.87	0.0803864	0.193299	0.412449	0.68001	1	2140.87	0.122583	0.193143	0.630205	0.52856	1	2140.87	-0.166144	0.193417	-0.864867	0.387112	0.987751	2140.87	0.0271583	0.205745	0.104114	0.917079	1
ENSMUSG00000104114	Gm37297	predicted gene, 37297 [Source:MGI Symbol;Acc:MGI:5610525]	60.5201	-0.00842634	0.0718002	-0.160519	0.872472	1	60.5201	-0.011495	0.0718235	-0.337294	0.735896	1	60.5201	-0.010824	0.0718	-0.0459897	0.963318	1	60.5201	-0.0438711	0.0651983	-1.27072	0.20383	1
ENSMUSG00000102009	4933400F21Rik	RIKEN cDNA 4933400F21 gene [Source:MGI Symbol;Acc:MGI:1921653]	18.9981	0.011641	0.0929509	0.178617	0.858238	1	18.9981	-0.0456469	0.0931129	-0.507024	0.612138	1	18.9981	0.121077	0.0929135	2.66163	0.0077763	0.438072	18.9981	0.0184996	0.084444	-0.434572	0.663873	1
ENSMUSG00000103252	Gm37521	predicted gene, 37521 [Source:MGI Symbol;Acc:MGI:5610749]	16.0469	0.00640792	0.0648655	-0.181244	0.856176	1	16.0469	-0.0102178	0.0649361	-5.55411	2.79027e-08	2.73649e-05	16.0469	0.0215831	0.0648553	1.21731	0.223485	0.965462	16.0469	0.112371	0.0588942	3.22765	0.0012481	0.141732
ENSMUSG00000034486	Gbx2	gastrulation brain homeobox 2 [Source:MGI Symbol;Acc:MGI:95668]	6.1559	-0.0699996	0.0496019	-1.32251	0.185997	1	6.1559	-0.0701036	0.0496795	-1.47079	0.141349	1	6.1559	-0.0119754	0.0495844	-0.810546	0.417626	0.991225	6.1559	0.00356196	0.0450149	0.000628373	0.999499	1
ENSMUSG00000067081	Asb18	ankyrin repeat and SOCS box-containing 18 [Source:MGI Symbol;Acc:MGI:2655109]	94.862	-0.0580417	0.171044	-0.483815	0.628517	1	94.862	0.188557	0.171447	1.47323	0.140689	1	94.862	-0.236324	0.171085	-2.68287	0.00729941	0.436002	94.862	-0.114017	0.157628	-0.647597	0.517246	1
ENSMUSG00000026301	Iqca	IQ motif containing with AAA domain [Source:MGI Symbol;Acc:MGI:1922168]	31.913	-0.111278	0.107434	-2.29301	0.0218476	1	31.913	0.0370403	0.107605	-0.0060647	0.995161	1	31.913	-0.00307576	0.107394	0.69135	0.489346	1	31.913	0.0197457	0.0977564	-0.183518	0.854391	1
ENSMUSG00000044337	Ackr3	atypical chemokine receptor 3 [Source:MGI Symbol;Acc:MGI:109562]	189.293	0.257786	0.227177	1.30427	0.192141	1	189.293	0.137775	0.227329	0.619986	0.535267	1	189.293	0.0356561	0.22711	0.194406	0.845858	1	189.293	0.228298	0.217338	1.09939	0.271597	1
ENSMUSG00000101028	Gm28723	predicted gene 28723 [Source:MGI Symbol;Acc:MGI:5579429]	7.25488	-0.0245202	0.0756225	-0.891228	0.372807	1	7.25488	0.0144724	0.0758748	0.227162	0.820298	1	7.25488	0.0979858	0.0756155	1.07573	0.28205	0.977156	7.25488	0.0283028	0.0686649	0.864977	0.387051	1
ENSMUSG00000101997	Gm28722	predicted gene 28722 [Source:MGI Symbol;Acc:MGI:5579428]	8.10972	0.0447297	0.0598085	1.56741	0.117018	1	8.10972	0.0402432	0.0599055	1.15831	0.246737	1	8.10972	0.00138468	0.0597921	-0.497573	0.618785	1	8.10972	-0.00934183	0.0542885	-0.780652	0.435007	1
ENSMUSG00000034432	Cops8	COP9 signalosome subunit 8 [Source:MGI Symbol;Acc:MGI:1915363]	9080.2	-0.0168397	0.185036	-0.0843381	0.932788	1	9080.2	-0.124526	0.184999	-0.667857	0.504225	1	9080.2	0.0445368	0.185046	0.240797	0.809713	1	9080.2	-0.126503	0.198318	-0.666556	0.505056	1
ENSMUSG00000048126	Col6a3	collagen, type VI, alpha 3 [Source:MGI Symbol;Acc:MGI:88461]	9.8289	0.0103685	0.0686235	-0.0393008	0.968651	1	9.8289	0.0504894	0.0687783	0.419816	0.67462	1	9.8289	0.0327219	0.0686128	0.115836	0.907783	1	9.8289	-0.00879386	0.0622956	-0.619824	0.535373	1
ENSMUSG00000026305	Lrrfip1	leucine rich repeat (in FLII) interacting protein 1 [Source:MGI Symbol;Acc:MGI:1342770]	3361.55	-0.0257969	0.166816	-0.154591	0.877144	1	3361.55	0.10231	0.166602	0.614485	0.538895	1	3361.55	-0.0844426	0.166763	-0.506323	0.61263	1	3361.55	-0.261427	0.181137	-1.43288	0.151894	1
ENSMUSG00000034353	Ramp1	receptor (calcitonin) activity modifying protein 1 [Source:MGI Symbol;Acc:MGI:1858418]	5959.23	0.111912	0.197558	0.572391	0.567057	1	5959.23	0.245777	0.197506	1.24669	0.21251	1	5959.23	-0.213278	0.197546	-1.08931	0.276017	0.975784	5959.23	-0.270133	0.20941	-1.2776	0.20139	1
ENSMUSG00000034343	Ube2f	ubiquitin-conjugating enzyme E2F (putative) [Source:MGI Symbol;Acc:MGI:1915171]	3124.33	0.0708203	0.184285	0.384261	0.700785	1	3124.33	-0.278017	0.184203	-1.51891	0.128786	1	3124.33	0.096249	0.184289	0.523157	0.600865	1	3124.33	0.000882918	0.197609	0.0131544	0.989505	1
ENSMUSG00000083064	Gm7785	predicted gene 7785 [Source:MGI Symbol;Acc:MGI:3645449]	70.9477	0.118436	0.194736	0.411636	0.680606	1	70.9477	-0.0654558	0.194949	-0.319074	0.749671	1	70.9477	-0.0661281	0.194582	-0.30528	0.760153	1	70.9477	-0.0286744	0.181319	-0.284242	0.776225	1
ENSMUSG00000026307	Scly	selenocysteine lyase [Source:MGI Symbol;Acc:MGI:1355310]	295.402	-0.111998	0.235817	-0.486369	0.626706	1	295.402	-0.0315592	0.235765	-0.125418	0.900193	1	295.402	-0.204801	0.23582	-0.851583	0.394446	0.987992	295.402	0.00687457	0.234444	0.135065	0.89256	1
ENSMUSG00000049515	Espnl	espin-like [Source:MGI Symbol;Acc:MGI:2685402]	8.88888	-9.93668e-05	0.074916	0.39547	0.692496	1	8.88888	0.0239832	0.0751058	0.525823	0.599011	1	8.88888	-0.0267058	0.0748825	-0.818721	0.412945	0.990411	8.88888	0.0747149	0.0680386	1.73456	0.0828191	1
ENSMUSG00000026309	Ilkap	integrin-linked kinase-associated serine/threonine phosphatase 2C [Source:MGI Symbol;Acc:MGI:1914694]	2767.86	0.214614	0.187604	1.15129	0.249614	1	2767.86	0.196297	0.187487	1.04645	0.295353	1	2767.86	0.0286934	0.187587	0.160538	0.872457	1	2767.86	-0.206592	0.20062	-1.0556	0.291153	1
ENSMUSG00000067071	Hes6	hairy and enhancer of split 6 [Source:MGI Symbol;Acc:MGI:1859852]	307.073	-0.021475	0.223774	-0.0995299	0.920718	1	307.073	0.284472	0.223228	1.26432	0.206115	1	307.073	-0.422072	0.223733	-1.88522	0.0593996	0.865208	307.073	-0.293856	0.229672	-1.18903	0.23443	1
ENSMUSG00000055866	Per2	period circadian clock 2 [Source:MGI Symbol;Acc:MGI:1195265]	779.669	0.00697981	0.209076	0.0317508	0.974671	1	779.669	-0.0594414	0.208767	-0.288962	0.77261	1	779.669	-0.0764864	0.209283	-0.357681	0.720582	1	779.669	-0.00364027	0.219127	-0.0519857	0.95854	1
ENSMUSG00000034292	Traf3ip1	TRAF3 interacting protein 1 [Source:MGI Symbol;Acc:MGI:1921269]	489.968	-0.0335644	0.232595	-0.12719	0.89879	1	489.968	-0.163085	0.232506	-0.700786	0.483437	1	489.968	-0.0971911	0.232684	-0.412927	0.67966	1	489.968	0.23159	0.234429	1.02438	0.305655	1
ENSMUSG00000026311	Asb1	ankyrin repeat and SOCS box-containing 1 [Source:MGI Symbol;Acc:MGI:1929735]	899.262	0.0307838	0.228088	0.140009	0.888653	1	899.262	-0.110116	0.228011	-0.475469	0.634453	1	899.262	0.126121	0.228109	0.563093	0.573372	1	899.262	0.0182574	0.232379	0.045552	0.963667	1
ENSMUSG00000100980	Gm29100	predicted gene 29100 [Source:MGI Symbol;Acc:MGI:5579806]	34.3447	-0.143262	0.142662	-3.06951	0.0021441	0.308153	34.3447	0.00370674	0.143043	-0.598914	0.54923	1	34.3447	-0.132954	0.142776	-0.408419	0.682966	1	34.3447	-0.140599	0.130661	-0.611201	0.541066	1
ENSMUSG00000007805	Twist2	twist basic helix-loop-helix transcription factor 2 [Source:MGI Symbol;Acc:MGI:104685]	46.0686	-0.127325	0.197452	-0.91574	0.359803	1	46.0686	0.0690296	0.198335	0.295901	0.767306	1	46.0686	0.357318	0.197542	1.9119	0.0558895	0.851494	46.0686	0.251667	0.184022	1.74377	0.0811993	1
ENSMUSG00000101414	Gm29101	predicted gene 29101 [Source:MGI Symbol;Acc:MGI:5579807]	5.83812	0.0540478	0.0537149	1.28145	0.200034	1	5.83812	0.0175042	0.0538216	0.975169	0.329477	1	5.83812	0.0369055	0.0536947	1.06928	0.284945	0.977156	5.83812	0	0.0487483	0	1	1
ENSMUSG00000026313	Hdac4	histone deacetylase 4 [Source:MGI Symbol;Acc:MGI:3036234]	2055.65	0.199154	0.194084	1.02206	0.306754	1	2055.65	0.0939584	0.193943	0.484344	0.628142	1	2055.65	-0.079023	0.194186	-0.406037	0.684715	1	2055.65	-0.0157624	0.206456	-0.103146	0.917847	1
ENSMUSG00000026260	Ndufa10	NADH:ubiquinone oxidoreductase subunit A10 [Source:MGI Symbol;Acc:MGI:1914523]	10396	0.0217011	0.160799	0.133802	0.893559	1	10396	-0.0728111	0.160736	-0.453997	0.649831	1	10396	0.0316391	0.160814	0.197331	0.843568	1	10396	-0.0968718	0.175336	-0.55988	0.575561	1
ENSMUSG00000073616	Cops9	COP9 signalosome subunit 9 [Source:MGI Symbol;Acc:MGI:1914165]	12769	0.00367063	0.169434	0.0106378	0.991512	1	12769	-0.245772	0.16942	-1.48552	0.137405	1	12769	-0.071031	0.169442	-0.403873	0.686306	1	12769	-0.241255	0.183684	-1.35325	0.175977	1
ENSMUSG00000044055	Otos	otospiralin [Source:MGI Symbol;Acc:MGI:2672814]	27.4842	0.103491	0.147674	1.89039	0.0587059	1	27.4842	0.173898	0.148132	2.19298	0.0283091	0.853868	27.4842	-0.0416968	0.147813	0.00074149	0.999408	1	27.4842	-0.0221632	0.135407	0.45533	0.648872	1
ENSMUSG00000100546	Gm29483	predicted gene 29483 [Source:MGI Symbol;Acc:MGI:5580189]	73.4871	0.297194	0.212374	1.21038	0.226134	1	73.4871	0.0977064	0.212631	0.345962	0.729371	1	73.4871	0.0127414	0.211942	0.0259947	0.979262	1	73.4871	0.0431935	0.199685	-0.0634718	0.949391	1
ENSMUSG00000034220	Gpc1	glypican 1 [Source:MGI Symbol;Acc:MGI:1194891]	1586.36	-0.00435382	0.201841	-0.0258393	0.979386	1	1586.36	0.127078	0.201635	0.623271	0.533107	1	1586.36	-0.133694	0.201938	-0.661117	0.508537	1	1586.36	0.0116129	0.213107	0.0420062	0.966494	1
ENSMUSG00000101995	Gm29480	predicted gene 29480 [Source:MGI Symbol;Acc:MGI:5580186]	5.59142	0.0336503	0.0511724	1.02464	0.305535	1	5.59142	-0.00124666	0.0512631	-0.292067	0.770235	1	5.59142	-0.025323	0.0511574	-1.05982	0.289228	0.977156	5.59142	0.0174253	0.0464478	0.563867	0.572844	1
ENSMUSG00000034212	Ankmy1	ankyrin repeat and MYND domain containing 1 [Source:MGI Symbol;Acc:MGI:3045261]	11.3172	-0.0118646	0.0921129	0.768055	0.442455	1	11.3172	-0.00901959	0.092466	-0.250074	0.80253	1	11.3172	-0.136218	0.0921008	-1.62265	0.104664	0.929076	11.3172	-0.0903368	0.0837204	-0.098506	0.921531	1
ENSMUSG00000047067	Dusp28	dual specificity phosphatase 28 [Source:MGI Symbol;Acc:MGI:1914696]	1405.65	0.149541	0.175155	0.862946	0.388167	1	1405.65	0.0100052	0.174912	0.0695119	0.944582	1	1405.65	-0.324539	0.175058	-1.84476	0.0650723	0.875084	1405.65	-0.309209	0.188928	-1.57114	0.11615	1
ENSMUSG00000097251	5033417F24Rik	RIKEN cDNA 5033417F24 gene [Source:MGI Symbol;Acc:MGI:1923245]	53.7728	-0.0254195	0.195416	-0.103426	0.917625	1	53.7728	-0.00846364	0.195888	-0.0299976	0.976069	1	53.7728	0.116246	0.195559	0.476337	0.633834	1	53.7728	-0.200027	0.181907	-1.32121	0.18643	1
ENSMUSG00000026269	Rnpepl1	arginyl aminopeptidase (aminopeptidase B)-like 1 [Source:MGI Symbol;Acc:MGI:1914170]	823.849	-0.264237	0.211388	-1.27527	0.202215	1	823.849	-0.0607844	0.210961	-0.309892	0.756643	1	823.849	-0.453161	0.211325	-2.1326	0.0329574	0.733871	823.849	-0.296461	0.220739	-1.20435	0.228456	1
ENSMUSG00000100632	9430060I03Rik	RIKEN cDNA 9430060I03 gene [Source:MGI Symbol;Acc:MGI:3702484]	38.4055	0.108195	0.113883	0.779046	0.435952	1	38.4055	-0.0503943	0.11399	-1.67791	0.0933637	1	38.4055	-0.0703256	0.113854	-0.877055	0.380457	0.986462	38.4055	-0.0805752	0.103688	-0.649871	0.515776	1
ENSMUSG00000026270	Capn10	calpain 10 [Source:MGI Symbol;Acc:MGI:1344392]	1304.35	0.0959677	0.193839	0.483575	0.628688	1	1304.35	0.240824	0.193477	1.2396	0.215123	1	1304.35	-0.0785598	0.19372	-0.407295	0.683791	1	1304.35	-0.160152	0.206113	-0.723471	0.469391	1
ENSMUSG00000026271	Gpr35	G protein-coupled receptor 35 [Source:MGI Symbol;Acc:MGI:1929509]	26.0165	-0.07491	0.117696	-0.156479	0.875656	1	26.0165	0.0361105	0.117995	0.875513	0.381295	1	26.0165	0.0890458	0.117672	0.772513	0.43981	0.99571	26.0165	-0.0126363	0.107242	-0.858026	0.390878	1
ENSMUSG00000014602	Kif1a	kinesin family member 1A [Source:MGI Symbol;Acc:MGI:108391]	9844.79	-0.0597762	0.208138	-0.270328	0.786908	1	9844.79	0.136841	0.208094	0.676756	0.498561	1	9844.79	-0.177201	0.208139	-0.854423	0.392871	0.987751	9844.79	-0.154126	0.218261	-0.686942	0.492119	1
ENSMUSG00000084989	Crocc2	ciliary rootlet coiled-coil, rootletin family member 2 [Source:MGI Symbol;Acc:MGI:3045962]	8.30818	-0.0106683	0.0625059	0.154925	0.876881	1	8.30818	0.0180354	0.0626471	-0.272682	0.785097	1	8.30818	-0.0389114	0.0624899	-0.683074	0.49456	1	8.30818	-0.0124943	0.0567465	-0.0338647	0.972985	1
ENSMUSG00000047793	Sned1	sushi, nidogen and EGF-like domains 1 [Source:MGI Symbol;Acc:MGI:3045960]	48.2929	0.2928	0.168088	2.70662	0.00679725	0.651144	48.2929	0.358665	0.168475	2.74031	0.00613817	0.478112	48.2929	-0.0846291	0.167919	-0.840642	0.400549	0.989766	48.2929	0.227896	0.154763	1.48678	0.137072	1
ENSMUSG00000026273	Mterf4	mitochondrial transcription termination factor 4 [Source:MGI Symbol;Acc:MGI:1918355]	567.026	-0.10643	0.233326	-0.495074	0.620548	1	567.026	0.428881	0.233165	1.86647	0.0619754	0.987812	567.026	-0.183654	0.233253	-0.796813	0.425559	0.991895	567.026	-0.515188	0.23456	-2.25902	0.0238819	0.827088
ENSMUSG00000026274	Pask	PAS domain containing serine/threonine kinase [Source:MGI Symbol;Acc:MGI:2155936]	78.5829	0.000792162	0.135714	-0.148979	0.88157	1	78.5829	0.019495	0.135827	-0.0454617	0.963739	1	78.5829	-0.10958	0.135685	-0.763706	0.445042	0.996708	78.5829	-0.0730352	0.123941	-0.744495	0.456577	1
ENSMUSG00000026275	Ppp1r7	protein phosphatase 1, regulatory subunit 7 [Source:MGI Symbol;Acc:MGI:1913635]	5866.24	-0.0174882	0.174971	-0.100871	0.919653	1	5866.24	-0.153016	0.174886	-0.878346	0.379756	1	5866.24	0.175969	0.174992	1.00083	0.316907	0.978144	5866.24	-0.00139816	0.188995	-0.0317711	0.974655	1
ENSMUSG00000064389	Gm26446	predicted gene, 26446 [Source:MGI Symbol;Acc:MGI:5456223]	6.97019	-0.0171016	0.0821059	-0.108842	0.913327	1	6.97019	-0.0198561	0.0824735	-0.335261	0.737429	1	6.97019	-0.00732652	0.0820916	-0.068863	0.945099	1	6.97019	0.0370584	0.074621	1.32895	0.183863	1
ENSMUSG00000034088	Hdlbp	high density lipoprotein (HDL) binding protein [Source:MGI Symbol;Acc:MGI:99256]	2631.65	0.139055	0.193277	0.730616	0.465014	1	2631.65	0.297455	0.193091	1.54476	0.122403	1	2631.65	-0.0469507	0.19331	-0.240561	0.809895	1	2631.65	0.072378	0.205711	0.353572	0.72366	1
ENSMUSG00000026276	Septin2	septin 2 [Source:MGI Symbol;Acc:MGI:97298]	28.6606	-0.0542939	0.16363	-0.341538	0.732699	1	28.6606	-0.135098	0.164172	-0.95265	0.340768	1	28.6606	0.351589	0.16359	1.9811	0.04758	0.817809	28.6606	0.0503547	0.150279	0.256731	0.797386	1
ENSMUSG00000034066	Farp2	FERM, RhoGEF and pleckstrin domain protein 2 [Source:MGI Symbol;Acc:MGI:2385126]	129.359	-0.206718	0.224501	-0.891705	0.372551	1	129.359	-0.113523	0.224971	-0.515357	0.606303	1	129.359	0.267323	0.224416	1.26883	0.204501	0.964035	129.359	0.0869364	0.213732	0.246637	0.805189	1
ENSMUSG00000103854	Gm37250	predicted gene, 37250 [Source:MGI Symbol;Acc:MGI:5610478]	9.46507	0.00438058	0.0820248	0.189453	0.849737	1	9.46507	0.0462097	0.0822726	1.16964	0.242148	1	9.46507	0.0544115	0.0820012	0.748107	0.454396	0.997723	9.46507	0.102878	0.0745383	1.34205	0.179579	1
ENSMUSG00000026277	Stk25	serine/threonine kinase 25 (yeast) [Source:MGI Symbol;Acc:MGI:1891699]	21359.5	0.0307917	0.169932	0.178243	0.858532	1	21359.5	0.0247745	0.169901	0.142336	0.886815	1	21359.5	-0.11067	0.169923	-0.651016	0.515036	1	21359.5	-0.212256	0.184169	-1.10289	0.270076	1
ENSMUSG00000026278	Bok	BCL2-related ovarian killer [Source:MGI Symbol;Acc:MGI:1858494]	5162.49	0.0936171	0.206424	0.474784	0.634941	1	5162.49	0.166141	0.206376	0.829272	0.406951	1	5162.49	-0.173416	0.206407	-0.83961	0.401127	0.989853	5162.49	-0.13486	0.216847	-0.571966	0.567345	1
ENSMUSG00000026279	Thap4	THAP domain containing 4 [Source:MGI Symbol;Acc:MGI:1914276]	706.044	-0.0271004	0.223517	-0.119609	0.904793	1	706.044	-0.080191	0.223366	-0.358761	0.719774	1	706.044	-0.343547	0.223581	-1.53984	0.123598	0.943079	706.044	-0.273512	0.229622	-1.1461	0.251753	1
ENSMUSG00000101952	Gm10550	predicted gene 10550 [Source:MGI Symbol;Acc:MGI:3704193]	2.8837	-0.00752009	0.0450451	-0.562549	0.573742	1	2.8837	0.0560228	0.045175	0.634098	0.526017	1	2.8837	0	0.0450237	0	1	1	2.8837	0.00883437	0.0408817	0.459718	0.645718	1
ENSMUSG00000026280	Atg4b	autophagy related 4B, cysteine peptidase [Source:MGI Symbol;Acc:MGI:1913865]	2067.98	-0.0785672	0.18284	-0.430456	0.666864	1	2067.98	-0.490552	0.182703	-2.69781	0.00697982	0.508772	2067.98	-0.159126	0.183026	-0.873767	0.382245	0.986462	2067.98	0.0055173	0.1964	0.0476325	0.962009	1
ENSMUSG00000026281	Dtymk	deoxythymidylate kinase [Source:MGI Symbol;Acc:MGI:108396]	2372.68	0.247103	0.182286	1.35686	0.174824	1	2372.68	0.132421	0.18216	0.723461	0.469397	1	2372.68	-0.363177	0.1823	-1.98458	0.0471912	0.817809	2372.68	-0.375646	0.195753	-1.88778	0.059056	1
ENSMUSG00000026283	Ing5	inhibitor of growth family, member 5 [Source:MGI Symbol;Acc:MGI:1922816]	572.711	-0.0272315	0.230085	-0.0994984	0.920743	1	572.711	0.129628	0.229951	0.605394	0.544917	1	572.711	-0.0794098	0.230026	-0.376208	0.706763	1	572.711	-0.0114135	0.233349	0.0137254	0.989049	1
ENSMUSG00000073609	D2hgdh	D-2-hydroxyglutarate dehydrogenase [Source:MGI Symbol;Acc:MGI:2138209]	287.113	-0.380753	0.220308	-1.75446	0.0793525	1	287.113	-0.456045	0.220443	-1.9708	0.0487473	0.940762	287.113	0.250903	0.220262	1.19184	0.233325	0.968908	287.113	0.133955	0.208868	0.57511	0.565217	1
ENSMUSG00000034000	Neu4	sialidase 4 [Source:MGI Symbol;Acc:MGI:2661364]	135.632	-0.0311073	0.171778	0.230976	0.817334	1	135.632	-0.0806711	0.171979	-0.0929548	0.925939	1	135.632	0.0666376	0.171739	0.0858708	0.931569	1	135.632	0.202081	0.158262	1.43257	0.15198	1
ENSMUSG00000100347	Gm7895	predicted gene 7895 [Source:MGI Symbol;Acc:MGI:3648340]	22.1754	-0.0223882	0.180789	-0.0420761	0.966438	1	22.1754	-0.185744	0.181471	-0.956583	0.338778	1	22.1754	-0.00256337	0.180128	0.0271455	0.978344	1	22.1754	0.0700893	0.166967	0.317542	0.750833	1
ENSMUSG00000051185	Fam174a	family with sequence similarity 174, member A [Source:MGI Symbol;Acc:MGI:1914948]	4058.93	-0.111986	0.155008	-0.720969	0.470929	1	4058.93	-0.0896331	0.154852	-0.568451	0.569729	1	4058.93	0.0914366	0.154971	0.592387	0.553592	1	4058.93	-0.163838	0.169516	-0.995339	0.319571	1
ENSMUSG00000103973	BC055308	cDNA sequence BC055308 [Source:MGI Symbol;Acc:MGI:3039612]	14.3973	-0.0158156	0.0797731	-0.434652	0.663815	1	14.3973	-0.0151896	0.0799042	-0.215364	0.829483	1	14.3973	-0.0484508	0.0797594	-0.687563	0.491728	1	14.3973	-0.0188642	0.0724674	-0.0537889	0.957103	1
ENSMUSG00000081051	Gm15427	predicted pseudogene 15427 [Source:MGI Symbol;Acc:MGI:3642341]	128.826	0.0972064	0.236223	0.415944	0.677451	1	128.826	0.214341	0.236168	0.900623	0.367789	1	128.826	-0.150646	0.236233	-0.641571	0.521152	1	128.826	0.108291	0.233987	0.467355	0.640246	1
ENSMUSG00000040710	St8sia4	ST8 alpha-N-acetyl-neuraminide alpha-2,8-sialyltransferase 4 [Source:MGI Symbol;Acc:MGI:106018]	200.384	-0.193618	0.2226	-0.899447	0.368414	1	200.384	-0.349994	0.222741	-1.56438	0.117729	1	200.384	0.176015	0.222568	0.746938	0.455101	0.997723	200.384	-0.0658695	0.211633	-0.522278	0.601477	1
ENSMUSG00000103197	Gm37642	predicted gene, 37642 [Source:MGI Symbol;Acc:MGI:5610870]	5.1753	-0.00151364	0.0459318	0.0184305	0.985295	1	5.1753	-0.020189	0.0460038	-0.956258	0.338942	1	5.1753	-0.00733987	0.0459205	-0.806897	0.419726	0.991436	5.1753	0.00795945	0.0416849	-0.408475	0.682925	1
ENSMUSG00000040693	Slco4c1	solute carrier organic anion transporter family, member 4C1 [Source:MGI Symbol;Acc:MGI:2442784]	39.3212	-0.0915721	0.116956	-1.06237	0.288068	1	39.3212	-0.173753	0.117165	-3.04577	0.00232082	0.259451	39.3212	0.170373	0.116929	1.9223	0.0545681	0.842778	39.3212	0.106178	0.106476	0.780219	0.435262	1
ENSMUSG00000097814	Panct2	pluripotency-associated noncoding transcript 2 [Source:MGI Symbol;Acc:MGI:3643517]	23.3861	-0.0737553	0.110569	-0.317593	0.750794	1	23.3861	-0.032437	0.110873	-0.342078	0.732292	1	23.3861	0.0594221	0.11058	0.40852	0.682892	1	23.3861	0.0210469	0.100638	0.164187	0.869584	1
ENSMUSG00000044768	Macir	macrophage immunometabolism regulator [Source:MGI Symbol;Acc:MGI:1277184]	2340.47	0.0787971	0.194901	0.402826	0.687076	1	2340.47	-0.155973	0.194819	-0.801413	0.422892	1	2340.47	-0.0974327	0.194976	-0.496477	0.619558	1	2340.47	-0.105637	0.20713	-0.555061	0.578853	1
ENSMUSG00000040648	Ppip5k2	diphosphoinositol pentakisphosphate kinase 2 [Source:MGI Symbol;Acc:MGI:2142810]	551.639	0.14443	0.23582	0.67101	0.502214	1	551.639	-0.186774	0.235797	-0.77231	0.439931	1	551.639	0.0453662	0.235831	0.251128	0.801715	1	551.639	0.2148	0.234413	1.00943	0.312768	1
ENSMUSG00000026333	Gin1	gypsy retrotransposon integrase 1 [Source:MGI Symbol;Acc:MGI:2182036]	540.004	-0.0143696	0.236328	-0.0601832	0.95201	1	540.004	-0.194302	0.236327	-0.842956	0.399253	1	540.004	-0.0643182	0.236329	-0.276481	0.782179	1	540.004	-0.0160052	0.233209	-0.129159	0.897232	1
ENSMUSG00000026335	Pam	peptidylglycine alpha-amidating monooxygenase [Source:MGI Symbol;Acc:MGI:97475]	1302.03	-0.0741468	0.218398	-0.334847	0.73774	1	1302.03	0.0966153	0.218235	0.437627	0.661656	1	1302.03	0.0694766	0.218474	0.316211	0.751842	1	1302.03	0.110601	0.226146	0.40242	0.687375	1
ENSMUSG00000104140	Gm37140	predicted gene, 37140 [Source:MGI Symbol;Acc:MGI:5610368]	164.862	-0.0488436	0.155262	-0.253758	0.799683	1	164.862	-0.0368591	0.15542	-0.00441542	0.996477	1	164.862	-0.0416723	0.155243	0.146396	0.883609	1	164.862	-0.0558182	0.142352	-0.725354	0.468235	1
ENSMUSG00000089782	Btf3-ps1	basic transcription factor 3, pseudogene 1 [Source:MGI Symbol;Acc:MGI:3781708]	48.895	0.0888424	0.21869	0.420608	0.674041	1	48.895	0.0915542	0.219216	0.362066	0.717303	1	48.895	0.0964135	0.218429	0.435453	0.663234	1	48.895	0.0750224	0.207116	0.232229	0.81636	1
ENSMUSG00000089706	B230216N24Rik	RIKEN cDNA B230216N24 gene [Source:MGI Symbol;Acc:MGI:1925853]	646.396	0.0330884	0.23576	0.146993	0.883137	1	646.396	-0.095791	0.235773	-0.379417	0.704378	1	646.396	0.316234	0.235746	1.37959	0.167714	0.952009	646.396	0.214576	0.230641	0.821795	0.411194	1
ENSMUSG00000100009	Gm7967	predicted gene 7967 [Source:MGI Symbol;Acc:MGI:3644984]	20.3525	0.00293811	0.0919153	0.0867344	0.930883	1	20.3525	-0.0346696	0.0920599	-0.530253	0.595936	1	20.3525	0.110502	0.0918909	2.05873	0.0395198	0.775548	20.3525	0.087763	0.0835287	1.83045	0.0671822	1
ENSMUSG00000067028	Cntnap5b	contactin associated protein-like 5B [Source:MGI Symbol;Acc:MGI:3664583]	181.921	-0.0852095	0.205545	-0.253283	0.80005	1	181.921	-0.0990085	0.205725	-0.404695	0.685702	1	181.921	0.289968	0.205436	1.7512	0.0799115	0.888766	181.921	0.2908	0.192448	1.67691	0.093561	1
ENSMUSG00000082431	Prdx2-ps1	peroxiredoxin 2, pseudogene 1 [Source:MGI Symbol;Acc:MGI:1321403]	13.4063	-0.0266608	0.160267	-0.214811	0.829915	1	13.4063	0.0285974	0.161579	0.217886	0.827518	1	13.4063	0.120347	0.160373	0.643446	0.519935	1	13.4063	0.0436417	0.147385	0.302202	0.762498	1
ENSMUSG00000104104	Gm37877	predicted gene, 37877 [Source:MGI Symbol;Acc:MGI:5611105]	6.52853	0.067802	0.077382	0.624611	0.532227	1	6.52853	0.0514803	0.0777013	0.699629	0.484159	1	6.52853	0	0.0772835	0	1	1	6.52853	0.0624437	0.0702547	1.63183	0.102715	1
ENSMUSG00000050840	Cdh20	cadherin 20 [Source:MGI Symbol;Acc:MGI:1346069]	165.343	0.215111	0.219368	0.979483	0.327341	1	165.343	0.175447	0.219557	0.827196	0.408126	1	165.343	-0.473403	0.219374	-2.09067	0.0365578	0.754804	165.343	-0.458378	0.207887	-2.07665	0.0378342	0.940916
ENSMUSG00000103991	Gm38031	predicted gene, 38031 [Source:MGI Symbol;Acc:MGI:5611259]	5.55562	0.0215546	0.0453067	1.01128	0.31188	1	5.55562	0	0.0453697	0	1	1	5.55562	0.0379088	0.0452986	1.33394	0.182225	0.957279	5.55562	0.0216031	0.0411179	0.973693	0.330209	1
ENSMUSG00000047496	Rnf152	ring finger protein 152 [Source:MGI Symbol;Acc:MGI:2443787]	135.533	-0.178695	0.217058	-0.842637	0.399431	1	135.533	-0.123112	0.217314	-0.472319	0.636699	1	135.533	0.280266	0.217134	1.40061	0.16133	0.952009	135.533	0.00486493	0.205196	0.156108	0.875948	1
ENSMUSG00000097482	Gm17634	predicted gene, 17634 [Source:MGI Symbol;Acc:MGI:4937268]	5.01045	-0.0131999	0.055428	-0.810078	0.417895	1	5.01045	0.0352641	0.0555715	0.553451	0.579955	1	5.01045	-0.0506532	0.0554181	-1.32854	0.183999	0.957279	5.01045	-0.0454662	0.0503182	-1.47089	0.14132	1
ENSMUSG00000067017	Capza1-ps1	capping protein (actin filament) muscle Z-line, alpha 1, pseudogene 1 [Source:MGI Symbol;Acc:MGI:106236]	7.85254	0.00297932	0.146459	0.0261707	0.979121	1	7.85254	-0.0230298	0.147954	-0.17401	0.861857	1	7.85254	-0.0375802	0.146315	-0.227214	0.820258	1	7.85254	-0.0464749	0.13415	-0.273094	0.784781	1
ENSMUSG00000056536	Pign	phosphatidylinositol glycan anchor biosynthesis, class N [Source:MGI Symbol;Acc:MGI:1351629]	240.355	0.142483	0.179852	0.817353	0.413727	1	240.355	-0.122539	0.179924	-0.762228	0.445924	1	240.355	-0.0786378	0.17981	-0.296226	0.767057	1	240.355	-0.0473461	0.166182	-0.22336	0.823255	1
ENSMUSG00000026319	Relch	RAB11 binding and LisH domain, coiled-coil and HEAT repeat containing [Source:MGI Symbol;Acc:MGI:1922832]	1536.71	0.0805507	0.223524	0.335207	0.737469	1	1536.71	-0.332469	0.22349	-1.51018	0.130997	1	1536.71	0.211616	0.223599	0.966605	0.333742	0.980477	1536.71	0.213792	0.229659	0.835526	0.403421	1
ENSMUSG00000104044	Gm37566	predicted gene, 37566 [Source:MGI Symbol;Acc:MGI:5610794]	33.233	0.191318	0.138622	1.46425	0.143126	1	33.233	0.0637792	0.138923	0.958421	0.337851	1	33.233	0.149	0.138536	1.76999	0.0767291	0.884352	33.233	0.0640681	0.126577	1.07932	0.280444	1
ENSMUSG00000026321	Tnfrsf11a	tumor necrosis factor receptor superfamily, member 11a, NFKB activator [Source:MGI Symbol;Acc:MGI:1314891]	98.848	-0.0284822	0.133439	-0.179588	0.857476	1	98.848	-0.0198734	0.133547	0.361839	0.717472	1	98.848	0.100456	0.133441	2.46505	0.0136993	0.546656	98.848	0.0225081	0.121809	1.40541	0.159899	1
ENSMUSG00000099843	Gm7160	predicted gene 7160 [Source:MGI Symbol;Acc:MGI:3646078]	75.8217	-0.0185953	0.167899	-0.0756366	0.939708	1	75.8217	0.00628202	0.168123	0.0252858	0.979827	1	75.8217	0.0330636	0.16786	0.238029	0.811858	1	75.8217	0.0489759	0.154526	0.284572	0.775972	1
ENSMUSG00000038866	Zcchc2	zinc finger, CCHC domain containing 2 [Source:MGI Symbol;Acc:MGI:2444114]	453.909	0.109111	0.236325	0.485526	0.627303	1	453.909	-0.184509	0.236323	-0.825335	0.409181	1	453.909	-0.174689	0.236325	-0.766705	0.443257	0.996235	453.909	-0.205221	0.233275	-0.709338	0.478115	1
ENSMUSG00000102501	Gm37372	predicted gene, 37372 [Source:MGI Symbol;Acc:MGI:5610600]	7.18553	-0.00668064	0.053931	-0.604536	0.545487	1	7.18553	-0.00680739	0.0540172	-0.783756	0.433184	1	7.18553	0.0634085	0.0539282	0.634349	0.525853	1	7.18553	-0.0118123	0.0489541	-0.457616	0.647228	1
ENSMUSG00000097612	Gm26509	predicted gene, 26509 [Source:MGI Symbol;Acc:MGI:5477003]	9.65249	-0.0103778	0.0682325	0.188787	0.85026	1	9.65249	-0.00750658	0.0683708	0.18808	0.850814	1	9.65249	0.051586	0.06821	2.19457	0.0281941	0.709821	9.65249	0.0114041	0.0619302	0.444491	0.656688	1
ENSMUSG00000101583	Gm20753	predicted gene, 20753 [Source:MGI Symbol;Acc:MGI:5434109]	12.6728	0.03095	0.129266	0.604907	0.545241	1	12.6728	0.0489557	0.129914	0.636723	0.524305	1	12.6728	0.160286	0.129195	1.39315	0.163575	0.952009	12.6728	0.0340812	0.117945	0.249134	0.803257	1
ENSMUSG00000044340	Phlpp1	PH domain and leucine rich repeat protein phosphatase 1 [Source:MGI Symbol;Acc:MGI:2138327]	1492.65	-0.20845	0.188766	-1.10607	0.268695	1	1492.65	-0.204698	0.188493	-1.08472	0.278044	1	1492.65	0.0600227	0.18894	0.322859	0.746802	1	1492.65	0.094508	0.201757	0.408112	0.683191	1
ENSMUSG00000103291	Gm38235	predicted gene, 38235 [Source:MGI Symbol;Acc:MGI:5611463]	34.6673	-0.0729824	0.10405	-0.431178	0.666339	1	34.6673	-0.109803	0.104184	-0.987084	0.323601	1	34.6673	0.0223205	0.104006	0.49369	0.621525	1	34.6673	0.0568991	0.0946224	0.730165	0.465289	1
ENSMUSG00000057329	Bcl2	B cell leukemia/lymphoma 2 [Source:MGI Symbol;Acc:MGI:88138]	282.495	-0.276335	0.234511	-1.24501	0.213128	1	282.495	0.148065	0.234614	0.587855	0.556629	1	282.495	0.0802519	0.234522	0.355482	0.722229	1	282.495	0.0498067	0.228115	0.189574	0.849643	1
ENSMUSG00000054006	D630008O14Rik	RIKEN cDNA D630008O14 gene [Source:MGI Symbol;Acc:MGI:3698880]	9.42913	-0.00791957	0.0454065	-0.914735	0.360331	1	9.42913	-0.0079664	0.0454449	-1.06849	0.285301	1	9.42913	-0.0424581	0.0454042	-0.442378	0.658215	1	9.42913	-0.0512017	0.0412131	-1.36013	0.173789	1
ENSMUSG00000009905	Kdsr	3-ketodihydrosphingosine reductase [Source:MGI Symbol;Acc:MGI:1918000]	844.311	0.338931	0.207991	1.62412	0.104349	1	844.311	-0.0129149	0.207836	-0.0634351	0.94942	1	844.311	0.439737	0.208156	2.11702	0.0342582	0.739943	844.311	0.152638	0.2183	0.584089	0.55916	1
ENSMUSG00000009907	Vps4b	vacuolar protein sorting 4B [Source:MGI Symbol;Acc:MGI:1100499]	1707.66	0.202855	0.174634	1.16325	0.244728	1	1707.66	0.0148255	0.174414	0.087422	0.930336	1	1707.66	0.0236346	0.17487	0.137935	0.890291	1	1707.66	0.314226	0.188677	1.65471	0.0979832	1
ENSMUSG00000026315	Serpinb8	serine (or cysteine) peptidase inhibitor, clade B, member 8 [Source:MGI Symbol;Acc:MGI:894657]	64.2296	-0.115189	0.142868	-1.12597	0.260177	1	64.2296	0.0166521	0.143109	0.50192	0.615724	1	64.2296	-0.0130821	0.142847	-0.322066	0.747403	1	64.2296	-0.0446142	0.130623	-0.105682	0.915834	1
ENSMUSG00000026312	Cdh7	cadherin 7, type 2 [Source:MGI Symbol;Acc:MGI:2442792]	191.569	-0.463711	0.21385	-1.82658	0.0677635	1	191.569	-0.538672	0.213989	-2.31705	0.0205011	0.776365	191.569	0.0442481	0.213716	0.184407	0.853694	1	191.569	0.0903278	0.201478	0.29203	0.770264	1
ENSMUSG00000047216	Cdh19	cadherin 19, type 2 [Source:MGI Symbol;Acc:MGI:3588198]	61.6806	-0.0372957	0.139935	-0.236641	0.812935	1	61.6806	-0.126951	0.140138	-0.930822	0.351946	1	61.6806	0.0560207	0.139904	0.178233	0.85854	1	61.6806	0.0668903	0.127882	0.259788	0.795027	1
ENSMUSG00000100555	Gm8173	predicted gene 8173 [Source:MGI Symbol;Acc:MGI:3648321]	12.5227	-0.070446	0.0872983	-0.818497	0.413074	1	12.5227	0.032525	0.0875345	1.50079	0.133409	1	12.5227	0.0182786	0.0872605	0.0245926	0.98038	1	12.5227	0.0128045	0.0793077	-0.13347	0.893822	1
ENSMUSG00000038702	Dsel	dermatan sulfate epimerase-like [Source:MGI Symbol;Acc:MGI:2442948]	410.797	-0.186173	0.235572	-0.776692	0.437341	1	410.797	-0.334413	0.235537	-1.42437	0.154338	1	410.797	0.701415	0.235625	3.13588	0.0017134	0.184842	410.797	0.534386	0.234609	2.16775	0.0301778	0.893705
ENSMUSG00000101054	Gm18406	predicted gene, 18406 [Source:MGI Symbol;Acc:MGI:5010591]	74.8797	0.153906	0.145914	1.08047	0.279932	1	74.8797	-0.0761875	0.146034	-1.35676	0.174857	1	74.8797	0.0178363	0.145855	0.314025	0.753502	1	74.8797	-0.0577722	0.13345	-0.27978	0.779647	1
ENSMUSG00000097648	9330185C12Rik	RIKEN cDNA 9330185C12 gene [Source:MGI Symbol;Acc:MGI:1924761]	29.4209	0.101968	0.12458	0.882706	0.377395	1	29.4209	-0.103355	0.124762	-1.59622	0.110439	1	29.4209	0.0451355	0.12446	0.819149	0.412702	0.990411	29.4209	0.0143094	0.113514	-0.153575	0.877945	1
ENSMUSG00000100515	Gm17916	predicted gene, 17916 [Source:MGI Symbol;Acc:MGI:5010101]	8.18814	0.0541433	0.0927429	0.366702	0.713841	1	8.18814	0.0560387	0.0931348	0.120612	0.903999	1	8.18814	-0.0088996	0.0926686	-0.116845	0.906983	1	8.18814	0.0395902	0.0842768	1.32835	0.184061	1
ENSMUSG00000070695	Cntnap5a	contactin associated protein-like 5A [Source:MGI Symbol;Acc:MGI:3643623]	555.975	0.0843198	0.234157	0.323086	0.74663	1	555.975	0.0895907	0.234192	0.331584	0.740203	1	555.975	0.00804121	0.234133	0.0476984	0.961957	1	555.975	0.1995	0.227417	0.807559	0.419344	1
ENSMUSG00000102030	Gm29106	predicted gene 29106 [Source:MGI Symbol;Acc:MGI:5579812]	34.2796	0.0494903	0.0455233	1.80808	0.0705938	1	34.2796	0.0120499	0.0455333	1.4069	0.159456	1	34.2796	0	0.0455208	0	1	1	34.2796	0.0202826	0.0413154	1.31853	0.187326	1
ENSMUSG00000026374	Tsn	translin [Source:MGI Symbol;Acc:MGI:109263]	7987.88	0.114465	0.146409	0.781028	0.434786	1	7987.88	0.00616348	0.14634	0.0445948	0.96443	1	7987.88	0.0656318	0.146434	0.452525	0.650891	1	7987.88	0.0234848	0.160943	0.123841	0.901441	1
ENSMUSG00000026377	Nifk	nucleolar protein interacting with the FHA domain of MKI67 [Source:MGI Symbol;Acc:MGI:1915199]	3693.36	-0.138644	0.184964	-0.741705	0.458266	1	3693.36	-0.124716	0.184857	-0.669986	0.502867	1	3693.36	0.317889	0.185001	1.72156	0.0851501	0.898901	3693.36	0.0892906	0.198268	0.370727	0.710841	1
ENSMUSG00000064302	Clasp1	CLIP associating protein 1 [Source:MGI Symbol;Acc:MGI:1923957]	1848.28	0.496238	0.220139	2.23725	0.02527	1	1848.28	0.185596	0.22009	0.842941	0.399261	1	1848.28	-0.000439863	0.220211	-0.00238861	0.998094	1	1848.28	0.096014	0.227375	0.362177	0.71722	1
ENSMUSG00000026380	Tfcp2l1	transcription factor CP2-like 1 [Source:MGI Symbol;Acc:MGI:2444691]	72.1452	0.0114704	0.13496	0.0995999	0.920662	1	72.1452	-0.107987	0.135055	-0.79524	0.426474	1	72.1452	-0.0382278	0.134892	-0.453834	0.649948	1	72.1452	0.00699973	0.123215	1.07761	0.281206	1
ENSMUSG00000048402	Gli2	GLI-Kruppel family member GLI2 [Source:MGI Symbol;Acc:MGI:95728]	31.867	-0.0517005	0.118737	-1.19536	0.231945	1	31.867	0.10086	0.119007	0.995762	0.319366	1	31.867	-0.0999533	0.118762	-0.492024	0.622702	1	31.867	-0.0492664	0.108246	-0.119745	0.904685	1
ENSMUSG00000037035	Inhbb	inhibin beta-B [Source:MGI Symbol;Acc:MGI:96571]	260.749	-0.154998	0.236305	-0.626731	0.530836	1	260.749	0.152604	0.23629	0.558565	0.576458	1	260.749	0.00050774	0.236314	0.0329676	0.9737	1	260.749	0.138117	0.233466	0.578981	0.562602	1
ENSMUSG00000004451	Ralb	v-ral simian leukemia viral oncogene B [Source:MGI Symbol;Acc:MGI:1927244]	1251.7	0.130366	0.207159	0.636564	0.524409	1	1251.7	0.18672	0.206926	0.920171	0.357483	1	1251.7	0.0963222	0.20713	0.475352	0.634536	1	1251.7	0.0764496	0.217444	0.38621	0.699341	1
ENSMUSG00000098447	Gm27184	predicted gene 27184 [Source:MGI Symbol;Acc:MGI:5521027]	5.96771	-0.0170538	0.0828398	-1.10892	0.267463	1	5.96771	-0.0226382	0.0832113	-1.47571	0.140021	1	5.96771	-0.016624	0.082807	-0.03573	0.971498	1	5.96771	0.018988	0.0752756	1.02639	0.304707	1
ENSMUSG00000098923	Tmem185b	transmembrane protein 185B [Source:MGI Symbol;Acc:MGI:1917634]	312.781	0.112089	0.235078	0.446591	0.65517	1	312.781	0.0270164	0.235024	0.130102	0.896486	1	312.781	0.174858	0.23511	0.74301	0.457476	0.997723	312.781	-0.0337777	0.234757	-0.354839	0.72271	1
ENSMUSG00000026383	Epb41l5	erythrocyte membrane protein band 4.1 like 5 [Source:MGI Symbol;Acc:MGI:103006]	135.557	0.0199679	0.163763	0.140672	0.888129	1	135.557	0.115715	0.163919	0.899069	0.368616	1	135.557	0.0418886	0.163792	0.170657	0.864493	1	135.557	-0.0260765	0.150552	-0.0749851	0.940227	1
ENSMUSG00000026384	Ptpn4	protein tyrosine phosphatase, non-receptor type 4 [Source:MGI Symbol;Acc:MGI:1099792]	2073.59	-0.199397	0.211472	-0.960635	0.336736	1	2073.59	-0.625021	0.211437	-3.0268	0.00247157	0.269841	2073.59	0.343729	0.211503	1.60329	0.10887	0.930829	2073.59	0.257022	0.2209	1.08437	0.278202	1
ENSMUSG00000103146	Gm37745	predicted gene, 37745 [Source:MGI Symbol;Acc:MGI:5610973]	10.9373	-0.0204162	0.0626381	0.967833	0.333128	1	10.9373	-0.0335275	0.0627285	-0.580989	0.561248	1	10.9373	-0.00992097	0.0626263	-1.49989	0.133644	0.945609	10.9373	0.00254403	0.0568619	0.998611	0.317983	1
ENSMUSG00000036975	Tmem177	transmembrane protein 177 [Source:MGI Symbol;Acc:MGI:1913593]	182.737	0.0190653	0.18915	0.11036	0.912124	1	182.737	-0.235951	0.189226	-1.32903	0.183839	1	182.737	0.0947375	0.189076	0.515939	0.605897	1	182.737	-0.0713698	0.175458	-0.898625	0.368852	1
ENSMUSG00000026387	Sctr	secretin receptor [Source:MGI Symbol;Acc:MGI:2441720]	14.0657	-0.00740365	0.0736975	-1.57373	0.11555	1	14.0657	0.0437021	0.0738154	0.096513	0.923113	1	14.0657	-0.0612055	0.0736924	-1.62028	0.105173	0.929241	14.0657	-0.0621116	0.0669279	-0.881365	0.37812	1
ENSMUSG00000050777	Tmem37	transmembrane protein 37 [Source:MGI Symbol;Acc:MGI:2157899]	9.71124	-0.0104805	0.0870852	0.352376	0.724556	1	9.71124	0.0737852	0.0874607	0.664134	0.506605	1	9.71124	-0.0457706	0.0870583	-0.891657	0.372577	0.985306	9.71124	0.0288741	0.0791255	0.387273	0.698554	1
ENSMUSG00000026385	Dbi	diazepam binding inhibitor [Source:MGI Symbol;Acc:MGI:94865]	6500.02	-0.148782	0.180053	-0.830594	0.406203	1	6500.02	-0.155846	0.179988	-0.870155	0.384216	1	6500.02	0.0820673	0.180053	0.457177	0.647544	1	6500.02	0.193733	0.193692	1.00308	0.315823	1
ENSMUSG00000026388	3110009E18Rik	RIKEN cDNA 3110009E18 gene [Source:MGI Symbol;Acc:MGI:1920353]	122.427	0.0130388	0.23202	0.0394306	0.968547	1	122.427	-0.0553957	0.232189	-0.270827	0.786524	1	122.427	0.294384	0.232032	1.17782	0.238869	0.968908	122.427	0.0831171	0.224095	0.255194	0.798573	1
ENSMUSG00000026389	Steap3	STEAP family member 3 [Source:MGI Symbol;Acc:MGI:1915678]	18.2082	-0.0636068	0.117848	-0.894013	0.371315	1	18.2082	0.00674921	0.11828	0.778569	0.436234	1	18.2082	-0.0779065	0.117823	-1.20302	0.228969	0.966021	18.2082	-0.000758697	0.10738	-0.104559	0.916726	1
ENSMUSG00000036907	C1ql2	complement component 1, q subcomponent-like 2 [Source:MGI Symbol;Acc:MGI:3032521]	662.721	0.193805	0.232651	0.852051	0.394186	1	662.721	0.736049	0.232512	3.12873	0.00175562	0.218955	662.721	-0.304201	0.232615	-1.31133	0.189746	0.959652	662.721	-0.00766848	0.234385	0.122994	0.902112	1
ENSMUSG00000097881	Celrr	cerebellum expressed regulatory RNA [Source:MGI Symbol;Acc:MGI:2685664]	27.1447	-0.242975	0.173939	-1.30875	0.19062	1	27.1447	-0.288382	0.174988	-1.40285	0.160662	1	27.1447	0.117072	0.173841	0.755933	0.449689	0.997723	27.1447	-0.0640113	0.1601	-0.467928	0.639836	1
ENSMUSG00000003721	Insig2	insulin induced gene 2 [Source:MGI Symbol;Acc:MGI:1920249]	1811.93	-0.225867	0.180904	-1.25367	0.209963	1	1811.93	-0.216646	0.180621	-1.20257	0.229141	1	1811.93	-0.0772981	0.180889	-0.427535	0.66899	1	1811.93	0.138551	0.194363	0.749087	0.453805	1
ENSMUSG00000104253	Gm37174	predicted gene, 37174 [Source:MGI Symbol;Acc:MGI:5610402]	37.9435	-0.00158224	0.102723	-0.0731906	0.941654	1	37.9435	-0.0239913	0.102831	-0.229236	0.818686	1	37.9435	-0.0024487	0.102715	0.0875878	0.930204	1	37.9435	0.0368191	0.0934391	0.482942	0.629137	1
ENSMUSG00000026339	Ccdc93	coiled-coil domain containing 93 [Source:MGI Symbol;Acc:MGI:1918079]	314.558	-0.0642161	0.224139	-0.275325	0.783067	1	314.558	-0.0575675	0.224235	-0.271221	0.786221	1	314.558	-0.118423	0.22409	-0.470578	0.637942	1	314.558	-0.0599851	0.213522	-0.323738	0.746136	1
ENSMUSG00000050534	Htr5b	5-hydroxytryptamine (serotonin) receptor 5B [Source:MGI Symbol;Acc:MGI:96284]	392.428	-0.15653	0.227982	-0.5493	0.5828	1	392.428	0.0918419	0.228068	0.449036	0.653405	1	392.428	-0.128479	0.227938	-0.555157	0.578788	1	392.428	-0.136748	0.218366	-0.909433	0.363122	1
ENSMUSG00000001674	Ddx18	DEAD box helicase 18 [Source:MGI Symbol;Acc:MGI:1914192]	560.565	-0.00714758	0.226767	-0.0209149	0.983314	1	560.565	0.0214441	0.22661	0.101718	0.91898	1	560.565	0.0748789	0.226832	0.313173	0.754149	1	560.565	-0.0654567	0.231665	-0.400889	0.688502	1
ENSMUSG00000036815	Dpp10	dipeptidylpeptidase 10 [Source:MGI Symbol;Acc:MGI:2442409]	476.015	-0.0169322	0.226061	-0.0862904	0.931236	1	476.015	0.115978	0.226139	0.520811	0.602499	1	476.015	0.179621	0.226033	0.908635	0.363543	0.985306	476.015	0.305181	0.215912	1.39566	0.162818	1
ENSMUSG00000102801	Gm37478	predicted gene, 37478 [Source:MGI Symbol;Acc:MGI:5610706]	22.3688	0.00416927	0.110956	0.443358	0.657507	1	22.3688	0.12213	0.111217	1.09727	0.272522	1	22.3688	0.0256044	0.110947	0.314779	0.75293	1	22.3688	-0.00768489	0.101032	-0.0117915	0.990592	1
ENSMUSG00000102902	Gm38263	predicted gene, 38263 [Source:MGI Symbol;Acc:MGI:5611491]	13.8102	-0.0178339	0.0766077	0.016098	0.987156	1	13.8102	-0.0279147	0.0767607	-0.66913	0.503413	1	13.8102	-0.00536082	0.0765872	0.521072	0.602316	1	13.8102	-0.0230305	0.0695602	0.537651	0.590818	1
ENSMUSG00000103914	Gm38073	predicted gene, 38073 [Source:MGI Symbol;Acc:MGI:5611301]	53.6487	-0.0600488	0.115356	-0.850699	0.394937	1	53.6487	-0.0726549	0.115463	-1.26341	0.206443	1	53.6487	-0.0296862	0.115357	-0.311202	0.755647	1	53.6487	-0.0420208	0.105069	-0.446259	0.65541	1
ENSMUSG00000101006	Gm28299	predicted gene 28299 [Source:MGI Symbol;Acc:MGI:5579005]	5.83682	0.00161095	0.0707301	0.168357	0.866303	1	5.83682	0.0341286	0.0709636	0.995106	0.319685	1	5.83682	0.0396988	0.0706977	0.821539	0.411339	0.990411	5.83682	0.0539218	0.064227	1.36912	0.170961	1
ENSMUSG00000102240	Gm37717	predicted gene, 37717 [Source:MGI Symbol;Acc:MGI:5610945]	23.0232	-0.0523872	0.0960175	-0.607071	0.543804	1	23.0232	-0.0133325	0.0961754	-0.141384	0.887567	1	23.0232	0.0668153	0.0959881	1.50712	0.131779	0.944767	23.0232	0.0999359	0.087284	1.6473	0.099496	1
ENSMUSG00000026341	Actr3	ARP3 actin-related protein 3 [Source:MGI Symbol;Acc:MGI:1921367]	20880.6	0.0394974	0.184126	0.214557	0.830112	1	20880.6	-0.145743	0.184112	-0.793748	0.427342	1	20880.6	0.148191	0.184131	0.808901	0.418572	0.991225	20880.6	0.0277058	0.197479	0.0975983	0.922251	1
ENSMUSG00000026342	Slc35f5	solute carrier family 35, member F5 [Source:MGI Symbol;Acc:MGI:1921400]	976.931	0.0732316	0.22276	0.337234	0.735941	1	976.931	-0.0725279	0.222641	-0.330037	0.741372	1	976.931	-0.244677	0.222799	-1.11406	0.265254	0.971268	976.931	0.115554	0.229097	0.57675	0.564108	1
ENSMUSG00000026344	Lypd1	Ly6/Plaur domain containing 1 [Source:MGI Symbol;Acc:MGI:1919835]	2025.13	0.265251	0.203879	1.30239	0.192783	1	2025.13	0.274222	0.203755	1.34328	0.179183	1	2025.13	-0.119984	0.203903	-0.592025	0.553834	1	2025.13	-0.0424809	0.214773	-0.1784	0.858409	1
ENSMUSG00000049690	Nckap5	NCK-associated protein 5 [Source:MGI Symbol;Acc:MGI:2686394]	293.499	0.146857	0.224341	0.701276	0.483131	1	293.499	0.420467	0.224489	1.95226	0.0509077	0.949078	293.499	-0.369921	0.224357	-1.76511	0.0775456	0.887599	293.499	-0.195008	0.213834	-0.695626	0.486663	1
ENSMUSG00000036155	Mgat5	mannoside acetylglucosaminyltransferase 5 [Source:MGI Symbol;Acc:MGI:894701]	906.482	0.40446	0.21855	1.83117	0.0670751	1	906.482	0.318656	0.218426	1.45068	0.146869	1	906.482	0.113718	0.218676	0.540038	0.589171	1	906.482	0.180384	0.226264	0.712109	0.476397	1
ENSMUSG00000104378	Gm37510	predicted gene, 37510 [Source:MGI Symbol;Acc:MGI:5610738]	15.4473	-0.0107876	0.0787722	-0.825903	0.408859	1	15.4473	0.0444293	0.0788999	0.766419	0.443427	1	15.4473	0.103701	0.0787713	1.07594	0.281952	0.977156	15.4473	0.021562	0.0715507	0.506726	0.612347	1
ENSMUSG00000099471	Gm8451	predicted gene 8451 [Source:MGI Symbol;Acc:MGI:3644810]	10.1404	0.0199934	0.141671	0.0892179	0.928909	1	10.1404	0.0193644	0.142697	0.0438798	0.965	1	10.1404	0.234792	0.141743	1.22721	0.219743	0.965462	10.1404	0.0776765	0.129769	0.479374	0.631673	1
ENSMUSG00000026347	Tmem163	transmembrane protein 163 [Source:MGI Symbol;Acc:MGI:1919410]	650.797	-0.0260187	0.229172	-0.153675	0.877866	1	650.797	0.115664	0.228971	0.539111	0.58981	1	650.797	-0.50543	0.229076	-2.21206	0.0269622	0.701671	650.797	-0.256203	0.232855	-0.818739	0.412936	1
ENSMUSG00000102014	2900009J06Rik	RIKEN cDNA 2900009J06 gene [Source:MGI Symbol;Acc:MGI:1920137]	50.3664	0.017838	0.217221	0.085271	0.932046	1	50.3664	-0.00200124	0.217728	0.0407654	0.967483	1	50.3664	-0.0275212	0.217203	-0.03717	0.970349	1	50.3664	-0.107614	0.20571	-0.605771	0.544667	1
ENSMUSG00000026349	Ccnt2	cyclin T2 [Source:MGI Symbol;Acc:MGI:1920199]	2172.32	-0.113879	0.229084	-0.501913	0.615729	1	2172.32	-0.0517604	0.229044	-0.221797	0.824472	1	2172.32	0.0126523	0.229071	0.0525752	0.95807	1	2172.32	0.166988	0.232878	0.776326	0.437557	1
ENSMUSG00000051590	Map3k19	mitogen-activated protein kinase kinase kinase 19 [Source:MGI Symbol;Acc:MGI:1203481]	70.4403	-0.0426388	0.128417	-0.356778	0.721258	1	70.4403	0.00718124	0.128566	0.456332	0.648151	1	70.4403	0.0322573	0.128403	0.0493147	0.960668	1	70.4403	0.0902824	0.117136	0.250952	0.801851	1
ENSMUSG00000036104	Rab3gap1	RAB3 GTPase activating protein subunit 1 [Source:MGI Symbol;Acc:MGI:2445001]	1927.79	0.0862609	0.206536	0.417879	0.676036	1	1927.79	0.0140194	0.20642	0.0664828	0.946993	1	1927.79	-0.0254143	0.206586	-0.122521	0.902486	1	1927.79	0.0661575	0.21697	0.295135	0.767891	1
ENSMUSG00000036086	Zranb3	zinc finger, RAN-binding domain containing 3 [Source:MGI Symbol;Acc:MGI:1918362]	311.805	-0.198204	0.21746	-0.979609	0.327279	1	311.805	-0.320271	0.217567	-1.65738	0.0974428	1	311.805	0.0087255	0.217442	-0.0197125	0.984273	1	311.805	-0.0376464	0.205604	-0.160015	0.872869	1
ENSMUSG00000099760	Gm28800	predicted gene 28800 [Source:MGI Symbol;Acc:MGI:5579506]	15.4131	-0.0299022	0.102946	-0.677931	0.497816	1	15.4131	-0.0106866	0.103214	-0.545242	0.585587	1	15.4131	-0.0323929	0.1029	-0.253782	0.799664	1	15.4131	0.0861196	0.0936679	0.73061	0.465018	1
ENSMUSG00000104164	Gm38248	predicted gene, 38248 [Source:MGI Symbol;Acc:MGI:5611476]	26.2143	-0.0115549	0.0904555	-0.768174	0.442384	1	26.2143	0.00721855	0.0905627	-0.259318	0.79539	1	26.2143	0.0651432	0.090444	0.725885	0.467909	1	26.2143	0.0950275	0.0822148	0.944147	0.345094	1
ENSMUSG00000058603	Rpl28-ps1	ribosomal protein L28, pseudogene 1 [Source:MGI Symbol;Acc:MGI:3705349]	37.429	0.0607812	0.213595	0.291431	0.770722	1	37.429	0.0619786	0.214356	0.276755	0.781969	1	37.429	-0.0642227	0.213475	-0.284913	0.775711	1	37.429	-0.100909	0.20127	-0.491083	0.623368	1
ENSMUSG00000056211	R3hdm1	R3H domain containing 1 [Source:MGI Symbol;Acc:MGI:2448514]	7344.13	-0.0669222	0.182249	-0.374878	0.707752	1	7344.13	-0.21268	0.182204	-1.17649	0.239399	1	7344.13	0.0470147	0.182284	0.258134	0.796304	1	7344.13	0.189111	0.195754	0.933654	0.350482	1
ENSMUSG00000102179	Gm37868	predicted gene, 37868 [Source:MGI Symbol;Acc:MGI:5611096]	25.2896	0.00814828	0.111849	0.175367	0.860791	1	25.2896	-0.0313673	0.1121	-0.324339	0.745681	1	25.2896	0.0337436	0.111798	1.15602	0.247674	0.969247	25.2896	0.130093	0.101822	2.86018	0.00423398	0.325134
ENSMUSG00000103497	Gm37407	predicted gene, 37407 [Source:MGI Symbol;Acc:MGI:5610635]	336.386	-0.068602	0.196091	-0.426281	0.669903	1	336.386	-0.0741327	0.196187	-0.594231	0.552358	1	336.386	-0.0190069	0.196053	-0.164113	0.869642	1	336.386	0.0244777	0.182585	-0.0323787	0.97417	1
ENSMUSG00000065520	Mir128-1	microRNA 128-1 [Source:MGI Symbol;Acc:MGI:2676813]	4.67951	0.0159978	0.0753542	0.63966	0.522393	1	4.67951	0.021668	0.0757639	1.16572	0.243728	1	4.67951	-0.0232552	0.0752712	-0.400442	0.688831	1	4.67951	0.024326	0.0684218	0.211866	0.832211	1
ENSMUSG00000026353	Ubxn4	UBX domain protein 4 [Source:MGI Symbol;Acc:MGI:1915062]	3165.17	0.0913297	0.154774	0.584447	0.55892	1	3165.17	0.143929	0.154572	0.933091	0.350773	1	3165.17	0.33857	0.154747	2.18971	0.0285449	0.71283	3165.17	0.0806819	0.169281	0.434591	0.66386	1
ENSMUSG00000026354	Lct	lactase [Source:MGI Symbol;Acc:MGI:104576]	801.482	0.013231	0.233162	0.0300221	0.976049	1	801.482	0.293216	0.23321	1.38904	0.16482	1	801.482	0.0846742	0.233181	0.350261	0.726143	1	801.482	-0.138653	0.225747	-0.619522	0.535572	1
ENSMUSG00000026355	Mcm6	minichromosome maintenance complex component 6 [Source:MGI Symbol;Acc:MGI:1298227]	232.1	0.226613	0.230267	0.970744	0.331676	1	232.1	-0.106764	0.230398	-0.670839	0.502323	1	232.1	0.315275	0.230106	1.72947	0.0837247	0.898386	232.1	0.128254	0.221189	0.326577	0.743988	1
ENSMUSG00000026356	Dars	aspartyl-tRNA synthetase [Source:MGI Symbol;Acc:MGI:2442544]	2673.94	-0.152279	0.184185	-0.834423	0.404043	1	2673.94	-0.14948	0.183969	-0.806124	0.420171	1	2673.94	0.0561979	0.184254	0.310826	0.755933	1	2673.94	0.0627974	0.197589	0.320837	0.748334	1
ENSMUSG00000100078	Gm6170	predicted gene 6170 [Source:MGI Symbol;Acc:MGI:3643368]	22.4264	0.0184258	0.187875	-0.00823011	0.993433	1	22.4264	-0.0534486	0.188706	-0.401733	0.687881	1	22.4264	0.041806	0.187782	0.178133	0.858618	1	22.4264	0.0382584	0.174802	0.107154	0.914667	1
ENSMUSG00000045382	Cxcr4	chemokine (C-X-C motif) receptor 4 [Source:MGI Symbol;Acc:MGI:109563]	16.0194	0.18626	0.165753	1.34567	0.17841	1	16.0194	0.183279	0.166836	1.31417	0.188789	1	16.0194	0.115619	0.165737	0.689002	0.490822	1	16.0194	-0.0397049	0.152367	-0.401657	0.687937	1
ENSMUSG00000042581	Thsd7b	thrombospondin, type I, domain containing 7B [Source:MGI Symbol;Acc:MGI:2443925]	365.143	-0.0971405	0.230729	-0.468474	0.639446	1	365.143	0.123478	0.230859	0.524365	0.600025	1	365.143	0.163059	0.230731	0.786258	0.431717	0.994565	365.143	0.213347	0.222142	1.06339	0.287603	1
ENSMUSG00000103742	Gm38240	predicted gene, 38240 [Source:MGI Symbol;Acc:MGI:5611468]	11.1387	0.0123478	0.0628778	1.96189	0.0497749	1	11.1387	0.0126574	0.0629689	1.32655	0.184659	1	11.1387	0.0298216	0.0628662	1.53714	0.124259	0.943079	11.1387	0.0696477	0.0570855	0.921273	0.356908	1
ENSMUSG00000104130	Gm36951	predicted gene, 36951 [Source:MGI Symbol;Acc:MGI:5610179]	5.31806	0.0136971	0.0540301	0.267212	0.789306	1	5.31806	-0.0140626	0.0541475	-0.885445	0.375917	1	5.31806	0.0295449	0.0540171	0.853375	0.393451	0.987825	5.31806	0.00227628	0.0490342	0.0152236	0.987854	1
ENSMUSG00000094122	Rpl31-ps9	ribosomal protein L31, pseudogene 9 [Source:MGI Symbol;Acc:MGI:3704195]	12.9865	-0.00789955	0.163535	-0.0490224	0.960901	1	12.9865	0.0206339	0.164815	0.164207	0.869568	1	12.9865	0.0170883	0.163597	0.169831	0.865143	1	12.9865	0.00197169	0.150726	0.0363225	0.971025	1
ENSMUSG00000102800	Gm37479	predicted gene, 37479 [Source:MGI Symbol;Acc:MGI:5610707]	18.3152	0.0339679	0.0795791	0.216995	0.828212	1	18.3152	-0.0671441	0.0796898	-1.31986	0.186882	1	18.3152	-0.0609256	0.0795463	-2.55562	0.0105998	0.497412	18.3152	-0.0464892	0.0722623	-2.14817	0.0317006	0.907805
ENSMUSG00000103803	Gm37064	predicted gene, 37064 [Source:MGI Symbol;Acc:MGI:5610292]	9.82102	-0.0464124	0.0845857	-1.21608	0.223953	1	9.82102	-0.0702653	0.084825	-1.89912	0.0575489	0.964751	9.82102	-0.0807132	0.084553	-2.19893	0.0278827	0.708439	9.82102	-0.069987	0.0768486	-1.34318	0.179213	1
ENSMUSG00000086825	Gm15675	predicted gene 15675 [Source:MGI Symbol;Acc:MGI:3783117]	11.7628	0.0122973	0.0623	1.0481	0.294593	1	11.7628	0.00178332	0.0623806	0.476307	0.633856	1	11.7628	0.105535	0.0622958	1.68184	0.0926003	0.910076	11.7628	0.0299436	0.0565574	1.0331	0.301556	1
ENSMUSG00000026399	Cd55	CD55 molecule, decay accelerating factor for complement [Source:MGI Symbol;Acc:MGI:104850]	190.769	0.275861	0.205118	1.75593	0.0791003	1	190.769	0.0767186	0.205233	0.522783	0.601125	1	190.769	0.228052	0.205132	1.20466	0.228335	0.965462	190.769	0.155238	0.192092	0.937763	0.348366	1
ENSMUSG00000085526	Gm16083	predicted gene 16083 [Source:MGI Symbol;Acc:MGI:3802163]	33.12	-0.083722	0.10834	-1.03313	0.301541	1	33.12	-0.0998537	0.108485	-1.26291	0.206622	1	33.12	0.0882849	0.108321	1.17171	0.241312	0.968908	33.12	0.0697514	0.0985941	0.996639	0.31894	1
ENSMUSG00000042554	Zp3r	zona pellucida 3 receptor [Source:MGI Symbol;Acc:MGI:104965]	13.0422	0.0366237	0.113335	0.335177	0.737492	1	13.0422	-0.0277682	0.114	-0.225024	0.82196	1	13.0422	0.115402	0.113268	0.660474	0.508949	1	13.0422	-0.0229579	0.102964	-0.788104	0.430636	1
ENSMUSG00000026405	C4bp	complement component 4 binding protein [Source:MGI Symbol;Acc:MGI:88229]	64.6496	0.0757696	0.15469	0.742858	0.457568	1	64.6496	0.102983	0.154955	1.32866	0.183959	1	64.6496	-0.0957704	0.15472	0.0635201	0.949352	1	64.6496	0.0633783	0.141926	1.01675	0.309274	1
ENSMUSG00000101904	Gm29427	predicted gene 29427 [Source:MGI Symbol;Acc:MGI:5580133]	9.06522	-0.0189085	0.0611249	-0.1932	0.846802	1	9.06522	-0.0190105	0.0612212	-0.655747	0.511987	1	9.06522	0.063921	0.0611167	1.93219	0.0533364	0.837602	9.06522	0.00115882	0.0554856	0.905671	0.36511	1
ENSMUSG00000100257	C4bp-ps1	complement component 4 binding protein, pseudogene 1 [Source:MGI Symbol;Acc:MGI:99594]	9.50899	-0.0234797	0.0722424	-0.468929	0.63912	1	9.50899	0.021372	0.0724438	-0.0192367	0.984652	1	9.50899	0.0631713	0.0722238	1.10351	0.269805	0.972309	9.50899	0.0412021	0.0655921	0.899457	0.368409	1
ENSMUSG00000026409	Pfkfb2	6-phosphofructo-2-kinase/fructose-2,6-biphosphatase 2 [Source:MGI Symbol;Acc:MGI:107815]	730.483	-0.152239	0.234835	-0.678153	0.497675	1	730.483	-0.198562	0.234802	-0.871048	0.383728	1	730.483	0.153859	0.234831	0.645071	0.518881	1	730.483	0.159661	0.234767	0.702559	0.48233	1
ENSMUSG00000046404	Yod1	YOD1 deubiquitinase [Source:MGI Symbol;Acc:MGI:2442596]	1656.85	-0.00548276	0.186415	-0.0264493	0.978899	1	1656.85	-0.0462437	0.186207	-0.250882	0.801906	1	1656.85	0.164503	0.186395	0.887804	0.374646	0.985306	1656.85	0.215697	0.199426	1.06336	0.287617	1
ENSMUSG00000104515	Gm37163	predicted gene, 37163 [Source:MGI Symbol;Acc:MGI:5610391]	26.9258	-0.0245505	0.0935894	-0.378907	0.704757	1	26.9258	-0.0552936	0.0937039	-2.83993	0.00451229	0.394158	26.9258	0.204295	0.0935876	2.16545	0.030353	0.727437	26.9258	0.0552305	0.0850679	1.22124	0.221994	1
ENSMUSG00000042510	AA986860	expressed sequence AA986860 [Source:MGI Symbol;Acc:MGI:2138143]	93.1452	-0.0329949	0.155265	-0.756726	0.449214	1	93.1452	0.161853	0.155452	1.26629	0.20541	1	93.1452	-0.0190703	0.155311	-0.177115	0.859418	1	93.1452	-0.0697455	0.14243	-0.309709	0.756782	1
ENSMUSG00000016524	Il19	interleukin 19 [Source:MGI Symbol;Acc:MGI:1890472]	14.1897	0	0.0788359	0	1	1	14.1897	0	0.0789722	0	1	1	14.1897	-0.0548742	0.0788473	-0.19025	0.849113	1	14.1897	-0.0316529	0.0716458	0.0674554	0.946219	1
ENSMUSG00000016528	Mapkapk2	MAP kinase-activated protein kinase 2 [Source:MGI Symbol;Acc:MGI:109298]	1187.04	-0.179212	0.204652	-0.885251	0.376021	1	1187.04	0.108557	0.204341	0.531058	0.595378	1	1187.04	-0.0684972	0.204585	-0.336409	0.736562	1	1187.04	-0.141311	0.215354	-0.626025	0.531299	1
ENSMUSG00000102856	Gm37084	predicted gene, 37084 [Source:MGI Symbol;Acc:MGI:5610312]	18.4258	0.000217296	0.0679157	0.996393	0.319059	1	18.4258	0.0478329	0.0679847	0.826401	0.408576	1	18.4258	-0.0465135	0.0679143	-0.379557	0.704274	1	18.4258	-0.0610151	0.0616727	-0.762025	0.446045	1
ENSMUSG00000016526	Dyrk3	dual-specificity tyrosine-(Y)-phosphorylation regulated kinase 3 [Source:MGI Symbol;Acc:MGI:1330300]	1505.43	0.100187	0.213161	0.441104	0.659138	1	1505.43	-0.0663712	0.212972	-0.363895	0.715937	1	1505.43	0.228878	0.213218	1.1244	0.260842	0.971268	1505.43	0.138055	0.222296	0.671397	0.501967	1
ENSMUSG00000026427	Eif2d	eukaryotic translation initiation factor 2D [Source:MGI Symbol;Acc:MGI:109342]	1295.6	0.0325795	0.231697	0.112433	0.91048	1	1295.6	-0.0203882	0.231639	-0.138978	0.889468	1	1295.6	-0.0517346	0.231708	-0.157454	0.874887	1	1295.6	0.120958	0.234077	0.6889	0.490886	1
ENSMUSG00000026430	Rassf5	Ras association (RalGDS/AF-6) domain family member 5 [Source:MGI Symbol;Acc:MGI:1926375]	611.593	0.0349206	0.235847	0.133912	0.893472	1	611.593	-0.161174	0.23583	-0.709282	0.47815	1	611.593	0.121648	0.235869	0.539684	0.589415	1	611.593	0.157199	0.234386	0.565485	0.571744	1
ENSMUSG00000101729	Gm17796	predicted gene, 17796 [Source:MGI Symbol;Acc:MGI:5009982]	8.14291	0.0677361	0.0629826	6.09555	1.09064e-09	1.81013e-06	8.14291	0.0128315	0.0630887	4.12464	3.71314e-05	0.0097701	8.14291	0.00597468	0.0629607	0.562918	0.573491	1	8.14291	-0.000559531	0.0571725	0.307644	0.758353	1
ENSMUSG00000042349	Ikbke	inhibitor of kappaB kinase epsilon [Source:MGI Symbol;Acc:MGI:1929612]	15.7664	-0.0576166	0.0839703	-0.523063	0.60093	1	15.7664	-0.0868752	0.0841445	-1.4203	0.155522	1	15.7664	-0.00358659	0.0839399	1.04936	0.294011	0.977156	15.7664	0.0623291	0.076276	0.829335	0.406915	1
ENSMUSG00000102055	Gm28913	predicted gene 28913 [Source:MGI Symbol;Acc:MGI:5579619]	5.92186	0.092622	0.119252	0.917757	0.358746	1	5.92186	0.0213179	0.120168	0.218891	0.826735	1	5.92186	0.0498044	0.119051	0.518144	0.604358	1	5.92186	0.0602859	0.108668	0.504092	0.614196	1
ENSMUSG00000026425	Srgap2	SLIT-ROBO Rho GTPase activating protein 2 [Source:MGI Symbol;Acc:MGI:109605]	1370.5	0.12375	0.210124	0.587925	0.556583	1	1370.5	0.0157943	0.209969	0.0735606	0.94136	1	1370.5	0.321626	0.210228	1.55364	0.12027	0.937618	1370.5	0.243855	0.219917	1.02848	0.303726	1
ENSMUSG00000104060	Gm37954	predicted gene, 37954 [Source:MGI Symbol;Acc:MGI:5611182]	46.294	-0.0182571	0.114939	-0.060974	0.95138	1	46.294	-0.0359285	0.11506	-0.359994	0.718852	1	46.294	-0.0460522	0.114937	-0.355379	0.722305	1	46.294	-0.0179897	0.104698	-0.117696	0.906308	1
ENSMUSG00000101778	Gm29488	predicted gene 29488 [Source:MGI Symbol;Acc:MGI:5580194]	13.0765	0.0449852	0.0794353	0.663782	0.50683	1	13.0765	0.0530234	0.07962	0.593202	0.553046	1	13.0765	0.0326297	0.0794045	0.956513	0.338813	0.980477	13.0765	0.0698007	0.0721322	1.15635	0.247539	1
ENSMUSG00000055184	Fam72a	family with sequence similarity 72, member A [Source:MGI Symbol;Acc:MGI:1919669]	43.4146	-0.0658136	0.136777	-0.652318	0.514196	1	43.4146	-0.0160682	0.137005	0.00657678	0.994753	1	43.4146	0.157954	0.136775	1.26755	0.204958	0.964035	43.4146	0.0284705	0.124935	0.466851	0.640606	1
ENSMUSG00000052688	Rab7b	RAB7B, member RAS oncogene family [Source:MGI Symbol;Acc:MGI:2442295]	140.318	0.0678104	0.207412	0.536022	0.591943	1	140.318	0.0506937	0.207768	0.486524	0.626596	1	140.318	0.17615	0.207339	0.868721	0.385	0.986796	140.318	0.221963	0.194396	1.06099	0.288694	1
ENSMUSG00000042251	Pm20d1	peptidase M20 domain containing 1 [Source:MGI Symbol;Acc:MGI:2442939]	5.77932	-0.0415161	0.0620926	-0.382021	0.702446	1	5.77932	-0.0568727	0.0622709	-0.844123	0.398601	1	5.77932	0.00375452	0.0620668	-0.405059	0.685435	1	5.77932	0.0117427	0.0563533	0.61345	0.539579	1
ENSMUSG00000013275	Slc41a1	solute carrier family 41, member 1 [Source:MGI Symbol;Acc:MGI:2444823]	1237.31	0.342187	0.197099	1.74373	0.0812067	1	1237.31	0.233535	0.196879	1.19272	0.232979	1	1237.31	0.10514	0.197144	0.532113	0.594648	1	1237.31	-0.0339218	0.209096	-0.176765	0.859693	1
ENSMUSG00000026433	Rab29	RAB29, member RAS oncogene family [Source:MGI Symbol;Acc:MGI:2385107]	242.047	0.218824	0.226815	1.0249	0.305409	1	242.047	0.00376765	0.226913	-0.037869	0.969792	1	242.047	0.104568	0.226791	0.503488	0.614621	1	242.047	0.0740305	0.216854	0.430822	0.666598	1
ENSMUSG00000026434	Nucks1	nuclear casein kinase and cyclin-dependent kinase substrate 1 [Source:MGI Symbol;Acc:MGI:1934811]	10562.5	0.0468819	0.172287	0.269595	0.787472	1	10562.5	-0.177525	0.172266	-1.02838	0.303773	1	10562.5	0.238638	0.172287	1.41973	0.155685	0.952009	10562.5	0.00355248	0.186402	-0.0260926	0.979183	1
ENSMUSG00000026435	Slc45a3	solute carrier family 45, member 3 [Source:MGI Symbol;Acc:MGI:1922082]	43.0038	0.0317872	0.124817	1.34403	0.17894	1	43.0038	0.197519	0.125046	2.61412	0.00894575	0.571046	43.0038	0.151643	0.124809	2.88486	0.00391583	0.314081	43.0038	0.127274	0.113803	2.24823	0.0245615	0.831692
ENSMUSG00000026436	Elk4	ELK4, member of ETS oncogene family [Source:MGI Symbol;Acc:MGI:102853]	1182.54	0.227686	0.218475	1.04805	0.294616	1	1182.54	0.114144	0.218376	0.530692	0.595632	1	1182.54	-0.3553	0.218437	-1.60198	0.10916	0.930829	1182.54	-0.16181	0.226076	-0.600381	0.548252	1
ENSMUSG00000059149	Mfsd4a	major facilitator superfamily domain containing 4A [Source:MGI Symbol;Acc:MGI:2442786]	2009.35	0.0173812	0.200747	0.0819746	0.934667	1	2009.35	0.0943219	0.200604	0.46454	0.642261	1	2009.35	-0.103491	0.20078	-0.519768	0.603226	1	2009.35	0.0143766	0.212132	0.072211	0.942434	1
ENSMUSG00000103966	Gm37120	predicted gene, 37120 [Source:MGI Symbol;Acc:MGI:5610348]	33.87	0.0812537	0.104163	1.11348	0.265502	1	33.87	0.100226	0.104288	1.52817	0.12647	1	33.87	-0.0388028	0.104147	-0.600377	0.548255	1	33.87	-0.0515138	0.0947567	-0.919923	0.357613	1
ENSMUSG00000026437	Cdk18	cyclin-dependent kinase 18 [Source:MGI Symbol;Acc:MGI:97518]	444.898	-0.0513148	0.236195	-0.173191	0.862501	1	444.898	0.133744	0.236221	0.567412	0.570434	1	444.898	0.117225	0.236189	0.545269	0.585568	1	444.898	0.236524	0.232002	1.08398	0.278374	1
ENSMUSG00000079330	Lemd1	LEM domain containing 1 [Source:MGI Symbol;Acc:MGI:1922403]	22.4592	0.167101	0.0943715	1.32306	0.185814	1	22.4592	0.016441	0.0944782	0.825014	0.409364	1	22.4592	0.00992537	0.0943111	-0.228651	0.81914	1	22.4592	-0.0189372	0.0857499	-2.29257	0.0218729	0.797438
ENSMUSG00000042115	Klhdc8a	kelch domain containing 8A [Source:MGI Symbol;Acc:MGI:2442630]	312.361	0.117884	0.234552	0.526215	0.598738	1	312.361	0.113993	0.234627	0.466933	0.640548	1	312.361	0.26473	0.234525	1.28687	0.198141	0.964035	312.361	0.0503943	0.228029	0.167282	0.867148	1
ENSMUSG00000009772	Nuak2	NUAK family, SNF1-like kinase, 2 [Source:MGI Symbol;Acc:MGI:1921387]	59.4601	-0.0657272	0.113316	-0.4328	0.66516	1	59.4601	0.00227989	0.113459	-0.0313485	0.974992	1	59.4601	0.00742856	0.113316	2.00528	0.0449329	0.806837	59.4601	-0.0594316	0.103151	1.23282	0.217643	1
ENSMUSG00000042066	Tmcc2	transmembrane and coiled-coil domains 2 [Source:MGI Symbol;Acc:MGI:1916125]	2689.7	0.291109	0.184971	1.57954	0.114212	1	2689.7	0.306748	0.184813	1.66994	0.0949317	1	2689.7	-0.203932	0.184968	-1.10084	0.270967	0.972901	2689.7	-0.0418625	0.198196	-0.158347	0.874183	1
ENSMUSG00000042046	Dstyk	dual serine/threonine and tyrosine protein kinase [Source:MGI Symbol;Acc:MGI:1925064]	2123.23	0.104217	0.201119	0.511719	0.608848	1	2123.23	-0.169646	0.201043	-0.846205	0.397438	1	2123.23	-0.104663	0.201206	-0.520585	0.602656	1	2123.23	0.118651	0.212475	0.57004	0.56865	1
ENSMUSG00000097760	6030442K20Rik	RIKEN cDNA 6030442K20 gene [Source:MGI Symbol;Acc:MGI:1925126]	36.5364	-0.0729058	0.175366	-0.411347	0.680818	1	36.5364	-0.00652343	0.175887	-0.183711	0.85424	1	36.5364	-0.134261	0.175245	-0.738718	0.460078	0.997723	36.5364	0.0372541	0.162098	0.290945	0.771094	1
ENSMUSG00000026439	Rbbp5	retinoblastoma binding protein 5, histone lysine methyltransferase complex subunit [Source:MGI Symbol;Acc:MGI:1918367]	1657.3	-0.137474	0.203158	-0.673286	0.500765	1	1657.3	-0.25879	0.203008	-1.27531	0.2022	1	1657.3	0.00350389	0.203211	0.0175793	0.985975	1	1657.3	0.0948046	0.21418	0.447235	0.654705	1
ENSMUSG00000048174	Tmem81	transmembrane protein 81 [Source:MGI Symbol;Acc:MGI:1921876]	126.927	0.303569	0.178272	1.56192	0.118307	1	126.927	0.0613475	0.178359	0.283053	0.777136	1	126.927	-0.251948	0.178258	-1.16636	0.243468	0.968908	126.927	-0.266395	0.164716	-1.49163	0.135797	1
ENSMUSG00000053024	Cntn2	contactin 2 [Source:MGI Symbol;Acc:MGI:104518]	914.184	-0.0953512	0.225703	-0.427742	0.668839	1	914.184	0.232929	0.225542	1.00496	0.314914	1	914.184	0.0700572	0.225769	0.312873	0.754377	1	914.184	-0.0632741	0.231038	-0.417246	0.676499	1
ENSMUSG00000026442	Nfasc	neurofascin [Source:MGI Symbol;Acc:MGI:104753]	4763.44	-0.24032	0.214876	-1.10975	0.267105	1	4763.44	-0.0691742	0.214823	-0.314473	0.753162	1	4763.44	-0.0829349	0.214885	-0.389534	0.696881	1	4763.44	-0.134574	0.223518	-0.632778	0.526879	1
ENSMUSG00000101126	Gm10538	predicted gene 10538 [Source:MGI Symbol;Acc:MGI:3642693]	15.6365	-0.0792322	0.0929468	-1.84826	0.0645643	1	15.6365	0.0340044	0.0931761	0.615265	0.53838	1	15.6365	0.00655544	0.0929137	0.37476	0.707839	1	15.6365	0.0523472	0.0844847	1.71042	0.0871876	1
ENSMUSG00000026443	Lrrn2	leucine rich repeat protein 2, neuronal [Source:MGI Symbol;Acc:MGI:106037]	5372.96	0.169833	0.207441	0.823348	0.41031	1	5372.96	0.368689	0.207386	1.76859	0.0769626	1	5372.96	-0.274938	0.207431	-1.32509	0.185142	0.957279	5372.96	-0.158849	0.217681	-0.657104	0.511114	1
ENSMUSG00000102709	Gm38308	predicted gene, 38308 [Source:MGI Symbol;Acc:MGI:5611536]	6.64389	-0.000661627	0.0669275	-0.147304	0.882892	1	6.64389	0.0254978	0.0671133	1.15654	0.247459	1	6.64389	3.23756e-05	0.0669271	0.0443073	0.964659	1	6.64389	0.00393628	0.0607836	0.01772	0.985862	1
ENSMUSG00000054387	Mdm4	transformed mouse 3T3 cell double minute 4 [Source:MGI Symbol;Acc:MGI:107934]	1499.03	0.0967288	0.22304	0.441614	0.658769	1	1499.03	0.100344	0.222957	0.460231	0.64535	1	1499.03	0.209145	0.223039	0.932715	0.350967	0.982618	1499.03	0.18153	0.2293	0.782252	0.434067	1
ENSMUSG00000100228	Gm29257	predicted gene 29257 [Source:MGI Symbol;Acc:MGI:5579963]	3.96309	-0.00776759	0.0848224	-0.404756	0.685657	1	3.96309	0.0831198	0.0854591	0.370548	0.710975	1	3.96309	0.00437556	0.084706	0.501049	0.616337	1	3.96309	-0.0184401	0.0770613	-0.511373	0.60909	1
ENSMUSG00000026447	Pik3c2b	phosphatidylinositol-4-phosphate 3-kinase catalytic subunit type 2 beta [Source:MGI Symbol;Acc:MGI:2685045]	232.394	-0.00525315	0.231247	-0.0927155	0.92613	1	232.394	0.0736474	0.231355	0.359975	0.718866	1	232.394	-0.275788	0.231216	-1.19619	0.231622	0.967567	232.394	-0.122604	0.222929	-0.507417	0.611863	1
ENSMUSG00000102425	Gm26616	predicted gene, 26616 [Source:MGI Symbol;Acc:MGI:5477110]	9.61184	-0.0202753	0.0591211	0.28631	0.774641	1	9.61184	-0.0162524	0.0592077	0.0325122	0.974064	1	9.61184	-0.0179449	0.0591034	-1.04445	0.296277	0.977156	9.61184	-0.0101857	0.0536577	-0.799158	0.424199	1
ENSMUSG00000046062	Ppp1r15b	protein phosphatase 1, regulatory subunit 15B [Source:MGI Symbol;Acc:MGI:2444211]	1921.46	0.089799	0.191592	0.469518	0.638699	1	1921.46	-0.0443573	0.191466	-0.238323	0.81163	1	1921.46	0.0345765	0.191701	0.190534	0.848891	1	1921.46	0.222392	0.204192	1.06735	0.285813	1
ENSMUSG00000041757	Plekha6	pleckstrin homology domain containing, family A member 6 [Source:MGI Symbol;Acc:MGI:2388662]	777.569	0.0878321	0.235143	0.373026	0.709129	1	777.569	0.126423	0.235112	0.530411	0.595827	1	777.569	-0.236291	0.235143	-1.00272	0.315994	0.978036	777.569	-0.160966	0.234708	-0.619451	0.53562	1
ENSMUSG00000070645	Ren1	renin 1 structural [Source:MGI Symbol;Acc:MGI:97898]	12.5354	-0.0311777	0.0618042	-1.79835	0.0721209	1	12.5354	0.0657857	0.0618886	0.247378	0.804616	1	12.5354	-0.00706166	0.0617934	-0.221014	0.825082	1	12.5354	-0.0032962	0.0561015	-0.428127	0.668558	1
ENSMUSG00000070644	Etnk2	ethanolamine kinase 2 [Source:MGI Symbol;Acc:MGI:2443760]	54.2521	0.00906217	0.106373	0.483926	0.628438	1	54.2521	-0.023061	0.106459	-0.133325	0.893936	1	54.2521	0.0773108	0.106379	2.60624	0.00915431	0.469642	54.2521	-0.0382644	0.0967803	0.977441	0.328351	1
ENSMUSG00000070643	Sox13	SRY (sex determining region Y)-box 13 [Source:MGI Symbol;Acc:MGI:98361]	32.4049	0.0859044	0.124886	0.785685	0.432052	1	32.4049	0.164461	0.125189	1.85162	0.0640803	1	32.4049	-0.0340598	0.124854	-1.16774	0.242914	0.968908	32.4049	-0.081344	0.113805	-2.82476	0.00473158	0.349619
ENSMUSG00000090553	Snrpe	small nuclear ribonucleoprotein E [Source:MGI Symbol;Acc:MGI:98346]	4175.07	-0.0457463	0.188766	-0.239454	0.810753	1	4175.07	-0.291602	0.18873	-1.57326	0.11566	1	4175.07	0.263024	0.188778	1.40409	0.160291	0.952009	4175.07	-0.146506	0.201693	-0.848736	0.396028	1
ENSMUSG00000102976	Zc3h11a	zinc finger CCCH type containing 11A [Source:MGI Symbol;Acc:MGI:1917829]	172.293	0.0430218	0.225172	0.172996	0.862655	1	172.293	-0.0577598	0.225348	-0.308823	0.757456	1	172.293	0.367581	0.225156	1.56215	0.118252	0.937169	172.293	0.0252796	0.214816	-0.158002	0.874455	1
ENSMUSG00000094410	Gm38394	predicted gene, 38394 [Source:MGI Symbol;Acc:MGI:5614057]	161.307	-0.18076	0.233818	-0.793766	0.427332	1	161.307	0.105915	0.233987	0.461121	0.644712	1	161.307	-0.41957	0.233855	-1.79363	0.072872	0.879467	161.307	-0.140903	0.227115	-0.413663	0.679121	1
ENSMUSG00000051998	Lax1	lymphocyte transmembrane adaptor 1 [Source:MGI Symbol;Acc:MGI:2443362]	8.35456	-0.00643433	0.0496403	-0.458695	0.646454	1	8.35456	0.0145065	0.0496979	0.812017	0.416782	1	8.35456	0.0442215	0.049634	1.01718	0.30907	0.977156	8.35456	0.0259251	0.0450561	0.680577	0.496139	1
ENSMUSG00000026463	Atp2b4	ATPase, Ca++ transporting, plasma membrane 4 [Source:MGI Symbol;Acc:MGI:88111]	399.417	-0.0996881	0.229317	-0.433698	0.664508	1	399.417	-0.117406	0.229389	-0.511862	0.608748	1	399.417	0.227189	0.229296	1.02746	0.304204	0.977156	399.417	0.344094	0.220175	1.49329	0.135362	1
ENSMUSG00000041577	Prelp	proline arginine-rich end leucine-rich repeat [Source:MGI Symbol;Acc:MGI:2151110]	88.7422	-0.0437176	0.169155	-0.790264	0.429373	1	88.7422	0.0673144	0.169522	-0.170854	0.864338	1	88.7422	-0.0444956	0.169143	-1.20918	0.226594	0.965462	88.7422	0.0517798	0.155724	0.558664	0.576391	1
ENSMUSG00000041559	Fmod	fibromodulin [Source:MGI Symbol;Acc:MGI:1328364]	17.792	-0.046814	0.0733117	-0.487978	0.625566	1	17.792	-0.0126555	0.0734124	-0.110997	0.911619	1	17.792	-0.0163647	0.0732978	1.1163	0.264292	0.971268	17.792	-0.0013435	0.0665661	0.567814	0.570161	1
ENSMUSG00000020423	Btg2	BTG anti-proliferation factor 2 [Source:MGI Symbol;Acc:MGI:108384]	1042.46	0.310093	0.23479	1.36328	0.172795	1	1042.46	0.506661	0.234759	2.18319	0.0290221	0.863696	1042.46	0.0561786	0.234788	0.242699	0.808239	1	1042.46	0.0527024	0.234758	0.211334	0.832627	1
ENSMUSG00000026450	Chit1	chitinase 1 (chitotriosidase) [Source:MGI Symbol;Acc:MGI:1919134]	6.35534	0.0600812	0.0631724	0.557859	0.576941	1	6.35534	-0.0127341	0.0633227	-0.190958	0.848558	1	6.35534	0	0.0631206	0	1	1	6.35534	0	0.0573182	0	1	1
ENSMUSG00000064246	Chil1	chitinase-like 1 [Source:MGI Symbol;Acc:MGI:1340899]	121.988	-0.237277	0.187954	-1.70193	0.0887688	1	121.988	-0.00224695	0.188284	-0.193247	0.846766	1	121.988	0.0433486	0.187988	0.320263	0.748769	1	121.988	-0.158652	0.174299	-1.59786	0.110074	1
ENSMUSG00000042429	Adora1	adenosine A1 receptor [Source:MGI Symbol;Acc:MGI:99401]	5336.6	0.155271	0.179112	0.868236	0.385265	1	5336.6	0.00389066	0.179053	0.0285198	0.977248	1	5336.6	-0.0664678	0.179151	-0.366897	0.713696	1	5336.6	-0.112076	0.192864	-0.600604	0.548104	1
ENSMUSG00000026458	Ppfia4	protein tyrosine phosphatase, receptor type, f polypeptide (PTPRF), interacting protein (liprin), alpha 4 [Source:MGI Symbol;Acc:MGI:1915757]	1149.09	0.107569	0.202708	0.527715	0.597697	1	1149.09	0.262187	0.202461	1.28745	0.197939	1	1149.09	-0.153054	0.202812	-0.757051	0.449019	0.997723	1149.09	0.140583	0.21376	0.666816	0.504889	1
ENSMUSG00000042305	Tmem183a	transmembrane protein 183A [Source:MGI Symbol;Acc:MGI:1914729]	5616.36	0.133072	0.177797	0.749649	0.453466	1	5616.36	0.0589834	0.177715	0.332197	0.73974	1	5616.36	0.0891087	0.177802	0.501526	0.616001	1	5616.36	0.0420476	0.191612	0.211321	0.832637	1
ENSMUSG00000026456	Cyb5r1	cytochrome b5 reductase 1 [Source:MGI Symbol;Acc:MGI:1919267]	1092.41	-0.0969245	0.210248	-0.458503	0.646591	1	1092.41	0.0399998	0.210042	0.192044	0.847708	1	1092.41	-0.11387	0.210457	-0.542303	0.58761	1	1092.41	0.0410699	0.220029	0.0945166	0.924699	1
ENSMUSG00000026457	Adipor1	adiponectin receptor 1 [Source:MGI Symbol;Acc:MGI:1919924]	4100.48	0.111903	0.146411	0.765144	0.444186	1	4100.48	0.0994421	0.146183	0.682064	0.495199	1	4100.48	-0.015142	0.146345	-0.103887	0.917259	1	4100.48	0.00589169	0.160867	0.0732117	0.941638	1
ENSMUSG00000102722	Gm37935	predicted gene, 37935 [Source:MGI Symbol;Acc:MGI:5611163]	9.10895	0.017739	0.0641684	0.737945	0.460548	1	9.10895	0.0446823	0.0643021	0.945151	0.344582	1	9.10895	0.00498192	0.0641643	0.0647421	0.948379	1	9.10895	-0.032005	0.0582548	-0.672206	0.501453	1
ENSMUSG00000026455	Klhl12	kelch-like 12 [Source:MGI Symbol;Acc:MGI:2385619]	3129.26	0.0959577	0.187254	0.507114	0.612075	1	3129.26	-0.0203766	0.187149	-0.111831	0.910958	1	3129.26	0.23299	0.187318	1.24747	0.212226	0.964035	3129.26	-0.00958186	0.200385	-0.131093	0.895702	1
ENSMUSG00000042229	Rabif	RAB interacting factor [Source:MGI Symbol;Acc:MGI:2138605]	3136.98	-0.115376	0.228741	-0.524274	0.600088	1	3136.98	0.0272821	0.228701	0.120113	0.904394	1	3136.98	0.0869614	0.228737	0.394086	0.693518	1	3136.98	0.0381731	0.232708	0.187492	0.851275	1
ENSMUSG00000042207	Kdm5b	lysine (K)-specific demethylase 5B [Source:MGI Symbol;Acc:MGI:1922855]	2649.54	0.0895708	0.2093	0.42934	0.667676	1	2649.54	0.0805632	0.209205	0.380075	0.70389	1	2649.54	0.156115	0.209329	0.744752	0.456422	0.997723	2649.54	0.0228522	0.219215	0.033519	0.973261	1
ENSMUSG00000026452	Syt2	synaptotagmin II [Source:MGI Symbol;Acc:MGI:99666]	167.049	-0.0464993	0.178849	0.100025	0.920324	1	167.049	0.112443	0.179112	0.753746	0.451002	1	167.049	0.0664605	0.178867	-0.0416494	0.966778	1	167.049	0.10117	0.165215	0.794832	0.426711	1
ENSMUSG00000073557	Ppp1r12b	protein phosphatase 1, regulatory subunit 12B [Source:MGI Symbol;Acc:MGI:1916417]	1814.66	0.101027	0.212025	0.474823	0.634913	1	1814.66	0.0985739	0.211907	0.465436	0.641619	1	1814.66	0.00578893	0.212081	0.0264916	0.978865	1	1814.66	0.220625	0.221337	0.968437	0.332826	1
ENSMUSG00000103614	Gm37949	predicted gene, 37949 [Source:MGI Symbol;Acc:MGI:5611177]	95.0947	-0.0144874	0.124222	-0.124607	0.900834	1	95.0947	-5.80825e-05	0.124307	-0.0159029	0.987312	1	95.0947	-0.102187	0.124229	-0.608858	0.542618	1	95.0947	-0.123135	0.113257	-0.916036	0.359648	1
ENSMUSG00000103976	Gm37677	predicted gene, 37677 [Source:MGI Symbol;Acc:MGI:5610905]	89.7103	-0.0756767	0.131655	-0.928806	0.35299	1	89.7103	-0.0666963	0.131765	-1.11888	0.26319	1	89.7103	-0.0204752	0.131636	-0.169911	0.86508	1	89.7103	0.0912577	0.120182	0.68049	0.496194	1
ENSMUSG00000101168	Gm28892	predicted gene 28892 [Source:MGI Symbol;Acc:MGI:5579598]	15.9381	-0.0436529	0.0990271	-0.669988	0.502865	1	15.9381	-0.0778128	0.0992544	-2.12986	0.0331832	0.888548	15.9381	-0.103557	0.0990227	-2.12688	0.0334302	0.739608	15.9381	-0.13976	0.090066	-2.9208	0.00349132	0.288616
ENSMUSG00000026429	Ube2t	ubiquitin-conjugating enzyme E2T [Source:MGI Symbol;Acc:MGI:1914446]	88.7098	-0.0998586	0.191798	-0.636521	0.524437	1	88.7098	-0.0206242	0.192102	-0.106238	0.915394	1	88.7098	-0.0450306	0.191881	-0.204554	0.83792	1	88.7098	-0.0281461	0.178384	-0.00186018	0.998516	1
ENSMUSG00000042793	Lgr6	leucine-rich repeat-containing G protein-coupled receptor 6 [Source:MGI Symbol;Acc:MGI:2441805]	24.7955	-0.0998588	0.124304	-1.15646	0.247494	1	24.7955	0.155808	0.124808	1.69947	0.0892299	1	24.7955	0.068321	0.124234	0.75705	0.44902	0.997723	24.7955	0.0203713	0.113258	-0.285261	0.775444	1
ENSMUSG00000097993	Ptprv	protein tyrosine phosphatase, receptor type, V [Source:MGI Symbol;Acc:MGI:108027]	6.03348	-0.00125263	0.0453069	-0.0623879	0.950254	1	6.03348	-0.00373175	0.0453677	-0.515754	0.606026	1	6.03348	-0.0705107	0.0453033	-1.53714	0.124259	0.943079	6.03348	-0.0660172	0.0411261	-1.25929	0.207925	1
ENSMUSG00000026426	Arl8a	ADP-ribosylation factor-like 8A [Source:MGI Symbol;Acc:MGI:1915974]	5376.86	-0.0823286	0.170506	-0.485178	0.62755	1	5376.86	0.0418709	0.170358	0.250506	0.802196	1	5376.86	0.0493326	0.170445	0.291172	0.770919	1	5376.86	-0.051722	0.184678	-0.219192	0.8265	1
ENSMUSG00000085311	Gm15445	predicted gene 15445 [Source:MGI Symbol;Acc:MGI:3707341]	37.9044	0.00987412	0.139876	0.165999	0.868158	1	37.9044	0.0668405	0.14017	0.689447	0.490542	1	37.9044	0.0832945	0.139865	0.749246	0.453709	0.997723	37.9044	0.169658	0.127925	1.25939	0.20789	1
ENSMUSG00000026424	Gpr37l1	G protein-coupled receptor 37-like 1 [Source:MGI Symbol;Acc:MGI:1928503]	1610.78	0.0452645	0.232991	0.168596	0.866114	1	1610.78	0.373337	0.232934	1.65169	0.0985975	1	1610.78	0.0454087	0.232976	0.186644	0.85194	1	1610.78	0.111526	0.2345	0.576839	0.564048	1
ENSMUSG00000079139	Gm4204	predicted gene 4204 [Source:MGI Symbol;Acc:MGI:3782381]	515.432	0.13224	0.199774	0.652137	0.514313	1	515.432	-0.0698794	0.199429	-0.359707	0.719066	1	515.432	0.371827	0.200106	1.86018	0.0628596	0.867727	515.432	0.229098	0.211513	0.993862	0.32029	1
ENSMUSG00000097680	Gm26642	predicted gene, 26642 [Source:MGI Symbol;Acc:MGI:5477136]	8.52514	-0.0202835	0.046201	-0.712054	0.476431	1	8.52514	-0.00946224	0.0462462	-0.152298	0.878952	1	8.52514	0.0275181	0.0461963	0.5861	0.557808	1	8.52514	-0.00423338	0.04193	-3.42118	0.000623506	0.0867921
ENSMUSG00000003051	Elf3	E74-like factor 3 [Source:MGI Symbol;Acc:MGI:1101781]	8.49775	0.00763838	0.0453897	1.16891	0.242439	1	8.49775	0.0157105	0.045432	0.568135	0.569943	1	8.49775	-0.0280261	0.0453861	0.209584	0.833993	1	8.49775	-0.0362617	0.0411971	-1.01215	0.311467	1
ENSMUSG00000041926	Rnpep	arginyl aminopeptidase (aminopeptidase B) [Source:MGI Symbol;Acc:MGI:2384902]	1213.84	-0.266694	0.224383	-1.21432	0.224626	1	1213.84	0.0653853	0.224177	0.260299	0.794633	1	1213.84	0.194889	0.224389	0.968944	0.332573	0.980477	1213.84	0.137787	0.230192	0.642098	0.52081	1
ENSMUSG00000062580	Timm17a	translocase of inner mitochondrial membrane 17a [Source:MGI Symbol;Acc:MGI:1343131]	9620.72	0.0528647	0.169191	0.314553	0.753101	1	9620.72	-0.0259895	0.169141	-0.153259	0.878194	1	9620.72	0.0594224	0.169184	0.349583	0.726652	1	9620.72	-0.0240241	0.183444	-0.131565	0.895329	1
ENSMUSG00000048096	Lmod1	leiomodin 1 (smooth muscle) [Source:MGI Symbol;Acc:MGI:2135671]	33.9949	0.122729	0.122279	0.250729	0.802023	1	33.9949	-0.0227846	0.122432	-1.23547	0.216656	1	33.9949	-0.192541	0.122245	-1.59854	0.109923	0.930829	33.9949	-0.190076	0.111496	-1.8201	0.0687432	1
ENSMUSG00000041889	Shisa4	shisa family member 4 [Source:MGI Symbol;Acc:MGI:1924802]	1963.68	0.0790132	0.166956	0.473613	0.635776	1	1963.68	-0.0243456	0.166692	-0.144948	0.884752	1	1963.68	-0.203837	0.166896	-1.21949	0.222658	0.965462	1963.68	-0.16855	0.181178	-0.875819	0.381128	1
ENSMUSG00000041879	Ipo9	importin 9 [Source:MGI Symbol;Acc:MGI:1918944]	3377.72	-0.0353363	0.158274	-0.222627	0.823826	1	3377.72	-0.0578233	0.158072	-0.363554	0.716191	1	3377.72	0.16412	0.158378	1.03645	0.299992	0.977156	3377.72	0.129643	0.172906	0.717863	0.472842	1
ENSMUSG00000100620	Gm28277	predicted gene 28277 [Source:MGI Symbol;Acc:MGI:5578983]	20.9051	0.00443185	0.104351	0.358421	0.720028	1	20.9051	0.0617394	0.104574	1.58128	0.113815	1	20.9051	-0.192375	0.104382	-2.13357	0.0328784	0.733592	20.9051	-0.0994505	0.0950312	0.125637	0.90002	1
ENSMUSG00000009418	Nav1	neuron navigator 1 [Source:MGI Symbol;Acc:MGI:2183683]	4627.03	-0.00135902	0.199016	-0.00706124	0.994366	1	4627.03	0.0673006	0.198935	0.33367	0.738628	1	4627.03	0.0887191	0.199031	0.441444	0.658891	1	4627.03	0.035163	0.210685	0.121968	0.902925	1
ENSMUSG00000102474	2610012C04Rik	RIKEN cDNA 2610012C04 gene [Source:MGI Symbol;Acc:MGI:1917549]	9.82367	-0.0166724	0.0578088	-1.03079	0.302638	1	9.82367	-0.0184066	0.057886	-1.64776	0.0994011	1	9.82367	-0.0422533	0.0578059	-0.275874	0.782645	1	9.82367	-0.0668623	0.0524831	-1.41949	0.155757	1
ENSMUSG00000104524	Gm37333	predicted gene, 37333 [Source:MGI Symbol;Acc:MGI:5610561]	42.3866	0.136443	0.143154	0.542248	0.587648	1	42.3866	0.0140918	0.143347	-0.0136861	0.98908	1	42.3866	0.0524835	0.143054	0.268477	0.788332	1	42.3866	0.0252523	0.130892	0.0112837	0.990997	1
ENSMUSG00000054412	Gm4793	predicted gene 4793 [Source:MGI Symbol;Acc:MGI:3646955]	31.5861	-0.056453	0.131222	-0.835645	0.403355	1	31.5861	0.0292713	0.131585	0.529419	0.596515	1	31.5861	-0.0477339	0.131281	-0.0697282	0.94441	1	31.5861	-0.122679	0.1198	-0.871006	0.383751	1
ENSMUSG00000026421	Csrp1	cysteine and glycine-rich protein 1 [Source:MGI Symbol;Acc:MGI:88549]	3224.11	-0.0202957	0.169301	-0.12482	0.900666	1	3224.11	0.106339	0.169016	0.627968	0.530025	1	3224.11	-0.128833	0.169228	-0.756506	0.449346	0.997723	3224.11	0.157887	0.183436	0.955192	0.33948	1
ENSMUSG00000041801	Phlda3	pleckstrin homology like domain, family A, member 3 [Source:MGI Symbol;Acc:MGI:1351485]	975.599	-0.0557272	0.196664	-0.285164	0.775519	1	975.599	0.187313	0.196238	0.947711	0.343277	1	975.599	-0.0642223	0.196721	-0.326491	0.744053	1	975.599	-0.0707886	0.208674	-0.352592	0.724395	1
ENSMUSG00000026418	Tnni1	troponin I, skeletal, slow 1 [Source:MGI Symbol;Acc:MGI:105073]	295.042	-0.197788	0.235475	-0.960313	0.336898	1	295.042	-0.0360531	0.235542	-0.206817	0.836152	1	295.042	-0.0835477	0.235495	-0.368701	0.712351	1	295.042	-0.116869	0.230017	-0.381034	0.703178	1
ENSMUSG00000041782	Lad1	ladinin [Source:MGI Symbol;Acc:MGI:109343]	110.307	0.0717498	0.191256	0.60961	0.54212	1	110.307	0.0598872	0.191554	0.579643	0.562156	1	110.307	0.264595	0.191262	2.0703	0.0384247	0.765514	110.307	0.247848	0.177652	1.8802	0.0600808	1
ENSMUSG00000026414	Tnnt2	troponin T2, cardiac [Source:MGI Symbol;Acc:MGI:104597]	95.7813	0.0640325	0.196617	0.313911	0.753589	1	95.7813	-0.101609	0.196823	-0.483273	0.628902	1	95.7813	-0.067568	0.196391	-0.409226	0.682374	1	95.7813	0.183284	0.183067	1.0242	0.305742	1
ENSMUSG00000026411	Tmem9	transmembrane protein 9 [Source:MGI Symbol;Acc:MGI:1913491]	1434.57	-0.0366086	0.17924	-0.202826	0.839271	1	1434.57	0.10557	0.178877	0.589414	0.555584	1	1434.57	-0.592204	0.179302	-3.30325	0.000955709	0.118508	1434.57	-0.415158	0.192883	-2.08375	0.0371828	0.940916
ENSMUSG00000097918	Ascl5	achaete-scute family bHLH transcription factor 5 [Source:MGI Symbol;Acc:MGI:2685043]	5.63031	0.0972622	0.0859639	0.844907	0.398163	1	5.63031	0.0170309	0.0863448	0.187257	0.851459	1	5.63031	-0.00249191	0.0858524	-0.0416011	0.966817	1	5.63031	-0.0338301	0.0780681	-1.82459	0.0680636	1
ENSMUSG00000041642	Kif21b	kinesin family member 21B [Source:MGI Symbol;Acc:MGI:109234]	1051.83	-0.25792	0.231346	-1.10579	0.268816	1	1051.83	-0.1778	0.231274	-0.764135	0.444787	1	1051.83	-0.335166	0.231353	-1.46058	0.14413	0.952009	1051.83	-0.0917514	0.23393	-0.294153	0.768641	1
ENSMUSG00000087230	Mroh3	maestro heat-like repeat family member 3 [Source:MGI Symbol;Acc:MGI:1923672]	12.864	-0.00459511	0.0911404	0.196229	0.844431	1	12.864	-0.0471532	0.0913712	-2.32469	0.0200888	0.773018	12.864	-0.0348221	0.0911289	-0.28283	0.777307	1	12.864	0.0264324	0.0828532	0.48086	0.630616	1
ENSMUSG00000041605	Inava	innate immunity activator [Source:MGI Symbol;Acc:MGI:1921579]	53.9573	-0.0289364	0.194458	-0.250139	0.80248	1	53.9573	-0.0853001	0.194899	-0.503413	0.614674	1	53.9573	-0.392505	0.194509	-1.82312	0.0682846	0.876684	53.9573	-0.361319	0.181234	-1.68977	0.0910712	1
ENSMUSG00000097433	Gm26781	predicted gene, 26781 [Source:MGI Symbol;Acc:MGI:5477275]	48.8336	-0.0580031	0.207544	-0.332412	0.739578	1	48.8336	-0.0674996	0.208251	-0.348251	0.727652	1	48.8336	-0.042735	0.207438	-0.191729	0.847955	1	48.8336	0.178186	0.194821	1.02721	0.304324	1
ENSMUSG00000041570	Camsap2	calmodulin regulated spectrin-associated protein family, member 2 [Source:MGI Symbol;Acc:MGI:1922434]	4548.11	0.223576	0.167558	1.324	0.185503	1	4548.11	-0.248361	0.167521	-1.48518	0.137497	1	4548.11	0.201733	0.167734	1.21167	0.225639	0.965462	4548.11	0.265621	0.181988	1.38338	0.166549	1
ENSMUSG00000097403	9230116N13Rik	RIKEN cDNA 9230116N13 gene [Source:MGI Symbol;Acc:MGI:2443255]	14.5819	0.00222727	0.069518	0.274863	0.783421	1	14.5819	0.0708917	0.0696105	2.10889	0.0349539	0.893854	14.5819	-0.0237987	0.0695059	-0.229411	0.81855	1	14.5819	-0.00141131	0.0631252	1.08272	0.278931	1
ENSMUSG00000026404	Ddx59	DEAD box helicase 59 [Source:MGI Symbol;Acc:MGI:1915247]	477.227	0.0308172	0.230111	0.101591	0.919081	1	477.227	0.119942	0.229938	0.505856	0.612958	1	477.227	-0.0591302	0.23009	-0.277897	0.781091	1	477.227	0.0464855	0.233381	0.308384	0.75779	1
ENSMUSG00000104414	Gm37799	predicted gene, 37799 [Source:MGI Symbol;Acc:MGI:5611027]	5.02473	-0.0639442	0.0553244	-1.46654	0.142501	1	5.02473	-0.0666713	0.0554554	-1.38797	0.165147	1	5.02473	-0.0161085	0.0553018	-0.176472	0.859923	1	5.02473	-0.0223963	0.0502095	-0.336976	0.736135	1
ENSMUSG00000097229	Platr23	pluripotency associated transcript 23 [Source:MGI Symbol;Acc:MGI:5477092]	4.86273	-0.0473928	0.0452468	-3.66926	0.000243251	0.0535549	4.86273	-0.0456956	0.0453216	0.233746	0.815182	1	4.86273	0.0242811	0.045232	3.70469	0.000211653	0.0351279	4.86273	0.0072834	0.0410618	4.44245	8.89405e-06	0.00242909
ENSMUSG00000041483	Zfp281	zinc finger protein 281 [Source:MGI Symbol;Acc:MGI:3029290]	2200.26	0.0641359	0.168586	0.38	0.703945	1	2200.26	0.0733636	0.168308	0.434298	0.664072	1	2200.26	0.227056	0.168577	1.34288	0.179311	0.956829	2200.26	-0.00153049	0.182875	-0.0418806	0.966594	1
ENSMUSG00000097113	Gm19705	predicted gene, 19705 [Source:MGI Symbol;Acc:MGI:5011890]	71.0113	-0.0661759	0.193343	-0.503924	0.614315	1	71.0113	0.140593	0.193812	0.782538	0.433898	1	71.0113	0.0422009	0.193543	0.277491	0.781403	1	71.0113	-0.228657	0.179926	-1.41284	0.157702	1
ENSMUSG00000097448	Platr22	pluripotency associated transcript 22 [Source:MGI Symbol;Acc:MGI:4439804]	4.11055	-0.00154978	0.0452081	-0.0313024	0.975028	1	4.11055	0.0328711	0.0452979	0.804248	0.421254	1	4.11055	-0.0286956	0.0451975	-0.688225	0.491311	1	4.11055	-0.0242249	0.0410334	-0.847295	0.396831	1
ENSMUSG00000104360	Mif-ps1	macrophage migration inhibitory factor, pseudogene 1 [Source:MGI Symbol;Acc:MGI:103175]	4.57655	-0.00708049	0.0971954	0.0332935	0.973441	1	4.57655	0.0308142	0.0979763	0.3567	0.721317	1	4.57655	-0.00258642	0.0971683	-0.153095	0.878323	1	4.57655	-0.0536271	0.0884297	-0.900871	0.367657	1
ENSMUSG00000098243	Gm4258	predicted gene 4258 [Source:MGI Symbol;Acc:MGI:3782435]	72.9468	-0.403708	0.206281	-1.66834	0.0952489	1	72.9468	-0.321294	0.206692	-1.27748	0.201434	1	72.9468	0.0117555	0.20602	0.143032	0.886265	1	72.9468	0.0251688	0.193218	0.0939485	0.92515	1
ENSMUSG00000104118	Gm37298	predicted gene, 37298 [Source:MGI Symbol;Acc:MGI:5610526]	22.4364	-0.0399237	0.0981896	-0.316186	0.751861	1	22.4364	-0.0615425	0.0983692	-0.596432	0.550887	1	22.4364	0.0090122	0.0981463	0.445018	0.656307	1	22.4364	0.0315531	0.089252	0.93719	0.348661	1
ENSMUSG00000103038	Gm37124	predicted gene, 37124 [Source:MGI Symbol;Acc:MGI:5610352]	32.3986	0.0130464	0.102907	0.348431	0.727516	1	32.3986	0.00591102	0.103041	0.55156	0.58125	1	32.3986	0.120768	0.102928	1.12588	0.260217	0.971268	32.3986	-0.0455231	0.0936156	-0.635844	0.524878	1
ENSMUSG00000102277	A130050O07Rik	RIKEN cDNA A130050O07 gene [Source:MGI Symbol;Acc:MGI:2443458]	12.9131	-0.0498631	0.0755378	-2.18526	0.0288698	1	12.9131	-0.0178679	0.0756712	-0.207321	0.835759	1	12.9131	0.082759	0.0755253	1.16756	0.242985	0.968908	12.9131	0.0460339	0.0686028	1.15173	0.24943	1
ENSMUSG00000102142	Gm26930	predicted gene, 26930 [Source:MGI Symbol;Acc:MGI:5504045]	9.04603	0.0330528	0.0977847	1.40586	0.159766	1	9.04603	0.0396554	0.098195	1.56572	0.117415	1	9.04603	-0.166211	0.0978401	-1.134	0.256795	0.971268	9.04603	-0.142451	0.0890898	-0.816492	0.414219	1
ENSMUSG00000104145	D130019J16Rik	RIKEN cDNA D130019J16 gene [Source:MGI Symbol;Acc:MGI:2443523]	12.5933	-0.105421	0.107581	-1.97014	0.0488222	1	12.5933	-0.0479726	0.108008	-1.19698	0.231316	1	12.5933	0.061931	0.107582	0.342807	0.731744	1	12.5933	-0.0554918	0.0979159	-1.29845	0.194132	1
ENSMUSG00000103427	Gm37534	predicted gene, 37534 [Source:MGI Symbol;Acc:MGI:5610762]	21.1077	0.098341	0.0984023	1.16283	0.244898	1	21.1077	0.0584943	0.0985545	0.156486	0.87565	1	21.1077	0.0844622	0.0983559	1.72208	0.085055	0.898901	21.1077	0.00139119	0.0894493	-1.65899	0.0971171	1
ENSMUSG00000098206	Mir181a-1hg	Mir181a-1 and Mir181b-1 host gene [Source:MGI Symbol;Acc:MGI:2443823]	16.8182	0.0308329	0.0693311	0.703046	0.482027	1	16.8182	0.0182356	0.0694044	0.370863	0.71074	1	16.8182	0.0784746	0.0693206	2.85047	0.0043655	0.334007	16.8182	0.00877586	0.0629431	-4.04507	5.23073e-05	0.0112858
ENSMUSG00000104197	Gm37632	predicted gene, 37632 [Source:MGI Symbol;Acc:MGI:5610860]	5.89524	-0.0306728	0.0759086	-0.172504	0.863042	1	5.89524	0.00818555	0.0762687	0.110055	0.912366	1	5.89524	-0.0431636	0.075869	-0.613249	0.539712	1	5.89524	-0.0364812	0.0689316	0.585873	0.557961	1
ENSMUSG00000026395	Ptprc	protein tyrosine phosphatase, receptor type, C [Source:MGI Symbol;Acc:MGI:97810]	76.7458	-0.00279948	0.121448	-0.0252207	0.979879	1	76.7458	0.00906112	0.121539	0.0868945	0.930755	1	76.7458	-0.020336	0.121447	0.0593537	0.95267	1	76.7458	-0.0177989	0.110685	0.152711	0.878626	1
ENSMUSG00000026393	Nek7	NIMA (never in mitosis gene a)-related expressed kinase 7 [Source:MGI Symbol;Acc:MGI:1890645]	982.87	-0.12533	0.23087	-0.542004	0.587816	1	982.87	-0.00382904	0.230788	-0.0124004	0.990106	1	982.87	0.0429366	0.230901	0.172961	0.862682	1	982.87	0.250907	0.233753	1.06601	0.286419	1
ENSMUSG00000102651	Gm37080	predicted gene, 37080 [Source:MGI Symbol;Acc:MGI:5610308]	11.8285	0.076988	0.0454294	1.64413	0.100149	1	11.8285	0	0.0454579	0	1	1	11.8285	0	0.0454198	0	1	1	11.8285	0	0.0412275	0	1	1
ENSMUSG00000102448	Gm37101	predicted gene, 37101 [Source:MGI Symbol;Acc:MGI:5610329]	5.22737	0	0.0452804	0	1	1	5.22737	0	0.0453509	0	1	1	5.22737	-0.0158026	0.0452737	-0.249173	0.803227	1	5.22737	0.0196986	0.0411016	0.296233	0.767052	1
ENSMUSG00000019230	Lhx9	LIM homeobox protein 9 [Source:MGI Symbol;Acc:MGI:1316721]	262.595	-0.126604	0.234361	-0.612143	0.540443	1	262.595	-0.0963978	0.234446	-0.455191	0.648972	1	262.595	0.0600938	0.234335	0.273837	0.78421	1	262.595	0.379126	0.227848	1.65308	0.0983136	1
ENSMUSG00000079283	2310009B15Rik	RIKEN cDNA 2310009B15 gene [Source:MGI Symbol;Acc:MGI:1916799]	634.388	0.0204401	0.225409	0.0920317	0.926673	1	634.388	0.110665	0.22526	0.473071	0.636163	1	634.388	-0.0674795	0.225437	-0.33032	0.741158	1	634.388	-0.153515	0.230807	-0.768323	0.442295	1
ENSMUSG00000056268	Dennd1b	DENN/MADD domain containing 1B [Source:MGI Symbol;Acc:MGI:2447812]	598.699	-0.237214	0.235036	-1.05647	0.290755	1	598.699	-0.0312812	0.234979	-0.172813	0.862798	1	598.699	0.152795	0.23503	0.646374	0.518037	1	598.699	-0.00819936	0.234751	-0.130089	0.896496	1
ENSMUSG00000104436	Gm37423	predicted gene, 37423 [Source:MGI Symbol;Acc:MGI:5610651]	20.2993	-0.0242631	0.0949361	0.689538	0.490485	1	20.2993	0.0814379	0.0951137	0.86718	0.385843	1	20.2993	0.103469	0.0949077	1.73235	0.0832106	0.896331	20.2993	0.0387885	0.0863032	0.77452	0.438623	1
ENSMUSG00000104900	4930596I21Rik	RIKEN cDNA 4930596I21 gene [Source:MGI Symbol;Acc:MGI:1925479]	16.2393	0.0753319	0.118687	0.892665	0.372037	1	16.2393	0.0195954	0.119072	0.721158	0.470812	1	16.2393	-0.0678893	0.118657	-0.438639	0.660923	1	16.2393	-0.0641181	0.108228	-1.09414	0.273896	1
ENSMUSG00000102157	Gm37470	predicted gene, 37470 [Source:MGI Symbol;Acc:MGI:5610698]	56.4992	-0.0405051	0.139188	-0.578135	0.563173	1	56.4992	-0.0262427	0.139364	-0.24416	0.807107	1	56.4992	0.0227618	0.139218	0.0773038	0.938382	1	56.4992	0.027488	0.127272	0.261739	0.793523	1
ENSMUSG00000105936	Gm43544	predicted gene 43544 [Source:MGI Symbol;Acc:MGI:5663681]	28.3046	-0.0153219	0.105362	-0.153952	0.877647	1	28.3046	0.132703	0.10555	1.18531	0.235893	1	28.3046	-0.0369492	0.105354	-0.729181	0.465891	0.999575	28.3046	-0.00566795	0.0958837	-0.249676	0.802838	1
ENSMUSG00000102451	Gm37655	predicted gene, 37655 [Source:MGI Symbol;Acc:MGI:5610883]	16.3091	-0.0173954	0.0819264	-0.547065	0.584334	1	16.3091	-0.022955	0.0820568	-1.06729	0.285839	1	16.3091	0.0253112	0.0819196	1.4797	0.138953	0.949973	16.3091	0.0745526	0.0744419	1.42131	0.155225	1
ENSMUSG00000102243	Gm37718	predicted gene, 37718 [Source:MGI Symbol;Acc:MGI:5610946]	26.1308	0.0322008	0.095214	-0.0388679	0.968996	1	26.1308	-0.0307943	0.0953437	-0.229266	0.818662	1	26.1308	-0.121575	0.0952081	-1.77324	0.0761891	0.884352	26.1308	-0.116758	0.0865606	-1.90286	0.0570594	1
ENSMUSG00000063681	Crb1	crumbs family member 1, photoreceptor morphogenesis associated [Source:MGI Symbol;Acc:MGI:2136343]	16.8062	0.0758464	0.0590413	-0.0702253	0.944014	1	16.8062	0.00834776	0.0590833	0.237363	0.812375	1	16.8062	0.008943	0.0590263	0.332088	0.739823	1	16.8062	0.00600921	0.0535882	-0.441362	0.658951	1
ENSMUSG00000033964	Zbtb41	zinc finger and BTB domain containing 41 [Source:MGI Symbol;Acc:MGI:2444487]	494.761	0.0496693	0.223174	0.245698	0.805916	1	494.761	-0.0440588	0.223231	-0.187102	0.85158	1	494.761	-0.0478876	0.223159	-0.249216	0.803194	1	494.761	0.142844	0.212362	0.694527	0.487352	1
ENSMUSG00000033952	Aspm	abnormal spindle microtubule assembly [Source:MGI Symbol;Acc:MGI:1334448]	61.4341	0.0785632	0.137637	1.17076	0.241695	1	61.4341	0.185143	0.137822	2.27012	0.0232005	0.805821	61.4341	-0.171337	0.137622	-1.30313	0.19253	0.961315	61.4341	-0.00937015	0.125807	-0.311227	0.755628	1
ENSMUSG00000104496	Gm5837	predicted gene 5837 [Source:MGI Symbol;Acc:MGI:3648028]	8.50883	-0.0230677	0.1454	-0.156226	0.875855	1	8.50883	-0.00224565	0.146813	-0.00766235	0.993886	1	8.50883	0.0646466	0.144907	0.626683	0.530867	1	8.50883	0.080325	0.132867	0.604586	0.545454	1
ENSMUSG00000026365	Cfh	complement component factor h [Source:MGI Symbol;Acc:MGI:88385]	233.409	-0.117095	0.175344	-0.695982	0.48644	1	233.409	0.154165	0.175508	1.02753	0.304171	1	233.409	-0.130224	0.175346	-0.765277	0.444107	0.996237	233.409	-0.000111368	0.161792	0.327771	0.743085	1
ENSMUSG00000052726	Kcnt2	potassium channel, subfamily T, member 2 [Source:MGI Symbol;Acc:MGI:3036273]	497.898	0.108716	0.231205	0.412758	0.679784	1	497.898	-0.150445	0.231238	-0.730642	0.464998	1	497.898	-0.0477471	0.231179	-0.23599	0.813441	1	497.898	0.015039	0.222803	0.00870037	0.993058	1
ENSMUSG00000102698	Gm37777	predicted gene, 37777 [Source:MGI Symbol;Acc:MGI:5611005]	9.43513	-0.0606855	0.0770856	-0.250089	0.802518	1	9.43513	-0.0914401	0.0773118	-0.689972	0.490212	1	9.43513	0.0103464	0.0770121	1.02865	0.303643	0.977156	9.43513	0.0204945	0.0699607	1.38106	0.167259	1
ENSMUSG00000101795	Gm5835	predicted gene 5835 [Source:MGI Symbol;Acc:MGI:3643957]	12.5213	-0.043162	0.160623	-0.226387	0.820901	1	12.5213	0.0757374	0.162024	0.399597	0.689453	1	12.5213	0.0375438	0.160431	0.186778	0.851835	1	12.5213	0.0188527	0.147377	0.108144	0.913882	1
ENSMUSG00000026361	Cdc73	cell division cycle 73, Paf1/RNA polymerase II complex component [Source:MGI Symbol;Acc:MGI:2384876]	2271.98	0.251811	0.187369	1.33251	0.182694	1	2271.98	-0.1715	0.187309	-0.9259	0.354498	1	2271.98	0.448875	0.187486	2.39715	0.0165233	0.587325	2271.98	0.355949	0.200477	1.70207	0.0887413	1
ENSMUSG00000033849	B3galt2	UDP-Gal:betaGlcNAc beta 1,3-galactosyltransferase, polypeptide 2 [Source:MGI Symbol;Acc:MGI:1349461]	626.174	0.0908059	0.236195	0.428366	0.668385	1	626.174	-0.0479146	0.236203	-0.161986	0.871317	1	626.174	0.217173	0.236191	0.963918	0.335087	0.980477	626.174	0.239279	0.232029	1.024	0.305837	1
ENSMUSG00000018196	Glrx2	glutaredoxin 2 (thioltransferase) [Source:MGI Symbol;Acc:MGI:1916617]	4016.24	-0.0127921	0.189955	-0.0667909	0.946748	1	4016.24	-0.273371	0.189898	-1.44337	0.148916	1	4016.24	0.153132	0.189972	0.802278	0.422392	0.991449	4016.24	0.0534755	0.202751	0.235328	0.813954	1
ENSMUSG00000018199	Ro60	Ro60, Y RNA binding protein [Source:MGI Symbol;Acc:MGI:106652]	1848.14	-0.114818	0.191788	-0.599109	0.5491	1	1848.14	-0.418473	0.191661	-2.19307	0.0283021	0.853868	1848.14	0.461148	0.19188	2.40322	0.0162515	0.584403	1848.14	0.28019	0.204436	1.30361	0.192366	1
ENSMUSG00000018189	Uchl5	ubiquitin carboxyl-terminal esterase L5 [Source:MGI Symbol;Acc:MGI:1914848]	4262.52	-0.165191	0.189668	-0.867687	0.385566	1	4262.52	-0.39323	0.189609	-2.07236	0.0382319	0.902627	4262.52	0.274111	0.189698	1.44267	0.149113	0.952009	4262.52	0.0963274	0.202514	0.420861	0.673857	1
ENSMUSG00000100455	Gm29170	predicted gene 29170 [Source:MGI Symbol;Acc:MGI:5579876]	453.496	-0.0361298	0.231327	-0.157793	0.87462	1	453.496	-0.143553	0.231187	-0.643843	0.519677	1	453.496	0.333115	0.231238	1.39943	0.161684	0.952009	453.496	0.0240316	0.233923	0.129026	0.897337	1
ENSMUSG00000026360	Rgs2	regulator of G-protein signaling 2 [Source:MGI Symbol;Acc:MGI:1098271]	7294.54	0.250716	0.189069	1.32482	0.18523	1	7294.54	0.0374921	0.189037	0.196959	0.84386	1	7294.54	0.423318	0.189082	2.23297	0.0255511	0.687396	7294.54	0.174832	0.201967	0.787272	0.431123	1
ENSMUSG00000051079	Rgs13	regulator of G-protein signaling 13 [Source:MGI Symbol;Acc:MGI:2180585]	36.2888	-0.0827318	0.119788	-1.71916	0.0855845	1	36.2888	-0.0745732	0.119998	-0.369026	0.712108	1	36.2888	-0.0240365	0.119779	-0.0622697	0.950348	1	36.2888	0.0633035	0.109165	1.29922	0.19387	1
ENSMUSG00000026358	Rgs1	regulator of G-protein signaling 1 [Source:MGI Symbol;Acc:MGI:1354694]	49.7596	0.0603472	0.138584	-0.097457	0.922364	1	49.7596	-0.0600863	0.138737	-1.10004	0.271316	1	49.7596	0.0529027	0.13842	0.336907	0.736187	1	49.7596	0.0580185	0.1266	0.111323	0.91136	1
ENSMUSG00000099964	Gm29514	predicted gene 29514 [Source:MGI Symbol;Acc:MGI:5580220]	81.4498	-0.0617844	0.212756	-0.281791	0.778104	1	81.4498	0.093591	0.213214	0.379357	0.704423	1	81.4498	0.209819	0.212455	1.27899	0.200902	0.964035	81.4498	0.375834	0.200267	1.97418	0.0483615	0.983456
ENSMUSG00000035131	Brinp3	bone morphogenetic protein/retinoic acid inducible neural specific 3 [Source:MGI Symbol;Acc:MGI:2443035]	324.282	-0.61926	0.227108	-2.7995	0.00511821	0.554927	324.282	-0.213669	0.226539	-0.878062	0.37991	1	324.282	-0.491551	0.227017	-2.17154	0.0298907	0.722417	324.282	0.45338	0.231589	2.11678	0.0342785	0.919032
ENSMUSG00000087627	A230059L01Rik	RIKEN cDNA A230059L01 gene [Source:MGI Symbol;Acc:MGI:2443688]	8.62218	-0.148536	0.106804	-1.52146	0.128143	1	8.62218	-0.0873446	0.107436	-0.849193	0.395774	1	8.62218	-0.00404468	0.106624	0.0184902	0.985248	1	8.62218	0.127355	0.0971469	1.54219	0.123029	1
ENSMUSG00000056220	Pla2g4a	phospholipase A2, group IVA (cytosolic, calcium-dependent) [Source:MGI Symbol;Acc:MGI:1195256]	65.7844	-0.0976975	0.104461	-0.717595	0.473007	1	65.7844	-0.0969302	0.104544	-1.05982	0.289228	1	65.7844	0.087847	0.104449	-0.562158	0.574009	1	65.7844	0.0402723	0.0950104	0.553252	0.580091	1
ENSMUSG00000097028	Ptgs2os	prostaglandin-endoperoxide synthase 2, opposite strand [Source:MGI Symbol;Acc:MGI:2443180]	32.4221	0.0956078	0.116966	1.56288	0.118081	1	32.4221	0.0583398	0.117138	1.01289	0.311114	1	32.4221	0.072626	0.116947	0.649724	0.51587	1	32.4221	0.0924183	0.10655	0.830719	0.406132	1
ENSMUSG00000032487	Ptgs2	prostaglandin-endoperoxide synthase 2 [Source:MGI Symbol;Acc:MGI:97798]	1303.33	0.295384	0.235994	1.33193	0.182882	1	1303.33	0.268066	0.236001	1.15384	0.248566	1	1303.33	0.22425	0.235986	1.0834	0.278632	0.977156	1303.33	0.499302	0.231308	2.24339	0.0248714	0.834564
ENSMUSG00000097754	Ptgs2os2	prostaglandin-endoperoxide synthase 2, opposite strand 2 [Source:MGI Symbol;Acc:MGI:5477181]	14.5392	0.0415117	0.0741685	1.12161	0.262028	1	14.5392	0.0154133	0.0742678	1.03922	0.298702	1	14.5392	0.0251836	0.0741453	1.30781	0.190936	0.960372	14.5392	-0.00895162	0.0673437	-1.27871	0.200998	1
ENSMUSG00000099875	Rbm3-ps	RNA binding motif (RNP1, RRM) protein 3 [Source:MGI Symbol;Acc:MGI:3642874]	14.4885	0.0399631	0.167039	0.219796	0.82603	1	14.4885	-0.0294686	0.168013	-0.177018	0.859494	1	14.4885	-0.0245726	0.166636	-0.143825	0.885639	1	14.4885	0.0152001	0.153657	0.0885873	0.92941	1
ENSMUSG00000006010	Odr4	odr4 GPCR localization factor homolog [Source:MGI Symbol;Acc:MGI:2385108]	4000.35	0.0151025	0.180744	0.0800705	0.936181	1	4000.35	-0.233255	0.180674	-1.29341	0.195869	1	4000.35	0.242453	0.180784	1.34479	0.178693	0.956829	4000.35	0.0963337	0.194382	0.449086	0.65337	1
ENSMUSG00000006005	Tpr	translocated promoter region, nuclear basket protein [Source:MGI Symbol;Acc:MGI:1922066]	4695.86	-0.14531	0.187874	-0.76868	0.442084	1	4695.86	0.0751115	0.18776	0.398479	0.690277	1	4695.86	0.318139	0.187921	1.69629	0.0898301	0.906536	4695.86	0.177508	0.200913	0.778193	0.436455	1
ENSMUSG00000006014	Prg4	proteoglycan 4 (megakaryocyte stimulating factor, articular superficial zone protein) [Source:MGI Symbol;Acc:MGI:1891344]	62.6328	-0.106669	0.16876	-0.259312	0.795394	1	62.6328	-0.0106163	0.169065	-0.234628	0.814497	1	62.6328	-0.147844	0.168712	-0.721724	0.470464	1	62.6328	-0.209846	0.155424	-1.88296	0.0597063	1
ENSMUSG00000066842	Hmcn1	hemicentin 1 [Source:MGI Symbol;Acc:MGI:2685047]	30.1202	0.0402983	0.0972781	0.828024	0.407657	1	30.1202	0.0455255	0.0974126	1.15917	0.246385	1	30.1202	-0.0193521	0.0972733	0.759175	0.447748	0.997723	30.1202	-0.0559653	0.0884436	-0.0821644	0.934516	1
ENSMUSG00000102628	Gm37671	predicted gene, 37671 [Source:MGI Symbol;Acc:MGI:5610899]	11.6074	-0.0748957	0.0992751	-0.699096	0.484492	1	11.6074	-0.0234162	0.0996091	0.105644	0.915865	1	11.6074	-0.0858743	0.0991784	-2.30629	0.0210944	0.637442	11.6074	-0.0336537	0.0902843	-0.422793	0.672446	1
ENSMUSG00000100954	Gm10138	predicted gene 10138 [Source:MGI Symbol;Acc:MGI:3708522]	18.6678	-0.0769344	0.151489	-0.58045	0.561611	1	18.6678	-0.103744	0.152164	-0.841476	0.400081	1	18.6678	0.00259813	0.151537	-0.220008	0.825865	1	18.6678	-0.0284183	0.139038	-0.305951	0.759642	1
ENSMUSG00000023150	Ivns1abp	influenza virus NS1A binding protein [Source:MGI Symbol;Acc:MGI:2152389]	4516.16	-0.301629	0.171579	-1.77182	0.0764249	1	4516.16	-0.121725	0.171385	-0.70488	0.480885	1	4516.16	-0.0230192	0.171536	-0.15116	0.879849	1	4516.16	0.295455	0.185653	1.66352	0.0962085	1
ENSMUSG00000052748	Swt1	SWT1 RNA endoribonuclease homolog (S. cerevisiae) [Source:MGI Symbol;Acc:MGI:1914125]	405.709	0.0617404	0.233227	0.252403	0.80073	1	405.709	-0.21282	0.233268	-1.05022	0.293617	1	405.709	0.353699	0.233237	1.41794	0.156207	0.952009	405.709	0.142399	0.22588	0.608965	0.542548	1
ENSMUSG00000053286	Trmt1l	tRNA methyltransferase 1 like [Source:MGI Symbol;Acc:MGI:1916185]	546.869	-0.20475	0.23072	-0.868558	0.385089	1	546.869	-0.195449	0.230549	-0.821072	0.411605	1	546.869	0.156658	0.230697	0.649631	0.51593	1	546.869	-0.0134838	0.23368	-0.0414898	0.966905	1
ENSMUSG00000103928	Gm37893	predicted gene, 37893 [Source:MGI Symbol;Acc:MGI:5611121]	18.1755	0.0484683	0.0956364	0.646481	0.517968	1	18.1755	-0.0499321	0.0958014	-0.740742	0.45885	1	18.1755	-0.0162302	0.0955884	0.00902859	0.992796	1	18.1755	-0.0351827	0.0869159	-0.394472	0.693232	1
ENSMUSG00000026484	Rnf2	ring finger protein 2 [Source:MGI Symbol;Acc:MGI:1101759]	2946.63	0.0789847	0.178399	0.442352	0.658235	1	2946.63	-0.243574	0.178312	-1.3631	0.172852	1	2946.63	0.127732	0.178476	0.724282	0.468893	1	2946.63	-0.307216	0.192298	-1.69393	0.090279	1
ENSMUSG00000103238	Gm36527	predicted gene, 36527 [Source:MGI Symbol;Acc:MGI:5595686]	12.3119	0.00102869	0.0545474	-1.63584	0.101874	1	12.3119	0.0137526	0.0545984	0.356552	0.721427	1	12.3119	-0.00194031	0.0545371	-0.219669	0.826129	1	12.3119	0.0194894	0.049509	0.427954	0.668685	1
ENSMUSG00000100551	Gm19503	predicted gene, 19503 [Source:MGI Symbol;Acc:MGI:5011688]	8.53323	-0.018992	0.135409	-0.0789111	0.937103	1	8.53323	-0.0181765	0.136434	-0.0868765	0.93077	1	8.53323	0.106457	0.135052	1.07674	0.281595	0.977156	8.53323	0.120903	0.123555	1.10251	0.270238	1
ENSMUSG00000026483	Niban1	niban apoptosis regulator 1 [Source:MGI Symbol;Acc:MGI:2137237]	45.3378	-0.216135	0.122183	-3.29612	0.000980311	0.165244	45.3378	-0.0788721	0.122394	-0.0567698	0.954729	1	45.3378	0.00752202	0.122146	0.416986	0.676688	1	45.3378	0.151839	0.111361	1.59195	0.111395	1
ENSMUSG00000100594	2810414N06Rik	RIKEN cDNA 2810414N06 gene [Source:MGI Symbol;Acc:MGI:1919065]	109.807	-0.0732937	0.169731	-0.924776	0.355082	1	109.807	-0.01638	0.16996	-0.179463	0.857574	1	109.807	0.260721	0.169709	2.07424	0.0380568	0.761701	109.807	0.0735199	0.156243	0.410638	0.681338	1
ENSMUSG00000043019	Edem3	ER degradation enhancer, mannosidase alpha-like 3 [Source:MGI Symbol;Acc:MGI:1914217]	724.121	0.0412653	0.234649	0.133752	0.893598	1	724.121	0.0829305	0.234674	0.32735	0.743403	1	724.121	0.241508	0.234643	1.05025	0.293603	0.977156	724.121	0.171668	0.228296	0.673712	0.500494	1
ENSMUSG00000032666	1700025G04Rik	RIKEN cDNA 1700025G04 gene [Source:MGI Symbol;Acc:MGI:1916649]	3237.22	-0.0592667	0.199887	-0.289926	0.771873	1	3237.22	-0.0296042	0.199802	-0.147289	0.882904	1	3237.22	0.300432	0.19994	1.50763	0.131649	0.944767	3237.22	0.324802	0.211437	1.45817	0.144793	1
ENSMUSG00000014980	Tsen15	tRNA splicing endonuclease subunit 15 [Source:MGI Symbol;Acc:MGI:1913887]	1588.28	0.0451031	0.210459	0.211123	0.832791	1	1588.28	-0.324143	0.210402	-1.53874	0.123869	1	1588.28	-0.0113158	0.210522	-0.0527756	0.957911	1	1588.28	-0.0498191	0.220127	-0.252554	0.800613	1
ENSMUSG00000032649	Colgalt2	collagen beta(1-O)galactosyltransferase 2 [Source:MGI Symbol;Acc:MGI:2138232]	88.2391	0.0228569	0.163581	0.057081	0.954481	1	88.2391	-0.180497	0.163732	-1.48215	0.1383	1	88.2391	0.159712	0.163513	1.02047	0.307507	0.977156	88.2391	0.091103	0.150304	0.551091	0.581571	1
ENSMUSG00000026482	Rgl1	ral guanine nucleotide dissociation stimulator,-like 1 [Source:MGI Symbol;Acc:MGI:107484]	5205.19	-0.0261624	0.161507	-0.172408	0.863117	1	5205.19	-0.00466375	0.161357	-0.033932	0.972931	1	5205.19	0.0639604	0.161586	0.392836	0.694441	1	5205.19	0.139203	0.17607	0.775048	0.438311	1
ENSMUSG00000080950	Gm7278	predicted gene 7278 [Source:MGI Symbol;Acc:MGI:3645261]	116.111	-0.164497	0.211052	-0.820096	0.412162	1	116.111	-0.134242	0.211315	-0.684619	0.493584	1	116.111	0.175505	0.211123	0.714819	0.474721	1	116.111	0.0841137	0.198662	0.400793	0.688572	1
ENSMUSG00000099868	Gm28792	predicted gene 28792 [Source:MGI Symbol;Acc:MGI:5579498]	5.39127	-0.0187879	0.0607728	-0.157335	0.87498	1	5.39127	-0.0293762	0.060952	-0.440416	0.659636	1	5.39127	0.0508501	0.0607467	1.65191	0.0985538	0.917122	5.39127	0.031476	0.055161	0.822653	0.410706	1
ENSMUSG00000008475	Arpc5	actin related protein 2/3 complex, subunit 5 [Source:MGI Symbol;Acc:MGI:1915021]	37736.2	0.0124387	0.198767	0.0675281	0.946161	1	37736.2	-0.177948	0.198761	-0.894458	0.371077	1	37736.2	0.164348	0.198766	0.827014	0.408229	0.990411	37736.2	-0.0916537	0.210469	-0.471833	0.637046	1
ENSMUSG00000026480	Ncf2	neutrophil cytosolic factor 2 [Source:MGI Symbol;Acc:MGI:97284]	168.859	0.00405349	0.200601	0.0867602	0.930862	1	168.859	0.254722	0.200869	1.47653	0.139801	1	168.859	0.0337045	0.200582	0.348005	0.727836	1	168.859	-0.0530926	0.187231	-0.526066	0.598842	1
ENSMUSG00000042772	Smg7	Smg-7 homolog, nonsense mediated mRNA decay factor (C. elegans) [Source:MGI Symbol;Acc:MGI:2682334]	2441.36	0.122958	0.152876	0.803636	0.421607	1	2441.36	0.00647256	0.152651	0.0414094	0.96697	1	2441.36	0.0818677	0.153098	0.537811	0.590708	1	2441.36	0.224233	0.167526	1.31167	0.189631	1
ENSMUSG00000100394	Gm28791	predicted gene 28791 [Source:MGI Symbol;Acc:MGI:5579497]	56.3948	-0.0197936	0.142299	0.351151	0.725475	1	56.3948	-0.0329178	0.142478	-0.364457	0.715516	1	56.3948	-0.0255543	0.142281	-0.0508198	0.959469	1	56.3948	-0.025402	0.130178	0.083953	0.933094	1
ENSMUSG00000042751	Nmnat2	nicotinamide nucleotide adenylyltransferase 2 [Source:MGI Symbol;Acc:MGI:2444155]	2152.65	0.0288395	0.188643	0.14914	0.881443	1	2152.65	0.060101	0.188472	0.322841	0.746816	1	2152.65	-0.0191155	0.188604	-0.0972285	0.922545	1	2152.65	-0.0408942	0.201492	-0.177628	0.859015	1
ENSMUSG00000026479	Lamc2	laminin, gamma 2 [Source:MGI Symbol;Acc:MGI:99913]	111.199	-0.156371	0.152215	-1.13144	0.257869	1	111.199	-0.0352461	0.15235	-0.151708	0.879417	1	111.199	0.0288459	0.1522	0.182456	0.855225	1	111.199	-0.0192295	0.139473	-0.323572	0.746262	1
ENSMUSG00000026478	Lamc1	laminin, gamma 1 [Source:MGI Symbol;Acc:MGI:99914]	491.678	0.0287781	0.218089	0.0515763	0.958866	1	491.678	0.111322	0.218199	0.536614	0.591534	1	491.678	0.0636489	0.218079	0.340601	0.733404	1	491.678	-0.0200029	0.206317	-0.323843	0.746057	1
ENSMUSG00000103818	Gm38009	predicted gene, 38009 [Source:MGI Symbol;Acc:MGI:5611237]	32.0149	-0.0161213	0.103371	-1.25372	0.209944	1	32.0149	0.0339444	0.103515	0.0354786	0.971698	1	32.0149	0.102612	0.103359	2.30259	0.021302	0.639237	32.0149	0.0210844	0.0940097	1.24687	0.212444	1
ENSMUSG00000079138	Gm8818	predicted pseudogene 8818 [Source:MGI Symbol;Acc:MGI:3645903]	34.2548	-0.158016	0.129332	-1.74544	0.0809085	1	34.2548	-0.0723137	0.129587	-0.0265194	0.978843	1	34.2548	0.0576658	0.129258	0.612709	0.540069	1	34.2548	0.126715	0.117979	1.38296	0.166678	1
ENSMUSG00000073538	E330020D12Rik	Riken cDNA E330020D12 gene [Source:MGI Symbol;Acc:MGI:3761270]	6.23148	-0.0109249	0.0630568	-0.27056	0.786729	1	6.23148	-0.014143	0.0632104	-0.0161466	0.987117	1	6.23148	0.0872335	0.0630444	1.05277	0.292445	0.977156	6.23148	0.00126989	0.0572404	-0.912662	0.36142	1
ENSMUSG00000042708	Shcbp1l	Shc SH2-domain binding protein 1-like [Source:MGI Symbol;Acc:MGI:1919086]	96.9969	-0.100362	0.185728	-0.653094	0.513696	1	96.9969	0.017369	0.186104	0.13974	0.888865	1	96.9969	-0.163931	0.185833	-0.673809	0.500433	1	96.9969	-0.275866	0.172158	-1.61724	0.105826	1
ENSMUSG00000103543	Gm37669	predicted gene, 37669 [Source:MGI Symbol;Acc:MGI:5610897]	26.4234	0.18442	0.114252	1.4102	0.158481	1	26.4234	-0.0305083	0.114424	-1.04258	0.297142	1	26.4234	0.000478209	0.114186	-0.591852	0.55395	1	26.4234	-0.0302001	0.104021	-0.914675	0.360362	1
ENSMUSG00000042699	Dhx9	DEAH (Asp-Glu-Ala-His) box polypeptide 9 [Source:MGI Symbol;Acc:MGI:108177]	996.992	-0.144816	0.235961	-0.623212	0.533145	1	996.992	-0.110093	0.235948	-0.498371	0.618222	1	996.992	-0.135369	0.23597	-0.58987	0.555278	1	996.992	-0.0539838	0.234262	-0.338306	0.735133	1
ENSMUSG00000042684	Npl	N-acetylneuraminate pyruvate lyase [Source:MGI Symbol;Acc:MGI:1921341]	86.6714	-0.289591	0.197225	-1.8184	0.0690026	1	86.6714	-0.0479746	0.19776	-0.348146	0.72773	1	86.6714	-0.122257	0.197143	-0.553469	0.579942	1	86.6714	-0.0503965	0.183705	-0.164269	0.869519	1
ENSMUSG00000042671	Rgs8	regulator of G-protein signaling 8 [Source:MGI Symbol;Acc:MGI:108408]	1779.85	0.0772925	0.2233	0.331664	0.740143	1	1779.85	-0.184137	0.22325	-0.815394	0.414847	1	1779.85	-0.0607301	0.223379	-0.277055	0.781738	1	1779.85	-0.0654121	0.229519	-0.380335	0.703697	1
ENSMUSG00000026475	Rgs16	regulator of G-protein signaling 16 [Source:MGI Symbol;Acc:MGI:108407]	244.426	0.0915859	0.224594	0.444462	0.656709	1	244.426	0.144654	0.224733	0.692926	0.488356	1	244.426	-0.24439	0.224603	-1.14755	0.251153	0.970451	244.426	-0.253944	0.214089	-1.09569	0.273215	1
ENSMUSG00000066800	Rnasel	ribonuclease L (2', 5'-oligoisoadenylate synthetase-dependent) [Source:MGI Symbol;Acc:MGI:1098272]	123.171	-0.168201	0.192151	-0.854666	0.392736	1	123.171	-0.118605	0.19236	-0.571632	0.567571	1	123.171	0.0798115	0.192118	0.408353	0.683015	1	123.171	0.0232866	0.178573	0.0862107	0.931299	1
ENSMUSG00000042641	Rgsl1	regulator of G-protein signaling like 1 [Source:MGI Symbol;Acc:MGI:2685048]	40.0034	0.0657708	0.119551	0.166337	0.867892	1	40.0034	-0.0143584	0.119686	-0.330549	0.740985	1	40.0034	-0.00249318	0.119484	0.125371	0.90023	1	40.0034	-0.0173679	0.108877	-0.557688	0.577058	1
ENSMUSG00000045968	Teddm2	transmembrane epididymal family member 2 [Source:MGI Symbol;Acc:MGI:1923273]	95.1928	-0.0120018	0.227074	-0.212705	0.831557	1	95.1928	0.084754	0.227671	0.412813	0.679744	1	95.1928	-0.00894127	0.227352	-0.0478946	0.9618	1	95.1928	0.0909621	0.217548	0.797073	0.425408	1
ENSMUSG00000102459	Gm38352	predicted gene, 38352 [Source:MGI Symbol;Acc:MGI:5611580]	6.46402	-0.0153953	0.045337	-0.268307	0.788463	1	6.46402	-0.0295579	0.045396	-4.11889	3.8071e-05	0.00980719	6.46402	0.0330352	0.0453287	4.13054	3.61913e-05	0.00780863	6.46402	0	0.0411427	0	1	1
ENSMUSG00000026473	Glul	glutamate-ammonia ligase (glutamine synthetase) [Source:MGI Symbol;Acc:MGI:95739]	4356.35	-0.0038206	0.181319	-0.0167167	0.986663	1	4356.35	0.128858	0.181186	0.715309	0.474418	1	4356.35	0.00116335	0.181371	0.00338938	0.997296	1	4356.35	0.296789	0.194899	1.52447	0.127393	1
ENSMUSG00000100014	Gm29290	predicted gene 29290 [Source:MGI Symbol;Acc:MGI:5579996]	24.9494	0.000574197	0.0455034	3.96826	7.23993e-05	0.017751	24.9494	0	0.0455182	0	1	1	24.9494	-0.00768077	0.0455026	0.1454	0.884395	1	24.9494	-0.0340115	0.041299	0.0497729	0.960303	1
ENSMUSG00000100627	A830008E24Rik	RIKEN cDNA A830008E24 gene [Source:MGI Symbol;Acc:MGI:3041183]	7.46797	-0.0537476	0.0829806	-1.40479	0.160083	1	7.46797	-0.015749	0.0832992	-0.242979	0.808021	1	7.46797	-0.0590569	0.0829569	-1.4203	0.15552	0.952009	7.46797	0.0136573	0.0754206	0.346083	0.72928	1
ENSMUSG00000066797	Zfp648	zinc finger protein 648 [Source:MGI Symbol;Acc:MGI:2685049]	31.4035	0.0153223	0.12944	0.0845993	0.93258	1	31.4035	0.139711	0.129719	1.04676	0.295209	1	31.4035	-0.0951467	0.129454	-0.563468	0.573116	1	31.4035	-0.0995485	0.118165	-0.599248	0.549007	1
ENSMUSG00000004110	Cacna1e	calcium channel, voltage-dependent, R type, alpha 1E subunit [Source:MGI Symbol;Acc:MGI:106217]	4697.71	-0.24845	0.23147	-1.08554	0.277681	1	4697.71	-0.123147	0.231451	-0.528639	0.597056	1	4697.71	-0.0568483	0.23147	-0.263607	0.792083	1	4697.71	-0.0530368	0.233983	-0.263427	0.792222	1
ENSMUSG00000101880	Gm29282	predicted gene 29282 [Source:MGI Symbol;Acc:MGI:5579988]	4.58631	-0.0643315	0.0452337	-1.24711	0.212357	1	4.58631	-0.061761	0.0453129	-0.936987	0.348765	1	4.58631	-0.00931717	0.0452153	-0.842666	0.399415	0.989766	4.58631	-0.00484223	0.0410489	-0.828867	0.40718	1
ENSMUSG00000056708	Ier5	immediate early response 5 [Source:MGI Symbol;Acc:MGI:1337072]	4881.68	0.108646	0.179549	0.603185	0.546385	1	4881.68	0.13052	0.179479	0.743343	0.457274	1	4881.68	0.113849	0.179575	0.650209	0.515557	1	4881.68	-0.37612	0.193297	-2.05711	0.0396757	0.953866
ENSMUSG00000026471	Mr1	major histocompatibility complex, class I-related [Source:MGI Symbol;Acc:MGI:1195463]	30.3892	0.152628	0.104912	1.7095	0.087358	1	30.3892	0.0419518	0.105038	0.162448	0.870953	1	30.3892	-0.0180666	0.104848	-0.595898	0.551243	1	30.3892	0.0776198	0.0954185	1.24088	0.214651	1
ENSMUSG00000026470	Stx6	syntaxin 6 [Source:MGI Symbol;Acc:MGI:1926235]	8306.71	0.269621	0.180465	1.49412	0.135145	1	8306.71	0.196595	0.180416	1.09039	0.275541	1	8306.71	-0.138369	0.180467	-0.766422	0.443425	0.996235	8306.71	-0.199376	0.194107	-1.01008	0.312458	1
ENSMUSG00000104181	Gm8850	predicted gene 8850 [Source:MGI Symbol;Acc:MGI:3647325]	14.4618	-0.0115121	0.0688122	-1.06672	0.286096	1	14.4618	-0.022402	0.0688976	-1.30421	0.192162	1	14.4618	-0.0438206	0.0688028	-0.209589	0.833989	1	14.4618	-0.0396058	0.0624811	-0.330069	0.741348	1
ENSMUSG00000033722	BC034090	cDNA sequence BC034090 [Source:MGI Symbol;Acc:MGI:2672904]	64.6149	-0.0351502	0.117598	0.0154834	0.987646	1	64.6149	-0.0415501	0.117689	-0.174813	0.861226	1	64.6149	-0.0119536	0.117564	-0.354955	0.722623	1	64.6149	0.0607426	0.107103	0.421006	0.673751	1
ENSMUSG00000026469	Xpr1	xenotropic and polytropic retrovirus receptor 1 [Source:MGI Symbol;Acc:MGI:97932]	1760.54	0.0132604	0.229562	0.0285815	0.977198	1	1760.54	0.0354467	0.229523	0.134309	0.893158	1	1760.54	0.0352176	0.229552	0.16804	0.866551	1	1760.54	-0.0299599	0.233123	-0.118305	0.905826	1
ENSMUSG00000073535	Gm5532	predicted gene 5532 [Source:MGI Symbol;Acc:MGI:3646828]	6.51634	0	0.0453321	0	1	1	6.51634	0.003486	0.0453929	2.92251	0.00347227	0.327426	6.51634	0.0274876	0.0453307	1.59081	0.111652	0.930829	6.51634	-0.0183397	0.0411423	-4.57501	4.76188e-06	0.00138841
ENSMUSG00000033701	Acbd6	acyl-Coenzyme A binding domain containing 6 [Source:MGI Symbol;Acc:MGI:1919732]	2383.99	0.0838633	0.192288	0.442014	0.658479	1	2383.99	0.152331	0.192145	0.795933	0.426071	1	2383.99	0.017472	0.192302	0.094262	0.924901	1	2383.99	-0.114585	0.204833	-0.584177	0.559101	1
ENSMUSG00000026468	Lhx4	LIM homeobox protein 4 [Source:MGI Symbol;Acc:MGI:101776]	5.56823	-0.0115524	0.0584573	-0.439595	0.66023	1	5.56823	-0.00907739	0.058606	-0.687994	0.491457	1	5.56823	-0.00872037	0.0584342	-1.29683	0.194691	0.964035	5.56823	0.000499821	0.0530525	-0.369361	0.711859	1
ENSMUSG00000033684	Qsox1	quiescin Q6 sulfhydryl oxidase 1 [Source:MGI Symbol;Acc:MGI:1330818]	393.259	0.0481466	0.236329	0.240555	0.8099	1	393.259	0.0063481	0.236327	0.031184	0.975123	1	393.259	-0.452264	0.236329	-2.00633	0.0448212	0.806283	393.259	-0.0123328	0.233236	0.171554	0.863788	1
ENSMUSG00000033671	Cep350	centrosomal protein 350 [Source:MGI Symbol;Acc:MGI:1921331]	1309.45	0.085294	0.234639	0.360218	0.718684	1	1309.45	-0.0737921	0.234619	-0.33109	0.740577	1	1309.45	0.202401	0.234654	0.876708	0.380645	0.986462	1309.45	0.247592	0.23477	0.945317	0.344497	1
ENSMUSG00000102837	Gm37383	predicted gene, 37383 [Source:MGI Symbol;Acc:MGI:5610611]	11.0191	-0.00803948	0.0665255	-0.402011	0.687676	1	11.0191	-0.011623	0.0666301	-1.32238	0.186043	1	11.0191	-0.0733219	0.0665208	-0.803961	0.421419	0.991443	11.0191	-0.0171103	0.0604202	0.640806	0.521649	1
ENSMUSG00000026466	Tor1aip1	torsin A interacting protein 1 [Source:MGI Symbol;Acc:MGI:3582693]	416.795	0.164631	0.236307	0.812844	0.416307	1	416.795	0.317402	0.236295	1.39182	0.163978	1	416.795	0.0971375	0.236302	0.359391	0.719303	1	416.795	-0.0540859	0.233473	-0.176529	0.859879	1
ENSMUSG00000102964	9430034N14Rik	RIKEN cDNA 9430034N14 gene [Source:MGI Symbol;Acc:MGI:2444791]	25.5747	-0.00179003	0.0987616	-0.336134	0.73677	1	25.5747	0.00654117	0.0988994	-0.942999	0.345681	1	25.5747	-0.0564844	0.0987294	-0.108767	0.913388	1	25.5747	-0.00591792	0.0898165	0.139082	0.889385	1
ENSMUSG00000050565	Tor1aip2	torsin A interacting protein 2 [Source:MGI Symbol;Acc:MGI:3582695]	2295.64	0.108562	0.186633	0.586921	0.557256	1	2295.64	0.0716657	0.186444	0.386655	0.699011	1	2295.64	0.18624	0.18669	0.999857	0.31738	0.978144	2295.64	0.157379	0.199794	0.77145	0.44044	1
ENSMUSG00000015484	Fam163a	family with sequence similarity 163, member A [Source:MGI Symbol;Acc:MGI:3618859]	309.591	0.0436958	0.184241	0.248014	0.804123	1	309.591	0.0932059	0.184387	0.653182	0.513639	1	309.591	0.0330557	0.184249	1.04957	0.293914	0.977156	309.591	0.15075	0.170582	1.88139	0.0599187	1
ENSMUSG00000060985	Tdrd5	tudor domain containing 5 [Source:MGI Symbol;Acc:MGI:2684949]	31.2914	-0.00328464	0.103757	0.114251	0.909039	1	31.2914	-0.0289928	0.103905	-0.366311	0.714133	1	31.2914	0.0639412	0.103756	1.45763	0.144942	0.952009	31.2914	-0.0163156	0.0943765	-0.759229	0.447715	1
ENSMUSG00000026601	Axdnd1	axonemal dynein light chain domain containing 1 [Source:MGI Symbol;Acc:MGI:1924602]	13.5011	0.0216	0.0767841	0.452285	0.651063	1	13.5011	-0.0100753	0.0769074	-0.196794	0.843989	1	13.5011	0.124808	0.0767777	1.34317	0.179217	0.956829	13.5011	0.015124	0.0697298	-0.260681	0.794339	1
ENSMUSG00000078193	Gm2000	predicted gene 2000 [Source:MGI Symbol;Acc:MGI:3780170]	68.1064	0.0100915	0.224018	0.00920118	0.992659	1	68.1064	0.0370458	0.224409	0.0359851	0.971294	1	68.1064	-0.02181	0.224041	-0.0989027	0.921215	1	68.1064	-0.0621573	0.213616	-0.364727	0.715315	1
ENSMUSG00000026600	Soat1	sterol O-acyltransferase 1 [Source:MGI Symbol;Acc:MGI:104665]	429.174	0.0634256	0.213054	0.329571	0.741724	1	429.174	0.284725	0.21314	1.28764	0.197871	1	429.174	-0.198709	0.213047	-1.01371	0.310723	0.977156	429.174	-0.0360581	0.200692	-0.120789	0.903858	1
ENSMUSG00000101523	Csnk2a1-ps3	casein kinase 2, alpha 1 polypeptide, pseudogene 3 [Source:MGI Symbol;Acc:MGI:3704198]	13.4386	0.0409256	0.151666	0.30072	0.763628	1	13.4386	-0.00733232	0.152523	-0.0330678	0.973621	1	13.4386	-0.0590707	0.151443	-0.534722	0.592842	1	13.4386	0.00676907	0.139081	0.00400979	0.996801	1
ENSMUSG00000026596	Abl2	v-abl Abelson murine leukemia viral oncogene 2 (arg, Abelson-related gene) [Source:MGI Symbol;Acc:MGI:87860]	2123.66	0.103324	0.155746	0.655475	0.512162	1	2123.66	-0.0924363	0.155567	-0.600486	0.548182	1	2123.66	0.109548	0.156044	0.71377	0.475369	1	2123.66	0.118995	0.170342	0.631018	0.528029	1
ENSMUSG00000104293	Gm38043	predicted gene, 38043 [Source:MGI Symbol;Acc:MGI:5611271]	55.8043	0.00942048	0.108955	-0.0999819	0.920359	1	55.8043	-0.0629057	0.109034	-1.07238	0.283547	1	55.8043	-0.129372	0.108947	-1.17566	0.239731	0.968908	55.8043	-0.125689	0.099169	-0.946232	0.34403	1
ENSMUSG00000060519	Tor3a	torsin family 3, member A [Source:MGI Symbol;Acc:MGI:1353652]	177.602	-0.0180993	0.187257	-0.198222	0.842871	1	177.602	0.0437159	0.18742	0.358749	0.719783	1	177.602	-0.0561791	0.187303	-0.148821	0.881695	1	177.602	-0.146811	0.17365	-0.764041	0.444843	1
ENSMUSG00000033557	Fam20b	FAM20B, glycosaminoglycan xylosylkinase [Source:MGI Symbol;Acc:MGI:2443990]	2286.6	0.0524858	0.196217	0.265782	0.790407	1	2286.6	-0.23085	0.196114	-1.1802	0.237922	1	2286.6	0.0761399	0.196321	0.388458	0.697677	1	2286.6	0.171759	0.208315	0.78978	0.429657	1
ENSMUSG00000026594	Ralgps2	Ral GEF with PH domain and SH3 binding motif 2 [Source:MGI Symbol;Acc:MGI:1925505]	1956.41	0.242072	0.154287	1.57024	0.116359	1	1956.41	-0.0927548	0.154089	-0.602232	0.54702	1	1956.41	0.214362	0.154279	1.38792	0.165161	0.952009	1956.41	0.359208	0.168648	2.14184	0.0322068	0.912997
ENSMUSG00000101964	Gm28693	predicted gene 28693 [Source:MGI Symbol;Acc:MGI:5579399]	9.9609	0.00886256	0.0646023	0.123347	0.901832	1	9.9609	0.0212113	0.0647051	-0.200331	0.841222	1	9.9609	0.0175048	0.0645774	4.74626	2.07212e-06	0.000638687	9.9609	0.0110889	0.058636	4.09468	4.22748e-05	0.00960128
ENSMUSG00000033544	Angptl1	angiopoietin-like 1 [Source:MGI Symbol;Acc:MGI:1919963]	42.0798	0.0275191	0.140405	-0.0531324	0.957626	1	42.0798	-0.0679589	0.140664	-0.950725	0.341744	1	42.0798	0.107269	0.140339	1.64474	0.100023	0.920844	42.0798	0.0116111	0.128273	0.0163854	0.986927	1
ENSMUSG00000103303	Gm37802	predicted gene, 37802 [Source:MGI Symbol;Acc:MGI:5611030]	18.93	-0.0730971	0.101239	-0.848347	0.396245	1	18.93	0.0190872	0.101466	-0.0496091	0.960434	1	18.93	0.0518406	0.101189	1.21501	0.224362	0.965462	18.93	0.0883381	0.0920672	1.43842	0.150315	1
ENSMUSG00000101905	4930439D14Rik	RIKEN cDNA 4930439D14 gene [Source:MGI Symbol;Acc:MGI:1925417]	21.4568	-0.0826559	0.113056	-1.03734	0.299577	1	21.4568	-0.0571579	0.113315	-0.599918	0.548561	1	21.4568	-0.10709	0.113055	-0.677145	0.498314	1	21.4568	-0.130356	0.102971	-1.34767	0.177764	1
ENSMUSG00000026592	Tex35	testis expressed 35 [Source:MGI Symbol;Acc:MGI:1920685]	33.4389	-0.0105191	0.0920732	-0.12483	0.900658	1	33.4389	0.0112211	0.0921644	0.151467	0.879607	1	33.4389	-0.0204654	0.0920639	-0.195087	0.845325	1	33.4389	-0.0227785	0.083683	-0.270885	0.78648	1
ENSMUSG00000109913	Gm30694	predicted gene, 30694 [Source:MGI Symbol;Acc:MGI:5589853]	15.5966	0.0963167	0.10774	1.08715	0.27697	1	15.5966	0.0658199	0.108029	0.84299	0.399234	1	15.5966	0.101571	0.107673	1.58041	0.114014	0.934767	15.5966	0.0460642	0.0980288	0.494073	0.621255	1
ENSMUSG00000070565	Rasal2	RAS protein activator like 2 [Source:MGI Symbol;Acc:MGI:2443881]	1998.55	0.0651045	0.187979	0.345879	0.729434	1	1998.55	-0.165652	0.187837	-0.878319	0.37977	1	1998.55	0.113301	0.188109	0.599832	0.548618	1	1998.55	-0.055755	0.201077	-0.355002	0.722588	1
ENSMUSG00000102326	Gm37788	predicted gene, 37788 [Source:MGI Symbol;Acc:MGI:5611016]	57.7383	-0.0611649	0.109369	0.0167645	0.986625	1	57.7383	0.0288584	0.109465	0.488976	0.624859	1	57.7383	0.0173392	0.109355	0.140764	0.888056	1	57.7383	0.0965619	0.0995579	0.66289	0.507401	1
ENSMUSG00000087632	Gm6058	predicted gene 6058 [Source:MGI Symbol;Acc:MGI:3648617]	9.14485	0.013494	0.0837866	0.0225137	0.982038	1	9.14485	-0.0184287	0.0840357	-0.623006	0.533281	1	9.14485	0.0787889	0.0837401	1.95854	0.0501663	0.828781	9.14485	0.0676609	0.0761081	1.90109	0.0572903	1
ENSMUSG00000103808	Gm37060	predicted gene, 37060 [Source:MGI Symbol;Acc:MGI:5610288]	88.4236	-0.0803942	0.159034	-0.563617	0.573015	1	88.4236	-0.0982595	0.159198	-0.739258	0.45975	1	88.4236	0.105396	0.159063	0.489554	0.624449	1	88.4236	-0.111271	0.146017	-1.0028	0.315958	1
ENSMUSG00000049881	2810025M15Rik	RIKEN cDNA 2810025M15 gene [Source:MGI Symbol;Acc:MGI:1917203]	860.515	0.152814	0.19574	0.784611	0.432682	1	860.515	0.0545133	0.195476	0.285463	0.77529	1	860.515	-0.229568	0.195862	-1.17126	0.241496	0.968908	860.515	-0.3178	0.207856	-1.57621	0.114978	1
ENSMUSG00000033488	Cryzl2	crystallin zeta like 2 [Source:MGI Symbol;Acc:MGI:2448516]	79.3474	-0.134231	0.170574	-1.20579	0.227897	1	79.3474	0.0361383	0.170909	0.256174	0.797817	1	79.3474	0.0778613	0.170644	0.739454	0.459631	0.997723	79.3474	-0.0835735	0.15713	-0.630885	0.528116	1
ENSMUSG00000026589	Sec16b	SEC16 homolog B (S. cerevisiae) [Source:MGI Symbol;Acc:MGI:2148802]	18.6189	0.133653	0.104503	0.905836	0.365023	1	18.6189	0.0622784	0.104816	0.402002	0.687682	1	18.6189	0.0136005	0.104362	1.05027	0.293596	0.977156	18.6189	0.0553743	0.0949487	2.42878	0.0151496	0.689814
ENSMUSG00000004031	Brinp2	bone morphogenic protein/retinoic acid inducible neural-specific 2 [Source:MGI Symbol;Acc:MGI:2443333]	1812.61	0.048824	0.191344	0.243071	0.80795	1	1812.61	0.200724	0.191086	1.04004	0.298321	1	1812.61	0.00439306	0.191462	0.0291615	0.976736	1	1812.61	0.0390532	0.20408	0.152566	0.878741	1
ENSMUSG00000026587	Astn1	astrotactin 1 [Source:MGI Symbol;Acc:MGI:1098567]	2642.45	-0.113268	0.185684	-0.609159	0.542419	1	2642.45	-0.00327047	0.185499	-0.0206752	0.983505	1	2642.45	0.0866778	0.185812	0.472996	0.636216	1	2642.45	0.179694	0.198964	0.843444	0.39898	1
ENSMUSG00000103762	Gm37861	predicted gene, 37861 [Source:MGI Symbol;Acc:MGI:5611089]	36.678	-0.0507868	0.0986277	-1.6213	0.104953	1	36.678	-0.0674648	0.098732	-2.38423	0.0171151	0.745303	36.678	0.136387	0.098616	1.66033	0.0968474	0.917122	36.678	0.0485738	0.0896726	0.375623	0.707197	1
ENSMUSG00000103971	Gm37679	predicted gene, 37679 [Source:MGI Symbol;Acc:MGI:5610907]	17.283	-0.0383473	0.0828976	-0.663169	0.507222	1	17.283	0.0313217	0.0830426	0.244263	0.807027	1	17.283	0.122463	0.0828876	9.48458	2.4335e-21	1.31263e-17	17.283	0.0244396	0.075304	5.4229	5.86393e-08	3.08586e-05
ENSMUSG00000102618	Gm37848	predicted gene, 37848 [Source:MGI Symbol;Acc:MGI:5611076]	6.78216	-7.47108e-05	0.0814846	0.155582	0.876363	1	6.78216	0.00520063	0.0817874	0.151499	0.879582	1	6.78216	0.105474	0.0814732	1.8646	0.0622373	0.865208	6.78216	0.0113339	0.0740206	0.806326	0.420055	1
ENSMUSG00000073530	Pappa2	pappalysin 2 [Source:MGI Symbol;Acc:MGI:3051647]	10.8298	-0.0144957	0.0605625	0.939205	0.347626	1	10.8298	-0.0226427	0.0606406	-5.02489	5.0372e-07	0.000301896	10.8298	-0.0295875	0.060551	-1.11507	0.264822	0.971268	10.8298	0.0336995	0.0549856	0.300385	0.763884	1
ENSMUSG00000040782	Cop1	COP1, E3 ubiquitin ligase [Source:MGI Symbol;Acc:MGI:1347046]	3975.81	0.247828	0.163817	1.51653	0.129385	1	3975.81	0.096419	0.163684	0.590364	0.554946	1	3975.81	0.134184	0.163822	0.822995	0.410511	0.990411	3975.81	-0.036342	0.178254	-0.228557	0.819213	1
ENSMUSG00000103572	Gm37115	predicted gene, 37115 [Source:MGI Symbol;Acc:MGI:5610343]	5.7179	-0.0328553	0.0505065	-1.23666	0.216212	1	5.7179	-0.0329743	0.0505936	-1.40767	0.159227	1	5.7179	-0.000932915	0.0504899	-0.0584749	0.95337	1	5.7179	0.0595204	0.0458437	1.05519	0.291337	1
ENSMUSG00000105399	Mir1843b	microRNA 1843b [Source:MGI Symbol;Acc:MGI:4950384]	5.33487	-0.0300682	0.0880116	-0.540873	0.588595	1	5.33487	-0.0731496	0.088462	-1.23116	0.218261	1	5.33487	0.019797	0.0877988	0.39866	0.690144	1	5.33487	0.0332744	0.0798957	0.327175	0.743535	1
ENSMUSG00000015829	Tnr	tenascin R [Source:MGI Symbol;Acc:MGI:99516]	2140.05	-0.0937417	0.207827	-0.423586	0.671868	1	2140.05	-0.0960687	0.207678	-0.451773	0.651432	1	2140.05	-0.284983	0.207965	-1.41121	0.158184	0.952009	2140.05	-0.0806046	0.218082	-0.447246	0.654697	1
ENSMUSG00000103225	Gm37731	predicted gene, 37731 [Source:MGI Symbol;Acc:MGI:5610959]	71.6314	-0.0253173	0.149458	-0.403508	0.686574	1	71.6314	0.0799709	0.149676	0.229368	0.818583	1	71.6314	0.0288805	0.149398	0.38222	0.702298	1	71.6314	0.148634	0.136888	1.12613	0.260111	1
ENSMUSG00000073528	Gm10530	predicted gene 10530 [Source:MGI Symbol;Acc:MGI:3641765]	7.80069	0.00299254	0.0675505	0.210254	0.83347	1	7.80069	0.0466664	0.0677131	0.959144	0.337486	1	7.80069	-0.053511	0.0675369	-1.98839	0.0467686	0.815748	7.80069	-5.15088e-05	0.0613475	-0.570811	0.568127	1
ENSMUSG00000090394	4930523C07Rik	RIKEN cDNA 4930523C07 gene [Source:MGI Symbol;Acc:MGI:1914897]	67.5464	0.165732	0.149053	1.16931	0.24228	1	67.5464	-0.0525508	0.149206	-0.437536	0.661722	1	67.5464	-0.0284658	0.148997	0.164603	0.869257	1	67.5464	-0.0311454	0.136445	-0.303137	0.761785	1
ENSMUSG00000026725	Tnn	tenascin N [Source:MGI Symbol;Acc:MGI:2665790]	6.96726	-0.0115324	0.0453581	-0.950169	0.342026	1	6.96726	0.00341977	0.0454105	-0.102033	0.918731	1	6.96726	0.0195074	0.0453516	0.837487	0.402319	0.990235	6.96726	0.035127	0.0411661	1.40562	0.159838	1
ENSMUSG00000058267	Mrps14	mitochondrial ribosomal protein S14 [Source:MGI Symbol;Acc:MGI:1928141]	6835.46	0.0652341	0.188433	0.34678	0.728756	1	6835.46	-0.124793	0.188401	-0.663972	0.506708	1	6835.46	0.205755	0.188446	1.0865	0.277256	0.976488	6835.46	-0.124613	0.2014	-0.704509	0.481116	1
ENSMUSG00000014226	Cacybp	calcyclin binding protein [Source:MGI Symbol;Acc:MGI:1270839]	10833.4	-0.11862	0.192526	-0.609839	0.541969	1	10833.4	-0.160477	0.192497	-0.83355	0.404535	1	10833.4	0.30533	0.192528	1.58015	0.114072	0.934767	10833.4	-0.00556346	0.20504	-0.113801	0.909395	1
ENSMUSG00000103006	4933417C20Rik	RIKEN cDNA 4933417C20 gene [Source:MGI Symbol;Acc:MGI:1918378]	11.8378	-0.0336551	0.0989679	-0.801129	0.423057	1	11.8378	0.037281	0.0993383	0.636799	0.524256	1	11.8378	-0.01976	0.098983	0.260931	0.794145	1	11.8378	0.0222526	0.0900467	1.10781	0.267945	1
ENSMUSG00000026721	Rabgap1l	RAB GTPase activating protein 1-like [Source:MGI Symbol;Acc:MGI:1352507]	5402.73	-0.204787	0.182053	-1.11496	0.264867	1	5402.73	-0.3922	0.181996	-2.15035	0.0315273	0.887115	5402.73	0.382642	0.182117	2.11337	0.0345691	0.739943	5402.73	0.353898	0.195599	1.73652	0.0824714	1
ENSMUSG00000104302	Gm36975	predicted gene, 36975 [Source:MGI Symbol;Acc:MGI:5610203]	22.9443	-0.0256431	0.10762	-0.298398	0.765399	1	22.9443	-0.0286374	0.107823	-0.356664	0.721343	1	22.9443	-0.104768	0.107632	-0.680838	0.495974	1	22.9443	-0.115644	0.0979872	-0.745166	0.456171	1
ENSMUSG00000103522	9430087J23Rik	RIKEN cDNA 9430087J23 gene [Source:MGI Symbol;Acc:MGI:1924651]	35.612	0.0220955	0.11094	0.835119	0.403651	1	35.612	-0.0951231	0.111059	-1.7975	0.0722564	1	35.612	-0.0858313	0.110897	-1.07836	0.280875	0.977156	35.612	0.0364268	0.100991	0.557971	0.576864	1
ENSMUSG00000103693	Gm37529	predicted gene, 37529 [Source:MGI Symbol;Acc:MGI:5610757]	129.989	-0.094606	0.187663	-0.522255	0.601493	1	129.989	-0.110622	0.187869	-0.6389	0.522888	1	129.989	-0.139542	0.187737	-0.575879	0.564697	1	129.989	-0.171972	0.174109	-0.572879	0.566727	1
ENSMUSG00000104026	Gm37212	predicted gene, 37212 [Source:MGI Symbol;Acc:MGI:5610440]	12.8006	-0.00373228	0.0572117	-0.770196	0.441184	1	12.8006	0.00554214	0.0572699	0.27212	0.785529	1	12.8006	0.095707	0.0572085	1.63869	0.101277	0.923107	12.8006	0.00841009	0.0519317	0.166075	0.868098	1
ENSMUSG00000118401	Gpr52	G protein-coupled receptor 52 [Source:MGI Symbol;Acc:MGI:3643278]	27.7251	-0.00486586	0.0843029	2.58804	0.00965244	0.785891	27.7251	-0.0603606	0.0843929	-0.746302	0.455485	1	27.7251	-0.0382846	0.0842891	-0.258847	0.795753	1	27.7251	-0.0230081	0.0765762	0.141407	0.887548	1
ENSMUSG00000104020	Gm37215	predicted gene, 37215 [Source:MGI Symbol;Acc:MGI:5610443]	34.7328	0.0251205	0.0898258	0.90803	0.363862	1	34.7328	0.0541995	0.0899063	1.75902	0.0785745	1	34.7328	0.114236	0.0898223	1.23168	0.218067	0.965127	34.7328	0.0152461	0.0816278	-0.54736	0.584132	1
ENSMUSG00000103391	Gm38302	predicted gene, 38302 [Source:MGI Symbol;Acc:MGI:5611530]	5.6878	-0.0136299	0.0551836	-0.712636	0.476071	1	5.6878	-0.0263193	0.0552956	-1.53778	0.124102	1	5.6878	-0.0148053	0.0551653	-0.206876	0.836107	1	5.6878	0.0334026	0.050091	0.517118	0.605074	1
ENSMUSG00000103432	6720464F23Rik	RIKEN cDNA 6720464F23 gene [Source:MGI Symbol;Acc:MGI:2444677]	77.1912	-0.0152797	0.117069	-0.0321368	0.974363	1	77.1912	-0.0454721	0.117149	-0.757585	0.4487	1	77.1912	0.0446261	0.117059	0.406081	0.684683	1	77.1912	0.0431621	0.106636	0.100428	0.920005	1
ENSMUSG00000102172	Gm37873	predicted gene, 37873 [Source:MGI Symbol;Acc:MGI:5611101]	30.1237	-0.037505	0.0874609	-1.17015	0.241943	1	30.1237	-0.0255411	0.0875497	-0.500404	0.616791	1	30.1237	-0.158295	0.0874674	-1.26925	0.20435	0.964035	30.1237	-0.138285	0.0794964	-0.867508	0.385664	1
ENSMUSG00000103200	Gm37328	predicted gene, 37328 [Source:MGI Symbol;Acc:MGI:5610556]	6.23885	0.00563007	0.0614661	-0.285756	0.775065	1	6.23885	-0.0315454	0.0616002	-1.68479	0.0920295	1	6.23885	-0.00484752	0.0614307	-0.542145	0.587718	1	6.23885	0.0560737	0.0557988	0.44046	0.659604	1
ENSMUSG00000103632	Gm38329	predicted gene, 38329 [Source:MGI Symbol;Acc:MGI:5611557]	12.5948	-0.0146423	0.0965539	-0.26153	0.793683	1	12.5948	-0.052311	0.0968049	-1.23318	0.217508	1	12.5948	-0.0178097	0.0965144	-0.0557473	0.955543	1	12.5948	0.0601232	0.0878226	0.394274	0.693379	1
ENSMUSG00000104053	Gm38126	predicted gene, 38126 [Source:MGI Symbol;Acc:MGI:5611354]	13.0237	-0.0409408	0.0939031	-0.81489	0.415135	1	13.0237	-0.0448158	0.0942502	-1.21482	0.224433	1	13.0237	0.0247275	0.0938777	1.3772	0.168452	0.952009	13.0237	0.0314075	0.0853748	0.819871	0.412289	1
ENSMUSG00000040423	Rc3h1	RING CCCH (C3H) domains 1 [Source:MGI Symbol;Acc:MGI:2685397]	1360.2	-0.191262	0.195662	-0.965072	0.334509	1	1360.2	-0.109716	0.195431	-0.579075	0.562539	1	1360.2	0.183305	0.19582	0.941926	0.34623	0.982109	1360.2	0.144975	0.207803	0.594725	0.552028	1
ENSMUSG00000103343	Gm37052	predicted gene, 37052 [Source:MGI Symbol;Acc:MGI:5610280]	10.0987	0.118639	0.0884988	1.85882	0.0630528	1	10.0987	0.00341861	0.0887437	0.298729	0.765147	1	10.0987	0.0283157	0.0884299	-0.111439	0.911268	1	10.0987	0.0871194	0.0804072	0.862575	0.388371	1
ENSMUSG00000103739	Gm37653	predicted gene, 37653 [Source:MGI Symbol;Acc:MGI:5610881]	22.8414	-0.0386002	0.0753588	-0.184214	0.853846	1	22.8414	-0.0567185	0.0754307	-1.16521	0.243933	1	22.8414	0.0035545	0.0753458	0.0359319	0.971337	1	22.8414	-0.00686581	0.0684315	-0.708134	0.478862	1
ENSMUSG00000026715	Serpinc1	serine (or cysteine) peptidase inhibitor, clade C (antithrombin), member 1 [Source:MGI Symbol;Acc:MGI:88095]	18.6024	0.0222743	0.0825824	0.601567	0.547462	1	18.6024	0.121849	0.0827081	1.93369	0.0531514	0.949078	18.6024	-0.0509243	0.0825677	-1.80164	0.0716027	0.876684	18.6024	-0.0128783	0.0750315	-0.829342	0.406911	1
ENSMUSG00000043467	Zbtb37	zinc finger and BTB domain containing 37 [Source:MGI Symbol;Acc:MGI:2444467]	142.039	-0.20959	0.202082	-1.14458	0.252385	1	142.039	-0.271594	0.202304	-1.56695	0.117126	1	142.039	0.0393193	0.202139	0.222782	0.823705	1	142.039	-0.0843873	0.188917	-0.241941	0.808826	1
ENSMUSG00000104016	Gm37362	predicted gene, 37362 [Source:MGI Symbol;Acc:MGI:5610590]	5.84388	-0.0152655	0.0551116	-0.244684	0.806701	1	5.84388	-0.0252683	0.0552228	-4.5629	5.04528e-06	0.00184503	5.84388	0.0144849	0.0550956	0.33325	0.738945	1	5.84388	0.046828	0.0500248	2.03176	0.0421778	0.963453
ENSMUSG00000053332	Gas5	growth arrest specific 5 [Source:MGI Symbol;Acc:MGI:95659]	5002.48	-0.223106	0.192867	-1.17975	0.238099	1	5002.48	-0.232007	0.192813	-1.22687	0.219872	1	5002.48	0.198904	0.192884	1.05077	0.293365	0.977156	5002.48	0.205253	0.205309	0.944065	0.345137	1
ENSMUSG00000026709	Dars2	aspartyl-tRNA synthetase 2 (mitochondrial) [Source:MGI Symbol;Acc:MGI:2442510]	869.282	0.0497843	0.225295	0.239765	0.810513	1	869.282	0.0417207	0.225087	0.155889	0.876121	1	869.282	0.110278	0.225325	0.562009	0.57411	1	869.282	0.339059	0.230758	1.61284	0.10678	1
ENSMUSG00000026708	Cenpl	centromere protein L [Source:MGI Symbol;Acc:MGI:1917704]	86.5503	-0.437427	0.172476	-3.11263	0.00185426	0.278786	86.5503	-0.318531	0.172785	-1.88944	0.0588328	0.970471	86.5503	0.0106158	0.172399	0.271798	0.785777	1	86.5503	0.0655929	0.158976	0.481517	0.630149	1
ENSMUSG00000026705	Klhl20	kelch-like 20 [Source:MGI Symbol;Acc:MGI:2444855]	312.076	0.115925	0.236193	0.547204	0.584238	1	312.076	0.0121607	0.236213	0.0520426	0.958495	1	312.076	0.101408	0.236183	0.41141	0.680772	1	312.076	0.242711	0.232033	1.03714	0.299672	1
ENSMUSG00000044835	Ankrd45	ankyrin repeat domain 45 [Source:MGI Symbol;Acc:MGI:1921094]	1804.31	-0.260759	0.162297	-1.60354	0.108816	1	1804.31	-0.3974	0.16194	-2.45589	0.0140534	0.69705	1804.31	-0.0354989	0.162197	-0.21796	0.82746	1	1804.31	-0.240437	0.176691	-1.34021	0.180176	1
ENSMUSG00000049160	Tex50	testis expressed 50 [Source:MGI Symbol;Acc:MGI:1922183]	10.0322	-0.00340295	0.0860048	-1.13951	0.254491	1	10.0322	-0.0292737	0.0862783	-1.44095	0.149599	1	10.0322	-0.0108048	0.0859586	-0.319278	0.749515	1	10.0322	-0.00479607	0.0781501	-0.539361	0.589638	1
ENSMUSG00000102817	Gm6185	predicted gene 6185 [Source:MGI Symbol;Acc:MGI:3648765]	45.3269	0.09038	0.132974	0.482735	0.629284	1	45.3269	0.00929042	0.133131	-0.118303	0.905828	1	45.3269	0.109309	0.132902	1.04004	0.29832	0.977156	45.3269	0.0123821	0.121386	0.122134	0.902793	1
ENSMUSG00000026701	Prdx6	peroxiredoxin 6 [Source:MGI Symbol;Acc:MGI:894320]	8896.26	-0.0655947	0.1459	-0.454926	0.649163	1	8896.26	0.0494444	0.145775	0.336694	0.736348	1	8896.26	-0.0645011	0.145899	-0.442332	0.658249	1	8896.26	0.0909985	0.160418	0.601235	0.547683	1
ENSMUSG00000040323	Gm15429	predicted pseudogene 15429 [Source:MGI Symbol;Acc:MGI:3642423]	7.92648	0.0933951	0.146031	0.456057	0.648349	1	7.92648	-0.088303	0.147106	-0.715319	0.474412	1	7.92648	0.00640925	0.145218	0.0721281	0.9425	1	7.92648	0.0475758	0.133379	0.251656	0.801307	1
ENSMUSG00000000817	Fasl	Fas ligand (TNF superfamily, member 6) [Source:MGI Symbol;Acc:MGI:99255]	9.9837	-0.0169187	0.0596506	-1.04234	0.297254	1	9.9837	-0.0277474	0.0597304	-1.82104	0.0686003	1	9.9837	-0.0443	0.059643	-0.404283	0.686005	1	9.9837	-0.0380465	0.0541544	0.742641	0.457699	1
ENSMUSG00000040297	Suco	SUN domain containing ossification factor [Source:MGI Symbol;Acc:MGI:2138346]	911.642	0.106799	0.235618	0.442019	0.658475	1	911.642	0.214039	0.235599	0.890292	0.373309	1	911.642	0.0208519	0.235624	0.101164	0.919421	1	911.642	0.225557	0.234552	0.946635	0.343825	1
ENSMUSG00000086277	4930558K02Rik	RIKEN cDNA 4930558K02 gene [Source:MGI Symbol;Acc:MGI:1922618]	8.97674	0.0715571	0.103913	1.096	0.273078	1	8.97674	0.0234113	0.104382	0.643546	0.51987	1	8.97674	-0.181478	0.103924	-1.4972	0.134342	0.945609	8.97674	-0.164795	0.0945924	-1.13876	0.254805	1
ENSMUSG00000026698	Pigc	phosphatidylinositol glycan anchor biosynthesis, class C [Source:MGI Symbol;Acc:MGI:1914542]	419.312	0.17262	0.235488	0.824534	0.409636	1	419.312	0.178773	0.235523	0.832702	0.405013	1	419.312	0.200236	0.235505	0.861523	0.38895	0.987751	419.312	0.0356256	0.230045	0.240377	0.810038	1
ENSMUSG00000040265	Dnm3	dynamin 3 [Source:MGI Symbol;Acc:MGI:1341299]	1614.23	-0.0329035	0.232551	-0.152889	0.878486	1	1614.23	-0.135471	0.232513	-0.632166	0.527279	1	1614.23	0.087523	0.232558	0.375254	0.707471	1	1614.23	-0.00751778	0.23438	-0.0695691	0.944537	1
ENSMUSG00000102994	Gm37767	predicted gene, 37767 [Source:MGI Symbol;Acc:MGI:5610995]	8.29074	-0.027493	0.0762185	-0.961924	0.336088	1	8.29074	-0.0242887	0.0764283	-0.761159	0.446562	1	8.29074	0.136366	0.0762053	2.4913	0.0127278	0.527806	8.29074	0	0.0691999	0	1	1
ENSMUSG00000078190	Dnm3os	dynamin 3, opposite strand [Source:MGI Symbol;Acc:MGI:3052332]	67.3657	-0.00203845	0.107781	-0.198449	0.842694	1	67.3657	-0.0279438	0.107848	-0.575764	0.564774	1	67.3657	0.0150251	0.107779	0.0941619	0.924981	1	67.3657	-0.0347393	0.0980822	-0.278072	0.780957	1
ENSMUSG00000026694	Eef1aknmt	EEF1A lysine and N-terminal methyltransferase [Source:MGI Symbol;Acc:MGI:1918699]	279.862	0.244846	0.23633	0.990363	0.321996	1	279.862	0.122273	0.236327	0.506424	0.612559	1	279.862	0.240095	0.236331	0.953027	0.340576	0.980947	279.862	0.256749	0.233137	1.09709	0.272601	1
ENSMUSG00000026696	Vamp4	vesicle-associated membrane protein 4 [Source:MGI Symbol;Acc:MGI:1858730]	7851.3	0.0299352	0.193218	0.154675	0.877077	1	7851.3	-0.22552	0.19319	-1.16839	0.242649	1	7851.3	0.263922	0.193244	1.36775	0.171389	0.953691	7851.3	0.170818	0.205665	0.770628	0.440928	1
ENSMUSG00000026697	Myoc	myocilin [Source:MGI Symbol;Acc:MGI:1202864]	37.2917	-0.0529499	0.11664	-0.487694	0.625767	1	37.2917	0.0273209	0.116832	0.1747	0.861315	1	37.2917	-0.103966	0.116623	-3.08673	0.00202373	0.209923	37.2917	-0.0174238	0.106254	-0.309983	0.756574	1
ENSMUSG00000040225	Prrc2c	proline-rich coiled-coil 2C [Source:MGI Symbol;Acc:MGI:1913754]	3660.77	-0.0256449	0.229767	-0.113919	0.909302	1	3660.77	0.00958542	0.229743	0.0347641	0.972268	1	3660.77	0.053834	0.229777	0.224204	0.822598	1	3660.77	0.0155423	0.233232	-0.0259404	0.979305	1
ENSMUSG00000040181	Fmo1	flavin containing monooxygenase 1 [Source:MGI Symbol;Acc:MGI:1310002]	108.488	0.00829787	0.163502	-0.0868256	0.93081	1	108.488	0.05377	0.163676	0.455602	0.648676	1	108.488	-0.0836422	0.163526	-0.724187	0.468951	1	108.488	-0.181285	0.150276	-1.21728	0.223497	1
ENSMUSG00000026586	Prrx1	paired related homeobox 1 [Source:MGI Symbol;Acc:MGI:97712]	103.032	-0.0544652	0.19617	-0.203935	0.838404	1	103.032	-0.0656433	0.196404	-0.382543	0.702058	1	103.032	0.2626	0.19613	1.29729	0.19453	0.964035	103.032	0.189198	0.182745	0.921815	0.356625	1
ENSMUSG00000040124	Gorab	golgin, RAB6-interacting [Source:MGI Symbol;Acc:MGI:2138271]	1254.46	-0.266669	0.229079	-1.19672	0.231418	1	1254.46	-0.237943	0.228996	-1.08345	0.278609	1	1254.46	0.304438	0.229067	1.33268	0.182637	0.957279	1254.46	-0.0168213	0.232894	-0.0803496	0.935959	1
ENSMUSG00000040113	Mettl11b	methyltransferase like 11B [Source:MGI Symbol;Acc:MGI:2685053]	19.3934	0.0176754	0.0779213	0.327116	0.74358	1	19.3934	-0.0102937	0.078035	-0.0727766	0.941984	1	19.3934	0.0560776	0.0779064	1.5478	0.12167	0.94133	19.3934	0.0827541	0.0707623	1.15539	0.247931	1
ENSMUSG00000026585	Kifap3	kinesin-associated protein 3 [Source:MGI Symbol;Acc:MGI:107566]	6217.14	-0.237785	0.180249	-1.319	0.187167	1	6217.14	-0.224224	0.180167	-1.24567	0.212887	1	6217.14	0.114974	0.180296	0.640991	0.521529	1	6217.14	-0.0485796	0.193952	-0.325583	0.74474	1
ENSMUSG00000026584	Scyl3	SCY1-like 3 (S. cerevisiae) [Source:MGI Symbol;Acc:MGI:1921385]	1012.64	0.1484	0.216231	0.670605	0.502472	1	1012.64	0.334464	0.215962	1.53948	0.123687	1	1012.64	0.398892	0.216113	1.87124	0.0613124	0.865208	1012.64	0.0891599	0.224497	0.432422	0.665435	1
ENSMUSG00000041406	BC055324	cDNA sequence BC055324 [Source:MGI Symbol;Acc:MGI:3590554]	31.6155	-0.0217548	0.113359	-0.390504	0.696164	1	31.6155	0.0723409	0.11356	0.90504	0.365444	1	31.6155	-0.0659119	0.113382	-0.246434	0.805346	1	31.6155	-0.101133	0.103247	-0.962077	0.336011	1
ENSMUSG00000041396	Mettl18	methyltransferase like 18 [Source:MGI Symbol;Acc:MGI:1917212]	104.793	0.0164221	0.16669	-0.420218	0.674326	1	104.793	0.160063	0.166944	1.00879	0.313076	1	104.793	0.302719	0.166739	1.95932	0.0500752	0.82878	104.793	0.148809	0.153347	1.37055	0.170515	1
ENSMUSG00000026582	Sele	selectin, endothelial cell [Source:MGI Symbol;Acc:MGI:98278]	16.9902	0.0194845	0.0716746	1.19512	0.23204	1	16.9902	0.0259889	0.0717611	1.60599	0.108275	1	16.9902	-0.144832	0.0716757	-2.31235	0.0207586	0.63503	16.9902	-0.131761	0.0651027	-1.57868	0.11441	1
ENSMUSG00000026580	Selp	selectin, platelet [Source:MGI Symbol;Acc:MGI:98280]	47.3913	-0.00841253	0.0892856	-0.763293	0.445289	1	47.3913	0.0802994	0.0893523	-0.410382	0.681525	1	47.3913	-0.0656769	0.0892822	-2.13573	0.0327015	0.733592	47.3913	-0.0716924	0.0811369	-2.79005	0.00527005	0.381565
ENSMUSG00000026579	F5	coagulation factor V [Source:MGI Symbol;Acc:MGI:88382]	16.4149	-0.0700075	0.0872223	0.29059	0.771365	1	16.4149	0.0327275	0.0874374	0.189642	0.849589	1	16.4149	-0.00871892	0.0871835	-0.262075	0.793264	1	16.4149	0.0515111	0.0792297	0.780507	0.435092	1
ENSMUSG00000040918	Slc19a2	solute carrier family 19 (thiamine transporter), member 2 [Source:MGI Symbol;Acc:MGI:1928761]	652.747	0.0168912	0.227774	0.0266461	0.978742	1	652.747	-0.277215	0.227711	-1.24794	0.212053	1	652.747	-0.238793	0.227918	-1.06932	0.284924	0.977156	652.747	-0.26016	0.232253	-1.21411	0.224705	1
ENSMUSG00000026578	Ccdc181	coiled-coil domain containing 181 [Source:MGI Symbol;Acc:MGI:1922145]	1009.11	-0.184262	0.211647	-0.868737	0.384991	1	1009.11	-0.204719	0.211377	-0.968199	0.332945	1	1009.11	-0.0296267	0.211611	-0.137009	0.891024	1	1009.11	-0.0243753	0.221007	-0.0304547	0.975704	1
ENSMUSG00000026577	Blzf1	basic leucine zipper nuclear factor 1 [Source:MGI Symbol;Acc:MGI:1201607]	1240.42	0.106296	0.22546	0.474593	0.635077	1	1240.42	0.215749	0.225332	1.01672	0.309288	1	1240.42	0.386637	0.225443	1.77741	0.0755	0.884352	1240.42	0.489016	0.230833	2.21567	0.0267143	0.851386
ENSMUSG00000026575	Nme7	NME/NM23 family member 7 [Source:MGI Symbol;Acc:MGI:2449121]	372.822	-0.466833	0.235099	-1.94611	0.0516414	1	372.822	-0.420454	0.235008	-1.77882	0.0752696	1	372.822	-0.334273	0.235142	-1.45258	0.146341	0.952009	372.822	-0.157991	0.23471	-0.64355	0.519867	1
ENSMUSG00000026576	Atp1b1	ATPase, Na+/K+ transporting, beta 1 polypeptide [Source:MGI Symbol;Acc:MGI:88108]	33377	0.0171497	0.156342	0.109832	0.912543	1	33377	0.0628594	0.15632	0.40101	0.688413	1	33377	0.266205	0.15636	1.70898	0.0874541	0.902828	33377	0.237024	0.170935	1.33205	0.182843	1
ENSMUSG00000104011	Gm32391	predicted gene, 32391 [Source:MGI Symbol;Acc:MGI:5591550]	105.421	0.157846	0.187559	0.681252	0.495712	1	105.421	0.205682	0.187844	1.25138	0.210796	1	105.421	0.120258	0.187481	1.04442	0.296293	0.977156	105.421	0.141955	0.173838	1.15372	0.248616	1
ENSMUSG00000102389	D630023O14Rik	RIKEN cDNA D630023O14 gene [Source:MGI Symbol;Acc:MGI:2444249]	6.81264	0.0369587	0.061245	0.844008	0.398665	1	6.81264	-0.00161581	0.0613843	-0.261794	0.79348	1	6.81264	-0.029831	0.0612217	-1.32539	0.185042	0.957279	6.81264	0.0468451	0.0556092	-0.00939872	0.992501	1
ENSMUSG00000104117	Gm20743	predicted gene, 20743 [Source:MGI Symbol;Acc:MGI:5434099]	24.4143	-0.0241049	0.102118	-0.0425574	0.966054	1	24.4143	0.0620435	0.102398	0.383316	0.701486	1	24.4143	0.0827295	0.102129	0.529128	0.596717	1	24.4143	0.00978829	0.0928692	0.135284	0.892387	1
ENSMUSG00000102408	4930568G15Rik	RIKEN cDNA 4930568G15 gene [Source:MGI Symbol;Acc:MGI:1923107]	9.29102	0.0161651	0.0531016	1.16953	0.24219	1	9.29102	0	0.0531623	0	1	1	9.29102	-0.0238757	0.0530926	-1.25341	0.210058	0.964035	9.29102	0.0483184	0.0482032	0.756196	0.449532	1
ENSMUSG00000040848	Sft2d2	SFT2 domain containing 2 [Source:MGI Symbol;Acc:MGI:1917362]	268.898	0.20579	0.233645	0.919293	0.357942	1	268.898	-0.0350093	0.233707	-0.152364	0.8789	1	268.898	-0.184205	0.233611	-0.856126	0.391928	0.987751	268.898	-0.0163432	0.22653	-0.00052833	0.999578	1
ENSMUSG00000040843	Tiprl	TIP41, TOR signalling pathway regulator-like (S. cerevisiae) [Source:MGI Symbol;Acc:MGI:1915087]	5411.25	-0.100991	0.189195	-0.53098	0.595433	1	5411.25	-0.149095	0.189132	-0.788372	0.430479	1	5411.25	0.12102	0.189213	0.641648	0.521102	1	5411.25	0.085281	0.202072	0.395769	0.692275	1
ENSMUSG00000102302	Gm38190	predicted gene, 38190 [Source:MGI Symbol;Acc:MGI:5611418]	53.4074	0.228162	0.155618	1.05666	0.290667	1	53.4074	-0.123671	0.155723	-2.41117	0.0159015	0.719608	53.4074	-0.106877	0.155495	-0.82293	0.410548	0.990411	53.4074	0.0442033	0.142773	0.222715	0.823757	1
ENSMUSG00000040836	Gpr161	G protein-coupled receptor 161 [Source:MGI Symbol;Acc:MGI:2685054]	1411.38	0.127024	0.212067	0.59687	0.550594	1	1411.38	0.16071	0.211944	0.74276	0.457627	1	1411.38	0.192527	0.212136	0.919748	0.357705	0.982944	1411.38	0.11352	0.221386	0.403904	0.686283	1
ENSMUSG00000026571	Dcaf6	DDB1 and CUL4 associated factor 6 [Source:MGI Symbol;Acc:MGI:1921356]	1434.89	-0.0417008	0.187284	-0.21956	0.826214	1	1434.89	-0.113071	0.187053	-0.599644	0.548744	1	1434.89	-0.192983	0.187343	-1.02833	0.303796	0.977156	1434.89	-0.177574	0.200312	-0.878639	0.379597	1
ENSMUSG00000102401	Gm37864	predicted gene, 37864 [Source:MGI Symbol;Acc:MGI:5611092]	18.0169	-0.0172817	0.0910905	-1.1911	0.233614	1	18.0169	0.0347033	0.0912697	0.439382	0.660385	1	18.0169	-0.00261649	0.0911047	0.0730609	0.941758	1	18.0169	-0.0150597	0.0828212	0.208729	0.83466	1
ENSMUSG00000026568	Mpc2	mitochondrial pyruvate carrier 2 [Source:MGI Symbol;Acc:MGI:1917706]	10477.6	-0.0373725	0.165352	-0.218528	0.827018	1	10477.6	0.13679	0.165291	0.831477	0.405704	1	10477.6	-0.00157941	0.165332	-0.00941773	0.992486	1	10477.6	-0.208098	0.179737	-1.16965	0.242141	1
ENSMUSG00000103763	Gm37860	predicted gene, 37860 [Source:MGI Symbol;Acc:MGI:5611088]	9.45135	-0.0076631	0.0712951	0.137463	0.890665	1	9.45135	0.0183641	0.0714419	-0.0998854	0.920435	1	9.45135	-0.0175554	0.071269	0.630268	0.528519	1	9.45135	0.0154955	0.0647448	0.213117	0.831236	1
ENSMUSG00000026567	Adcy10	adenylate cyclase 10 [Source:MGI Symbol;Acc:MGI:2660854]	61.3171	-0.13329	0.126244	-1.30395	0.19225	1	61.3171	-0.115585	0.126388	-0.503862	0.614358	1	61.3171	0.0883916	0.126236	1.48823	0.136691	0.948041	61.3171	0.0918949	0.115126	1.43228	0.152064	1
ENSMUSG00000026566	Mpzl1	myelin protein zero-like 1 [Source:MGI Symbol;Acc:MGI:1915731]	1505.64	-0.0313375	0.19543	-0.180516	0.856747	1	1505.64	0.166421	0.195115	0.849634	0.395528	1	1505.64	-0.259377	0.195421	-1.32951	0.18368	0.957279	1505.64	0.137182	0.207465	0.758213	0.448324	1
ENSMUSG00000040723	Rcsd1	RCSD domain containing 1 [Source:MGI Symbol;Acc:MGI:2676394]	78.0269	0.0804133	0.15771	0.670688	0.502419	1	78.0269	0.0320407	0.157925	0.502733	0.615152	1	78.0269	0.0361614	0.157713	0.797411	0.425212	0.991895	78.0269	0.0428811	0.144728	0.719129	0.472061	1
ENSMUSG00000040713	Creg1	cellular repressor of E1A-stimulated genes 1 [Source:MGI Symbol;Acc:MGI:1344382]	620.685	-0.0765994	0.222279	-0.345371	0.729815	1	620.685	0.137981	0.222044	0.612366	0.540295	1	620.685	0.136125	0.222384	0.609272	0.542344	1	620.685	0.200654	0.228849	0.815829	0.414598	1
ENSMUSG00000089829	Gm16565	predicted gene 16565 [Source:MGI Symbol;Acc:MGI:4414985]	5.64046	-0.0196322	0.0478342	-4.21199	2.53134e-05	0.00748167	5.64046	0.00290203	0.047916	0.134943	0.892657	1	5.64046	0.0291177	0.0478262	0.586605	0.557469	1	5.64046	0.00552513	0.0434122	1.84241	0.0654153	1
ENSMUSG00000005763	Cd247	CD247 antigen [Source:MGI Symbol;Acc:MGI:88334]	7.96541	-0.0236972	0.0735419	-0.917837	0.358704	1	7.96541	-0.00902108	0.073738	-0.0313778	0.974968	1	7.96541	0.0572412	0.0735404	1.22176	0.221797	0.965462	7.96541	-0.00406631	0.0667962	0.448569	0.653742	1
ENSMUSG00000026565	Pou2f1	POU domain, class 2, transcription factor 1 [Source:MGI Symbol;Acc:MGI:101898]	455.019	0.243849	0.234809	1.05983	0.28922	1	455.019	-0.106479	0.234833	-0.481886	0.629887	1	455.019	0.0156011	0.234795	0.0744925	0.940619	1	455.019	-0.00292642	0.228589	0.00234806	0.998127	1
ENSMUSG00000099008	Gm17976	predicted gene, 17976 [Source:MGI Symbol;Acc:MGI:5010161]	5.38664	0	0.0452853	0	1	1	5.38664	0.00484961	0.0453524	0.332723	0.739344	1	5.38664	0.0268044	0.0452815	-0.0902951	0.928053	1	5.38664	-0.0179387	0.041103	-1.12337	0.26128	1
ENSMUSG00000040629	Mael	maelstrom spermatogenic transposon silencer [Source:MGI Symbol;Acc:MGI:2138453]	4.94188	-0.0643875	0.0452669	-1.35895	0.174161	1	4.94188	-0.0644759	0.0453397	-1.51301	0.130277	1	4.94188	-0.0120358	0.0452511	-0.796598	0.425685	0.991895	4.94188	-0.00755199	0.0410792	-0.772865	0.439602	1
ENSMUSG00000040612	Ildr2	immunoglobulin-like domain containing receptor 2 [Source:MGI Symbol;Acc:MGI:1196370]	2264.34	0.223123	0.178818	1.2451	0.213095	1	2264.34	0.248668	0.178642	1.39119	0.164168	1	2264.34	-0.0162164	0.178928	-0.0904978	0.927892	1	2264.34	0.306702	0.192513	1.57965	0.114187	1
ENSMUSG00000103400	Gm15853	predicted gene 15853 [Source:MGI Symbol;Acc:MGI:3801970]	28.8162	0.0974418	0.114456	0.896529	0.36997	1	28.8162	0.0211328	0.11462	0.205315	0.837326	1	28.8162	-0.138928	0.114427	-1.21569	0.224101	0.965462	28.8162	-0.112324	0.104249	-0.856587	0.391673	1
ENSMUSG00000026563	Tada1	transcriptional adaptor 1 [Source:MGI Symbol;Acc:MGI:1196415]	890.641	-0.195914	0.227155	-1.1696	0.242162	1	890.641	-0.021838	0.227219	-0.203761	0.83854	1	890.641	0.0452017	0.22715	0.378602	0.704983	1	890.641	0.0228011	0.21728	0.300027	0.764157	1
ENSMUSG00000040596	Pogk	pogo transposable element with KRAB domain [Source:MGI Symbol;Acc:MGI:1918842]	1025.43	-0.222545	0.230878	-0.988617	0.32285	1	1025.43	-0.0391623	0.230792	-0.170354	0.864732	1	1025.43	0.362279	0.230871	1.6045	0.108603	0.930829	1025.43	0.229156	0.233751	0.992899	0.320759	1
ENSMUSG00000084093	Gm16418	predicted pseudogene 16418 [Source:MGI Symbol;Acc:MGI:3644548]	28.2119	0.0294256	0.197246	0.0949901	0.924323	1	28.2119	-0.0984235	0.197887	-0.651747	0.514565	1	28.2119	-0.0335516	0.196836	-0.210999	0.832888	1	28.2119	-5.51928e-05	0.183914	-0.110076	0.912349	1
ENSMUSG00000102548	Gm16701	predicted gene, 16701 [Source:MGI Symbol;Acc:MGI:4439625]	51.9818	-0.287686	0.178254	-2.00229	0.0452537	1	51.9818	-0.0355129	0.178765	-0.116838	0.906988	1	51.9818	0.207455	0.178253	1.1249	0.260632	0.971268	51.9818	0.122477	0.164757	0.598565	0.549463	1
ENSMUSG00000097823	Gm16701	predicted gene, 16701 [Source:MGI Symbol;Acc:MGI:4439625]	278.729	0.095849	0.232429	0.454972	0.64913	1	278.729	0.0809455	0.232508	0.359512	0.719212	1	278.729	0.25017	0.232396	1.18071	0.237719	0.968908	278.729	0.488575	0.224695	2.11296	0.0346043	0.919032
ENSMUSG00000060568	Fam78b	family with sequence similarity 78, member B [Source:MGI Symbol;Acc:MGI:2443050]	713.686	-0.127214	0.231788	-0.551825	0.581069	1	713.686	0.0467359	0.231695	0.213278	0.83111	1	713.686	-0.0570568	0.231792	-0.257245	0.79699	1	713.686	0.18067	0.234114	0.802879	0.422045	1
ENSMUSG00000026558	Uck2	uridine-cytidine kinase 2 [Source:MGI Symbol;Acc:MGI:1931744]	1194.39	-0.0878695	0.200275	-0.440069	0.659887	1	1194.39	0.0282769	0.199985	0.140577	0.888204	1	1194.39	-0.0417755	0.200232	-0.20749	0.835627	1	1194.39	-0.235615	0.211747	-1.10381	0.269674	1
ENSMUSG00000052428	Tmco1	transmembrane and coiled-coil domains 1 [Source:MGI Symbol;Acc:MGI:1921173]	1369.83	-0.090615	0.185892	-0.490016	0.624122	1	1369.83	0.189285	0.185514	1.02243	0.306576	1	1369.83	-0.0341703	0.185829	-0.184705	0.85346	1	1369.83	0.14476	0.198874	0.750143	0.453169	1
ENSMUSG00000026687	Aldh9a1	aldehyde dehydrogenase 9, subfamily A1 [Source:MGI Symbol;Acc:MGI:1861622]	462.864	0.0517983	0.235971	0.322778	0.746863	1	462.864	-0.21446	0.235992	-0.926274	0.354304	1	462.864	-0.0735571	0.235956	-0.295932	0.767282	1	462.864	0.171314	0.231228	0.782165	0.434117	1
ENSMUSG00000026688	Mgst3	microsomal glutathione S-transferase 3 [Source:MGI Symbol;Acc:MGI:1913697]	5528.02	-0.0550667	0.196584	-0.283312	0.776938	1	5528.02	0.0667072	0.196514	0.33738	0.73583	1	5528.02	-0.0339724	0.196592	-0.165333	0.868682	1	5528.02	-0.0469985	0.208596	-0.19751	0.843429	1
ENSMUSG00000015843	Rxrg	retinoid X receptor gamma [Source:MGI Symbol;Acc:MGI:98216]	82.5369	0.137307	0.128106	1.40564	0.159831	1	82.5369	0.0751232	0.128198	1.15245	0.249136	1	82.5369	-0.0733967	0.128071	-0.707597	0.479196	1	82.5369	-0.0495768	0.116826	-0.540349	0.588956	1
ENSMUSG00000026686	Lmx1a	LIM homeobox transcription factor 1 alpha [Source:MGI Symbol;Acc:MGI:1888519]	5.56142	-0.00405361	0.0452996	-0.183491	0.854413	1	5.56142	0.039718	0.0453668	0.982717	0.325747	1	5.56142	-0.0131189	0.0452921	-0.24405	0.807192	1	5.56142	-0.0163902	0.0411153	-0.826922	0.408281	1
ENSMUSG00000052534	Pbx1	pre B cell leukemia homeobox 1 [Source:MGI Symbol;Acc:MGI:97495]	5111.45	0.131481	0.158981	0.811893	0.416853	1	5111.45	-0.220911	0.158941	-1.40843	0.159002	1	5111.45	0.187648	0.159042	1.18552	0.235812	0.968908	5111.45	0.0670165	0.173506	0.327999	0.742912	1
ENSMUSG00000103780	Gm37524	predicted gene, 37524 [Source:MGI Symbol;Acc:MGI:5610752]	58.0697	-0.0594873	0.127136	-0.125251	0.900325	1	58.0697	-0.160228	0.127249	-1.57633	0.114951	1	58.0697	0.108609	0.127099	0.792677	0.427966	0.994199	58.0697	-0.00531496	0.115941	-0.273544	0.784435	1
ENSMUSG00000102594	Gm38381	predicted gene, 38381 [Source:MGI Symbol;Acc:MGI:5611609]	7.57444	-0.0863293	0.0743242	-1.17365	0.240536	1	7.57444	-0.080698	0.0745389	-0.99892	0.317833	1	7.57444	0.0331751	0.0742757	1.47224	0.140956	0.950409	7.57444	0.0752521	0.0674792	1.83256	0.0668685	1
ENSMUSG00000026683	Nuf2	NUF2, NDC80 kinetochore complex component [Source:MGI Symbol;Acc:MGI:1914227]	69.8543	-0.107108	0.160929	-0.0391895	0.968739	1	69.8543	-0.0954528	0.161138	-0.0690985	0.944911	1	69.8543	0.0430259	0.160762	0.318003	0.750482	1	69.8543	-0.0182318	0.147698	-1.28997	0.197059	1
ENSMUSG00000026678	Rgs5	regulator of G-protein signaling 5 [Source:MGI Symbol;Acc:MGI:1098434]	1000.56	0.103638	0.233017	0.364697	0.715338	1	1000.56	-0.125145	0.233038	-0.590423	0.554907	1	1000.56	-0.128562	0.233003	-0.561658	0.574349	1	1000.56	-0.0237743	0.225496	-0.116136	0.907545	1
ENSMUSG00000038530	Rgs4	regulator of G-protein signaling 4 [Source:MGI Symbol;Acc:MGI:108409]	14909.8	0.0196708	0.180089	0.110831	0.91175	1	14909.8	-0.0359665	0.180059	-0.201635	0.840202	1	14909.8	0.345971	0.180117	1.9324	0.0533103	0.837602	14909.8	0.258566	0.193782	1.26103	0.207297	1
ENSMUSG00000070532	Ccdc190	coiled-coil domain containing 190 [Source:MGI Symbol;Acc:MGI:1925715]	9.00621	0.00663922	0.105036	0.157001	0.875244	1	9.00621	0.0228712	0.105557	0.340619	0.73339	1	9.00621	0.120211	0.105029	0.921914	0.356574	0.982944	9.00621	0.0546686	0.0955812	0.455191	0.648972	1
ENSMUSG00000089990	Gm15852	predicted gene 15852 [Source:MGI Symbol;Acc:MGI:3801733]	8.25	0.00383186	0.0887963	-0.835746	0.403298	1	8.25	-0.0188765	0.0891535	-1.09085	0.27534	1	8.25	0.0667548	0.0887608	0.966231	0.333929	0.980477	8.25	0.010213	0.0806476	0.936159	0.349191	1
ENSMUSG00000026675	Hsd17b7	hydroxysteroid (17-beta) dehydrogenase 7 [Source:MGI Symbol;Acc:MGI:1330808]	878.365	0.124325	0.208057	0.59566	0.551402	1	878.365	0.0858581	0.20781	0.410081	0.681747	1	878.365	-0.0508319	0.208185	-0.250245	0.802398	1	878.365	0.165128	0.218213	0.77038	0.441075	1
ENSMUSG00000097503	3110045C21Rik	RIKEN cDNA 3110045C21 gene [Source:MGI Symbol;Acc:MGI:1914553]	82.0266	-0.0445394	0.163818	-0.454051	0.649792	1	82.0266	0.0956881	0.164042	0.721895	0.470359	1	82.0266	-0.206013	0.163813	-1.51133	0.130706	0.944767	82.0266	0.0206114	0.150661	0.364085	0.715795	1
ENSMUSG00000026674	Ddr2	discoidin domain receptor family, member 2 [Source:MGI Symbol;Acc:MGI:1345277]	106.812	0.038332	0.220735	0.163317	0.870269	1	106.812	-0.0753522	0.221082	-0.288572	0.772909	1	106.812	-0.276354	0.220725	-1.43099	0.152432	0.952009	106.812	-0.0951022	0.20952	-0.161724	0.871523	1
ENSMUSG00000026670	Uap1	UDP-N-acetylglucosamine pyrophosphorylase 1 [Source:MGI Symbol;Acc:MGI:1334459]	3259.35	0.184382	0.208827	0.883815	0.376796	1	3259.35	-0.0306034	0.20877	-0.135177	0.892472	1	3259.35	0.0688297	0.208862	0.330963	0.740672	1	3259.35	0.252928	0.218822	1.17314	0.240741	1
ENSMUSG00000104266	Gm37748	predicted gene, 37748 [Source:MGI Symbol;Acc:MGI:5610976]	7.90647	0.00729736	0.046939	0.458177	0.646825	1	7.90647	-0.00859523	0.046988	-0.906532	0.364654	1	7.90647	-0.00826622	0.0469301	-0.893249	0.371724	0.985306	7.90647	0.0462258	0.042603	0.666485	0.505101	1
ENSMUSG00000026667	Uhmk1	U2AF homology motif (UHM) kinase 1 [Source:MGI Symbol;Acc:MGI:1341908]	5343.19	-0.0136075	0.189925	-0.07607	0.939363	1	5343.19	-0.258743	0.189881	-1.37912	0.167857	1	5343.19	0.120413	0.18992	0.636839	0.52423	1	5343.19	0.144224	0.202694	0.721506	0.470598	1
ENSMUSG00000044306	4930500M09Rik	RIKEN cDNA 4930500M09 gene [Source:MGI Symbol;Acc:MGI:3630173]	6.9323	-0.0522872	0.0867901	-1.7453	0.0809333	1	6.9323	-0.0262201	0.0871661	-0.376261	0.706723	1	6.9323	0.111136	0.0868017	0.753948	0.450881	0.997723	6.9323	-0.00827636	0.0788743	-0.185508	0.852831	1
ENSMUSG00000096964	Gm6345	predicted gene 6345 [Source:MGI Symbol;Acc:MGI:3647370]	31.9564	0.0402784	0.172921	0.32284	0.746816	1	31.9564	0.324037	0.173649	1.62851	0.103418	1	31.9564	-0.0466031	0.172945	-0.124795	0.900686	1	31.9564	-0.0653115	0.159607	-0.500386	0.616803	1
ENSMUSG00000102752	Gm7694	predicted gene 7694 [Source:MGI Symbol;Acc:MGI:3649135]	73.5272	-0.0110629	0.15442	0.142021	0.887063	1	73.5272	0.0803622	0.154646	0.533025	0.594016	1	73.5272	0.0358734	0.154408	0.330233	0.741224	1	73.5272	0.12073	0.141677	0.711809	0.476583	1
ENSMUSG00000038473	Nos1ap	nitric oxide synthase 1 (neuronal) adaptor protein [Source:MGI Symbol;Acc:MGI:1917979]	3488.42	0.236885	0.158092	1.4988	0.133925	1	3488.42	0.176358	0.157946	1.12182	0.261939	1	3488.42	-0.180777	0.158146	-1.14273	0.253152	0.970807	3488.42	-0.164021	0.172629	-0.952699	0.340743	1
ENSMUSG00000042800	Spata46	spermatogenesis associated 46 [Source:MGI Symbol;Acc:MGI:1924175]	21.8665	0.0752944	0.104436	0.536319	0.591738	1	21.8665	0.0553144	0.104717	0.111438	0.911269	1	21.8665	0.00657744	0.104353	-0.2009	0.840777	1	21.8665	0.0743109	0.094978	2.53275	0.0113172	0.610187
ENSMUSG00000038463	Olfml2b	olfactomedin-like 2B [Source:MGI Symbol;Acc:MGI:2443310]	307.257	0.349256	0.234986	1.4471	0.14787	1	307.257	0.124676	0.234917	0.536556	0.591574	1	307.257	-0.421301	0.235035	-1.81377	0.0697127	0.876684	307.257	-0.427373	0.234701	-1.84353	0.0652519	1
ENSMUSG00000026663	Atf6	activating transcription factor 6 [Source:MGI Symbol;Acc:MGI:1926157]	1753.32	0.148077	0.212247	0.705941	0.480225	1	1753.32	0.0857732	0.212143	0.413304	0.679384	1	1753.32	-0.3047	0.212316	-1.45009	0.147034	0.952009	1753.32	0.0824379	0.221495	0.408978	0.682556	1
ENSMUSG00000053925	Gm9929	predicted gene 9929 [Source:MGI Symbol;Acc:MGI:3708526]	15.2229	0.0122764	0.114522	0.066816	0.946728	1	15.2229	-0.018353	0.114906	-0.872407	0.382986	1	15.2229	-0.170389	0.114468	-1.85225	0.06399	0.86852	15.2229	-0.105104	0.104413	-0.965275	0.334407	1
ENSMUSG00000026659	Dusp12	dual specificity phosphatase 12 [Source:MGI Symbol;Acc:MGI:1890614]	839.432	0.21716	0.227308	0.952086	0.341053	1	839.432	-0.19403	0.227271	-0.867028	0.385927	1	839.432	-0.0198677	0.227345	-0.0570479	0.954507	1	839.432	-0.0625168	0.231941	-0.289719	0.772031	1
ENSMUSG00000096968	Gm26620	predicted gene, 26620 [Source:MGI Symbol;Acc:MGI:5477114]	20.4022	0.0208478	0.131072	0.15291	0.87847	1	20.4022	0.00772883	0.131434	0.0510632	0.959275	1	20.4022	-0.0117389	0.130915	0.137207	0.890867	1	20.4022	-0.0685652	0.119551	-1.76942	0.0768239	1
ENSMUSG00000070524	Fcrlb	Fc receptor-like B [Source:MGI Symbol;Acc:MGI:3576487]	23.7044	-0.119881	0.137402	-0.956737	0.3387	1	23.7044	-0.0476533	0.137828	-0.139292	0.88922	1	23.7044	-0.000785673	0.137368	0.112926	0.910089	1	23.7044	-0.00271226	0.125585	0.235037	0.81418	1
ENSMUSG00000089838	Gm2962	predicted pseudogene 2962 [Source:MGI Symbol;Acc:MGI:3781140]	16.9521	-0.0355381	0.180088	-0.145428	0.884373	1	16.9521	-0.083269	0.181149	-0.507212	0.612006	1	16.9521	0.108537	0.179937	0.610121	0.541782	1	16.9521	0.00226334	0.166554	-0.103202	0.917803	1
ENSMUSG00000026656	Fcgr2b	Fc receptor, IgG, low affinity IIb [Source:MGI Symbol;Acc:MGI:95499]	39.7263	0.119735	0.127311	0.695756	0.486582	1	39.7263	-0.133057	0.127436	-2.29284	0.0218571	0.789931	39.7263	0.0357498	0.12719	0.660119	0.509177	1	39.7263	0.0911882	0.116084	1.19121	0.233572	1
ENSMUSG00000059498	Fcgr3	Fc receptor, IgG, low affinity III [Source:MGI Symbol;Acc:MGI:95500]	264.671	0.261657	0.23633	1.15141	0.249562	1	264.671	0.161838	0.236326	0.713565	0.475496	1	264.671	-0.148643	0.23633	-0.559432	0.575867	1	264.671	-0.229934	0.233178	-0.973072	0.330518	1
ENSMUSG00000026649	Cfap126	cilia and flagella associated protein 126 [Source:MGI Symbol;Acc:MGI:1922722]	32.9997	-0.160606	0.155092	-1.33267	0.182642	1	32.9997	0.0272759	0.155615	0.512063	0.608607	1	32.9997	0.0307025	0.155082	0.332144	0.739781	1	32.9997	-0.0929432	0.142295	-1.4137	0.157449	1
ENSMUSG00000058076	Sdhc	succinate dehydrogenase complex, subunit C, integral membrane protein [Source:MGI Symbol;Acc:MGI:1913302]	4980.01	-0.0566989	0.18938	-0.295058	0.767949	1	4980.01	0.00178827	0.189304	0.00634876	0.994934	1	4980.01	0.00770157	0.189375	0.0411212	0.967199	1	4980.01	-0.263058	0.202245	-1.33131	0.183087	1
ENSMUSG00000038370	Pcp4l1	Purkinje cell protein 4-like 1 [Source:MGI Symbol;Acc:MGI:1913675]	1859.35	0.0881022	0.220964	0.398217	0.69047	1	1859.35	0.125114	0.220893	0.567445	0.570412	1	1859.35	0.0211274	0.22099	0.0948209	0.924457	1	1859.35	-0.0369572	0.227922	-0.214961	0.829798	1
ENSMUSG00000005677	Nr1i3	nuclear receptor subfamily 1, group I, member 3 [Source:MGI Symbol;Acc:MGI:1346307]	5.31154	0.0151399	0.0733526	0.20149	0.840316	1	5.31154	-0.0143415	0.0736273	0.172784	0.862821	1	5.31154	0.0516848	0.0733058	1.62631	0.103884	0.927855	5.31154	0.063669	0.0665983	1.83358	0.0667157	1
ENSMUSG00000005674	Tomm40l	translocase of outer mitochondrial membrane 40-like [Source:MGI Symbol;Acc:MGI:3589112]	715.618	0.0786724	0.229136	0.320108	0.748886	1	715.618	0.123357	0.229013	0.521796	0.601812	1	715.618	-0.342575	0.22918	-1.51392	0.130046	0.944767	715.618	-0.127224	0.232917	-0.487322	0.62603	1
ENSMUSG00000005681	Apoa2	apolipoprotein A-II [Source:MGI Symbol;Acc:MGI:88050]	8.68255	-0.0329019	0.0887942	-0.556796	0.577667	1	8.68255	-0.0125192	0.0891276	-0.186316	0.852197	1	8.68255	-0.0332489	0.0887962	-1.11622	0.264329	0.971268	8.68255	-0.0151282	0.0807324	0.0813303	0.935179	1
ENSMUSG00000058715	Fcer1g	Fc receptor, IgE, high affinity I, gamma polypeptide [Source:MGI Symbol;Acc:MGI:95496]	257.959	-0.125327	0.236076	-0.585788	0.558018	1	257.959	0.260551	0.236119	1.0657	0.286559	1	257.959	0.034965	0.236081	0.131189	0.895626	1	257.959	0.29359	0.231742	1.20843	0.226881	1
ENSMUSG00000013593	Ndufs2	NADH:ubiquinone oxidoreductase core subunit S2 [Source:MGI Symbol;Acc:MGI:2385112]	10000.1	-0.0367933	0.174601	-0.211646	0.832383	1	10000.1	-0.0220188	0.174548	-0.125378	0.900224	1	10000.1	-0.106393	0.174622	-0.609742	0.542033	1	10000.1	-0.197358	0.188635	-1.07065	0.284327	1
ENSMUSG00000006403	Adamts4	a disintegrin-like and metallopeptidase (reprolysin type) with thrombospondin type 1 motif, 4 [Source:MGI Symbol;Acc:MGI:1339949]	1164.52	-0.111909	0.235461	-0.480799	0.630659	1	1164.52	0.139328	0.235424	0.59322	0.553034	1	1164.52	-0.146985	0.235454	-0.628517	0.529665	1	1164.52	-0.0980952	0.234599	-0.290544	0.7714	1
ENSMUSG00000052423	B4galt3	UDP-Gal:betaGlcNAc beta 1,4-galactosyltransferase, polypeptide 3 [Source:MGI Symbol;Acc:MGI:1928767]	832.154	0.406517	0.214182	1.93323	0.0532081	1	832.154	0.254803	0.213929	1.21062	0.226041	1	832.154	-0.27389	0.214192	-1.25065	0.211061	0.964035	832.154	0.115918	0.222917	0.65123	0.514898	1
ENSMUSG00000062729	Ppox	protoporphyrinogen oxidase [Source:MGI Symbol;Acc:MGI:104968]	682.312	0.198458	0.235377	0.860725	0.389389	1	682.312	0.174325	0.235341	0.773631	0.439149	1	682.312	-0.408383	0.235381	-1.74278	0.0813725	0.891209	682.312	-0.346969	0.234629	-1.48293	0.138093	1
ENSMUSG00000053483	Usp21	ubiquitin specific peptidase 21 [Source:MGI Symbol;Acc:MGI:1353665]	2353.24	0.3353	0.19934	1.7005	0.0890376	1	2353.24	0.447504	0.199169	2.25498	0.0241344	0.817463	2353.24	-0.183078	0.199288	-0.909613	0.363027	0.985306	2353.24	-0.254768	0.21093	-1.14691	0.251421	1
ENSMUSG00000062963	Ufc1	ubiquitin-fold modifier conjugating enzyme 1 [Source:MGI Symbol;Acc:MGI:1913405]	6551.67	0.213277	0.166487	1.28491	0.198822	1	6551.67	0.153908	0.166416	0.928557	0.353119	1	6551.67	0.000660849	0.166466	0.00638397	0.994906	1	6551.67	-0.201621	0.180836	-1.11519	0.264768	1
ENSMUSG00000079137	Rpl27-ps1	ribosomal protein L27, pseudogene 1 [Source:MGI Symbol;Acc:MGI:3645348]	12.1905	-0.0808389	0.130108	-0.734649	0.462553	1	12.1905	-0.0162256	0.130816	-0.125097	0.900446	1	12.1905	-0.147149	0.130006	-1.44136	0.149482	0.952009	12.1905	-0.0160808	0.118876	0.0294735	0.976487	1
ENSMUSG00000103983	Gm20045	predicted gene, 20045 [Source:MGI Symbol;Acc:MGI:5012230]	79.0142	-0.11732	0.172989	-0.759048	0.447824	1	79.0142	-0.0810293	0.173217	-0.642372	0.520632	1	79.0142	-0.0883995	0.172906	-0.268605	0.788234	1	79.0142	-0.0170432	0.159551	0.146716	0.883356	1
ENSMUSG00000013973	Dedd	death effector domain-containing [Source:MGI Symbol;Acc:MGI:1333874]	118.442	0.232597	0.235829	1.05024	0.293608	1	118.442	0.115695	0.235932	0.549234	0.582845	1	118.442	-0.121749	0.235867	-0.504012	0.614253	1	118.442	-0.074434	0.231001	-0.149092	0.881481	1
ENSMUSG00000013997	Nit1	nitrilase 1 [Source:MGI Symbol;Acc:MGI:1350916]	1230.11	-0.21952	0.20512	-1.09445	0.273757	1	1230.11	0.0555027	0.204793	0.251788	0.801205	1	1230.11	0.138669	0.205108	0.678099	0.497709	1	1230.11	0.0871432	0.215805	0.403683	0.686446	1
ENSMUSG00000006412	Pfdn2	prefoldin 2 [Source:MGI Symbol;Acc:MGI:1276111]	4284.78	0.0725071	0.168722	0.43009	0.66713	1	4284.78	-0.053035	0.168633	-0.318478	0.750122	1	4284.78	0.0929813	0.16872	0.552852	0.580365	1	4284.78	-0.0536939	0.182984	-0.309497	0.756944	1
ENSMUSG00000102929	Gm37154	predicted gene, 37154 [Source:MGI Symbol;Acc:MGI:5610382]	5.48247	0.0439256	0.0453002	1.19674	0.231406	1	5.48247	0	0.0453633	0	1	1	5.48247	-0.0091356	0.0452871	-0.616278	0.537711	1	5.48247	0.0189224	0.0411119	0.700159	0.483828	1
ENSMUSG00000045259	Klhdc9	kelch domain containing 9 [Source:MGI Symbol;Acc:MGI:1916124]	172.578	0.181403	0.223648	0.813531	0.415914	1	172.578	0.198891	0.223891	0.763688	0.445053	1	172.578	-0.259895	0.2236	-1.38117	0.167227	0.952009	172.578	-0.209474	0.212843	-1.07819	0.280947	1
ENSMUSG00000006411	Nectin4	nectin cell adhesion molecule 4 [Source:MGI Symbol;Acc:MGI:1918990]	123.049	-0.0686977	0.181237	-0.426426	0.669797	1	123.049	-0.241517	0.181398	-1.96083	0.0498986	0.945434	123.049	-0.14411	0.18124	-0.74576	0.455813	0.997723	123.049	-0.0835476	0.167637	-0.233241	0.815574	1
ENSMUSG00000048865	Arhgap30	Rho GTPase activating protein 30 [Source:MGI Symbol;Acc:MGI:2684948]	35.8025	0.0253677	0.0931074	-0.23123	0.817136	1	35.8025	0.0201342	0.0931904	-0.0320983	0.974394	1	35.8025	0.00152812	0.0930945	-0.00648233	0.994828	1	35.8025	0.0250856	0.084634	0.360906	0.718169	1
ENSMUSG00000026641	Usf1	upstream transcription factor 1 [Source:MGI Symbol;Acc:MGI:99542]	3517.26	0.105745	0.190264	0.564013	0.572745	1	3517.26	0.111459	0.19017	0.593477	0.552862	1	3517.26	-0.254813	0.190241	-1.33155	0.183008	0.957279	3517.26	-0.309261	0.202991	-1.47172	0.141097	1
ENSMUSG00000103711	Tstd1	thiosulfate sulfurtransferase (rhodanese)-like domain containing 1 [Source:MGI Symbol;Acc:MGI:3648482]	13.4458	-0.204076	0.116577	-2.61924	0.00881261	0.759378	13.4458	-0.154096	0.117074	-1.9339	0.0531254	0.949078	13.4458	0.016026	0.116374	0.320178	0.748834	1	13.4458	0.117555	0.106108	1.35783	0.174516	1
ENSMUSG00000038235	F11r	F11 receptor [Source:MGI Symbol;Acc:MGI:1321398]	94.0826	0.0945884	0.167182	0.779117	0.435911	1	94.0826	0.151729	0.167453	1.33716	0.181169	1	94.0826	-0.0746593	0.167217	-0.392575	0.694634	1	94.0826	-0.0928727	0.153848	-0.718077	0.47271	1
ENSMUSG00000060244	Alyref2	Aly/REF export factor 2 [Source:MGI Symbol;Acc:MGI:1913144]	151.784	-0.0238067	0.233147	-0.0682806	0.945562	1	151.784	0.104592	0.233307	0.475971	0.634095	1	151.784	-0.221112	0.233169	-0.896318	0.370083	0.985306	151.784	-0.147394	0.225904	-0.583169	0.559779	1
ENSMUSG00000004709	Cd244a	CD244 molecule A [Source:MGI Symbol;Acc:MGI:109294]	6.17964	0	0.0453312	0	1	1	6.17964	0.0283162	0.0453913	1.24724	0.21231	1	6.17964	-0.023247	0.0453252	-1.0713	0.284036	0.977156	6.17964	0.00634071	0.0411444	0.293049	0.769485	1
ENSMUSG00000038179	Slamf7	SLAM family member 7 [Source:MGI Symbol;Acc:MGI:1922595]	5.75558	-0.0227251	0.0456112	-1.12772	0.259438	1	5.75558	-0.0228066	0.0456778	-1.28267	0.199607	1	5.75558	0.0348648	0.0456037	1.16045	0.245867	0.969211	5.75558	0.0245028	0.0413946	0.981329	0.32643	1
ENSMUSG00000059058	Tma7-ps	translational machinery associated 7 homolog (S. cerevisiae), pseudogene [Source:MGI Symbol;Acc:MGI:3705453]	26.714	0.0300308	0.198052	0.206625	0.836303	1	26.714	0.0591578	0.198959	0.31363	0.753802	1	26.714	0.0894719	0.198062	0.433495	0.664655	1	26.714	-0.0188622	0.184859	-0.240206	0.81017	1
ENSMUSG00000015316	Slamf1	signaling lymphocytic activation molecule family member 1 [Source:MGI Symbol;Acc:MGI:1351314]	8.24122	-0.00913038	0.0545522	-0.151051	0.879936	1	8.24122	0.0120874	0.0546334	1.00176	0.31646	1	8.24122	0.0301646	0.0545431	0.819788	0.412337	0.990411	8.24122	0.0121045	0.0495116	0.876911	0.380535	1
ENSMUSG00000038147	Cd84	CD84 antigen [Source:MGI Symbol;Acc:MGI:1336885]	36.9421	-0.0922142	0.129415	-1.09398	0.273962	1	36.9421	-0.0941503	0.12968	-0.998053	0.318254	1	36.9421	0.0707682	0.129439	0.304779	0.760535	1	36.9421	-0.0121417	0.118077	-0.0616629	0.950831	1
ENSMUSG00000026556	Vangl2	VANGL planar cell polarity 2 [Source:MGI Symbol;Acc:MGI:2135272]	150.246	-0.00538706	0.211031	-0.0393826	0.968585	1	150.246	-0.0437563	0.211202	-0.256424	0.797624	1	150.246	-0.0663783	0.211064	-0.271387	0.786093	1	150.246	-0.137586	0.198521	-0.461848	0.64419	1
ENSMUSG00000003458	Ncstn	nicastrin [Source:MGI Symbol;Acc:MGI:1891700]	1099.33	-0.231548	0.230696	-1.12452	0.260794	1	1099.33	0.0804692	0.230557	0.336798	0.736269	1	1099.33	-0.213921	0.230671	-0.999906	0.317356	0.978144	1099.33	0.116233	0.233641	0.703081	0.482005	1
ENSMUSG00000026553	Copa	coatomer protein complex subunit alpha [Source:MGI Symbol;Acc:MGI:1334462]	4226.38	-0.164422	0.205417	-0.809396	0.418288	1	4226.38	-0.0268011	0.205303	-0.125678	0.899987	1	4226.38	-0.00806876	0.205441	-0.0394186	0.968557	1	4226.38	0.0299639	0.216074	0.134391	0.893093	1
ENSMUSG00000103380	Gm37756	predicted gene, 37756 [Source:MGI Symbol;Acc:MGI:5610984]	5.56395	0.0125128	0.0591984	0.117722	0.906288	1	5.56395	-0.0101458	0.0593563	-0.179258	0.857735	1	5.56395	0.0441411	0.0591733	1.06426	0.287209	0.977156	5.56395	0	0.053716	0	1	1
ENSMUSG00000003464	Pex19	peroxisomal biogenesis factor 19 [Source:MGI Symbol;Acc:MGI:1334458]	4835.49	0.0303376	0.185236	0.163564	0.870075	1	4835.49	-0.0269947	0.185145	-0.148682	0.881804	1	4835.49	0.0715335	0.185231	0.387367	0.698484	1	4835.49	0.00127621	0.198486	0.0245809	0.980389	1
ENSMUSG00000089803	Gm10171	predicted gene 10171 [Source:MGI Symbol;Acc:MGI:3704203]	9.3702	-0.0393463	0.147192	-0.194906	0.845467	1	9.3702	-0.0701981	0.148369	-0.436863	0.662211	1	9.3702	-0.0472592	0.146663	-0.454085	0.649767	1	9.3702	0.0155838	0.13466	-0.0348502	0.972199	1
ENSMUSG00000026554	Dcaf8	DDB1 and CUL4 associated factor 8 [Source:MGI Symbol;Acc:MGI:91860]	4009.04	-0.063143	0.173103	-0.376484	0.706557	1	4009.04	0.0821423	0.172929	0.464173	0.642524	1	4009.04	-0.205753	0.173146	-1.20302	0.228967	0.966021	4009.04	0.104303	0.187181	0.607378	0.5436	1
ENSMUSG00000013698	Pea15a	phosphoprotein enriched in astrocytes 15A [Source:MGI Symbol;Acc:MGI:104799]	14950.1	-0.00537205	0.171297	-0.0363783	0.970981	1	14950.1	-0.0688255	0.171255	-0.402822	0.687079	1	14950.1	-0.173795	0.171298	-1.01526	0.309982	0.977156	14950.1	-0.0516276	0.185472	-0.222333	0.824054	1
ENSMUSG00000007122	Casq1	calsequestrin 1 [Source:MGI Symbol;Acc:MGI:1309468]	31.0869	-0.0698053	0.149572	-0.468108	0.639708	1	31.0869	-0.114999	0.14992	-0.963012	0.335542	1	31.0869	-0.0376154	0.149564	-0.185515	0.852825	1	31.0869	-0.121913	0.137076	-0.658705	0.510085	1
ENSMUSG00000007107	Atp1a4	ATPase, Na+/K+ transporting, alpha 4 polypeptide [Source:MGI Symbol;Acc:MGI:1351335]	37.2978	0.0921166	0.108379	1.20404	0.228574	1	37.2978	-0.0336511	0.10849	-0.297473	0.766105	1	37.2978	-0.0159682	0.108343	0.329381	0.741868	1	37.2978	-0.00901681	0.0986129	-0.270187	0.787017	1
ENSMUSG00000103617	Gm37950	predicted gene, 37950 [Source:MGI Symbol;Acc:MGI:5611178]	11.496	0.00977137	0.0747022	0.392032	0.695035	1	11.496	0.00249118	0.0748439	0.355449	0.722253	1	11.496	0.0435515	0.0747029	0.419613	0.674768	1	11.496	-0.0144448	0.0678502	-0.0185884	0.985169	1
ENSMUSG00000038034	Igsf8	immunoglobulin superfamily, member 8 [Source:MGI Symbol;Acc:MGI:2154090]	3360.48	0.0867331	0.184047	0.471442	0.637325	1	3360.48	0.456743	0.183867	2.47028	0.0135009	0.687017	3360.48	-0.298858	0.184074	-1.62793	0.103539	0.926525	3360.48	-0.121283	0.197396	-0.59501	0.551837	1
ENSMUSG00000007097	Atp1a2	ATPase, Na+/K+ transporting, alpha 2 polypeptide [Source:MGI Symbol;Acc:MGI:88106]	3276.5	-0.0572089	0.230931	-0.284462	0.776057	1	3276.5	0.0469659	0.230941	0.212755	0.831518	1	3276.5	-0.077652	0.230934	-0.354029	0.723317	1	3276.5	-0.120251	0.222389	-0.404014	0.686202	1
ENSMUSG00000038026	Kcnj9	potassium inwardly-rectifying channel, subfamily J, member 9 [Source:MGI Symbol;Acc:MGI:108007]	1132.51	0.0551845	0.19179	0.289719	0.772031	1	1132.51	0.390194	0.191383	2.03358	0.0419938	0.921637	1132.51	-0.0476026	0.191863	-0.238026	0.811861	1	1132.51	0.275751	0.204272	1.37188	0.170101	1
ENSMUSG00000102413	Gm36937	predicted gene, 36937 [Source:MGI Symbol;Acc:MGI:5610165]	10.9866	0.0119164	0.0844413	0.213123	0.831231	1	10.9866	-0.0403974	0.0846386	-1.83386	0.0666746	1	10.9866	-0.0122546	0.0844207	-0.0284882	0.977273	1	10.9866	-0.00521853	0.0767253	0.102633	0.918254	1
ENSMUSG00000044708	Kcnj10	potassium inwardly-rectifying channel, subfamily J, member 10 [Source:MGI Symbol;Acc:MGI:1194504]	827.661	0.307863	0.236302	1.30283	0.192634	1	827.661	0.0538909	0.236299	0.235755	0.813623	1	827.661	0.072889	0.236303	0.307003	0.758841	1	827.661	0.0533144	0.233493	0.213115	0.831237	1
ENSMUSG00000050229	Pigm	phosphatidylinositol glycan anchor biosynthesis, class M [Source:MGI Symbol;Acc:MGI:1914806]	509.845	0.228546	0.234948	0.887556	0.37478	1	509.845	-0.126611	0.234961	-0.550797	0.581773	1	509.845	0.0780316	0.234922	0.395986	0.692115	1	509.845	0.159277	0.228861	0.63154	0.527687	1
ENSMUSG00000026548	Slamf9	SLAM family member 9 [Source:MGI Symbol;Acc:MGI:1923692]	6.22896	-0.0290564	0.0596744	-0.327952	0.742948	1	6.22896	0.0162952	0.059826	0.875992	0.381034	1	6.22896	0.0274908	0.0596568	0.455098	0.649039	1	6.22896	0.036776	0.0541617	1.53739	0.124197	1
ENSMUSG00000037995	Igsf9	immunoglobulin superfamily, member 9 [Source:MGI Symbol;Acc:MGI:2135283]	66.8558	-0.0496894	0.134946	-0.318907	0.749797	1	66.8558	0.00541323	0.135124	0.0809235	0.935503	1	66.8558	-0.107902	0.134944	-0.6732	0.50082	1	66.8558	-0.0674872	0.123238	-0.364051	0.71582	1
ENSMUSG00000026547	Tagln2	transgelin 2 [Source:MGI Symbol;Acc:MGI:1312985]	407.874	0.211115	0.224589	0.917049	0.359117	1	407.874	-0.0908731	0.224386	-0.402577	0.687259	1	407.874	-0.161246	0.224901	-0.73051	0.465078	0.998833	407.874	0.0951142	0.230441	0.41841	0.675648	1
ENSMUSG00000026546	Cfap45	cilia and flagella associated protein 45 [Source:MGI Symbol;Acc:MGI:1919120]	190.54	0.330592	0.23031	1.47614	0.139905	1	190.54	0.00208125	0.230389	0.0369172	0.970551	1	190.54	-0.0277891	0.2303	-0.0638746	0.94907	1	190.54	-0.21572	0.221505	-1.03223	0.301964	1
ENSMUSG00000085184	4933439K11Rik	RIKEN cDNA 4933439K11 gene [Source:MGI Symbol;Acc:MGI:1918569]	9.37987	0.044183	0.0826629	0.296168	0.767102	1	9.37987	-0.0578417	0.0828581	-1.28694	0.198116	1	9.37987	0.00104256	0.0825726	-0.271127	0.786294	1	9.37987	0.0178621	0.0750422	0.492416	0.622425	1
ENSMUSG00000049598	Vsig8	V-set and immunoglobulin domain containing 8 [Source:MGI Symbol;Acc:MGI:3642995]	27.7194	0.127657	0.142768	0.8495	0.395603	1	27.7194	0.11453	0.143098	1.33814	0.180851	1	27.7194	-0.0523136	0.142576	-0.62967	0.528911	1	27.7194	-0.0278661	0.130494	-0.427194	0.669238	1
ENSMUSG00000053318	Slamf8	SLAM family member 8 [Source:MGI Symbol;Acc:MGI:1921998]	33.6291	0.0850811	0.106316	1.60892	0.107634	1	33.6291	0.0422816	0.106445	0.879789	0.378974	1	33.6291	0.0542996	0.10631	0.962975	0.33556	0.980477	33.6291	0.00734524	0.0967312	0.466182	0.641085	1
ENSMUSG00000026544	Dusp23	dual specificity phosphatase 23 [Source:MGI Symbol;Acc:MGI:1915690]	274.194	-0.114884	0.234165	-0.424177	0.671437	1	274.194	-0.132675	0.234055	-0.515863	0.60595	1	274.194	-0.0561862	0.234194	-0.236108	0.813349	1	274.194	-0.422866	0.234738	-2.04799	0.0405613	0.959595
ENSMUSG00000037872	Ackr1	atypical chemokine receptor 1 (Duffy blood group) [Source:MGI Symbol;Acc:MGI:1097689]	645.854	0.342849	0.207029	1.66193	0.0965261	1	645.854	0.374528	0.206752	1.81427	0.0696369	1	645.854	-0.394665	0.207165	-1.88781	0.0590516	0.865208	645.854	-0.197215	0.217129	-0.928778	0.353004	1
ENSMUSG00000005338	Cadm3	cell adhesion molecule 3 [Source:MGI Symbol;Acc:MGI:2137858]	1136.58	0.00508839	0.215017	0.0233611	0.981362	1	1136.58	0.16945	0.214857	0.751223	0.452518	1	1136.58	-0.180451	0.215068	-0.844153	0.398584	0.989766	1136.58	-0.00274996	0.223574	-0.0232163	0.981478	1
ENSMUSG00000037860	Aim2	absent in melanoma 2 [Source:MGI Symbol;Acc:MGI:2686159]	86.2111	-0.0184265	0.157038	-0.0848022	0.932419	1	86.2111	0.0688419	0.157225	0.487968	0.625573	1	86.2111	-0.0560052	0.157042	-0.326819	0.743805	1	86.2111	-0.0288817	0.144107	-0.106756	0.914982	1
ENSMUSG00000037849	Ifi206	interferon activated gene 206 [Source:MGI Symbol;Acc:MGI:3646410]	21.4297	0.00408056	0.0469193	1.38602	0.165742	1	21.4297	0.0446541	0.0469388	0.861391	0.389023	1	21.4297	0.0190759	0.0469166	0.191786	0.84791	1	21.4297	0.0127265	0.0425838	-0.0648812	0.948269	1
ENSMUSG00000073490	Ifi207	interferon activated gene 207 [Source:MGI Symbol;Acc:MGI:2138302]	68.9451	-0.0252873	0.155532	-0.171882	0.86353	1	68.9451	0.0716839	0.155739	0.340791	0.733261	1	68.9451	0.0010514	0.155516	0.0352687	0.971865	1	68.9451	0.0960738	0.142714	0.467273	0.640304	1
ENSMUSG00000073489	Ifi204	interferon activated gene 204 [Source:MGI Symbol;Acc:MGI:96429]	39.0764	0.253134	0.100837	2.01769	0.0436236	1	39.0764	0.010649	0.1009	0.227302	0.820189	1	39.0764	-0.0532941	0.100773	-2.39282	0.0167193	0.589871	39.0764	0.0268598	0.0916868	0.334813	0.737766	1
ENSMUSG00000090222	Ifi203-ps	interferon activated gene 203, pseudogene [Source:MGI Symbol;Acc:MGI:3840117]	7.23706	0.0196564	0.0577555	0.319892	0.74905	1	7.23706	0.00615061	0.0578638	0.324577	0.745501	1	7.23706	-0.0612223	0.0577463	-0.874154	0.382035	0.986462	7.23706	-0.049946	0.0524345	-0.335644	0.737139	1
ENSMUSG00000090272	Mndal	myeloid nuclear differentiation antigen like [Source:MGI Symbol;Acc:MGI:3780953]	198.272	0.101351	0.231528	0.419456	0.674883	1	198.272	0.202235	0.231672	0.853642	0.393303	1	198.272	-0.220622	0.231537	-0.88887	0.374073	0.985306	198.272	-0.197082	0.223391	-0.870926	0.383794	1
ENSMUSG00000026536	Ifi211	interferon activated gene 211 [Source:MGI Symbol;Acc:MGI:3041120]	7.87854	0.0342028	0.0615002	1.19446	0.232299	1	7.87854	-0.0164087	0.0616068	-0.224292	0.82253	1	7.87854	0.0201376	0.0614732	0.89801	0.36918	0.985306	7.87854	0.0412922	0.0558193	1.34692	0.178006	1
ENSMUSG00000039997	Ifi203	interferon activated gene 203 [Source:MGI Symbol;Acc:MGI:96428]	67.6415	-0.0235356	0.17463	-0.152399	0.878872	1	67.6415	0.139979	0.175018	0.983243	0.325488	1	67.6415	0.190752	0.174634	1.26676	0.205241	0.964035	67.6415	0.0329673	0.161105	0.211141	0.832778	1
ENSMUSG00000026535	Ifi202b	interferon activated gene 202B [Source:MGI Symbol;Acc:MGI:1347083]	8.45264	0.00844073	0.0453781	2.63574	0.00839548	0.742381	8.45264	0.00309351	0.0454213	4.11524	3.8678e-05	0.00981784	8.45264	0.0298609	0.0453744	0.22683	0.820556	1	8.45264	-0.013209	0.0411853	-6.53755	6.25341e-11	7.30472e-08
ENSMUSG00000054203	Ifi205	interferon activated gene 205 [Source:MGI Symbol;Acc:MGI:101847]	5.61046	-0.0169266	0.058052	-1.38079	0.167344	1	5.61046	0.00101413	0.0581882	0.3365	0.736494	1	5.61046	0.0278213	0.0580416	0.228687	0.819112	1	5.61046	-0.016757	0.0526978	0.991431	0.321475	1
ENSMUSG00000028354	Fmn2	formin 2 [Source:MGI Symbol;Acc:MGI:1859252]	877.763	0.0903577	0.227365	0.364346	0.7156	1	877.763	-0.091924	0.22731	-0.43049	0.666839	1	877.763	0.543619	0.227546	2.45848	0.0139525	0.551365	877.763	0.490787	0.23208	1.95099	0.0510579	0.992952
ENSMUSG00000050069	Grem2	gremlin 2, DAN family BMP antagonist [Source:MGI Symbol;Acc:MGI:1344367]	103.535	0.0707236	0.195282	0.532381	0.594462	1	103.535	-0.121942	0.195432	-0.829646	0.406739	1	103.535	0.291787	0.195109	1.85265	0.0639319	0.86852	103.535	0.401921	0.181836	1.93113	0.0534671	0.998176
ENSMUSG00000026527	Rgs7	regulator of G protein signaling 7 [Source:MGI Symbol;Acc:MGI:1346089]	6024.64	0.136764	0.195762	0.696935	0.485844	1	6024.64	0.0776031	0.195697	0.39139	0.695509	1	6024.64	0.0846156	0.195766	0.429445	0.6676	1	6024.64	0.0768851	0.207877	0.390449	0.696204	1
ENSMUSG00000104343	5730408A14Rik	RIKEN cDNA 5730408A14 gene [Source:MGI Symbol;Acc:MGI:1917766]	81.3899	-0.0207764	0.169507	-0.177368	0.859219	1	81.3899	0.130858	0.169825	1.14371	0.252746	1	81.3899	-0.144213	0.169546	-1.38496	0.166065	0.952009	81.3899	0.0134079	0.156196	0.101432	0.919208	1
ENSMUSG00000026526	Fh1	fumarate hydratase 1 [Source:MGI Symbol;Acc:MGI:95530]	2489.63	-0.232068	0.208493	-1.15754	0.247051	1	2489.63	0.042631	0.208315	0.21883	0.826782	1	2489.63	0.0534643	0.208488	0.277659	0.781274	1	2489.63	0.12811	0.218542	0.659112	0.509824	1
ENSMUSG00000026525	Opn3	opsin 3 [Source:MGI Symbol;Acc:MGI:1338022]	50.5658	-0.0524906	0.105275	-1.05299	0.292346	1	50.5658	-0.0724291	0.105362	-2.00323	0.0451522	0.924567	50.5658	-0.0625108	0.105286	-0.437284	0.661905	1	50.5658	-0.121932	0.0957926	-0.823033	0.410489	1
ENSMUSG00000078185	Chml	choroideremia-like [Source:MGI Symbol;Acc:MGI:101913]	131.104	0.200926	0.188668	0.900401	0.367907	1	131.104	0.0409642	0.18879	0.0553774	0.955838	1	131.104	0.0813652	0.188567	0.354573	0.722909	1	131.104	0.0548106	0.175003	0.0537184	0.957159	1
ENSMUSG00000039748	Exo1	exonuclease 1 [Source:MGI Symbol;Acc:MGI:1349427]	23.2224	-0.00584929	0.119139	-0.122419	0.902567	1	23.2224	0.0839585	0.119455	0.896367	0.370057	1	23.2224	0.0408336	0.119063	0.673644	0.500538	1	23.2224	0.135662	0.108594	1.55033	0.121062	1
ENSMUSG00000055214	Pld5	phospholipase D family, member 5 [Source:MGI Symbol;Acc:MGI:2442056]	39.4031	-0.119253	0.13372	-1.91579	0.0553919	1	39.4031	-0.0508479	0.134015	-0.312731	0.754485	1	39.4031	0.162839	0.133735	2.64035	0.00828212	0.448982	39.4031	0.178385	0.122125	2.31062	0.0208538	0.784572
ENSMUSG00000078184	Rbm8a2	RNA binding motif protein 8A2 [Source:MGI Symbol;Acc:MGI:3612447]	6.13946	-0.0668147	0.116314	-1.31054	0.190014	1	6.13946	-0.000159482	0.117343	-0.087709	0.930108	1	6.13946	0.136012	0.116227	0.794154	0.427106	0.993516	6.13946	0.0624315	0.106026	0.509533	0.610379	1
ENSMUSG00000057335	Cep170	centrosomal protein 170 [Source:MGI Symbol;Acc:MGI:1918348]	1571.23	-0.0896096	0.213868	-0.397669	0.690874	1	1571.23	-0.204436	0.213746	-0.944423	0.344954	1	1571.23	0.255574	0.21403	1.20075	0.229849	0.967557	1571.23	0.423882	0.222848	1.81432	0.0696282	1
ENSMUSG00000104154	Gm38104	predicted gene, 38104 [Source:MGI Symbol;Acc:MGI:5611332]	38.6658	-0.0254788	0.150521	-0.24747	0.804544	1	38.6658	-0.183354	0.150778	-2.10541	0.0352554	0.893854	38.6658	0.0166737	0.150458	-0.0235184	0.981237	1	38.6658	0.0254574	0.137916	0.0134346	0.989281	1
ENSMUSG00000026504	Sdccag8	serologically defined colon cancer antigen 8 [Source:MGI Symbol;Acc:MGI:1924066]	1486.81	0.138564	0.188367	0.730615	0.465014	1	1486.81	0.140702	0.188144	0.745062	0.456234	1	1486.81	0.0651334	0.188392	0.344919	0.730155	1	1486.81	0.246733	0.201202	1.22508	0.220547	1
ENSMUSG00000103367	Gm38158	predicted gene, 38158 [Source:MGI Symbol;Acc:MGI:5611386]	5.5166	0.0323136	0.0672403	1.04874	0.294296	1	5.5166	0.0188535	0.0674991	0.118059	0.906021	1	5.5166	0.0083155	0.0671931	0.201329	0.840441	1	5.5166	0.00775067	0.0610334	0.0501441	0.960008	1
ENSMUSG00000102211	Gm37490	predicted gene, 37490 [Source:MGI Symbol;Acc:MGI:5610718]	8.9696	0.0631879	0.0820453	1.51365	0.130115	1	8.9696	0.0332256	0.0822945	0.528523	0.597136	1	8.9696	0.0592032	0.0819839	1.93452	0.0530494	0.837602	8.9696	0.0552727	0.0745127	1.2646	0.206014	1
ENSMUSG00000087082	Gm15423	predicted gene 15423 [Source:MGI Symbol;Acc:MGI:3705184]	45.4569	-0.222639	0.126005	-2.39182	0.0167652	1	45.4569	-0.178798	0.126188	-1.36719	0.171565	1	45.4569	0.0112968	0.126009	0.0328626	0.973784	1	45.4569	-0.117738	0.114905	-1.84587	0.0649108	1
ENSMUSG00000103251	Gm37519	predicted gene, 37519 [Source:MGI Symbol;Acc:MGI:5610747]	11.9243	-0.035526	0.0737501	-0.643542	0.519873	1	11.9243	0.0186452	0.0739148	0.0889349	0.929134	1	11.9243	-0.0821509	0.073742	-1.87322	0.0610374	0.865208	11.9243	-0.061757	0.0669728	0.165536	0.868522	1
ENSMUSG00000019699	Akt3	thymoma viral proto-oncogene 3 [Source:MGI Symbol;Acc:MGI:1345147]	3110.5	0.228473	0.180075	1.26825	0.204708	1	3110.5	0.0358171	0.179967	0.198186	0.8429	1	3110.5	-0.00274057	0.180057	-0.0137691	0.989014	1	3110.5	0.0331953	0.193663	0.179937	0.857202	1
ENSMUSG00000104391	Gm37960	predicted gene, 37960 [Source:MGI Symbol;Acc:MGI:5611188]	22.0213	-0.0983285	0.118571	-0.668799	0.503624	1	22.0213	-0.152941	0.118919	-1.47499	0.140215	1	22.0213	-0.000800018	0.118489	0.20304	0.839103	1	22.0213	0.0730587	0.108002	0.81359	0.41588	1
ENSMUSG00000102133	Gm37106	predicted gene, 37106 [Source:MGI Symbol;Acc:MGI:5610334]	21.9768	0.070628	0.0833957	0.620274	0.535078	1	21.9768	0.0150329	0.0834888	-0.615576	0.538174	1	21.9768	-0.00723854	0.0833757	0.139601	0.888976	1	21.9768	0.0570105	0.0757685	0.666864	0.504859	1
ENSMUSG00000102749	Gm37598	predicted gene, 37598 [Source:MGI Symbol;Acc:MGI:5610826]	41.2556	0.025035	0.113673	0.367553	0.713207	1	41.2556	0.0399847	0.113808	0.555095	0.57883	1	41.2556	-0.0444824	0.11367	-0.324297	0.745713	1	41.2556	0.0349875	0.103544	0.385667	0.699743	1
ENSMUSG00000103163	Gm38146	predicted gene, 38146 [Source:MGI Symbol;Acc:MGI:5611374]	38.7347	-0.0367627	0.113687	-0.539669	0.589426	1	38.7347	-0.0677332	0.113835	-1.04035	0.298179	1	38.7347	-0.0309191	0.113702	-0.296998	0.766468	1	38.7347	-0.0972923	0.103543	-1.99939	0.0455662	0.97124
ENSMUSG00000103646	Gm37706	predicted gene, 37706 [Source:MGI Symbol;Acc:MGI:5610934]	66.1299	-0.108065	0.152726	-0.735352	0.462125	1	66.1299	-0.165793	0.152949	-1.79921	0.0719856	1	66.1299	-0.0624012	0.152738	-0.612662	0.5401	1	66.1299	-0.113917	0.140062	-1.02745	0.304208	1
ENSMUSG00000102427	Gm37463	predicted gene, 37463 [Source:MGI Symbol;Acc:MGI:5610691]	12.8892	0.017865	0.0815986	0.250417	0.802265	1	12.8892	-0.0193606	0.0817503	0.873063	0.382629	1	12.8892	0.055821	0.0815725	0.596348	0.550943	1	12.8892	0.043468	0.0741283	0.431992	0.665748	1
ENSMUSG00000097892	Gm26801	predicted gene, 26801 [Source:MGI Symbol;Acc:MGI:5477295]	44.4562	-0.16073	0.12684	-1.52035	0.128424	1	44.4562	-0.140761	0.127047	-0.698976	0.484567	1	44.4562	0.00239139	0.126795	0.0673705	0.946287	1	44.4562	0.00665101	0.115644	0.557171	0.57741	1
ENSMUSG00000063659	Zbtb18	zinc finger and BTB domain containing 18 [Source:MGI Symbol;Acc:MGI:1353609]	18719.8	0.084396	0.161799	0.518337	0.604223	1	18719.8	-0.131397	0.161781	-0.813519	0.415921	1	18719.8	0.292483	0.161811	1.81966	0.0688106	0.876684	18719.8	-0.0451648	0.176304	-0.33673	0.73632	1
ENSMUSG00000102432	Gm29856	predicted gene, 29856 [Source:MGI Symbol;Acc:MGI:5589015]	19.836	-0.0835035	0.12785	-0.949934	0.342146	1	19.836	-0.0696442	0.12829	-0.876672	0.380665	1	19.836	-0.15276	0.127913	-1.09546	0.273316	0.974607	19.836	-0.191211	0.11675	-1.44722	0.147834	1
ENSMUSG00000103043	Gm37306	predicted gene, 37306 [Source:MGI Symbol;Acc:MGI:5610534]	8.65488	-0.0262964	0.0617944	0.940405	0.34701	1	8.65488	-0.0151346	0.0619152	-0.127437	0.898595	1	8.65488	0.00144788	0.061776	-0.0583783	0.953447	1	8.65488	0.0168549	0.0560963	1.41007	0.158519	1
ENSMUSG00000015962	1700016C15Rik	RIKEN cDNA 1700016C15 gene [Source:MGI Symbol;Acc:MGI:1916678]	20.9228	-0.125448	0.0985156	-2.2069	0.0273207	1	20.9228	-0.120755	0.0986936	-2.17879	0.0293473	0.868131	20.9228	0.0961921	0.0984932	1.7546	0.0793284	0.888766	20.9228	0.0448157	0.0895674	0.506226	0.612698	1
ENSMUSG00000015961	Adss	adenylosuccinate synthetase, non muscle [Source:MGI Symbol;Acc:MGI:87948]	3693.62	0.142478	0.204575	0.702207	0.48255	1	3693.62	0.144989	0.204506	0.719172	0.472035	1	3693.62	0.363382	0.2046	1.78682	0.0739659	0.882805	3693.62	0.262764	0.215374	1.1722	0.241115	1
ENSMUSG00000091476	Catspere2	cation channel sperm associated auxiliary subunit epsilon 2 [Source:MGI Symbol;Acc:MGI:5589632]	97.634	0.0567679	0.198619	0.276026	0.782528	1	97.634	-0.0140093	0.198869	-0.0669763	0.946601	1	97.634	-0.148502	0.198471	-0.90376	0.366123	0.985306	97.634	0.111697	0.185236	0.585124	0.558464	1
ENSMUSG00000104097	Gm37313	predicted gene, 37313 [Source:MGI Symbol;Acc:MGI:5610541]	33.0708	0.103289	0.122372	0.740861	0.458778	1	33.0708	-0.00960202	0.122542	-0.12909	0.897286	1	33.0708	0.0365901	0.122307	0.109898	0.91249	1	33.0708	0.0606525	0.111532	0.309788	0.756722	1
ENSMUSG00000026502	Desi2	desumoylating isopeptidase 2 [Source:MGI Symbol;Acc:MGI:1926075]	2137.39	-0.056861	0.185492	-0.29922	0.764772	1	2137.39	-0.0736149	0.185318	-0.399295	0.689676	1	2137.39	0.101868	0.185496	0.55567	0.578437	1	2137.39	-0.00777919	0.198668	-0.0741999	0.940851	1
ENSMUSG00000103958	Gm8023	predicted gene 8023 [Source:MGI Symbol;Acc:MGI:3647988]	12.0241	0.00663715	0.060637	4.33426	1.46251e-05	0.00485463	12.0241	0.0126238	0.0607087	4.59169	4.39678e-06	0.0016643	12.0241	-0.0259695	0.0606316	-0.301262	0.763215	1	12.0241	0.00799666	0.0550553	0.0533473	0.957455	1
ENSMUSG00000104126	Gm37486	predicted gene, 37486 [Source:MGI Symbol;Acc:MGI:5610714]	17.8806	0.00971124	0.161196	0.132477	0.894607	1	17.8806	-0.00914822	0.161963	0.0771033	0.938541	1	17.8806	-0.0661885	0.161113	-0.212	0.832107	1	17.8806	-0.0391096	0.148311	-0.0460676	0.963256	1
ENSMUSG00000086350	B230369F24Rik	RIKEN cDNA B230369F24 gene [Source:MGI Symbol;Acc:MGI:2443392]	271.353	0.119584	0.229596	0.501081	0.616314	1	271.353	0.197094	0.229694	0.855051	0.392523	1	271.353	0.0829548	0.229574	0.382305	0.702235	1	271.353	0.183372	0.220615	0.767111	0.443015	1
ENSMUSG00000026500	Cox20	cytochrome c oxidase assembly protein 20 [Source:MGI Symbol;Acc:MGI:1913609]	9.45278	0.017197	0.151146	0.309878	0.756654	1	9.45278	0.0524504	0.15243	0.43605	0.6628	1	9.45278	0.0908984	0.150987	0.637585	0.523744	1	9.45278	0.0624374	0.138621	0.431296	0.666253	1
ENSMUSG00000039630	Hnrnpu	heterogeneous nuclear ribonucleoprotein U [Source:MGI Symbol;Acc:MGI:1858195]	11428.8	-0.0476426	0.136988	-0.34858	0.727405	1	11428.8	0.00672643	0.136903	0.0478096	0.961868	1	11428.8	0.135663	0.137049	0.991844	0.321274	0.980084	11428.8	0.215396	0.15136	1.37666	0.168619	1
ENSMUSG00000104279	Gm38300	predicted gene, 38300 [Source:MGI Symbol;Acc:MGI:5611528]	84.3205	-0.433453	0.169632	-2.11082	0.0347874	1	84.3205	-0.405977	0.169852	-1.92143	0.0546774	0.955011	84.3205	0.0234756	0.169423	0.282745	0.777373	1	84.3205	0.214735	0.156145	1.50822	0.131499	1
ENSMUSG00000026495	Efcab2	EF-hand calcium binding domain 2 [Source:MGI Symbol;Acc:MGI:1915476]	493.515	0.0515555	0.224667	0.229746	0.818289	1	493.515	0.113847	0.224415	0.515415	0.606263	1	493.515	-0.160904	0.224558	-0.712203	0.476339	1	493.515	-0.0736638	0.230243	-0.210981	0.832902	1
ENSMUSG00000026494	Kif26b	kinesin family member 26B [Source:MGI Symbol;Acc:MGI:2447076]	189.6	-0.0909041	0.210654	-0.589294	0.555664	1	189.6	0.249963	0.210964	1.34906	0.177316	1	189.6	0.022427	0.210698	0.0810742	0.935383	1	189.6	0.111616	0.198121	0.484933	0.627724	1
ENSMUSG00000089713	Gm16564	predicted gene 16564 [Source:MGI Symbol;Acc:MGI:4414984]	11.7285	0.0881459	0.0609852	2.32447	0.0201005	1	11.7285	0.0423504	0.0610531	1.73687	0.0824097	1	11.7285	0.00404531	0.0609638	0.169835	0.86514	1	11.7285	0.00507453	0.0553525	-0.553291	0.580064	1
ENSMUSG00000055067	Smyd3	SET and MYND domain containing 3 [Source:MGI Symbol;Acc:MGI:1916976]	986.536	0.130679	0.197949	0.652905	0.513818	1	986.536	-0.456476	0.197855	-2.31828	0.0204341	0.776365	986.536	0.168702	0.198135	0.84885	0.395965	0.989183	986.536	-0.0953393	0.209956	-0.501961	0.615695	1
ENSMUSG00000096474	Gm5561	predicted gene 5561 [Source:MGI Symbol;Acc:MGI:3804971]	5.76306	0.00282451	0.128412	-0.0189275	0.984899	1	5.76306	-0.0505895	0.129625	-0.471292	0.637432	1	5.76306	0.101575	0.127971	0.929525	0.352617	0.982944	5.76306	0.101197	0.117027	0.838333	0.401844	1
ENSMUSG00000026492	Tfb2m	transcription factor B2, mitochondrial [Source:MGI Symbol;Acc:MGI:107937]	1684.41	-0.144231	0.194073	-0.743825	0.456982	1	1684.41	-0.0606962	0.193842	-0.312923	0.75434	1	1684.41	0.220732	0.19407	1.13732	0.255405	0.971268	1684.41	0.150731	0.206368	0.709	0.478325	1
ENSMUSG00000038949	Cnst	consortin, connexin sorting protein [Source:MGI Symbol;Acc:MGI:2445141]	844.712	0.268725	0.192713	1.39776	0.162184	1	844.712	0.041697	0.192385	0.228114	0.819558	1	844.712	0.118461	0.19258	0.614917	0.53861	1	844.712	0.456452	0.204896	2.30084	0.0214005	0.793362
ENSMUSG00000038936	Sccpdh	saccharopine dehydrogenase (putative) [Source:MGI Symbol;Acc:MGI:1924486]	4705.07	0.0535319	0.188983	0.283442	0.776838	1	4705.07	-0.13017	0.188907	-0.698894	0.484618	1	4705.07	0.0932391	0.189041	0.496096	0.619827	1	4705.07	0.00220225	0.201935	-0.0305714	0.975611	1
ENSMUSG00000087236	Kif28	kinesin family member 28 [Source:MGI Symbol;Acc:MGI:2686151]	12.3034	-0.0589519	0.0537076	0.633527	0.52639	1	12.3034	-0.0621416	0.0537564	-1.20204	0.229348	1	12.3034	0.0223166	0.0536959	1.04721	0.295003	0.977156	12.3034	0.00491799	0.0487448	-0.222958	0.823568	1
ENSMUSG00000026491	Ahctf1	AT hook containing transcription factor 1 [Source:MGI Symbol;Acc:MGI:1915033]	1067.53	-0.285031	0.231586	-1.22033	0.222339	1	1067.53	-0.203037	0.231622	-0.896209	0.370141	1	1067.53	0.0682194	0.231585	0.311607	0.755339	1	1067.53	-0.0517535	0.223332	-0.285456	0.775295	1
ENSMUSG00000026490	Cdc42bpa	CDC42 binding protein kinase alpha [Source:MGI Symbol;Acc:MGI:2441841]	5318.25	-0.0190808	0.173335	-0.108769	0.913385	1	5318.25	-0.111871	0.173247	-0.648515	0.516652	1	5318.25	0.0469252	0.173411	0.271288	0.78617	1	5318.25	0.208265	0.187434	1.06871	0.285201	1
ENSMUSG00000026489	Coq8a	coenzyme Q8A [Source:MGI Symbol;Acc:MGI:1914676]	1863.61	0.429637	0.188922	2.28409	0.0223662	1	1863.61	0.086843	0.188766	0.454303	0.649611	1	1863.61	-0.0882485	0.189026	-0.464027	0.642628	1	1863.61	0.0348683	0.201898	0.227679	0.819896	1
ENSMUSG00000010609	Psen2	presenilin 2 [Source:MGI Symbol;Acc:MGI:109284]	241.55	0.0777516	0.236331	0.324116	0.74585	1	241.55	-0.303965	0.236331	-1.30851	0.190699	1	241.55	-0.27229	0.236331	-1.12043	0.26253	0.971268	241.55	-0.250712	0.233094	-1.03559	0.300395	1
ENSMUSG00000102923	Gm31728	predicted gene, 31728 [Source:MGI Symbol;Acc:MGI:5590887]	24.7266	-0.286977	0.146859	-2.52264	0.0116479	0.856192	24.7266	-0.11614	0.147454	-0.646915	0.517687	1	24.7266	0.0852658	0.146744	0.803692	0.421575	0.991443	24.7266	0.0830773	0.134411	0.843539	0.398927	1
ENSMUSG00000055676	Gm5069	predicted pseudogene 5069 [Source:MGI Symbol;Acc:MGI:3644516]	97.7359	-0.103557	0.183143	-1.07964	0.280304	1	97.7359	-0.0849322	0.183447	-0.623105	0.533215	1	97.7359	-0.169174	0.183042	-1.39895	0.161827	0.952009	97.7359	-0.110206	0.169402	-0.802522	0.422251	1
ENSMUSG00000038855	Itpkb	inositol 1,4,5-trisphosphate 3-kinase B [Source:MGI Symbol;Acc:MGI:109235]	288.296	0.237807	0.236203	0.993008	0.320706	1	288.296	0.191077	0.236182	0.82357	0.410184	1	288.296	0.0739376	0.236206	0.300958	0.763446	1	288.296	-0.0223365	0.233906	-0.159093	0.873595	1
ENSMUSG00000104388	Gm37033	predicted gene, 37033 [Source:MGI Symbol;Acc:MGI:5610261]	51.6259	-0.0591393	0.0996183	-0.84099	0.400354	1	51.6259	-0.0022063	0.0996981	-0.616817	0.537356	1	51.6259	0.0565574	0.0996155	0.440969	0.659235	1	51.6259	-0.00133598	0.0905931	-0.0880011	0.929876	1
ENSMUSG00000103772	Gm36933	predicted gene, 36933 [Source:MGI Symbol;Acc:MGI:5610161]	11.6663	0.00480926	0.0779728	1.41091	0.158272	1	11.6663	0.00649955	0.0781359	0.269412	0.787612	1	11.6663	0.0372586	0.0779788	0.890555	0.373168	0.985306	11.6663	-0.0137121	0.0708441	-0.490427	0.623831	1
ENSMUSG00000053963	Stum	mechanosensory transduction mediator [Source:MGI Symbol;Acc:MGI:2138735]	3511.62	0.163702	0.19008	0.863816	0.387689	1	3511.62	0.160511	0.189997	0.839457	0.401213	1	3511.62	-0.0682282	0.190079	-0.354199	0.723189	1	3511.62	-0.191828	0.202837	-0.976582	0.328776	1
ENSMUSG00000104210	Gm37984	predicted gene, 37984 [Source:MGI Symbol;Acc:MGI:5611212]	41.4262	0.117969	0.14237	0.00720138	0.994254	1	41.4262	-0.00582909	0.142582	-0.37657	0.706493	1	41.4262	-0.230521	0.14227	-2.22851	0.0258467	0.691038	41.4262	-0.105024	0.130267	-0.632048	0.527356	1
ENSMUSG00000026496	Parp1	poly (ADP-ribose) polymerase family, member 1 [Source:MGI Symbol;Acc:MGI:1340806]	2916.88	0.131065	0.175257	0.753363	0.451232	1	2916.88	0.127303	0.175065	0.728427	0.466352	1	2916.88	-0.020842	0.175253	-0.12268	0.902361	1	2916.88	-0.149727	0.189251	-0.78618	0.431762	1
ENSMUSG00000058729	Lin9	lin-9 homolog (C. elegans) [Source:MGI Symbol;Acc:MGI:1919818]	79.6835	-0.0106853	0.163375	-0.0484188	0.961383	1	79.6835	0.204141	0.163682	1.9994	0.0455655	0.92494	79.6835	0.172569	0.163355	1.9529	0.0508312	0.829938	79.6835	-0.0135421	0.150098	-0.487191	0.626123	1
ENSMUSG00000026499	Acbd3	acyl-Coenzyme A binding domain containing 3 [Source:MGI Symbol;Acc:MGI:2181074]	1467.68	0.00268905	0.205544	0.00810507	0.993533	1	1467.68	0.112141	0.205366	0.545565	0.585365	1	1467.68	0.149295	0.205563	0.725569	0.468103	1	1467.68	0.288495	0.216107	1.31676	0.187918	1
ENSMUSG00000103649	Gm37768	predicted gene, 37768 [Source:MGI Symbol;Acc:MGI:5610996]	76.7283	-0.0633858	0.181312	-0.664941	0.506088	1	76.7283	-0.136185	0.181528	-0.805241	0.42068	1	76.7283	0.0336038	0.181247	0.338816	0.734748	1	76.7283	-0.0628229	0.167783	-0.322583	0.747011	1
ENSMUSG00000060743	H3f3a	H3.3 histone A [Source:MGI Symbol;Acc:MGI:1097686]	18434.9	-0.0154316	0.187993	-0.0819795	0.934663	1	18434.9	-0.138451	0.187973	-0.736588	0.461373	1	18434.9	0.172499	0.187995	0.916125	0.359602	0.983398	18434.9	-0.0228732	0.200995	-0.136822	0.891172	1
ENSMUSG00000073485	H3f3aos	H3.3 histone A, opposite strand [Source:MGI Symbol;Acc:MGI:3802006]	17.7719	-0.0873116	0.090396	-1.29818	0.194227	1	17.7719	-0.0829149	0.0905804	-1.54892	0.121401	1	17.7719	0.0460104	0.0904051	1.36947	0.170854	0.952635	17.7719	-0.0640263	0.0821401	-1.6345	0.102154	1
ENSMUSG00000038806	Sde2	SDE2 telomere maintenance homolog (S. pombe) [Source:MGI Symbol;Acc:MGI:2384788]	2036.71	0.102005	0.18666	0.551389	0.581367	1	2036.71	0.0266655	0.186512	0.14941	0.88123	1	2036.71	0.0426108	0.18671	0.239743	0.81053	1	2036.71	-0.120365	0.199811	-0.632352	0.527157	1
ENSMUSG00000066652	Lefty2	left-right determination factor 2 [Source:MGI Symbol;Acc:MGI:2443573]	258.877	0.225887	0.232866	0.961061	0.336521	1	258.877	0.133473	0.232949	0.554743	0.57907	1	258.877	0.042459	0.23279	0.179033	0.857912	1	258.877	0.0820096	0.225208	0.28927	0.772375	1
ENSMUSG00000026520	Pycr2	pyrroline-5-carboxylate reductase family, member 2 [Source:MGI Symbol;Acc:MGI:1277956]	1854.88	-0.0335611	0.22271	-0.153073	0.87834	1	1854.88	0.0515349	0.22263	0.22437	0.82247	1	1854.88	-0.251982	0.222724	-1.12801	0.259315	0.971268	1854.88	-0.353957	0.229094	-1.55116	0.120864	1
ENSMUSG00000038793	Lefty1	left right determination factor 1 [Source:MGI Symbol;Acc:MGI:107405]	3477.95	0.0487943	0.233755	0.231952	0.816575	1	3477.95	0.0215788	0.233745	0.097355	0.922445	1	3477.95	0.00598567	0.233754	0.0213333	0.98298	1	3477.95	-0.155256	0.234673	-0.651463	0.514748	1
ENSMUSG00000026519	Tmem63a	transmembrane protein 63a [Source:MGI Symbol;Acc:MGI:2384789]	356.967	-0.143095	0.224088	-0.676661	0.498621	1	356.967	-0.115418	0.224185	-0.547625	0.583949	1	356.967	-0.200278	0.224087	-0.86522	0.386918	0.987751	356.967	-0.224465	0.213457	-0.963583	0.335255	1
ENSMUSG00000038776	Ephx1	epoxide hydrolase 1, microsomal [Source:MGI Symbol;Acc:MGI:95405]	465.841	-0.0581184	0.236068	-0.2626	0.792859	1	465.841	0.162611	0.236037	0.64774	0.517153	1	465.841	0.309734	0.236077	1.39841	0.16199	0.952009	465.841	0.383354	0.234135	1.61612	0.106068	1
ENSMUSG00000038768	9130409I23Rik	RIKEN cDNA 9130409I23 gene [Source:MGI Symbol;Acc:MGI:3588271]	4.88243	0	0.0452609	0	1	1	4.88243	0.0605369	0.0453421	1.47537	0.140113	1	4.88243	-0.0064243	0.0452522	-0.22802	0.81963	1	4.88243	-0.00544789	0.0410785	-0.282306	0.777709	1
ENSMUSG00000102219	Gm6606	predicted gene 6606 [Source:MGI Symbol;Acc:MGI:3644763]	13.7129	-0.0671483	0.088281	-0.737681	0.460708	1	13.7129	0.0629431	0.0885068	0.560304	0.575272	1	13.7129	-0.00652256	0.0882466	-0.23833	0.811625	1	13.7129	-0.0200972	0.0802232	-1.23415	0.217149	1
ENSMUSG00000026516	Nvl	nuclear VCP-like [Source:MGI Symbol;Acc:MGI:1914709]	1087.38	0.141237	0.235065	0.613186	0.539754	1	1087.38	-0.165527	0.23505	-0.729604	0.465632	1	1087.38	0.0321226	0.235069	0.144556	0.885061	1	1087.38	-0.00203604	0.234722	-0.00516474	0.995879	1
ENSMUSG00000062169	Cnih4	cornichon family AMPA receptor auxiliary protein 4 [Source:MGI Symbol;Acc:MGI:1925828]	903.404	-0.419024	0.204264	-2.04869	0.0404925	1	903.404	-0.387375	0.203962	-1.89142	0.0585682	0.969685	903.404	0.204697	0.204346	1.00178	0.316449	0.978144	903.404	0.093037	0.215123	0.376832	0.706298	1
ENSMUSG00000038733	Wdr26	WD repeat domain 26 [Source:MGI Symbol;Acc:MGI:1923825]	6338.56	0.0706155	0.172894	0.409643	0.682068	1	6338.56	-0.139917	0.172852	-0.805376	0.420603	1	6338.56	0.197813	0.172937	1.14054	0.254063	0.971268	6338.56	0.0456047	0.187004	0.158493	0.874068	1
ENSMUSG00000054135	A430110L20Rik	RIKEN cDNA A430110L20 gene [Source:MGI Symbol;Acc:MGI:3036249]	6.78713	-0.0128078	0.0517547	-1.01492	0.310143	1	6.78713	0.00208716	0.0518468	-0.231947	0.81658	1	6.78713	-0.0336642	0.0517462	-0.93641	0.349062	0.982209	6.78713	0.011238	0.0469812	0.210842	0.833011	1
ENSMUSG00000081214	Rpl35a-ps2	ribosomal protein L35A, pseudogene 2 [Source:MGI Symbol;Acc:MGI:3705461]	20.459	0.0695228	0.180587	0.333659	0.738637	1	20.459	0.020625	0.181422	0.156073	0.875976	1	20.459	-0.0779389	0.1805	-0.332288	0.739672	1	20.459	-0.125795	0.167276	-0.940351	0.347037	1
ENSMUSG00000026514	Cnih3	cornichon family AMPA receptor auxiliary protein 3 [Source:MGI Symbol;Acc:MGI:1920228]	3573.48	0.046498	0.195711	0.230661	0.817578	1	3573.48	-0.0771295	0.195635	-0.396709	0.691582	1	3573.48	-0.1717	0.195795	-0.883572	0.376927	0.985306	3573.48	0.142028	0.207852	0.67703	0.498387	1
ENSMUSG00000050625	Ccdc121	coiled-coil domain containing 121 [Source:MGI Symbol;Acc:MGI:2685601]	5.7227	-0.0523272	0.0502521	0.0742133	0.940841	1	5.7227	-0.0645598	0.0503367	-0.785794	0.431988	1	5.7227	-0.000155653	0.0502277	-0.0506068	0.959639	1	5.7227	0.00431075	0.045601	-0.241533	0.809142	1
ENSMUSG00000047369	Dnah14	dynein, axonemal, heavy chain 14 [Source:MGI Symbol;Acc:MGI:2444525]	17.6352	-0.0436027	0.104352	-0.579358	0.562348	1	17.6352	-0.0482309	0.104644	-0.734608	0.462578	1	17.6352	0.0122246	0.104379	-0.556772	0.577683	1	17.6352	-0.0285971	0.0949737	-0.835476	0.40345	1
ENSMUSG00000004880	Lbr	lamin B receptor [Source:MGI Symbol;Acc:MGI:2138281]	226.436	0.0325567	0.22205	0.141116	0.887778	1	226.436	0.069162	0.222231	0.36888	0.712217	1	226.436	0.0676845	0.222055	0.311698	0.75527	1	226.436	-0.152003	0.210942	-0.800862	0.423212	1
ENSMUSG00000022995	Enah	ENAH actin regulator [Source:MGI Symbol;Acc:MGI:108360]	3542.26	0.0928342	0.200593	0.445243	0.656144	1	3542.26	-0.0176977	0.200539	-0.101074	0.919492	1	3542.26	0.176062	0.200627	0.894479	0.371065	0.985306	3542.26	0.239978	0.212009	1.07504	0.282356	1
ENSMUSG00000103722	2700078F05Rik	RIKEN cDNA 2700078F05 gene [Source:MGI Symbol;Acc:MGI:1919876]	20.24	0.0153752	0.0998333	-0.0410369	0.967267	1	20.24	0.0364809	0.100047	0.0375374	0.970056	1	20.24	-0.121023	0.0998155	-1.7293	0.0837548	0.898386	20.24	-0.119448	0.0907946	-2.95188	0.00315841	0.269351
ENSMUSG00000103317	Gm38359	predicted gene, 38359 [Source:MGI Symbol;Acc:MGI:5611587]	69.9599	-0.0106034	0.126547	-0.138781	0.889623	1	69.9599	0.0801892	0.126669	0.690517	0.489869	1	69.9599	0.109494	0.126545	0.885708	0.375775	0.985306	69.9599	0.0733076	0.115414	0.580991	0.561247	1
ENSMUSG00000102950	Gm37018	predicted gene, 37018 [Source:MGI Symbol;Acc:MGI:5610246]	33.6094	0.0163338	0.103483	0.291624	0.770574	1	33.6094	-0.0549674	0.103603	-1.01145	0.311801	1	33.6094	-0.0702121	0.103465	-0.860408	0.389564	0.987751	33.6094	0.0175002	0.0941432	0.0724956	0.942207	1
ENSMUSG00000102760	Gm37258	predicted gene, 37258 [Source:MGI Symbol;Acc:MGI:5610486]	18.1517	0.000880441	0.101651	0.949899	0.342164	1	18.1517	0.0992228	0.1019	1.51937	0.12867	1	18.1517	-0.0793653	0.101676	-0.598081	0.549786	1	18.1517	-0.10318	0.0925437	-0.633678	0.526291	1
ENSMUSG00000026511	Srp9	signal recognition particle 9 [Source:MGI Symbol;Acc:MGI:1350930]	12740.7	0.110145	0.173943	0.626009	0.531309	1	12740.7	-0.09228	0.173924	-0.54063	0.588763	1	12740.7	0.0451664	0.173937	0.270089	0.787092	1	12740.7	-0.184397	0.187978	-1.02308	0.306272	1
ENSMUSG00000038633	Degs1	delta(4)-desaturase, sphingolipid 1 [Source:MGI Symbol;Acc:MGI:1097711]	2841.78	-0.00324648	0.166966	-0.00885116	0.992938	1	2841.78	0.0556419	0.166706	0.339695	0.734086	1	2841.78	-0.0681592	0.167023	-0.411361	0.680808	1	2841.78	0.0851353	0.181314	0.486639	0.626514	1
ENSMUSG00000100147	1700047M11Rik	RIKEN cDNA 1700047M11 gene [Source:MGI Symbol;Acc:MGI:1914580]	441.66	-0.311764	0.235998	-1.31119	0.189793	1	441.66	-0.21779	0.235966	-0.907051	0.36438	1	441.66	0.200572	0.236007	0.865191	0.386934	0.987751	441.66	0.17863	0.234237	0.723345	0.469468	1
ENSMUSG00000047539	Fbxo28	F-box protein 28 [Source:MGI Symbol;Acc:MGI:1261890]	1367.22	0.105039	0.190486	0.55705	0.577493	1	1367.22	-0.0978967	0.190256	-0.501208	0.616225	1	1367.22	0.299799	0.190485	1.57375	0.115544	0.937169	1367.22	0.297125	0.203201	1.48093	0.138626	1
ENSMUSG00000026510	Trp53bp2	transformation related protein 53 binding protein 2 [Source:MGI Symbol;Acc:MGI:2138319]	684.609	0.143688	0.232625	0.610919	0.541253	1	684.609	0.0196451	0.232564	0.0816961	0.934888	1	684.609	0.0816228	0.23268	0.357188	0.720951	1	684.609	0.102311	0.234426	0.36007	0.718795	1
ENSMUSG00000026509	Capn2	calpain 2 [Source:MGI Symbol;Acc:MGI:88264]	899.464	-0.344342	0.225066	-1.57195	0.115962	1	899.464	-0.116453	0.224843	-0.476433	0.633766	1	899.464	0.191883	0.225097	0.906411	0.364719	0.985306	899.464	0.185161	0.23063	0.825943	0.408837	1
ENSMUSG00000102234	Gm37885	predicted gene, 37885 [Source:MGI Symbol;Acc:MGI:5611113]	5.61484	-0.0406715	0.0924795	-0.850474	0.395062	1	5.61484	0.0281884	0.0931221	-0.169657	0.86528	1	5.61484	-0.00785076	0.0924115	-0.0239589	0.980885	1	5.61484	0.016757	0.084025	1.07764	0.281195	1
ENSMUSG00000104415	Gm37069	predicted gene, 37069 [Source:MGI Symbol;Acc:MGI:5610297]	16.1345	0.0215944	0.107594	0.556141	0.578115	1	16.1345	0.036595	0.108012	0.248309	0.803896	1	16.1345	0.0549282	0.107579	0.957923	0.338102	0.980477	16.1345	0.0381715	0.0978833	0.298996	0.764943	1
ENSMUSG00000038576	Susd4	sushi domain containing 4 [Source:MGI Symbol;Acc:MGI:2138351]	4519.51	0.118395	0.162267	0.731412	0.464528	1	4519.51	0.155172	0.162116	0.96214	0.335979	1	4519.51	-0.166794	0.162297	-1.02824	0.303838	0.977156	4519.51	0.184496	0.176697	1.08751	0.276814	1
ENSMUSG00000030768	Disp1	dispatched RND transporter family member 1 [Source:MGI Symbol;Acc:MGI:1916147]	43.0805	0.20619	0.155275	1.6391	0.101193	1	43.0805	-0.0237741	0.15555	0.0107441	0.991428	1	43.0805	0.00492223	0.155184	0.296757	0.766652	1	43.0805	-0.082757	0.142282	-0.88725	0.374944	1
ENSMUSG00000046836	Brox	BRO1 domain and CAAX motif containing [Source:MGI Symbol;Acc:MGI:1918928]	1801.53	0.0653403	0.218637	0.337968	0.735387	1	1801.53	0.020594	0.218516	0.135007	0.892606	1	1801.53	0.102333	0.218704	0.500111	0.616997	1	1801.53	0.246121	0.226321	1.12658	0.25992	1
ENSMUSG00000042901	Aida	axin interactor, dorsalization associated [Source:MGI Symbol;Acc:MGI:1919737]	1478.72	-0.0597618	0.177387	-0.333521	0.738741	1	1478.72	-0.0218549	0.177094	-0.126718	0.899164	1	1478.72	0.153726	0.177423	0.874918	0.381619	0.986462	1478.72	0.237015	0.191053	1.21374	0.224846	1
ENSMUSG00000056050	Mia3	melanoma inhibitory activity 3 [Source:MGI Symbol;Acc:MGI:2443183]	2092.2	-0.0678161	0.21386	-0.312536	0.754633	1	2092.2	0.235387	0.213726	1.11168	0.266274	1	2092.2	0.0609814	0.213869	0.286654	0.774377	1	2092.2	0.14592	0.222736	0.630365	0.528456	1
ENSMUSG00000072258	Taf1a	TATA-box binding protein associated factor, RNA polymerase I, A [Source:MGI Symbol;Acc:MGI:109578]	227.401	-0.0872174	0.216501	-0.504732	0.613747	1	227.401	0.0364889	0.216675	0.208236	0.835044	1	227.401	0.263868	0.21654	1.15251	0.249113	0.96984	227.401	0.164303	0.204605	0.787432	0.431029	1
ENSMUSG00000104212	Gm37986	predicted gene, 37986 [Source:MGI Symbol;Acc:MGI:5611214]	19.0682	0.167473	0.125354	0.763372	0.445241	1	19.0682	0.0646254	0.125652	0.536284	0.591762	1	19.0682	-0.0329938	0.125169	-0.470305	0.638137	1	19.0682	0.0835668	0.114312	0.661901	0.508035	1
ENSMUSG00000053461	Hhipl2	hedgehog interacting protein-like 2 [Source:MGI Symbol;Acc:MGI:1926022]	8.47993	-0.00135865	0.0523311	-0.00501811	0.995996	1	8.47993	-0.00308389	0.0523968	-0.0292242	0.976686	1	8.47993	-0.0684515	0.0523272	-2.13523	0.0327423	0.733592	8.47993	-0.0658623	0.0475036	-5.08588	3.65931e-07	0.000138515
ENSMUSG00000039384	Dusp10	dual specificity phosphatase 10 [Source:MGI Symbol;Acc:MGI:1927070]	291.518	0.130389	0.231028	0.632366	0.527148	1	291.518	0.1263	0.231125	0.553218	0.580114	1	291.518	0.478507	0.230989	2.1735	0.0297427	0.721189	291.518	0.175756	0.222481	0.65616	0.511721	1
ENSMUSG00000039377	Hlx	H2.0-like homeobox [Source:MGI Symbol;Acc:MGI:96109]	7.73674	0.00270962	0.0801404	0.109781	0.912583	1	7.73674	0.0301951	0.0804185	0.325574	0.744747	1	7.73674	-0.0132844	0.0801245	0.0132262	0.989447	1	7.73674	-0.0517762	0.0727907	-1.74396	0.0811662	1
ENSMUSG00000073481	Mtarc2	mitochondrial amidoxime reducing component 2 [Source:MGI Symbol;Acc:MGI:1914497]	813.573	-0.0445106	0.212736	-0.212885	0.831417	1	813.573	0.114214	0.212453	0.533814	0.59347	1	813.573	0.0363029	0.212817	0.172473	0.863065	1	813.573	0.2866	0.221847	1.27678	0.201681	1
ENSMUSG00000039349	C130074G19Rik	RIKEN cDNA C130074G19 gene [Source:MGI Symbol;Acc:MGI:2444831]	41.0773	0.0654967	0.122918	0.888355	0.37435	1	41.0773	0.0624935	0.123081	0.790962	0.428966	1	41.0773	0.170439	0.122922	1.22302	0.221322	0.965462	41.0773	0.0209861	0.112042	0.180312	0.856908	1
ENSMUSG00000026620	Mark1	MAP/microtubule affinity regulating kinase 1 [Source:MGI Symbol;Acc:MGI:2664902]	2126.91	-0.204099	0.154775	-1.31973	0.186924	1	2126.91	-0.117633	0.154336	-0.764206	0.444745	1	2126.91	0.199574	0.154749	1.28856	0.197551	0.964035	2126.91	0.0690105	0.169293	0.389664	0.696785	1
ENSMUSG00000102784	Gm38251	predicted gene, 38251 [Source:MGI Symbol;Acc:MGI:5611479]	11.4905	0.0581823	0.0760424	0.161648	0.871583	1	11.4905	0.0180095	0.0761966	0.34057	0.733428	1	11.4905	0.0646638	0.0760107	1.36396	0.17258	0.955013	11.4905	0.020851	0.0690428	0.817822	0.413459	1
ENSMUSG00000039318	Rab3gap2	RAB3 GTPase activating protein subunit 2 [Source:MGI Symbol;Acc:MGI:1916043]	1477.48	-0.0133657	0.227266	-0.051775	0.958708	1	1477.48	-0.0251635	0.227184	-0.106881	0.914884	1	1477.48	-0.0694982	0.22729	-0.308893	0.757403	1	1477.48	-0.0142603	0.231915	-0.0638004	0.949129	1
[truncated: 20,198 more rows]
