# Supplementary material for: Excess ribosomal protein production unbalances translation in a model of Fragile X Syndrome
Source: Nat Commun. 2022 Jun 10;13:3236. doi: 10.1038/s41467-022-30979-0 (PMC9187743; doi:10.1038/s41467-022-30979-0)
Supplement: Supplementary file 17 — Source Data [file 41467_2022_30979_MOESM17_ESM.xlsx]

## Sheet: Fig.1 
Fig. No.	Source data
Fig 1g
	Rpl10a			Rps25
	WT	KO		WT	KO
	0.691931	1.33167		0.992675	1.45625
	1.27985	2.20919		1.03682	1.2237
	0.930383	1.34153		0.940698	1.59631
	1.17268	2.07958		1.06175	2.10578
	1.1647	1.74911		1.20744	1.07773
	0.848241	1.40521		0.780775	1.61983
	1.05907	1.52191		1.07595	0.755189
	0.853145	0.896985		0.903888	1.34467
Fig 1h
	Rpl10a			Rps25
	WT	KO		WT	KO
	1.09872	1.31836		0.728644	1.10883
	1.09888	1.30956		1.26651	1.45444
	0.360717	1.37762		0.660213	0.896056
	1.41978	1.71201		1.17161	1.37923
	1.43593	1.97603		1.2445	1.12913
	1.03873	0.791578		0.995139	1.11387
	0.547246	1.34448		0.933382	1.11242
Fig 1i
	Rpl10a
	WT	KO
	0.911612	1.12447
	0.959378	1.12593
	0.997943	1.16009
	1.08966	1.09222
	1.04141	1.1199
Fig 1j
	Fibrillarin
	WT	KO
	98.6619	122.499
	106.764	114.397
	104.138	117.023
	102.44	118.721
	87.9957	133.166
Fig 1k
	Y10b
	WT	KO
	0.952608	1.3015
	1.19552	1.05859
	0.953894	1.30021
	0.939988	1.31412
	0.899859	1.35425
	1.05813	1.19597

## Sheet: Fig. 2
Fig. No.	Source data
Fig 2j
	Rps4x					Rpl10a
	Wild type	Fmr1 -/y	WT DHPG	Fmr1 -/y DHPG		Wild type	Fmr1 -/y	WT DHPG	Fmr1 -/y DHPG
	1.32926	1.64116	1.31238	1.3328		0.62541	1.37199	1.09685	1.18971
	1.15322	1.1573	1.14577	0.564814		1.50857	0.972678	2.15261	1.88709
	0.455821	0.690444	1.45565	1.43456		1.5815	1.90702	1.91756	0.589149
	1.30243	1.98885	1.95727	0.592602		0.506081	1.3775	1.77466	1.01639
	0.810256	0.946222	2.06681	0.733586		0.603667	0.722798	1.98463	2.4392
	0.73575	1.6275	1.36834	1.34825		1.27397	1.1983	1.47286	1.1095
	0.878552	1.23506	1.2416	1.43342		0.896113	1.01459	1.51687	0.631175
	1.3347	0.758257	1.36347	1.39165		1.00469	1.9085	2.10639	0.788071

## Sheet: Fig. 3
Fig3 b
	WT
Veh	0.944671	0.877908	0.951061	1.07053	0.918974	0.876953	1.07021	0.915849	1.13376	1.01373	1.02379	1.1627	0.839197	1.19314	0.976014	1.34181	0.905937	1.0112	0.756368	1.0162
45'	0.814876	0.912166	0.939727	0.914636	0.742298	0.623678	0.825558	0.846067	1.15745	0.669039	0.953315	0.857697	1.0142	1.32614	0.72832	0.720333	0.726474	0.788915	0.714931	0.895313
90'	0.943662	0.97643	1.01204	0.925741	0.956307	0.993758	0.780807	0.876179	0.884356	0.757166	0.928515	0.999693	0.954982	0.895103	1.02274	0.994695	0.883448	0.492099	1.01158	0.873487
	KO
Veh	0.928023	0.825006	0.86902	0.824565	1.17412	0.961667	1.0114	0.983388	1.09274	0.899827	0.998414	1.21137	0.912365	1.0704	1.13062	1.09206	0.90802	1.02729	1.00683	1.07286
45'	0.832437	0.909087	1.09192	1.03749	0.759869	0.950321	0.906954	1.05874	1.0227	0.909707	0.845694	0.965871	0.707265	0.859928	0.942393	0.86512	0.856949	0.716297	0.991285	0.961709
90'	0.944431	1.04395	0.94464	1.12794	0.920073	1.06672	0.799001	0.964596	0.832578	0.903043	1.03566	0.860262	0.548666	0.704065	1.41559	0.871504	0.718563	0.786675	0.799216	0.723319
Fig3 c
WT				KO
Veh	DHPG	CXDHPG		Veh	DHPG	CXDHPG
0.90726	1.29371	0.893954		1.04199	1.21252	1.32851
0.812075	1.47919	1.1477		0.743834	1.2381	1.19389
0.670877	0.977314	1.24636		1.12707	1.1867	0.665011
1.31287	1.53603	0.593261		1.06398	1.34648	0.745527
1.06561	1.09431	1.09271		0.991865	0.849059	1.38845
1.15269	1.33368	0.647947		0.826964	1.16676	1.28128
1.07861	1.23551	0.836875		1.2043	1.37175	0.993299
Fig3 g
	WT
Veh	34.1296	39.6443	6.22042	37.6359	11.3703	7.74659	27.5604	19.8174	26.7397	31.0096	30.7903	40.8933
CX	11.9662	21.8776	8.34242	7.99224	26.611	13.3251	-0.324768	10.5932	11.1658	18.4831
	KO
Veh	32.8629	32.72	29.3478	26.4832	36.9538	18.1374	32.0921	49.1062	40.7695	41.8755	59.3619
CX	33.6445	30.1426	44.5636	29.419	27.3851	25.8713	30.9964

## Sheet: figire3-d_e_f_source_data_ltd.c
slope	amp	rig	stim_time	group	samp	time from stimulation
100.232	0.822	3	"16:21:28.6"	KO_CX	KO_CX_1	-20
101.821	0.817	3	"16:21:28.6"	KO_CX	KO_CX_1	-19
98.9076	0.785	3	"16:21:28.6"	KO_CX	KO_CX_1	-18
102.615	0.781	3	"16:21:28.6"	KO_CX	KO_CX_1	-17
103.674	0.791	3	"16:21:28.6"	KO_CX	KO_CX_1	-16
102.35	0.783	3	"16:21:28.6"	KO_CX	KO_CX_1	-15
102.615	0.7755	3	"16:21:28.6"	KO_CX	KO_CX_1	-14
97.9808	0.7775	3	"16:21:28.6"	KO_CX	KO_CX_1	-13
97.3188	0.7595	3	"16:21:28.6"	KO_CX	KO_CX_1	-12
96.7891	0.7505	3	"16:21:28.6"	KO_CX	KO_CX_1	-11
96.9215	0.7645	3	"16:21:28.6"	KO_CX	KO_CX_1	-10
99.3049	0.7585	3	"16:21:28.6"	KO_CX	KO_CX_1	-9
101.821	0.781	3	"16:21:28.6"	KO_CX	KO_CX_1	-8
100.364	0.784	3	"16:21:28.6"	KO_CX	KO_CX_1	-7
94.803	0.7735	3	"16:21:28.6"	KO_CX	KO_CX_1	-6
98.1132	0.778	3	"16:21:28.6"	KO_CX	KO_CX_1	-5
101.953	0.8065	3	"16:21:28.6"	KO_CX	KO_CX_1	-4
102.483	0.766	3	"16:21:28.6"	KO_CX	KO_CX_1	-3
99.4373	0.785	3	"16:21:28.6"	KO_CX	KO_CX_1	-2
100.497	0.7845	3	"16:21:28.6"	KO_CX	KO_CX_1	-1
101.688	0.781	3	"16:21:28.6"	KO_CX	KO_CX_1	0
100.232	0.779	3	"16:21:28.6"	KO_CX	KO_CX_1	1
83.1513	0.6535	3	"16:21:28.6"	KO_CX	KO_CX_1	2
52.1682	0.444	3	"16:21:28.6"	KO_CX	KO_CX_1	3
35.0877	0.3155	3	"16:21:28.6"	KO_CX	KO_CX_1	4
30.5859	0.2355	3	"16:21:28.6"	KO_CX	KO_CX_1	5
30.3211	0.264	3	"16:21:28.6"	KO_CX	KO_CX_1	6
33.4988	0.236	3	"16:21:28.6"	KO_CX	KO_CX_1	7
29.9239	0.2515	3	"16:21:28.6"	KO_CX	KO_CX_1	8
35.3525	0.314	3	"16:21:28.6"	KO_CX	KO_CX_1	9
32.9692	0.3255	3	"16:21:28.6"	KO_CX	KO_CX_1	10
35.8822	0.323	3	"16:21:28.6"	KO_CX	KO_CX_1	11
41.9729	0.344	3	"16:21:28.6"	KO_CX	KO_CX_1	12
44.2238	0.3635	3	"16:21:28.6"	KO_CX	KO_CX_1	13
42.5025	0.374	3	"16:21:28.6"	KO_CX	KO_CX_1	14
47.7987	0.4165	3	"16:21:28.6"	KO_CX	KO_CX_1	15
51.3737	0.422	3	"16:21:28.6"	KO_CX	KO_CX_1	16
52.5654	0.456	3	"16:21:28.6"	KO_CX	KO_CX_1	17
51.5061	0.4555	3	"16:21:28.6"	KO_CX	KO_CX_1	18
56.67	0.49	3	"16:21:28.6"	KO_CX	KO_CX_1	19
56.1404	0.4785	3	"16:21:28.6"	KO_CX	KO_CX_1	20
55.6107	0.4835	3	"16:21:28.6"	KO_CX	KO_CX_1	21
57.0672	0.4735	3	"16:21:28.6"	KO_CX	KO_CX_1	22
55.2135	0.4865	3	"16:21:28.6"	KO_CX	KO_CX_1	23
56.8024	0.505	3	"16:21:28.6"	KO_CX	KO_CX_1	24
58.1264	0.505	3	"16:21:28.6"	KO_CX	KO_CX_1	25
56.5376	0.4975	3	"16:21:28.6"	KO_CX	KO_CX_1	26
58.2589	0.5045	3	"16:21:28.6"	KO_CX	KO_CX_1	27
59.9801	0.532	3	"16:21:28.6"	KO_CX	KO_CX_1	28
63.9523	0.5145	3	"16:21:28.6"	KO_CX	KO_CX_1	29
61.1718	0.506	3	"16:21:28.6"	KO_CX	KO_CX_1	30
57.0672	0.508	3	"16:21:28.6"	KO_CX	KO_CX_1	31
60.6422	0.5135	3	"16:21:28.6"	KO_CX	KO_CX_1	32
58.9209	0.53	3	"16:21:28.6"	KO_CX	KO_CX_1	33
64.8792	0.5305	3	"16:21:28.6"	KO_CX	KO_CX_1	34
61.4366	0.5235	3	"16:21:28.6"	KO_CX	KO_CX_1	35
66.2032	0.5415	3	"16:21:28.6"	KO_CX	KO_CX_1	36
63.1579	0.533	3	"16:21:28.6"	KO_CX	KO_CX_1	37
64.2171	0.5525	3	"16:21:28.6"	KO_CX	KO_CX_1	38
65.0116	0.552	3	"16:21:28.6"	KO_CX	KO_CX_1	39
65.2764	0.528	3	"16:21:28.6"	KO_CX	KO_CX_1	40
65.4088	0.5175	3	"16:21:28.6"	KO_CX	KO_CX_1	41
61.9662	0.5315	3	"16:21:28.6"	KO_CX	KO_CX_1	42
61.7014	0.524	3	"16:21:28.6"	KO_CX	KO_CX_1	43
63.2903	0.5605	3	"16:21:28.6"	KO_CX	KO_CX_1	44
63.9523	0.556	3	"16:21:28.6"	KO_CX	KO_CX_1	45
63.8199	0.5455	3	"16:21:28.6"	KO_CX	KO_CX_1	46
69.5134	0.5425	3	"16:21:28.6"	KO_CX	KO_CX_1	47
68.0569	0.529	3	"16:21:28.6"	KO_CX	KO_CX_1	48
64.482	0.531	3	"16:21:28.6"	KO_CX	KO_CX_1	49
58.3913	0.5335	3	"16:21:28.6"	KO_CX	KO_CX_1	50
60.245	0.5185	3	"16:21:28.6"	KO_CX	KO_CX_1	51
63.1579	0.526	3	"16:21:28.6"	KO_CX	KO_CX_1	52
63.5551	0.5465	3	"16:21:28.6"	KO_CX	KO_CX_1	53
66.2032	0.5415	3	"16:21:28.6"	KO_CX	KO_CX_1	54
64.8792	0.5545	3	"16:21:28.6"	KO_CX	KO_CX_1	55
66.3357	0.5635	3	"16:21:28.6"	KO_CX	KO_CX_1	56
71.1023	0.5745	3	"16:21:28.6"	KO_CX	KO_CX_1	57
65.806	0.575	3	"16:21:28.6"	KO_CX	KO_CX_1	58
66.8653	0.5645	3	"16:21:28.6"	KO_CX	KO_CX_1	59
67.7921	0.57	3	"16:21:28.6"	KO_CX	KO_CX_1	60
67.1301	0.575	3	"16:21:28.6"	KO_CX	KO_CX_1	61
65.806	0.578	3	"16:21:28.6"	KO_CX	KO_CX_1	62
68.4542	0.554	3	"16:21:28.6"	KO_CX	KO_CX_1	63
64.3496	0.5635	3	"16:21:28.6"	KO_CX	KO_CX_1	64
64.3496	0.569	3	"16:21:28.6"	KO_CX	KO_CX_1	65
98.1248	0.594	3	"14:56:21.5"	WT_Veh	WT_Veh_1	-20
98.2961	0.608	3	"14:56:21.5"	WT_Veh	WT_Veh_1	-19
95.5561	0.589	3	"14:56:21.5"	WT_Veh	WT_Veh_1	-18
99.1523	0.5975	3	"14:56:21.5"	WT_Veh	WT_Veh_1	-17
100.009	0.6145	3	"14:56:21.5"	WT_Veh	WT_Veh_1	-16
101.55	0.5945	3	"14:56:21.5"	WT_Veh	WT_Veh_1	-15
99.3236	0.5935	3	"14:56:21.5"	WT_Veh	WT_Veh_1	-14
98.9811	0.603	3	"14:56:21.5"	WT_Veh	WT_Veh_1	-13
97.2686	0.6175	3	"14:56:21.5"	WT_Veh	WT_Veh_1	-12
101.892	0.5825	3	"14:56:21.5"	WT_Veh	WT_Veh_1	-11
100.18	0.609	3	"14:56:21.5"	WT_Veh	WT_Veh_1	-10
98.1248	0.604	3	"14:56:21.5"	WT_Veh	WT_Veh_1	-9
95.2136	0.5835	3	"14:56:21.5"	WT_Veh	WT_Veh_1	-8
102.92	0.605	3	"14:56:21.5"	WT_Veh	WT_Veh_1	-7
105.66	0.6065	3	"14:56:21.5"	WT_Veh	WT_Veh_1	-6
99.8373	0.606	3	"14:56:21.5"	WT_Veh	WT_Veh_1	-5
99.4948	0.575	3	"14:56:21.5"	WT_Veh	WT_Veh_1	-4
101.892	0.62	3	"14:56:21.5"	WT_Veh	WT_Veh_1	-3
103.947	0.5835	3	"14:56:21.5"	WT_Veh	WT_Veh_1	-2
102.577	0.595	3	"14:56:21.5"	WT_Veh	WT_Veh_1	-1
98.9811	0.6125	3	"14:56:21.5"	WT_Veh	WT_Veh_1	0
96.0699	0.596	3	"14:56:21.5"	WT_Veh	WT_Veh_1	1
87.3362	0.5135	3	"14:56:21.5"	WT_Veh	WT_Veh_1	2
72.2665	0.3735	3	"14:56:21.5"	WT_Veh	WT_Veh_1	3
41.7844	0.2765	3	"14:56:21.5"	WT_Veh	WT_Veh_1	4
32.8795	0.2135	3	"14:56:21.5"	WT_Veh	WT_Veh_1	5
34.7633	0.1885	3	"14:56:21.5"	WT_Veh	WT_Veh_1	6
32.3658	0.241	3	"14:56:21.5"	WT_Veh	WT_Veh_1	7
45.8943	0.3275	3	"14:56:21.5"	WT_Veh	WT_Veh_1	8
53.7717	0.374	3	"14:56:21.5"	WT_Veh	WT_Veh_1	9
71.924	0.4345	3	"14:56:21.5"	WT_Veh	WT_Veh_1	10
79.6301	0.4445	3	"14:56:21.5"	WT_Veh	WT_Veh_1	11
78.7739	0.45	3	"14:56:21.5"	WT_Veh	WT_Veh_1	12
71.5815	0.4585	3	"14:56:21.5"	WT_Veh	WT_Veh_1	13
78.6026	0.48	3	"14:56:21.5"	WT_Veh	WT_Veh_1	14
78.6026	0.4605	3	"14:56:21.5"	WT_Veh	WT_Veh_1	15
70.554	0.4735	3	"14:56:21.5"	WT_Veh	WT_Veh_1	16
78.4314	0.4825	3	"14:56:21.5"	WT_Veh	WT_Veh_1	17
78.9451	0.494	3	"14:56:21.5"	WT_Veh	WT_Veh_1	18
72.2665	0.506	3	"14:56:21.5"	WT_Veh	WT_Veh_1	19
73.6364	0.496	3	"14:56:21.5"	WT_Veh	WT_Veh_1	20
75.6914	0.47	3	"14:56:21.5"	WT_Veh	WT_Veh_1	21
71.0677	0.4725	3	"14:56:21.5"	WT_Veh	WT_Veh_1	22
73.9789	0.478	3	"14:56:21.5"	WT_Veh	WT_Veh_1	23
77.0614	0.4745	3	"14:56:21.5"	WT_Veh	WT_Veh_1	24
68.3278	0.4655	3	"14:56:21.5"	WT_Veh	WT_Veh_1	25
66.444	0.458	3	"14:56:21.5"	WT_Veh	WT_Veh_1	26
65.7591	0.4695	3	"14:56:21.5"	WT_Veh	WT_Veh_1	27
70.7252	0.4625	3	"14:56:21.5"	WT_Veh	WT_Veh_1	28
64.2178	0.4645	3	"14:56:21.5"	WT_Veh	WT_Veh_1	29
75.1777	0.4465	3	"14:56:21.5"	WT_Veh	WT_Veh_1	30
67.129	0.4775	3	"14:56:21.5"	WT_Veh	WT_Veh_1	31
61.4779	0.4865	3	"14:56:21.5"	WT_Veh	WT_Veh_1	32
66.2728	0.4685	3	"14:56:21.5"	WT_Veh	WT_Veh_1	33
59.2516	0.4745	3	"14:56:21.5"	WT_Veh	WT_Veh_1	34
64.2178	0.453	3	"14:56:21.5"	WT_Veh	WT_Veh_1	35
64.0466	0.4625	3	"14:56:21.5"	WT_Veh	WT_Veh_1	36
67.4715	0.4795	3	"14:56:21.5"	WT_Veh	WT_Veh_1	37
60.9641	0.463	3	"14:56:21.5"	WT_Veh	WT_Veh_1	38
63.1903	0.4895	3	"14:56:21.5"	WT_Veh	WT_Veh_1	39
55.1417	0.4745	3	"14:56:21.5"	WT_Veh	WT_Veh_1	40
58.3954	0.473	3	"14:56:21.5"	WT_Veh	WT_Veh_1	41
63.5328	0.4575	3	"14:56:21.5"	WT_Veh	WT_Veh_1	42
65.5878	0.477	3	"14:56:21.5"	WT_Veh	WT_Veh_1	43
63.1903	0.4625	3	"14:56:21.5"	WT_Veh	WT_Veh_1	44
59.7654	0.4775	3	"14:56:21.5"	WT_Veh	WT_Veh_1	45
65.5878	0.4545	3	"14:56:21.5"	WT_Veh	WT_Veh_1	46
63.8753	0.481	3	"14:56:21.5"	WT_Veh	WT_Veh_1	47
65.7591	0.495	3	"14:56:21.5"	WT_Veh	WT_Veh_1	48
71.0677	0.4875	3	"14:56:21.5"	WT_Veh	WT_Veh_1	49
63.1903	0.473	3	"14:56:21.5"	WT_Veh	WT_Veh_1	50
64.0466	0.4865	3	"14:56:21.5"	WT_Veh	WT_Veh_1	51
64.3891	0.483	3	"14:56:21.5"	WT_Veh	WT_Veh_1	52
64.7316	0.4835	3	"14:56:21.5"	WT_Veh	WT_Veh_1	53
69.5265	0.513	3	"14:56:21.5"	WT_Veh	WT_Veh_1	54
64.9028	0.458	3	"14:56:21.5"	WT_Veh	WT_Veh_1	55
71.4102	0.5085	3	"14:56:21.5"	WT_Veh	WT_Veh_1	56
63.1903	0.4625	3	"14:56:21.5"	WT_Veh	WT_Veh_1	57
72.0952	0.4735	3	"14:56:21.5"	WT_Veh	WT_Veh_1	58
68.6703	0.4505	3	"14:56:21.5"	WT_Veh	WT_Veh_1	59
66.1015	0.471	3	"14:56:21.5"	WT_Veh	WT_Veh_1	60
62.5054	0.4795	3	"14:56:21.5"	WT_Veh	WT_Veh_1	61
65.0741	0.5035	3	"14:56:21.5"	WT_Veh	WT_Veh_1	62
73.8077	0.4815	3	"14:56:21.5"	WT_Veh	WT_Veh_1	63
66.444	0.498	3	"14:56:21.5"	WT_Veh	WT_Veh_1	64
65.4166	0.463	3	"14:56:21.5"	WT_Veh	WT_Veh_1	65
100.648	0.9695	3	"14:05:51.1"	WT_Veh	WT_Veh_2	-20
96.4927	0.981	3	"14:05:51.1"	WT_Veh	WT_Veh_2	-19
98.986	0.9995	3	"14:05:51.1"	WT_Veh	WT_Veh_2	-18
96.9082	0.9725	3	"14:05:51.1"	WT_Veh	WT_Veh_2	-17
102.56	0.9925	3	"14:05:51.1"	WT_Veh	WT_Veh_2	-16
94.9136	0.9935	3	"14:05:51.1"	WT_Veh	WT_Veh_2	-15
102.477	0.982	3	"14:05:51.1"	WT_Veh	WT_Veh_2	-14
99.6509	1.015	3	"14:05:51.1"	WT_Veh	WT_Veh_2	-13
94.7473	1.017	3	"14:05:51.1"	WT_Veh	WT_Veh_2	-12
104.555	1.02	3	"14:05:51.1"	WT_Veh	WT_Veh_2	-11
102.726	1.0155	3	"14:05:51.1"	WT_Veh	WT_Veh_2	-10
99.9834	1.015	3	"14:05:51.1"	WT_Veh	WT_Veh_2	-9
102.892	0.9815	3	"14:05:51.1"	WT_Veh	WT_Veh_2	-8
99.0691	1.007	3	"14:05:51.1"	WT_Veh	WT_Veh_2	-7
100.399	0.993	3	"14:05:51.1"	WT_Veh	WT_Veh_2	-6
99.0691	1.0125	3	"14:05:51.1"	WT_Veh	WT_Veh_2	-5
100.898	1.014	3	"14:05:51.1"	WT_Veh	WT_Veh_2	-4
104.139	1.038	3	"14:05:51.1"	WT_Veh	WT_Veh_2	-3
100.814	1.021	3	"14:05:51.1"	WT_Veh	WT_Veh_2	-2
98.0718	1.0395	3	"14:05:51.1"	WT_Veh	WT_Veh_2	-1
106.965	1.0345	3	"14:05:51.1"	WT_Veh	WT_Veh_2	0
106.051	1.06	3	"14:05:51.1"	WT_Veh	WT_Veh_2	1
102.892	1.0495	3	"14:05:51.1"	WT_Veh	WT_Veh_2	2
56.8484	0.598	3	"14:05:51.1"	WT_Veh	WT_Veh_2	3
23.7699	0.3445	3	"14:05:51.1"	WT_Veh	WT_Veh_2	4
19.365	0.268	3	"14:05:51.1"	WT_Veh	WT_Veh_2	5
13.9628	0.224	3	"14:05:51.1"	WT_Veh	WT_Veh_2	6
14.3783	0.2305	3	"14:05:51.1"	WT_Veh	WT_Veh_2	7
15.625	0.223	3	"14:05:51.1"	WT_Veh	WT_Veh_2	8
21.1104	0.2615	3	"14:05:51.1"	WT_Veh	WT_Veh_2	9
18.3677	0.308	3	"14:05:51.1"	WT_Veh	WT_Veh_2	10
21.5259	0.299	3	"14:05:51.1"	WT_Veh	WT_Veh_2	11
21.2766	0.322	3	"14:05:51.1"	WT_Veh	WT_Veh_2	12
25.0997	0.3535	3	"14:05:51.1"	WT_Veh	WT_Veh_2	13
27.7593	0.3565	3	"14:05:51.1"	WT_Veh	WT_Veh_2	14
31.8318	0.393	3	"14:05:51.1"	WT_Veh	WT_Veh_2	15
26.6789	0.391	3	"14:05:51.1"	WT_Veh	WT_Veh_2	16
31.4162	0.428	3	"14:05:51.1"	WT_Veh	WT_Veh_2	17
35.8211	0.437	3	"14:05:51.1"	WT_Veh	WT_Veh_2	18
35.9043	0.446	3	"14:05:51.1"	WT_Veh	WT_Veh_2	19
38.3976	0.46	3	"14:05:51.1"	WT_Veh	WT_Veh_2	20
45.5452	0.4935	3	"14:05:51.1"	WT_Veh	WT_Veh_2	21
41.3065	0.524	3	"14:05:51.1"	WT_Veh	WT_Veh_2	22
42.3039	0.509	3	"14:05:51.1"	WT_Veh	WT_Veh_2	23
40.7247	0.5025	3	"14:05:51.1"	WT_Veh	WT_Veh_2	24
45.5452	0.508	3	"14:05:51.1"	WT_Veh	WT_Veh_2	25
43.7168	0.5285	3	"14:05:51.1"	WT_Veh	WT_Veh_2	26
42.7194	0.516	3	"14:05:51.1"	WT_Veh	WT_Veh_2	27
45.9608	0.521	3	"14:05:51.1"	WT_Veh	WT_Veh_2	28
49.7839	0.5525	3	"14:05:51.1"	WT_Veh	WT_Veh_2	29
49.9501	0.561	3	"14:05:51.1"	WT_Veh	WT_Veh_2	30
50.4488	0.568	3	"14:05:51.1"	WT_Veh	WT_Veh_2	31
53.1915	0.568	3	"14:05:51.1"	WT_Veh	WT_Veh_2	32
50.8644	0.551	3	"14:05:51.1"	WT_Veh	WT_Veh_2	33
52.5266	0.594	3	"14:05:51.1"	WT_Veh	WT_Veh_2	34
55.9342	0.5825	3	"14:05:51.1"	WT_Veh	WT_Veh_2	35
52.6928	0.5905	3	"14:05:51.1"	WT_Veh	WT_Veh_2	36
62.2507	0.6095	3	"14:05:51.1"	WT_Veh	WT_Veh_2	37
56.7653	0.6175	3	"14:05:51.1"	WT_Veh	WT_Veh_2	38
57.3471	0.6205	3	"14:05:51.1"	WT_Veh	WT_Veh_2	39
61.2533	0.648	3	"14:05:51.1"	WT_Veh	WT_Veh_2	40
57.9289	0.6405	3	"14:05:51.1"	WT_Veh	WT_Veh_2	41
57.8457	0.6365	3	"14:05:51.1"	WT_Veh	WT_Veh_2	42
63.4142	0.626	3	"14:05:51.1"	WT_Veh	WT_Veh_2	43
57.5964	0.642	3	"14:05:51.1"	WT_Veh	WT_Veh_2	44
56.516	0.6365	3	"14:05:51.1"	WT_Veh	WT_Veh_2	45
59.0924	0.658	3	"14:05:51.1"	WT_Veh	WT_Veh_2	46
63.8298	0.6385	3	"14:05:51.1"	WT_Veh	WT_Veh_2	47
56.2666	0.6515	3	"14:05:51.1"	WT_Veh	WT_Veh_2	48
55.1031	0.627	3	"14:05:51.1"	WT_Veh	WT_Veh_2	49
64.9934	0.6735	3	"14:05:51.1"	WT_Veh	WT_Veh_2	50
60.0066	0.663	3	"14:05:51.1"	WT_Veh	WT_Veh_2	51
57.4302	0.6275	3	"14:05:51.1"	WT_Veh	WT_Veh_2	52
62.5	0.64	3	"14:05:51.1"	WT_Veh	WT_Veh_2	53
57.264	0.624	3	"14:05:51.1"	WT_Veh	WT_Veh_2	54
65.492	0.644	3	"14:05:51.1"	WT_Veh	WT_Veh_2	55
59.0093	0.6495	3	"14:05:51.1"	WT_Veh	WT_Veh_2	56
61.752	0.6585	3	"14:05:51.1"	WT_Veh	WT_Veh_2	57
58.9262	0.6465	3	"14:05:51.1"	WT_Veh	WT_Veh_2	58
62.3338	0.6755	3	"14:05:51.1"	WT_Veh	WT_Veh_2	59
62.5831	0.6685	3	"14:05:51.1"	WT_Veh	WT_Veh_2	60
59.7573	0.667	3	"14:05:51.1"	WT_Veh	WT_Veh_2	61
60.7547	0.6325	3	"14:05:51.1"	WT_Veh	WT_Veh_2	62
61.9182	0.6505	3	"14:05:51.1"	WT_Veh	WT_Veh_2	63
57.0146	0.616	3	"14:05:51.1"	WT_Veh	WT_Veh_2	64
55.0199	0.6225	3	"14:05:51.1"	WT_Veh	WT_Veh_2	65
98.4695	1.0285	3	"14:39:31.6"	WT_Veh	WT_Veh_3	-20
95.3962	1.03	3	"14:39:31.6"	WT_Veh	WT_Veh_3	-19
95.9494	1.0275	3	"14:39:31.6"	WT_Veh	WT_Veh_3	-18
97.1172	1.024	3	"14:39:31.6"	WT_Veh	WT_Veh_3	-17
99.0227	1.006	3	"14:39:31.6"	WT_Veh	WT_Veh_3	-16
92.999	0.985	3	"14:39:31.6"	WT_Veh	WT_Veh_3	-15
99.0227	1.0515	3	"14:39:31.6"	WT_Veh	WT_Veh_3	-14
104.186	1.0815	3	"14:39:31.6"	WT_Veh	WT_Veh_3	-13
100.436	1.0885	3	"14:39:31.6"	WT_Veh	WT_Veh_3	-12
107.751	1.1555	3	"14:39:31.6"	WT_Veh	WT_Veh_3	-11
103.756	1.1425	3	"14:39:31.6"	WT_Veh	WT_Veh_3	-10
103.94	1.13	3	"14:39:31.6"	WT_Veh	WT_Veh_3	-9
108.366	1.155	3	"14:39:31.6"	WT_Veh	WT_Veh_3	-8
101.973	1.123	3	"14:39:31.6"	WT_Veh	WT_Veh_3	-7
101.235	1.0985	3	"14:39:31.6"	WT_Veh	WT_Veh_3	-6
96.687	1.0685	3	"14:39:31.6"	WT_Veh	WT_Veh_3	-5
95.3347	1.0395	3	"14:39:31.6"	WT_Veh	WT_Veh_3	-4
98.1621	1.1095	3	"14:39:31.6"	WT_Veh	WT_Veh_3	-3
98.2851	1.0855	3	"14:39:31.6"	WT_Veh	WT_Veh_3	-2
101.912	1.1255	3	"14:39:31.6"	WT_Veh	WT_Veh_3	-1
104.616	1.115	3	"14:39:31.6"	WT_Veh	WT_Veh_3	0
106.214	1.159	3	"14:39:31.6"	WT_Veh	WT_Veh_3	1
107.198	1.1795	3	"14:39:31.6"	WT_Veh	WT_Veh_3	2
73.2682	0.84	3	"14:39:31.6"	WT_Veh	WT_Veh_3	3
52.3695	0.5615	3	"14:39:31.6"	WT_Veh	WT_Veh_3	4
37.9864	0.396	3	"14:39:31.6"	WT_Veh	WT_Veh_3	5
31.4094	0.3435	3	"14:39:31.6"	WT_Veh	WT_Veh_3	6
27.3526	0.3065	3	"14:39:31.6"	WT_Veh	WT_Veh_3	7
30.3645	0.3385	3	"14:39:31.6"	WT_Veh	WT_Veh_3	8
42.9651	0.4485	3	"14:39:31.6"	WT_Veh	WT_Veh_3	9
47.4522	0.5395	3	"14:39:31.6"	WT_Veh	WT_Veh_3	10
53.1686	0.5735	3	"14:39:31.6"	WT_Veh	WT_Veh_3	11
63.7409	0.6805	3	"14:39:31.6"	WT_Veh	WT_Veh_3	12
64.4785	0.714	3	"14:39:31.6"	WT_Veh	WT_Veh_3	13
71.1168	0.7755	3	"14:39:31.6"	WT_Veh	WT_Veh_3	14
68.2894	0.745	3	"14:39:31.6"	WT_Veh	WT_Veh_3	15
67.7977	0.775	3	"14:39:31.6"	WT_Veh	WT_Veh_3	16
68.6582	0.746	3	"14:39:31.6"	WT_Veh	WT_Veh_3	17
62.573	0.673	3	"14:39:31.6"	WT_Veh	WT_Veh_3	18
68.0435	0.6865	3	"14:39:31.6"	WT_Veh	WT_Veh_3	19
63.0033	0.664	3	"14:39:31.6"	WT_Veh	WT_Veh_3	20
56.119	0.606	3	"14:39:31.6"	WT_Veh	WT_Veh_3	21
35.6506	0.396	3	"14:39:31.6"	WT_Veh	WT_Veh_3	22
22.3124	0.272	3	"14:39:31.6"	WT_Veh	WT_Veh_3	23
32.8846	0.3425	3	"14:39:31.6"	WT_Veh	WT_Veh_3	24
52.5539	0.5655	3	"14:39:31.6"	WT_Veh	WT_Veh_3	25
67.183	0.689	3	"14:39:31.6"	WT_Veh	WT_Veh_3	26
76.4644	0.8195	3	"14:39:31.6"	WT_Veh	WT_Veh_3	27
80.7056	0.873	3	"14:39:31.6"	WT_Veh	WT_Veh_3	28
78.4928	0.8855	3	"14:39:31.6"	WT_Veh	WT_Veh_3	29
83.2258	0.935	3	"14:39:31.6"	WT_Veh	WT_Veh_3	30
83.8404	0.9455	3	"14:39:31.6"	WT_Veh	WT_Veh_3	31
80.8286	0.9345	3	"14:39:31.6"	WT_Veh	WT_Veh_3	32
75.2966	0.8475	3	"14:39:31.6"	WT_Veh	WT_Veh_3	33
73.3911	0.7905	3	"14:39:31.6"	WT_Veh	WT_Veh_3	34
68.9655	0.7815	3	"14:39:31.6"	WT_Veh	WT_Veh_3	35
67.4903	0.73	3	"14:39:31.6"	WT_Veh	WT_Veh_3	36
63.4335	0.682	3	"14:39:31.6"	WT_Veh	WT_Veh_3	37
43.6413	0.4975	3	"14:39:31.6"	WT_Veh	WT_Veh_3	38
24.2793	0.2585	3	"14:39:31.6"	WT_Veh	WT_Veh_3	39
26.4306	0.3045	3	"14:39:31.6"	WT_Veh	WT_Veh_3	40
44.8706	0.484	3	"14:39:31.6"	WT_Veh	WT_Veh_3	41
56.8566	0.64	3	"14:39:31.6"	WT_Veh	WT_Veh_3	42
66.3225	0.7175	3	"14:39:31.6"	WT_Veh	WT_Veh_3	43
69.3343	0.743	3	"14:39:31.6"	WT_Veh	WT_Veh_3	44
67.7977	0.7525	3	"14:39:31.6"	WT_Veh	WT_Veh_3	45
69.8875	0.7995	3	"14:39:31.6"	WT_Veh	WT_Veh_3	46
73.4526	0.8265	3	"14:39:31.6"	WT_Veh	WT_Veh_3	47
72.5306	0.837	3	"14:39:31.6"	WT_Veh	WT_Veh_3	48
83.7175	0.9285	3	"14:39:31.6"	WT_Veh	WT_Veh_3	49
85.5615	0.975	3	"14:39:31.6"	WT_Veh	WT_Veh_3	50
90.9091	1.0345	3	"14:39:31.6"	WT_Veh	WT_Veh_3	51
94.2898	1.0755	3	"14:39:31.6"	WT_Veh	WT_Veh_3	52
94.9044	1.068	3	"14:39:31.6"	WT_Veh	WT_Veh_3	53
91.8311	1.0535	3	"14:39:31.6"	WT_Veh	WT_Veh_3	54
94.843	1.0555	3	"14:39:31.6"	WT_Veh	WT_Veh_3	55
94.4742	1.086	3	"14:39:31.6"	WT_Veh	WT_Veh_3	56
92.0155	1.069	3	"14:39:31.6"	WT_Veh	WT_Veh_3	57
89.7412	1.1065	3	"14:39:31.6"	WT_Veh	WT_Veh_3	58
88.0816	1.063	3	"14:39:31.6"	WT_Veh	WT_Veh_3	59
94.9659	1.099	3	"14:39:31.6"	WT_Veh	WT_Veh_3	60
93.9824	1.095	3	"14:39:31.6"	WT_Veh	WT_Veh_3	61
94.6586	1.1165	3	"14:39:31.6"	WT_Veh	WT_Veh_3	62
85.8074	1.0625	3	"14:39:31.6"	WT_Veh	WT_Veh_3	63
89.9871	1.074	3	"14:39:31.6"	WT_Veh	WT_Veh_3	64
91.0935	1.0755	3	"14:39:31.6"	WT_Veh	WT_Veh_3	65
99.1993	0.526	4	"16:52:45.2"	WT_CX	WT_CX_1	-20
98.532	0.5	4	"16:52:45.2"	WT_CX	WT_CX_1	-19
98.7544	0.5075	4	"16:52:45.2"	WT_CX	WT_CX_1	-18
101.423	0.503	4	"16:52:45.2"	WT_CX	WT_CX_1	-17
95.1957	0.5055	4	"16:52:45.2"	WT_CX	WT_CX_1	-16
105.205	0.525	4	"16:52:45.2"	WT_CX	WT_CX_1	-15
101.646	0.515	4	"16:52:45.2"	WT_CX	WT_CX_1	-14
96.9751	0.507	4	"16:52:45.2"	WT_CX	WT_CX_1	-13
99.1993	0.5125	4	"16:52:45.2"	WT_CX	WT_CX_1	-12
98.532	0.499	4	"16:52:45.2"	WT_CX	WT_CX_1	-11
99.4217	0.523	4	"16:52:45.2"	WT_CX	WT_CX_1	-10
103.203	0.524	4	"16:52:45.2"	WT_CX	WT_CX_1	-9
98.3096	0.5065	4	"16:52:45.2"	WT_CX	WT_CX_1	-8
100.979	0.5195	4	"16:52:45.2"	WT_CX	WT_CX_1	-7
97.8648	0.5065	4	"16:52:45.2"	WT_CX	WT_CX_1	-6
98.7544	0.507	4	"16:52:45.2"	WT_CX	WT_CX_1	-5
102.091	0.5215	4	"16:52:45.2"	WT_CX	WT_CX_1	-4
100.979	0.5095	4	"16:52:45.2"	WT_CX	WT_CX_1	-3
100.089	0.5175	4	"16:52:45.2"	WT_CX	WT_CX_1	-2
103.648	0.5145	4	"16:52:45.2"	WT_CX	WT_CX_1	-1
98.3096	0.501	4	"16:52:45.2"	WT_CX	WT_CX_1	0
95.4181	0.5085	4	"16:52:45.2"	WT_CX	WT_CX_1	1
100.979	0.5115	4	"16:52:45.2"	WT_CX	WT_CX_1	2
83.6299	0.4735	4	"16:52:45.2"	WT_CX	WT_CX_1	3
46.0409	0.3025	4	"16:52:45.2"	WT_CX	WT_CX_1	4
29.5819	0.2055	4	"16:52:45.2"	WT_CX	WT_CX_1	5
20.2402	0.174	4	"16:52:45.2"	WT_CX	WT_CX_1	6
17.7936	0.169	4	"16:52:45.2"	WT_CX	WT_CX_1	7
20.6851	0.206	4	"16:52:45.2"	WT_CX	WT_CX_1	8
30.2491	0.235	4	"16:52:45.2"	WT_CX	WT_CX_1	9
40.0356	0.2615	4	"16:52:45.2"	WT_CX	WT_CX_1	10
50.0445	0.315	4	"16:52:45.2"	WT_CX	WT_CX_1	11
56.0498	0.337	4	"16:52:45.2"	WT_CX	WT_CX_1	12
66.5036	0.3705	4	"16:52:45.2"	WT_CX	WT_CX_1	13
68.5053	0.405	4	"16:52:45.2"	WT_CX	WT_CX_1	14
66.9484	0.4095	4	"16:52:45.2"	WT_CX	WT_CX_1	15
71.6192	0.397	4	"16:52:45.2"	WT_CX	WT_CX_1	16
72.5089	0.4195	4	"16:52:45.2"	WT_CX	WT_CX_1	17
68.2829	0.4115	4	"16:52:45.2"	WT_CX	WT_CX_1	18
77.6246	0.438	4	"16:52:45.2"	WT_CX	WT_CX_1	19
78.7367	0.409	4	"16:52:45.2"	WT_CX	WT_CX_1	20
74.2883	0.4575	4	"16:52:45.2"	WT_CX	WT_CX_1	21
74.7331	0.4315	4	"16:52:45.2"	WT_CX	WT_CX_1	22
78.0694	0.4275	4	"16:52:45.2"	WT_CX	WT_CX_1	23
76.9573	0.4275	4	"16:52:45.2"	WT_CX	WT_CX_1	24
75.6228	0.4325	4	"16:52:45.2"	WT_CX	WT_CX_1	25
79.8488	0.428	4	"16:52:45.2"	WT_CX	WT_CX_1	26
80.7384	0.453	4	"16:52:45.2"	WT_CX	WT_CX_1	27
85.4093	0.449	4	"16:52:45.2"	WT_CX	WT_CX_1	28
81.6281	0.4285	4	"16:52:45.2"	WT_CX	WT_CX_1	29
84.742	0.4675	4	"16:52:45.2"	WT_CX	WT_CX_1	30
82.2954	0.4715	4	"16:52:45.2"	WT_CX	WT_CX_1	31
81.1833	0.4615	4	"16:52:45.2"	WT_CX	WT_CX_1	32
82.073	0.493	4	"16:52:45.2"	WT_CX	WT_CX_1	33
84.742	0.4835	4	"16:52:45.2"	WT_CX	WT_CX_1	34
80.9609	0.463	4	"16:52:45.2"	WT_CX	WT_CX_1	35
90.3025	0.4745	4	"16:52:45.2"	WT_CX	WT_CX_1	36
90.3025	0.4715	4	"16:52:45.2"	WT_CX	WT_CX_1	37
86.5214	0.46	4	"16:52:45.2"	WT_CX	WT_CX_1	38
86.7438	0.461	4	"16:52:45.2"	WT_CX	WT_CX_1	39
88.5231	0.476	4	"16:52:45.2"	WT_CX	WT_CX_1	40
89.8577	0.4655	4	"16:52:45.2"	WT_CX	WT_CX_1	41
89.1904	0.475	4	"16:52:45.2"	WT_CX	WT_CX_1	42
89.6352	0.481	4	"16:52:45.2"	WT_CX	WT_CX_1	43
86.5214	0.4695	4	"16:52:45.2"	WT_CX	WT_CX_1	44
93.6388	0.481	4	"16:52:45.2"	WT_CX	WT_CX_1	45
89.6352	0.457	4	"16:52:45.2"	WT_CX	WT_CX_1	46
85.1868	0.4535	4	"16:52:45.2"	WT_CX	WT_CX_1	47
87.6335	0.4775	4	"16:52:45.2"	WT_CX	WT_CX_1	48
87.6335	0.4645	4	"16:52:45.2"	WT_CX	WT_CX_1	49
85.6317	0.473	4	"16:52:45.2"	WT_CX	WT_CX_1	50
89.6352	0.4715	4	"16:52:45.2"	WT_CX	WT_CX_1	51
89.8577	0.5045	4	"16:52:45.2"	WT_CX	WT_CX_1	52
90.5249	0.473	4	"16:52:45.2"	WT_CX	WT_CX_1	53
91.4146	0.461	4	"16:52:45.2"	WT_CX	WT_CX_1	54
87.411	0.472	4	"16:52:45.2"	WT_CX	WT_CX_1	55
95.863	0.499	4	"16:52:45.2"	WT_CX	WT_CX_1	56
81.6281	0.455	4	"16:52:45.2"	WT_CX	WT_CX_1	57
86.2989	0.461	4	"16:52:45.2"	WT_CX	WT_CX_1	58
87.411	0.466	4	"16:52:45.2"	WT_CX	WT_CX_1	59
86.5214	0.4555	4	"16:52:45.2"	WT_CX	WT_CX_1	60
93.194	0.4725	4	"16:52:45.2"	WT_CX	WT_CX_1	61
90.0801	0.491	4	"16:52:45.2"	WT_CX	WT_CX_1	62
90.9698	0.4745	4	"16:52:45.2"	WT_CX	WT_CX_1	63
92.0819	0.4885	4	"16:52:45.2"	WT_CX	WT_CX_1	64
92.3043	0.4675	4	"16:52:45.2"	WT_CX	WT_CX_1	65
97.9463	0.505	3	"16:36:14.5"	WT_Veh	WT_Veh_4	-20
93.8574	0.5085	3	"16:36:14.5"	WT_Veh	WT_Veh_4	-19
94.9726	0.51	3	"16:36:14.5"	WT_Veh	WT_Veh_4	-18
98.5039	0.5165	3	"16:36:14.5"	WT_Veh	WT_Veh_4	-17
93.2999	0.486	3	"16:36:14.5"	WT_Veh	WT_Veh_4	-16
102.035	0.5315	3	"16:36:14.5"	WT_Veh	WT_Veh_4	-15
100.92	0.522	3	"16:36:14.5"	WT_Veh	WT_Veh_4	-14
90.3262	0.481	3	"16:36:14.5"	WT_Veh	WT_Veh_4	-13
102.035	0.522	3	"16:36:14.5"	WT_Veh	WT_Veh_4	-12
96.0877	0.5065	3	"16:36:14.5"	WT_Veh	WT_Veh_4	-11
106.124	0.547	3	"16:36:14.5"	WT_Veh	WT_Veh_4	-10
109.284	0.5545	3	"16:36:14.5"	WT_Veh	WT_Veh_4	-9
102.407	0.519	3	"16:36:14.5"	WT_Veh	WT_Veh_4	-8
103.15	0.5695	3	"16:36:14.5"	WT_Veh	WT_Veh_4	-7
98.5039	0.533	3	"16:36:14.5"	WT_Veh	WT_Veh_4	-6
104.265	0.553	3	"16:36:14.5"	WT_Veh	WT_Veh_4	-5
107.053	0.576	3	"16:36:14.5"	WT_Veh	WT_Veh_4	-4
103.522	0.566	3	"16:36:14.5"	WT_Veh	WT_Veh_4	-3
98.6897	0.5125	3	"16:36:14.5"	WT_Veh	WT_Veh_4	-2
97.017	0.559	3	"16:36:14.5"	WT_Veh	WT_Veh_4	-1
98.318	0.5295	3	"16:36:14.5"	WT_Veh	WT_Veh_4	0
98.5039	0.548	3	"16:36:14.5"	WT_Veh	WT_Veh_4	1
83.2636	0.485	3	"16:36:14.5"	WT_Veh	WT_Veh_4	2
65.7931	0.368	3	"16:36:14.5"	WT_Veh	WT_Veh_4	3
50.9246	0.312	3	"16:36:14.5"	WT_Veh	WT_Veh_4	4
33.0824	0.312	3	"16:36:14.5"	WT_Veh	WT_Veh_4	5
41.0742	0.271	3	"16:36:14.5"	WT_Veh	WT_Veh_4	6
42.3752	0.2895	3	"16:36:14.5"	WT_Veh	WT_Veh_4	7
40.7025	0.2785	3	"16:36:14.5"	WT_Veh	WT_Veh_4	8
44.4197	0.356	3	"16:36:14.5"	WT_Veh	WT_Veh_4	9
52.4115	0.394	3	"16:36:14.5"	WT_Veh	WT_Veh_4	10
51.1105	0.3845	3	"16:36:14.5"	WT_Veh	WT_Veh_4	11
51.4822	0.381	3	"16:36:14.5"	WT_Veh	WT_Veh_4	12
48.6944	0.4015	3	"16:36:14.5"	WT_Veh	WT_Veh_4	13
44.2338	0.4145	3	"16:36:14.5"	WT_Veh	WT_Veh_4	14
49.2519	0.414	3	"16:36:14.5"	WT_Veh	WT_Veh_4	15
66.3507	0.4105	3	"16:36:14.5"	WT_Veh	WT_Veh_4	16
59.2882	0.391	3	"16:36:14.5"	WT_Veh	WT_Veh_4	17
52.2256	0.411	3	"16:36:14.5"	WT_Veh	WT_Veh_4	18
53.7125	0.379	3	"16:36:14.5"	WT_Veh	WT_Veh_4	19
58.9165	0.4305	3	"16:36:14.5"	WT_Veh	WT_Veh_4	20
61.5184	0.4295	3	"16:36:14.5"	WT_Veh	WT_Veh_4	21
62.2619	0.431	3	"16:36:14.5"	WT_Veh	WT_Veh_4	22
47.7651	0.442	3	"16:36:14.5"	WT_Veh	WT_Veh_4	23
54.4559	0.4185	3	"16:36:14.5"	WT_Veh	WT_Veh_4	24
52.2256	0.4035	3	"16:36:14.5"	WT_Veh	WT_Veh_4	25
65.979	0.41	3	"16:36:14.5"	WT_Veh	WT_Veh_4	26
57.4296	0.394	3	"16:36:14.5"	WT_Veh	WT_Veh_4	27
51.6681	0.456	3	"16:36:14.5"	WT_Veh	WT_Veh_4	28
64.4921	0.4615	3	"16:36:14.5"	WT_Veh	WT_Veh_4	29
54.4559	0.432	3	"16:36:14.5"	WT_Veh	WT_Veh_4	30
57.4296	0.4365	3	"16:36:14.5"	WT_Veh	WT_Veh_4	31
55.0135	0.451	3	"16:36:14.5"	WT_Veh	WT_Veh_4	32
63.9346	0.444	3	"16:36:14.5"	WT_Veh	WT_Veh_4	33
63.7487	0.4115	3	"16:36:14.5"	WT_Veh	WT_Veh_4	34
60.9609	0.3975	3	"16:36:14.5"	WT_Veh	WT_Veh_4	35
55.7569	0.4	3	"16:36:14.5"	WT_Veh	WT_Veh_4	36
53.8983	0.3905	3	"16:36:14.5"	WT_Veh	WT_Veh_4	37
56.6862	0.4065	3	"16:36:14.5"	WT_Veh	WT_Veh_4	38
59.2882	0.3955	3	"16:36:14.5"	WT_Veh	WT_Veh_4	39
67.0941	0.4555	3	"16:36:14.5"	WT_Veh	WT_Veh_4	40
60.4033	0.4285	3	"16:36:14.5"	WT_Veh	WT_Veh_4	41
52.2256	0.399	3	"16:36:14.5"	WT_Veh	WT_Veh_4	42
60.2175	0.418	3	"16:36:14.5"	WT_Veh	WT_Veh_4	43
59.2882	0.3985	3	"16:36:14.5"	WT_Veh	WT_Veh_4	44
65.7931	0.442	3	"16:36:14.5"	WT_Veh	WT_Veh_4	45
61.8902	0.4505	3	"16:36:14.5"	WT_Veh	WT_Veh_4	46
60.0316	0.4515	3	"16:36:14.5"	WT_Veh	WT_Veh_4	47
60.5892	0.4595	3	"16:36:14.5"	WT_Veh	WT_Veh_4	48
60.0316	0.432	3	"16:36:14.5"	WT_Veh	WT_Veh_4	49
57.4296	0.4635	3	"16:36:14.5"	WT_Veh	WT_Veh_4	50
55.7569	0.455	3	"16:36:14.5"	WT_Veh	WT_Veh_4	51
56.6862	0.4655	3	"16:36:14.5"	WT_Veh	WT_Veh_4	52
57.2438	0.442	3	"16:36:14.5"	WT_Veh	WT_Veh_4	53
60.2175	0.452	3	"16:36:14.5"	WT_Veh	WT_Veh_4	54
59.2882	0.4255	3	"16:36:14.5"	WT_Veh	WT_Veh_4	55
52.9691	0.4435	3	"16:36:14.5"	WT_Veh	WT_Veh_4	56
58.9165	0.4705	3	"16:36:14.5"	WT_Veh	WT_Veh_4	57
66.5366	0.4795	3	"16:36:14.5"	WT_Veh	WT_Veh_4	58
66.3507	0.476	3	"16:36:14.5"	WT_Veh	WT_Veh_4	59
59.474	0.4765	3	"16:36:14.5"	WT_Veh	WT_Veh_4	60
65.6073	0.4835	3	"16:36:14.5"	WT_Veh	WT_Veh_4	61
76.387	0.505	3	"16:36:14.5"	WT_Veh	WT_Veh_4	62
63.0053	0.473	3	"16:36:14.5"	WT_Veh	WT_Veh_4	63
76.2011	0.5175	3	"16:36:14.5"	WT_Veh	WT_Veh_4	64
58.173	0.4935	3	"16:36:14.5"	WT_Veh	WT_Veh_4	65
98.3722	0.6545	3	"16:37:28.5"	WT_CX	WT_CX_2	-20
97.3898	0.6725	3	"16:37:28.5"	WT_CX	WT_CX_2	-19
101.459	0.702	3	"16:37:28.5"	WT_CX	WT_CX_2	-18
97.2495	0.6795	3	"16:37:28.5"	WT_CX	WT_CX_2	-17
96.8285	0.688	3	"16:37:28.5"	WT_CX	WT_CX_2	-16
100.056	0.6865	3	"16:37:28.5"	WT_CX	WT_CX_2	-15
98.2318	0.6995	3	"16:37:28.5"	WT_CX	WT_CX_2	-14
100.337	0.6905	3	"16:37:28.5"	WT_CX	WT_CX_2	-13
106.932	0.691	3	"16:37:28.5"	WT_CX	WT_CX_2	-12
94.7235	0.7115	3	"16:37:28.5"	WT_CX	WT_CX_2	-11
95.4252	0.691	3	"16:37:28.5"	WT_CX	WT_CX_2	-10
96.2672	0.7295	3	"16:37:28.5"	WT_CX	WT_CX_2	-9
102.722	0.6945	3	"16:37:28.5"	WT_CX	WT_CX_2	-8
101.038	0.6755	3	"16:37:28.5"	WT_CX	WT_CX_2	-7
99.6351	0.6835	3	"16:37:28.5"	WT_CX	WT_CX_2	-6
99.6351	0.6655	3	"16:37:28.5"	WT_CX	WT_CX_2	-5
104.968	0.69	3	"16:37:28.5"	WT_CX	WT_CX_2	-4
103.845	0.7315	3	"16:37:28.5"	WT_CX	WT_CX_2	-3
99.7755	0.721	3	"16:37:28.5"	WT_CX	WT_CX_2	-2
105.108	0.7105	3	"16:37:28.5"	WT_CX	WT_CX_2	-1
99.9158	0.6685	3	"16:37:28.5"	WT_CX	WT_CX_2	0
98.7932	0.6985	3	"16:37:28.5"	WT_CX	WT_CX_2	1
95.2849	0.582	3	"16:37:28.5"	WT_CX	WT_CX_2	2
53.7468	0.3575	3	"16:37:28.5"	WT_CX	WT_CX_2	3
38.5911	0.2425	3	"16:37:28.5"	WT_CX	WT_CX_2	4
42.5203	0.2945	3	"16:37:28.5"	WT_CX	WT_CX_2	5
52.2032	0.315	3	"16:37:28.5"	WT_CX	WT_CX_2	6
59.5004	0.3885	3	"16:37:28.5"	WT_CX	WT_CX_2	7
81.2518	0.487	3	"16:37:28.5"	WT_CX	WT_CX_2	8
90.3733	0.5515	3	"16:37:28.5"	WT_CX	WT_CX_2	9
91.6363	0.569	3	"16:37:28.5"	WT_CX	WT_CX_2	10
94.5832	0.61	3	"16:37:28.5"	WT_CX	WT_CX_2	11
92.0573	0.56	3	"16:37:28.5"	WT_CX	WT_CX_2	12
93.0396	0.577	3	"16:37:28.5"	WT_CX	WT_CX_2	13
87.707	0.5725	3	"16:37:28.5"	WT_CX	WT_CX_2	14
79.7081	0.5445	3	"16:37:28.5"	WT_CX	WT_CX_2	15
82.0937	0.521	3	"16:37:28.5"	WT_CX	WT_CX_2	16
79.0065	0.5145	3	"16:37:28.5"	WT_CX	WT_CX_2	17
78.3048	0.549	3	"16:37:28.5"	WT_CX	WT_CX_2	18
86.5843	0.596	3	"16:37:28.5"	WT_CX	WT_CX_2	19
83.4971	0.5895	3	"16:37:28.5"	WT_CX	WT_CX_2	20
85.8827	0.5635	3	"16:37:28.5"	WT_CX	WT_CX_2	21
84.76	0.544	3	"16:37:28.5"	WT_CX	WT_CX_2	22
75.9192	0.535	3	"16:37:28.5"	WT_CX	WT_CX_2	23
75.6385	0.499	3	"16:37:28.5"	WT_CX	WT_CX_2	24
67.78	0.511	3	"16:37:28.5"	WT_CX	WT_CX_2	25
73.3932	0.5455	3	"16:37:28.5"	WT_CX	WT_CX_2	26
77.8838	0.5405	3	"16:37:28.5"	WT_CX	WT_CX_2	27
78.8661	0.535	3	"16:37:28.5"	WT_CX	WT_CX_2	28
78.8661	0.542	3	"16:37:28.5"	WT_CX	WT_CX_2	29
78.1645	0.553	3	"16:37:28.5"	WT_CX	WT_CX_2	30
89.391	0.561	3	"16:37:28.5"	WT_CX	WT_CX_2	31
85.4617	0.5535	3	"16:37:28.5"	WT_CX	WT_CX_2	32
73.2529	0.566	3	"16:37:28.5"	WT_CX	WT_CX_2	33
83.4971	0.54	3	"16:37:28.5"	WT_CX	WT_CX_2	34
68.7623	0.484	3	"16:37:28.5"	WT_CX	WT_CX_2	35
70.3059	0.495	3	"16:37:28.5"	WT_CX	WT_CX_2	36
70.5866	0.438	3	"16:37:28.5"	WT_CX	WT_CX_2	37
69.3236	0.4975	3	"16:37:28.5"	WT_CX	WT_CX_2	38
73.8142	0.484	3	"16:37:28.5"	WT_CX	WT_CX_2	39
76.7612	0.4985	3	"16:37:28.5"	WT_CX	WT_CX_2	40
82.2341	0.532	3	"16:37:28.5"	WT_CX	WT_CX_2	41
77.7435	0.5785	3	"16:37:28.5"	WT_CX	WT_CX_2	42
84.1987	0.599	3	"16:37:28.5"	WT_CX	WT_CX_2	43
83.3567	0.597	3	"16:37:28.5"	WT_CX	WT_CX_2	44
84.339	0.552	3	"16:37:28.5"	WT_CX	WT_CX_2	45
75.0772	0.5505	3	"16:37:28.5"	WT_CX	WT_CX_2	46
77.8838	0.5325	3	"16:37:28.5"	WT_CX	WT_CX_2	47
72.9722	0.5225	3	"16:37:28.5"	WT_CX	WT_CX_2	48
76.9015	0.567	3	"16:37:28.5"	WT_CX	WT_CX_2	49
74.0949	0.5655	3	"16:37:28.5"	WT_CX	WT_CX_2	50
77.3225	0.5075	3	"16:37:28.5"	WT_CX	WT_CX_2	51
77.4628	0.566	3	"16:37:28.5"	WT_CX	WT_CX_2	52
79.8484	0.531	3	"16:37:28.5"	WT_CX	WT_CX_2	53
70.4463	0.4915	3	"16:37:28.5"	WT_CX	WT_CX_2	54
75.2175	0.514	3	"16:37:28.5"	WT_CX	WT_CX_2	55
64.9733	0.502	3	"16:37:28.5"	WT_CX	WT_CX_2	56
81.3921	0.5275	3	"16:37:28.5"	WT_CX	WT_CX_2	57
86.5843	0.565	3	"16:37:28.5"	WT_CX	WT_CX_2	58
85.181	0.586	3	"16:37:28.5"	WT_CX	WT_CX_2	59
85.8827	0.5845	3	"16:37:28.5"	WT_CX	WT_CX_2	60
85.602	0.6	3	"16:37:28.5"	WT_CX	WT_CX_2	61
81.6727	0.5755	3	"16:37:28.5"	WT_CX	WT_CX_2	62
82.3744	0.612	3	"16:37:28.5"	WT_CX	WT_CX_2	63
79.0065	0.5525	3	"16:37:28.5"	WT_CX	WT_CX_2	64
81.6727	0.5395	3	"16:37:28.5"	WT_CX	WT_CX_2	65
110.505	0.7165	3	"16:48:31.9"	WT_CX	WT_CX_3	-20
85.2417	0.5945	3	"16:48:31.9"	WT_CX	WT_CX_3	-19
85.06	0.5845	3	"16:48:31.9"	WT_CX	WT_CX_3	-18
100.691	0.6735	3	"16:48:31.9"	WT_CX	WT_CX_3	-17
103.417	0.6595	3	"16:48:31.9"	WT_CX	WT_CX_3	-16
93.6023	0.6165	3	"16:48:31.9"	WT_CX	WT_CX_3	-15
99.9636	0.6345	3	"16:48:31.9"	WT_CX	WT_CX_3	-14
105.234	0.664	3	"16:48:31.9"	WT_CX	WT_CX_3	-13
104.507	0.6715	3	"16:48:31.9"	WT_CX	WT_CX_3	-12
99.6001	0.649	3	"16:48:31.9"	WT_CX	WT_CX_3	-11
107.415	0.677	3	"16:48:31.9"	WT_CX	WT_CX_3	-10
105.234	0.67	3	"16:48:31.9"	WT_CX	WT_CX_3	-9
105.961	0.689	3	"16:48:31.9"	WT_CX	WT_CX_3	-8
99.9636	0.665	3	"16:48:31.9"	WT_CX	WT_CX_3	-7
99.0549	0.661	3	"16:48:31.9"	WT_CX	WT_CX_3	-6
102.508	0.6715	3	"16:48:31.9"	WT_CX	WT_CX_3	-5
94.8746	0.6285	3	"16:48:31.9"	WT_CX	WT_CX_3	-4
104.689	0.6775	3	"16:48:31.9"	WT_CX	WT_CX_3	-3
92.6936	0.596	3	"16:48:31.9"	WT_CX	WT_CX_3	-2
99.7819	0.6565	3	"16:48:31.9"	WT_CX	WT_CX_3	-1
95.9651	0.641	3	"16:48:31.9"	WT_CX	WT_CX_3	0
100.872	0.6485	3	"16:48:31.9"	WT_CX	WT_CX_3	1
85.9687	0.5605	3	"16:48:31.9"	WT_CX	WT_CX_3	2
50.3453	0.3465	3	"16:48:31.9"	WT_CX	WT_CX_3	3
30.7161	0.256	3	"16:48:31.9"	WT_CX	WT_CX_3	4
36.7139	0.2725	3	"16:48:31.9"	WT_CX	WT_CX_3	5
36.8957	0.2695	3	"16:48:31.9"	WT_CX	WT_CX_3	6
34.3511	0.2525	3	"16:48:31.9"	WT_CX	WT_CX_3	7
44.1658	0.3045	3	"16:48:31.9"	WT_CX	WT_CX_3	8
44.8928	0.3255	3	"16:48:31.9"	WT_CX	WT_CX_3	9
59.4329	0.4095	3	"16:48:31.9"	WT_CX	WT_CX_3	10
64.3402	0.436	3	"16:48:31.9"	WT_CX	WT_CX_3	11
72.7008	0.4825	3	"16:48:31.9"	WT_CX	WT_CX_3	12
75.2454	0.4895	3	"16:48:31.9"	WT_CX	WT_CX_3	13
74.5184	0.49	3	"16:48:31.9"	WT_CX	WT_CX_3	14
78.5169	0.5275	3	"16:48:31.9"	WT_CX	WT_CX_3	15
80.1527	0.5285	3	"16:48:31.9"	WT_CX	WT_CX_3	16
84.5147	0.5665	3	"16:48:31.9"	WT_CX	WT_CX_3	17
82.1519	0.541	3	"16:48:31.9"	WT_CX	WT_CX_3	18
84.1512	0.544	3	"16:48:31.9"	WT_CX	WT_CX_3	19
85.4235	0.5625	3	"16:48:31.9"	WT_CX	WT_CX_3	20
85.4235	0.5835	3	"16:48:31.9"	WT_CX	WT_CX_3	21
85.787	0.5505	3	"16:48:31.9"	WT_CX	WT_CX_3	22
79.6074	0.5445	3	"16:48:31.9"	WT_CX	WT_CX_3	23
86.1505	0.554	3	"16:48:31.9"	WT_CX	WT_CX_3	24
86.3322	0.5445	3	"16:48:31.9"	WT_CX	WT_CX_3	25
85.9687	0.5595	3	"16:48:31.9"	WT_CX	WT_CX_3	26
77.6081	0.5405	3	"16:48:31.9"	WT_CX	WT_CX_3	27
85.6052	0.5655	3	"16:48:31.9"	WT_CX	WT_CX_3	28
88.1498	0.5805	3	"16:48:31.9"	WT_CX	WT_CX_3	29
82.3337	0.5305	3	"16:48:31.9"	WT_CX	WT_CX_3	30
83.606	0.543	3	"16:48:31.9"	WT_CX	WT_CX_3	31
81.2432	0.561	3	"16:48:31.9"	WT_CX	WT_CX_3	32
66.703	0.4595	3	"16:48:31.9"	WT_CX	WT_CX_3	33
76.3359	0.519	3	"16:48:31.9"	WT_CX	WT_CX_3	34
83.0607	0.549	3	"16:48:31.9"	WT_CX	WT_CX_3	35
86.6957	0.58	3	"16:48:31.9"	WT_CX	WT_CX_3	36
81.6067	0.549	3	"16:48:31.9"	WT_CX	WT_CX_3	37
73.7913	0.4825	3	"16:48:31.9"	WT_CX	WT_CX_3	38
75.2454	0.506	3	"16:48:31.9"	WT_CX	WT_CX_3	39
76.8811	0.5435	3	"16:48:31.9"	WT_CX	WT_CX_3	40
83.9695	0.5515	3	"16:48:31.9"	WT_CX	WT_CX_3	41
86.3322	0.5745	3	"16:48:31.9"	WT_CX	WT_CX_3	42
80.5162	0.537	3	"16:48:31.9"	WT_CX	WT_CX_3	43
61.2505	0.4345	3	"16:48:31.9"	WT_CX	WT_CX_3	44
79.4257	0.5315	3	"16:48:31.9"	WT_CX	WT_CX_3	45
93.4206	0.6105	3	"16:48:31.9"	WT_CX	WT_CX_3	46
90.5125	0.6125	3	"16:48:31.9"	WT_CX	WT_CX_3	47
92.5118	0.608	3	"16:48:31.9"	WT_CX	WT_CX_3	48
81.4249	0.5315	3	"16:48:31.9"	WT_CX	WT_CX_3	49
86.1505	0.5455	3	"16:48:31.9"	WT_CX	WT_CX_3	50
83.606	0.5405	3	"16:48:31.9"	WT_CX	WT_CX_3	51
80.6979	0.5575	3	"16:48:31.9"	WT_CX	WT_CX_3	52
87.0593	0.5515	3	"16:48:31.9"	WT_CX	WT_CX_3	53
93.4206	0.6005	3	"16:48:31.9"	WT_CX	WT_CX_3	54
86.3322	0.565	3	"16:48:31.9"	WT_CX	WT_CX_3	55
85.6052	0.581	3	"16:48:31.9"	WT_CX	WT_CX_3	56
91.6031	0.612	3	"16:48:31.9"	WT_CX	WT_CX_3	57
89.7855	0.587	3	"16:48:31.9"	WT_CX	WT_CX_3	58
90.3308	0.593	3	"16:48:31.9"	WT_CX	WT_CX_3	59
90.876	0.6035	3	"16:48:31.9"	WT_CX	WT_CX_3	60
92.3301	0.6165	3	"16:48:31.9"	WT_CX	WT_CX_3	61
91.0578	0.603	3	"16:48:31.9"	WT_CX	WT_CX_3	62
96.3286	0.629	3	"16:48:31.9"	WT_CX	WT_CX_3	63
91.4213	0.6095	3	"16:48:31.9"	WT_CX	WT_CX_3	64
89.2403	0.584	3	"16:48:31.9"	WT_CX	WT_CX_3	65
97.8449	0.9405	1	"15:50:08.9"	WT_Veh	WT_Veh_5	-20
102.315	0.936	1	"15:50:08.9"	WT_Veh	WT_Veh_5	-19
93.8805	0.9355	1	"15:50:08.9"	WT_Veh	WT_Veh_5	-18
102.062	0.939	1	"15:50:08.9"	WT_Veh	WT_Veh_5	-17
100.881	0.975	1	"15:50:08.9"	WT_Veh	WT_Veh_5	-16
101.388	0.9655	1	"15:50:08.9"	WT_Veh	WT_Veh_5	-15
102.906	0.9855	1	"15:50:08.9"	WT_Veh	WT_Veh_5	-14
98.0979	0.9635	1	"15:50:08.9"	WT_Veh	WT_Veh_5	-13
103.581	0.973	1	"15:50:08.9"	WT_Veh	WT_Veh_5	-12
98.0136	0.964	1	"15:50:08.9"	WT_Veh	WT_Veh_5	-11
95.9049	0.96	1	"15:50:08.9"	WT_Veh	WT_Veh_5	-10
100.122	0.959	1	"15:50:08.9"	WT_Veh	WT_Veh_5	-9
104.508	0.959	1	"15:50:08.9"	WT_Veh	WT_Veh_5	-8
97.5918	0.9555	1	"15:50:08.9"	WT_Veh	WT_Veh_5	-7
97.9292	0.953	1	"15:50:08.9"	WT_Veh	WT_Veh_5	-6
100.207	0.94	1	"15:50:08.9"	WT_Veh	WT_Veh_5	-5
97.9292	0.957	1	"15:50:08.9"	WT_Veh	WT_Veh_5	-4
96.8327	0.966	1	"15:50:08.9"	WT_Veh	WT_Veh_5	-3
102.484	0.982	1	"15:50:08.9"	WT_Veh	WT_Veh_5	-2
105.521	0.9915	1	"15:50:08.9"	WT_Veh	WT_Veh_5	-1
107.039	0.9985	1	"15:50:08.9"	WT_Veh	WT_Veh_5	0
105.689	1.014	1	"15:50:08.9"	WT_Veh	WT_Veh_5	1
47.4885	0.491	1	"15:50:08.9"	WT_Veh	WT_Veh_5	2
23.9551	0.338	1	"15:50:08.9"	WT_Veh	WT_Veh_5	3
25.7265	0.333	1	"15:50:08.9"	WT_Veh	WT_Veh_5	4
22.1838	0.3115	1	"15:50:08.9"	WT_Veh	WT_Veh_5	5
26.0639	0.3525	1	"15:50:08.9"	WT_Veh	WT_Veh_5	6
27.5821	0.368	1	"15:50:08.9"	WT_Veh	WT_Veh_5	7
32.3057	0.4035	1	"15:50:08.9"	WT_Veh	WT_Veh_5	8
34.3301	0.4235	1	"15:50:08.9"	WT_Veh	WT_Veh_5	9
42.9337	0.4835	1	"15:50:08.9"	WT_Veh	WT_Veh_5	10
43.7771	0.49	1	"15:50:08.9"	WT_Veh	WT_Veh_5	11
50.1877	0.5405	1	"15:50:08.9"	WT_Veh	WT_Veh_5	12
52.2121	0.553	1	"15:50:08.9"	WT_Veh	WT_Veh_5	13
55.4173	0.5845	1	"15:50:08.9"	WT_Veh	WT_Veh_5	14
55.0799	0.601	1	"15:50:08.9"	WT_Veh	WT_Veh_5	15
61.9122	0.639	1	"15:50:08.9"	WT_Veh	WT_Veh_5	16
66.8044	0.644	1	"15:50:08.9"	WT_Veh	WT_Veh_5	17
64.527	0.6615	1	"15:50:08.9"	WT_Veh	WT_Veh_5	18
61.1531	0.6495	1	"15:50:08.9"	WT_Veh	WT_Veh_5	19
65.5392	0.6825	1	"15:50:08.9"	WT_Veh	WT_Veh_5	20
65.2018	0.674	1	"15:50:08.9"	WT_Veh	WT_Veh_5	21
67.8166	0.702	1	"15:50:08.9"	WT_Veh	WT_Veh_5	22
64.0209	0.7165	1	"15:50:08.9"	WT_Veh	WT_Veh_5	23
77.1794	0.742	1	"15:50:08.9"	WT_Veh	WT_Veh_5	24
74.4802	0.721	1	"15:50:08.9"	WT_Veh	WT_Veh_5	25
78.9507	0.74	1	"15:50:08.9"	WT_Veh	WT_Veh_5	26
70.2627	0.7305	1	"15:50:08.9"	WT_Veh	WT_Veh_5	27
72.0341	0.7505	1	"15:50:08.9"	WT_Veh	WT_Veh_5	28
68.8288	0.757	1	"15:50:08.9"	WT_Veh	WT_Veh_5	29
74.3115	0.7275	1	"15:50:08.9"	WT_Veh	WT_Veh_5	30
74.3115	0.7355	1	"15:50:08.9"	WT_Veh	WT_Veh_5	31
77.5168	0.7625	1	"15:50:08.9"	WT_Veh	WT_Veh_5	32
78.782	0.773	1	"15:50:08.9"	WT_Veh	WT_Veh_5	33
72.5402	0.783	1	"15:50:08.9"	WT_Veh	WT_Veh_5	34
74.9863	0.7605	1	"15:50:08.9"	WT_Veh	WT_Veh_5	35
77.3481	0.7635	1	"15:50:08.9"	WT_Veh	WT_Veh_5	36
77.0107	0.782	1	"15:50:08.9"	WT_Veh	WT_Veh_5	37
78.2759	0.7645	1	"15:50:08.9"	WT_Veh	WT_Veh_5	38
80.8907	0.8035	1	"15:50:08.9"	WT_Veh	WT_Veh_5	39
84.1803	0.8175	1	"15:50:08.9"	WT_Veh	WT_Veh_5	40
77.6855	0.8105	1	"15:50:08.9"	WT_Veh	WT_Veh_5	41
85.1082	0.8235	1	"15:50:08.9"	WT_Veh	WT_Veh_5	42
82.9151	0.827	1	"15:50:08.9"	WT_Veh	WT_Veh_5	43
86.8795	0.8245	1	"15:50:08.9"	WT_Veh	WT_Veh_5	44
81.4812	0.822	1	"15:50:08.9"	WT_Veh	WT_Veh_5	45
75.5767	0.833	1	"15:50:08.9"	WT_Veh	WT_Veh_5	46
79.5411	0.819	1	"15:50:08.9"	WT_Veh	WT_Veh_5	47
88.4821	0.8385	1	"15:50:08.9"	WT_Veh	WT_Veh_5	48
82.9151	0.868	1	"15:50:08.9"	WT_Veh	WT_Veh_5	49
84.096	0.854	1	"15:50:08.9"	WT_Veh	WT_Veh_5	50
87.8073	0.8645	1	"15:50:08.9"	WT_Veh	WT_Veh_5	51
91.35	0.855	1	"15:50:08.9"	WT_Veh	WT_Veh_5	52
92.5309	0.889	1	"15:50:08.9"	WT_Veh	WT_Veh_5	53
85.2769	0.856	1	"15:50:08.9"	WT_Veh	WT_Veh_5	54
88.9039	0.846	1	"15:50:08.9"	WT_Veh	WT_Veh_5	55
94.8927	0.8575	1	"15:50:08.9"	WT_Veh	WT_Veh_5	56
85.3612	0.861	1	"15:50:08.9"	WT_Veh	WT_Veh_5	57
85.9517	0.8465	1	"15:50:08.9"	WT_Veh	WT_Veh_5	58
88.8195	0.866	1	"15:50:08.9"	WT_Veh	WT_Veh_5	59
85.783	0.844	1	"15:50:08.9"	WT_Veh	WT_Veh_5	60
89.2413	0.867	1	"15:50:08.9"	WT_Veh	WT_Veh_5	61
89.663	0.8605	1	"15:50:08.9"	WT_Veh	WT_Veh_5	62
92.3622	0.8765	1	"15:50:08.9"	WT_Veh	WT_Veh_5	63
91.2657	0.901	1	"15:50:08.9"	WT_Veh	WT_Veh_5	64
87.5543	0.8815	1	"15:50:08.9"	WT_Veh	WT_Veh_5	65
103.594	0.5885	4	"17:14:30.8"	KO_CX	KO_CX_2	-20
102.453	0.613	4	"17:14:30.8"	KO_CX	KO_CX_2	-19
104.05	0.59	4	"17:14:30.8"	KO_CX	KO_CX_2	-18
104.278	0.5645	4	"17:14:30.8"	KO_CX	KO_CX_2	-17
101.768	0.571	4	"17:14:30.8"	KO_CX	KO_CX_2	-16
108.386	0.573	4	"17:14:30.8"	KO_CX	KO_CX_2	-15
100.627	0.5385	4	"17:14:30.8"	KO_CX	KO_CX_2	-14
100.171	0.532	4	"17:14:30.8"	KO_CX	KO_CX_2	-13
98.3457	0.5405	4	"17:14:30.8"	KO_CX	KO_CX_2	-12
93.5539	0.5255	4	"17:14:30.8"	KO_CX	KO_CX_2	-11
92.413	0.584	4	"17:14:30.8"	KO_CX	KO_CX_2	-10
105.647	0.5965	4	"17:14:30.8"	KO_CX	KO_CX_2	-9
86.9367	0.5655	4	"17:14:30.8"	KO_CX	KO_CX_2	-8
87.6212	0.533	4	"17:14:30.8"	KO_CX	KO_CX_2	-7
98.1175	0.581	4	"17:14:30.8"	KO_CX	KO_CX_2	-6
96.7484	0.561	4	"17:14:30.8"	KO_CX	KO_CX_2	-5
98.8021	0.5835	4	"17:14:30.8"	KO_CX	KO_CX_2	-4
109.755	0.5565	4	"17:14:30.8"	KO_CX	KO_CX_2	-3
99.0302	0.55	4	"17:14:30.8"	KO_CX	KO_CX_2	-2
107.701	0.615	4	"17:14:30.8"	KO_CX	KO_CX_2	-1
103.594	0.531	4	"17:14:30.8"	KO_CX	KO_CX_2	0
100.171	0.5165	4	"17:14:30.8"	KO_CX	KO_CX_2	1
103.366	0.5655	4	"17:14:30.8"	KO_CX	KO_CX_2	2
78.494	0.406	4	"17:14:30.8"	KO_CX	KO_CX_2	3
71.4204	0.398	4	"17:14:30.8"	KO_CX	KO_CX_2	4
71.8768	0.432	4	"17:14:30.8"	KO_CX	KO_CX_2	5
61.1523	0.4165	4	"17:14:30.8"	KO_CX	KO_CX_2	6
61.6087	0.3875	4	"17:14:30.8"	KO_CX	KO_CX_2	7
71.6486	0.451	4	"17:14:30.8"	KO_CX	KO_CX_2	8
75.0713	0.4965	4	"17:14:30.8"	KO_CX	KO_CX_2	9
80.5476	0.524	4	"17:14:30.8"	KO_CX	KO_CX_2	10
81.9167	0.4335	4	"17:14:30.8"	KO_CX	KO_CX_2	11
62.7496	0.371	4	"17:14:30.8"	KO_CX	KO_CX_2	12
58.6423	0.32	4	"17:14:30.8"	KO_CX	KO_CX_2	13
63.2059	0.3595	4	"17:14:30.8"	KO_CX	KO_CX_2	14
59.3269	0.3505	4	"17:14:30.8"	KO_CX	KO_CX_2	15
54.7633	0.3275	4	"17:14:30.8"	KO_CX	KO_CX_2	16
63.4341	0.429	4	"17:14:30.8"	KO_CX	KO_CX_2	17
63.4341	0.455	4	"17:14:30.8"	KO_CX	KO_CX_2	18
76.2122	0.4565	4	"17:14:30.8"	KO_CX	KO_CX_2	19
75.0713	0.4745	4	"17:14:30.8"	KO_CX	KO_CX_2	20
74.8431	0.4705	4	"17:14:30.8"	KO_CX	KO_CX_2	21
83.514	0.534	4	"17:14:30.8"	KO_CX	KO_CX_2	22
76.2122	0.487	4	"17:14:30.8"	KO_CX	KO_CX_2	23
80.7758	0.438	4	"17:14:30.8"	KO_CX	KO_CX_2	24
67.7695	0.4645	4	"17:14:30.8"	KO_CX	KO_CX_2	25
72.5613	0.4275	4	"17:14:30.8"	KO_CX	KO_CX_2	26
72.5613	0.4395	4	"17:14:30.8"	KO_CX	KO_CX_2	27
71.1922	0.448	4	"17:14:30.8"	KO_CX	KO_CX_2	28
63.8905	0.4195	4	"17:14:30.8"	KO_CX	KO_CX_2	29
70.2795	0.433	4	"17:14:30.8"	KO_CX	KO_CX_2	30
68.4541	0.4485	4	"17:14:30.8"	KO_CX	KO_CX_2	31
77.8095	0.4875	4	"17:14:30.8"	KO_CX	KO_CX_2	32
76.6686	0.4565	4	"17:14:30.8"	KO_CX	KO_CX_2	33
74.3868	0.462	4	"17:14:30.8"	KO_CX	KO_CX_2	34
67.7695	0.4405	4	"17:14:30.8"	KO_CX	KO_CX_2	35
73.2459	0.479	4	"17:14:30.8"	KO_CX	KO_CX_2	36
79.6349	0.4495	4	"17:14:30.8"	KO_CX	KO_CX_2	37
73.7022	0.4695	4	"17:14:30.8"	KO_CX	KO_CX_2	38
67.5414	0.4185	4	"17:14:30.8"	KO_CX	KO_CX_2	39
73.2459	0.4395	4	"17:14:30.8"	KO_CX	KO_CX_2	40
75.2995	0.429	4	"17:14:30.8"	KO_CX	KO_CX_2	41
76.6686	0.44	4	"17:14:30.8"	KO_CX	KO_CX_2	42
68.6823	0.453	4	"17:14:30.8"	KO_CX	KO_CX_2	43
74.3868	0.4275	4	"17:14:30.8"	KO_CX	KO_CX_2	44
74.3868	0.45	4	"17:14:30.8"	KO_CX	KO_CX_2	45
75.984	0.4385	4	"17:14:30.8"	KO_CX	KO_CX_2	46
77.8095	0.4425	4	"17:14:30.8"	KO_CX	KO_CX_2	47
75.0713	0.45	4	"17:14:30.8"	KO_CX	KO_CX_2	48
71.1922	0.4135	4	"17:14:30.8"	KO_CX	KO_CX_2	49
68.4541	0.4495	4	"17:14:30.8"	KO_CX	KO_CX_2	50
69.595	0.442	4	"17:14:30.8"	KO_CX	KO_CX_2	51
72.5613	0.4225	4	"17:14:30.8"	KO_CX	KO_CX_2	52
68.2259	0.4295	4	"17:14:30.8"	KO_CX	KO_CX_2	53
77.5813	0.431	4	"17:14:30.8"	KO_CX	KO_CX_2	54
72.7895	0.442	4	"17:14:30.8"	KO_CX	KO_CX_2	55
73.7022	0.4265	4	"17:14:30.8"	KO_CX	KO_CX_2	56
69.8232	0.4445	4	"17:14:30.8"	KO_CX	KO_CX_2	57
70.7359	0.4325	4	"17:14:30.8"	KO_CX	KO_CX_2	58
68.9104	0.4095	4	"17:14:30.8"	KO_CX	KO_CX_2	59
73.2459	0.4075	4	"17:14:30.8"	KO_CX	KO_CX_2	60
74.1586	0.4535	4	"17:14:30.8"	KO_CX	KO_CX_2	61
67.5414	0.4255	4	"17:14:30.8"	KO_CX	KO_CX_2	62
77.8095	0.439	4	"17:14:30.8"	KO_CX	KO_CX_2	63
73.9304	0.4485	4	"17:14:30.8"	KO_CX	KO_CX_2	64
74.8431	0.435	4	"17:14:30.8"	KO_CX	KO_CX_2	65
106.025	0.571	3	"16:05:06.4"	KO_Veh	KO_Veh_1	-20
106.271	0.5695	3	"16:05:06.4"	KO_Veh	KO_Veh_1	-19
107.252	0.5735	3	"16:05:06.4"	KO_Veh	KO_Veh_1	-18
104.798	0.5585	3	"16:05:06.4"	KO_Veh	KO_Veh_1	-17
108.48	0.5475	3	"16:05:06.4"	KO_Veh	KO_Veh_1	-16
97.9261	0.549	3	"16:05:06.4"	KO_Veh	KO_Veh_1	-15
95.4718	0.5255	3	"16:05:06.4"	KO_Veh	KO_Veh_1	-14
99.8896	0.5375	3	"16:05:06.4"	KO_Veh	KO_Veh_1	-13
101.362	0.528	3	"16:05:06.4"	KO_Veh	KO_Veh_1	-12
99.1533	0.5445	3	"16:05:06.4"	KO_Veh	KO_Veh_1	-11
93.0175	0.52	3	"16:05:06.4"	KO_Veh	KO_Veh_1	-10
98.1716	0.534	3	"16:05:06.4"	KO_Veh	KO_Veh_1	-9
97.4353	0.5295	3	"16:05:06.4"	KO_Veh	KO_Veh_1	-8
91.2995	0.517	3	"16:05:06.4"	KO_Veh	KO_Veh_1	-7
97.1898	0.5355	3	"16:05:06.4"	KO_Veh	KO_Veh_1	-6
99.8896	0.543	3	"16:05:06.4"	KO_Veh	KO_Veh_1	-5
104.062	0.5525	3	"16:05:06.4"	KO_Veh	KO_Veh_1	-4
95.9627	0.561	3	"16:05:06.4"	KO_Veh	KO_Veh_1	-3
94.2447	0.5035	3	"16:05:06.4"	KO_Veh	KO_Veh_1	-2
102.098	0.507	3	"16:05:06.4"	KO_Veh	KO_Veh_1	-1
94.981	0.5215	3	"16:05:06.4"	KO_Veh	KO_Veh_1	0
94.4901	0.5095	3	"16:05:06.4"	KO_Veh	KO_Veh_1	1
84.673	0.4875	3	"16:05:06.4"	KO_Veh	KO_Veh_1	2
47.1223	0.283	3	"16:05:06.4"	KO_Veh	KO_Veh_1	3
34.36	0.2125	3	"16:05:06.4"	KO_Veh	KO_Veh_1	4
33.3783	0.215	3	"16:05:06.4"	KO_Veh	KO_Veh_1	5
36.5689	0.1895	3	"16:05:06.4"	KO_Veh	KO_Veh_1	6
23.8066	0.189	3	"16:05:06.4"	KO_Veh	KO_Veh_1	7
27.7335	0.194	3	"16:05:06.4"	KO_Veh	KO_Veh_1	8
47.8586	0.263	3	"16:05:06.4"	KO_Veh	KO_Veh_1	9
41.4775	0.2785	3	"16:05:06.4"	KO_Veh	KO_Veh_1	10
43.6863	0.2465	3	"16:05:06.4"	KO_Veh	KO_Veh_1	11
55.7124	0.2535	3	"16:05:06.4"	KO_Veh	KO_Veh_1	12
50.8038	0.292	3	"16:05:06.4"	KO_Veh	KO_Veh_1	13
50.8038	0.276	3	"16:05:06.4"	KO_Veh	KO_Veh_1	14
50.8038	0.3055	3	"16:05:06.4"	KO_Veh	KO_Veh_1	15
57.9212	0.269	3	"16:05:06.4"	KO_Veh	KO_Veh_1	16
51.2946	0.2725	3	"16:05:06.4"	KO_Veh	KO_Veh_1	17
59.6392	0.3345	3	"16:05:06.4"	KO_Veh	KO_Veh_1	18
56.4486	0.3115	3	"16:05:06.4"	KO_Veh	KO_Veh_1	19
57.9212	0.3185	3	"16:05:06.4"	KO_Veh	KO_Veh_1	20
54.4852	0.3735	3	"16:05:06.4"	KO_Veh	KO_Veh_1	21
55.4669	0.3045	3	"16:05:06.4"	KO_Veh	KO_Veh_1	22
57.6758	0.3195	3	"16:05:06.4"	KO_Veh	KO_Veh_1	23
63.8115	0.327	3	"16:05:06.4"	KO_Veh	KO_Veh_1	24
53.7489	0.32	3	"16:05:06.4"	KO_Veh	KO_Veh_1	25
62.8298	0.336	3	"16:05:06.4"	KO_Veh	KO_Veh_1	26
64.5478	0.3405	3	"16:05:06.4"	KO_Veh	KO_Veh_1	27
54.7306	0.355	3	"16:05:06.4"	KO_Veh	KO_Veh_1	28
66.5112	0.329	3	"16:05:06.4"	KO_Veh	KO_Veh_1	29
67.0021	0.3715	3	"16:05:06.4"	KO_Veh	KO_Veh_1	30
70.1927	0.356	3	"16:05:06.4"	KO_Veh	KO_Veh_1	31
70.4381	0.382	3	"16:05:06.4"	KO_Veh	KO_Veh_1	32
70.4381	0.366	3	"16:05:06.4"	KO_Veh	KO_Veh_1	33
69.9472	0.37	3	"16:05:06.4"	KO_Veh	KO_Veh_1	34
68.9655	0.3685	3	"16:05:06.4"	KO_Veh	KO_Veh_1	35
64.5478	0.407	3	"16:05:06.4"	KO_Veh	KO_Veh_1	36
67.0021	0.3695	3	"16:05:06.4"	KO_Veh	KO_Veh_1	37
66.2658	0.3925	3	"16:05:06.4"	KO_Veh	KO_Veh_1	38
58.9029	0.3625	3	"16:05:06.4"	KO_Veh	KO_Veh_1	39
65.0387	0.373	3	"16:05:06.4"	KO_Veh	KO_Veh_1	40
62.0935	0.36	3	"16:05:06.4"	KO_Veh	KO_Veh_1	41
64.7932	0.3335	3	"16:05:06.4"	KO_Veh	KO_Veh_1	42
61.1118	0.36	3	"16:05:06.4"	KO_Veh	KO_Veh_1	43
65.0387	0.34	3	"16:05:06.4"	KO_Veh	KO_Veh_1	44
69.9472	0.354	3	"16:05:06.4"	KO_Veh	KO_Veh_1	45
65.7749	0.374	3	"16:05:06.4"	KO_Veh	KO_Veh_1	46
73.3832	0.376	3	"16:05:06.4"	KO_Veh	KO_Veh_1	47
65.7749	0.385	3	"16:05:06.4"	KO_Veh	KO_Veh_1	48
58.4121	0.3795	3	"16:05:06.4"	KO_Veh	KO_Veh_1	49
67.7384	0.3825	3	"16:05:06.4"	KO_Veh	KO_Veh_1	50
63.8115	0.374	3	"16:05:06.4"	KO_Veh	KO_Veh_1	51
69.4564	0.3895	3	"16:05:06.4"	KO_Veh	KO_Veh_1	52
68.9655	0.3745	3	"16:05:06.4"	KO_Veh	KO_Veh_1	53
62.3389	0.3825	3	"16:05:06.4"	KO_Veh	KO_Veh_1	54
71.4198	0.404	3	"16:05:06.4"	KO_Veh	KO_Veh_1	55
65.0387	0.3915	3	"16:05:06.4"	KO_Veh	KO_Veh_1	56
59.8846	0.3655	3	"16:05:06.4"	KO_Veh	KO_Veh_1	57
65.2841	0.362	3	"16:05:06.4"	KO_Veh	KO_Veh_1	58
72.8924	0.363	3	"16:05:06.4"	KO_Veh	KO_Veh_1	59
66.7567	0.3795	3	"16:05:06.4"	KO_Veh	KO_Veh_1	60
69.7018	0.3795	3	"16:05:06.4"	KO_Veh	KO_Veh_1	61
66.5112	0.3755	3	"16:05:06.4"	KO_Veh	KO_Veh_1	62
59.8846	0.388	3	"16:05:06.4"	KO_Veh	KO_Veh_1	63
66.5112	0.3695	3	"16:05:06.4"	KO_Veh	KO_Veh_1	64
63.0752	0.3755	3	"16:05:06.4"	KO_Veh	KO_Veh_1	65
108.388	0.98	4	"15:40:33.0"	WT_Veh	WT_Veh_6	-20
106.664	0.9755	4	"15:40:33.0"	WT_Veh	WT_Veh_6	-19
92.7652	0.943	4	"15:40:33.0"	WT_Veh	WT_Veh_6	-18
103.863	0.951	4	"15:40:33.0"	WT_Veh	WT_Veh_6	-17
107.526	0.9315	4	"15:40:33.0"	WT_Veh	WT_Veh_6	-16
98.7987	0.934	4	"15:40:33.0"	WT_Veh	WT_Veh_6	-15
97.829	0.8715	4	"15:40:33.0"	WT_Veh	WT_Veh_6	-14
89.8562	0.889	4	"15:40:33.0"	WT_Veh	WT_Veh_6	-13
90.7181	0.8635	4	"15:40:33.0"	WT_Veh	WT_Veh_6	-12
96.2129	0.905	4	"15:40:33.0"	WT_Veh	WT_Veh_6	-11
93.6271	0.9	4	"15:40:33.0"	WT_Veh	WT_Veh_6	-10
106.987	0.9075	4	"15:40:33.0"	WT_Veh	WT_Veh_6	-9
104.401	0.932	4	"15:40:33.0"	WT_Veh	WT_Veh_6	-8
98.5832	0.9365	4	"15:40:33.0"	WT_Veh	WT_Veh_6	-7
102.785	0.9585	4	"15:40:33.0"	WT_Veh	WT_Veh_6	-6
102.139	0.954	4	"15:40:33.0"	WT_Veh	WT_Veh_6	-5
94.92	0.9395	4	"15:40:33.0"	WT_Veh	WT_Veh_6	-4
99.0142	0.9105	4	"15:40:33.0"	WT_Veh	WT_Veh_6	-3
100.199	0.935	4	"15:40:33.0"	WT_Veh	WT_Veh_6	-2
104.724	0.9365	4	"15:40:33.0"	WT_Veh	WT_Veh_6	-1
92.2265	0.8835	4	"15:40:33.0"	WT_Veh	WT_Veh_6	0
87.5936	0.845	4	"15:40:33.0"	WT_Veh	WT_Veh_6	1
70.1395	0.6625	4	"15:40:33.0"	WT_Veh	WT_Veh_6	2
31.7837	0.3875	4	"15:40:33.0"	WT_Veh	WT_Veh_6	3
22.4102	0.289	4	"15:40:33.0"	WT_Veh	WT_Veh_6	4
24.8882	0.23	4	"15:40:33.0"	WT_Veh	WT_Veh_6	5
17.4541	0.194	4	"15:40:33.0"	WT_Veh	WT_Veh_6	6
17.7773	0.2075	4	"15:40:33.0"	WT_Veh	WT_Veh_6	7
22.9489	0.2785	4	"15:40:33.0"	WT_Veh	WT_Veh_6	8
30.2753	0.327	4	"15:40:33.0"	WT_Veh	WT_Veh_6	9
38.4636	0.3945	4	"15:40:33.0"	WT_Veh	WT_Veh_6	10
39.972	0.4935	4	"15:40:33.0"	WT_Veh	WT_Veh_6	11
47.5139	0.543	4	"15:40:33.0"	WT_Veh	WT_Veh_6	12
47.8371	0.584	4	"15:40:33.0"	WT_Veh	WT_Veh_6	13
54.6248	0.58	4	"15:40:33.0"	WT_Veh	WT_Veh_6	14
65.2912	0.61	4	"15:40:33.0"	WT_Veh	WT_Veh_6	15
56.9951	0.6325	4	"15:40:33.0"	WT_Veh	WT_Veh_6	16
55.8099	0.6095	4	"15:40:33.0"	WT_Veh	WT_Veh_6	17
74.3414	0.67	4	"15:40:33.0"	WT_Veh	WT_Veh_6	18
66.2608	0.657	4	"15:40:33.0"	WT_Veh	WT_Veh_6	19
59.2577	0.636	4	"15:40:33.0"	WT_Veh	WT_Veh_6	20
61.3047	0.641	4	"15:40:33.0"	WT_Veh	WT_Veh_6	21
63.4596	0.652	4	"15:40:33.0"	WT_Veh	WT_Veh_6	22
63.1363	0.6925	4	"15:40:33.0"	WT_Veh	WT_Veh_6	23
65.3989	0.6555	4	"15:40:33.0"	WT_Veh	WT_Veh_6	24
67.7692	0.659	4	"15:40:33.0"	WT_Veh	WT_Veh_6	25
59.7964	0.6275	4	"15:40:33.0"	WT_Veh	WT_Veh_6	26
61.5202	0.6055	4	"15:40:33.0"	WT_Veh	WT_Veh_6	27
56.2409	0.6665	4	"15:40:33.0"	WT_Veh	WT_Veh_6	28
61.197	0.6615	4	"15:40:33.0"	WT_Veh	WT_Veh_6	29
61.9512	0.644	4	"15:40:33.0"	WT_Veh	WT_Veh_6	30
60.1196	0.6235	4	"15:40:33.0"	WT_Veh	WT_Veh_6	31
62.5976	0.687	4	"15:40:33.0"	WT_Veh	WT_Veh_6	32
57.2106	0.607	4	"15:40:33.0"	WT_Veh	WT_Veh_6	33
67.3383	0.686	4	"15:40:33.0"	WT_Veh	WT_Veh_6	34
69.7086	0.752	4	"15:40:33.0"	WT_Veh	WT_Veh_6	35
76.2808	0.7285	4	"15:40:33.0"	WT_Veh	WT_Veh_6	36
69.8163	0.71	4	"15:40:33.0"	WT_Veh	WT_Veh_6	37
63.0286	0.6655	4	"15:40:33.0"	WT_Veh	WT_Veh_6	38
64.9679	0.662	4	"15:40:33.0"	WT_Veh	WT_Veh_6	39
56.3487	0.627	4	"15:40:33.0"	WT_Veh	WT_Veh_6	40
66.7995	0.592	4	"15:40:33.0"	WT_Veh	WT_Veh_6	41
61.7357	0.665	4	"15:40:33.0"	WT_Veh	WT_Veh_6	42
76.173	0.6855	4	"15:40:33.0"	WT_Veh	WT_Veh_6	43
63.0286	0.653	4	"15:40:33.0"	WT_Veh	WT_Veh_6	44
72.2943	0.6305	4	"15:40:33.0"	WT_Veh	WT_Veh_6	45
64.7525	0.697	4	"15:40:33.0"	WT_Veh	WT_Veh_6	46
75.3111	0.741	4	"15:40:33.0"	WT_Veh	WT_Veh_6	47
73.4795	0.747	4	"15:40:33.0"	WT_Veh	WT_Veh_6	48
85.4388	0.773	4	"15:40:33.0"	WT_Veh	WT_Veh_6	49
72.6176	0.7225	4	"15:40:33.0"	WT_Veh	WT_Veh_6	50
73.5872	0.7115	4	"15:40:33.0"	WT_Veh	WT_Veh_6	51
76.8195	0.7335	4	"15:40:33.0"	WT_Veh	WT_Veh_6	52
75.0956	0.7305	4	"15:40:33.0"	WT_Veh	WT_Veh_6	53
81.0214	0.788	4	"15:40:33.0"	WT_Veh	WT_Veh_6	54
82.2065	0.7915	4	"15:40:33.0"	WT_Veh	WT_Veh_6	55
78.0046	0.8185	4	"15:40:33.0"	WT_Veh	WT_Veh_6	56
94.1658	0.8655	4	"15:40:33.0"	WT_Veh	WT_Veh_6	57
93.4116	0.8375	4	"15:40:33.0"	WT_Veh	WT_Veh_6	58
86.7317	0.8575	4	"15:40:33.0"	WT_Veh	WT_Veh_6	59
90.6104	0.9065	4	"15:40:33.0"	WT_Veh	WT_Veh_6	60
99.2297	0.8715	4	"15:40:33.0"	WT_Veh	WT_Veh_6	61
99.9838	0.915	4	"15:40:33.0"	WT_Veh	WT_Veh_6	62
102.57	0.9035	4	"15:40:33.0"	WT_Veh	WT_Veh_6	63
97.6135	0.907	4	"15:40:33.0"	WT_Veh	WT_Veh_6	64
100.415	0.9225	4	"15:40:33.0"	WT_Veh	WT_Veh_6	65
93.8694	0.5705	1	"16:25:13.1"	WT_CX	WT_CX_4	-20
96.6588	0.5615	1	"16:25:13.1"	WT_CX	WT_CX_4	-19
94.4758	0.544	1	"16:25:13.1"	WT_CX	WT_CX_4	-18
101.752	0.5755	1	"16:25:13.1"	WT_CX	WT_CX_4	-17
106.24	0.605	1	"16:25:13.1"	WT_CX	WT_CX_4	-16
103.693	0.576	1	"16:25:13.1"	WT_CX	WT_CX_4	-15
94.4758	0.5655	1	"16:25:13.1"	WT_CX	WT_CX_4	-14
94.2332	0.544	1	"16:25:13.1"	WT_CX	WT_CX_4	-13
95.9311	0.5445	1	"16:25:13.1"	WT_CX	WT_CX_4	-12
95.446	0.563	1	"16:25:13.1"	WT_CX	WT_CX_4	-11
105.027	0.5785	1	"16:25:13.1"	WT_CX	WT_CX_4	-10
107.089	0.597	1	"16:25:13.1"	WT_CX	WT_CX_4	-9
107.089	0.615	1	"16:25:13.1"	WT_CX	WT_CX_4	-8
99.0843	0.578	1	"16:25:13.1"	WT_CX	WT_CX_4	-7
97.7503	0.631	1	"16:25:13.1"	WT_CX	WT_CX_4	-6
96.5375	0.561	1	"16:25:13.1"	WT_CX	WT_CX_4	-5
95.6886	0.5645	1	"16:25:13.1"	WT_CX	WT_CX_4	-4
103.329	0.604	1	"16:25:13.1"	WT_CX	WT_CX_4	-3
106.967	0.604	1	"16:25:13.1"	WT_CX	WT_CX_4	-2
104.663	0.62	1	"16:25:13.1"	WT_CX	WT_CX_4	-1
103.329	0.603	1	"16:25:13.1"	WT_CX	WT_CX_4	0
92.6566	0.574	1	"16:25:13.1"	WT_CX	WT_CX_4	1
63.7924	0.4175	1	"16:25:13.1"	WT_CX	WT_CX_4	2
40.6282	0.2805	1	"16:25:13.1"	WT_CX	WT_CX_4	3
43.0538	0.243	1	"16:25:13.1"	WT_CX	WT_CX_4	4
40.0218	0.228	1	"16:25:13.1"	WT_CX	WT_CX_4	5
39.0516	0.2505	1	"16:25:13.1"	WT_CX	WT_CX_4	6
31.2898	0.209	1	"16:25:13.1"	WT_CX	WT_CX_4	7
40.0218	0.2265	1	"16:25:13.1"	WT_CX	WT_CX_4	8
42.4474	0.22	1	"16:25:13.1"	WT_CX	WT_CX_4	9
43.5389	0.257	1	"16:25:13.1"	WT_CX	WT_CX_4	10
56.3944	0.3385	1	"16:25:13.1"	WT_CX	WT_CX_4	11
62.337	0.3785	1	"16:25:13.1"	WT_CX	WT_CX_4	12
75.4351	0.4615	1	"16:25:13.1"	WT_CX	WT_CX_4	13
83.1969	0.475	1	"16:25:13.1"	WT_CX	WT_CX_4	14
82.4692	0.508	1	"16:25:13.1"	WT_CX	WT_CX_4	15
85.7437	0.523	1	"16:25:13.1"	WT_CX	WT_CX_4	16
95.2034	0.595	1	"16:25:13.1"	WT_CX	WT_CX_4	17
91.8077	0.6135	1	"16:25:13.1"	WT_CX	WT_CX_4	18
94.5971	0.612	1	"16:25:13.1"	WT_CX	WT_CX_4	19
84.4097	0.5795	1	"16:25:13.1"	WT_CX	WT_CX_4	20
88.2906	0.5915	1	"16:25:13.1"	WT_CX	WT_CX_4	21
89.0183	0.576	1	"16:25:13.1"	WT_CX	WT_CX_4	22
85.5012	0.5615	1	"16:25:13.1"	WT_CX	WT_CX_4	23
88.4119	0.5815	1	"16:25:13.1"	WT_CX	WT_CX_4	24
96.4162	0.572	1	"16:25:13.1"	WT_CX	WT_CX_4	25
92.2928	0.5595	1	"16:25:13.1"	WT_CX	WT_CX_4	26
95.2034	0.6	1	"16:25:13.1"	WT_CX	WT_CX_4	27
89.5034	0.6095	1	"16:25:13.1"	WT_CX	WT_CX_4	28
86.4714	0.5625	1	"16:25:13.1"	WT_CX	WT_CX_4	29
88.4119	0.5975	1	"16:25:13.1"	WT_CX	WT_CX_4	30
88.048	0.576	1	"16:25:13.1"	WT_CX	WT_CX_4	31
91.5651	0.579	1	"16:25:13.1"	WT_CX	WT_CX_4	32
93.7481	0.5975	1	"16:25:13.1"	WT_CX	WT_CX_4	33
94.7183	0.5835	1	"16:25:13.1"	WT_CX	WT_CX_4	34
93.263	0.5725	1	"16:25:13.1"	WT_CX	WT_CX_4	35
88.1693	0.588	1	"16:25:13.1"	WT_CX	WT_CX_4	36
91.5651	0.5825	1	"16:25:13.1"	WT_CX	WT_CX_4	37
93.263	0.5965	1	"16:25:13.1"	WT_CX	WT_CX_4	38
90.4736	0.5935	1	"16:25:13.1"	WT_CX	WT_CX_4	39
91.8077	0.5795	1	"16:25:13.1"	WT_CX	WT_CX_4	40
88.048	0.5405	1	"16:25:13.1"	WT_CX	WT_CX_4	41
84.531	0.5545	1	"16:25:13.1"	WT_CX	WT_CX_4	42
88.5331	0.583	1	"16:25:13.1"	WT_CX	WT_CX_4	43
93.5055	0.596	1	"16:25:13.1"	WT_CX	WT_CX_4	44
97.2652	0.627	1	"16:25:13.1"	WT_CX	WT_CX_4	45
95.0822	0.6265	1	"16:25:13.1"	WT_CX	WT_CX_4	46
91.6864	0.5765	1	"16:25:13.1"	WT_CX	WT_CX_4	47
89.1395	0.5725	1	"16:25:13.1"	WT_CX	WT_CX_4	48
87.6842	0.564	1	"16:25:13.1"	WT_CX	WT_CX_4	49
90.4736	0.57	1	"16:25:13.1"	WT_CX	WT_CX_4	50
92.414	0.569	1	"16:25:13.1"	WT_CX	WT_CX_4	51
89.9885	0.588	1	"16:25:13.1"	WT_CX	WT_CX_4	52
84.6522	0.583	1	"16:25:13.1"	WT_CX	WT_CX_4	53
94.2332	0.564	1	"16:25:13.1"	WT_CX	WT_CX_4	54
93.3843	0.5985	1	"16:25:13.1"	WT_CX	WT_CX_4	55
90.1098	0.6105	1	"16:25:13.1"	WT_CX	WT_CX_4	56
91.2013	0.5735	1	"16:25:13.1"	WT_CX	WT_CX_4	57
97.9928	0.6085	1	"16:25:13.1"	WT_CX	WT_CX_4	58
91.5651	0.6125	1	"16:25:13.1"	WT_CX	WT_CX_4	59
94.7183	0.587	1	"16:25:13.1"	WT_CX	WT_CX_4	60
89.3821	0.583	1	"16:25:13.1"	WT_CX	WT_CX_4	61
91.3225	0.591	1	"16:25:13.1"	WT_CX	WT_CX_4	62
98.5992	0.5975	1	"16:25:13.1"	WT_CX	WT_CX_4	63
96.1737	0.584	1	"16:25:13.1"	WT_CX	WT_CX_4	64
94.3545	0.615	1	"16:25:13.1"	WT_CX	WT_CX_4	65
100.53	1.0165	1	"15:19:02.9"	KO_Veh	KO_Veh_2	-20
98.994	0.978	1	"15:19:02.9"	KO_Veh	KO_Veh_2	-19
98.4818	0.9915	1	"15:19:02.9"	KO_Veh	KO_Veh_2	-18
96.5795	0.982	1	"15:19:02.9"	KO_Veh	KO_Veh_2	-17
99.1403	1.011	1	"15:19:02.9"	KO_Veh	KO_Veh_2	-16
95.7746	0.9935	1	"15:19:02.9"	KO_Veh	KO_Veh_2	-15
98.4818	0.9865	1	"15:19:02.9"	KO_Veh	KO_Veh_2	-14
97.8233	0.9765	1	"15:19:02.9"	KO_Veh	KO_Veh_2	-13
94.2382	0.9425	1	"15:19:02.9"	KO_Veh	KO_Veh_2	-12
98.9208	0.965	1	"15:19:02.9"	KO_Veh	KO_Veh_2	-11
97.5306	0.97	1	"15:19:02.9"	KO_Veh	KO_Veh_2	-10
93.5797	0.9725	1	"15:19:02.9"	KO_Veh	KO_Veh_2	-9
97.677	0.9945	1	"15:19:02.9"	KO_Veh	KO_Veh_2	-8
100.75	1.071	1	"15:19:02.9"	KO_Veh	KO_Veh_2	-7
104.408	1.0965	1	"15:19:02.9"	KO_Veh	KO_Veh_2	-6
108.506	1.0435	1	"15:19:02.9"	KO_Veh	KO_Veh_2	-5
108.652	1.0585	1	"15:19:02.9"	KO_Veh	KO_Veh_2	-4
108.652	1.0745	1	"15:19:02.9"	KO_Veh	KO_Veh_2	-3
102.36	1.0445	1	"15:19:02.9"	KO_Veh	KO_Veh_2	-2
98.9208	1.011	1	"15:19:02.9"	KO_Veh	KO_Veh_2	-1
95.9941	0.968	1	"15:19:02.9"	KO_Veh	KO_Veh_2	0
93.5797	0.933	1	"15:19:02.9"	KO_Veh	KO_Veh_2	1
49.8262	0.5115	1	"15:19:02.9"	KO_Veh	KO_Veh_2	2
35.632	0.373	1	"15:19:02.9"	KO_Veh	KO_Veh_2	3
25.974	0.3425	1	"15:19:02.9"	KO_Veh	KO_Veh_2	4
28.4617	0.344	1	"15:19:02.9"	KO_Veh	KO_Veh_2	5
21.0719	0.3025	1	"15:19:02.9"	KO_Veh	KO_Veh_2	6
33.6565	0.337	1	"15:19:02.9"	KO_Veh	KO_Veh_2	7
34.4613	0.3685	1	"15:19:02.9"	KO_Veh	KO_Veh_2	8
43.6071	0.4465	1	"15:19:02.9"	KO_Veh	KO_Veh_2	9
39.2171	0.472	1	"15:19:02.9"	KO_Veh	KO_Veh_2	10
46.0948	0.5035	1	"15:19:02.9"	KO_Veh	KO_Veh_2	11
56.9965	0.564	1	"15:19:02.9"	KO_Veh	KO_Veh_2	12
54.582	0.6025	1	"15:19:02.9"	KO_Veh	KO_Veh_2	13
69.2153	0.6695	1	"15:19:02.9"	KO_Veh	KO_Veh_2	14
64.24	0.675	1	"15:19:02.9"	KO_Veh	KO_Veh_2	15
59.4842	0.6315	1	"15:19:02.9"	KO_Veh	KO_Veh_2	16
57.3624	0.6355	1	"15:19:02.9"	KO_Veh	KO_Veh_2	17
65.4106	0.6645	1	"15:19:02.9"	KO_Veh	KO_Veh_2	18
64.1668	0.6395	1	"15:19:02.9"	KO_Veh	KO_Veh_2	19
65.4838	0.643	1	"15:19:02.9"	KO_Veh	KO_Veh_2	20
57.4355	0.6505	1	"15:19:02.9"	KO_Veh	KO_Veh_2	21
61.167	0.641	1	"15:19:02.9"	KO_Veh	KO_Veh_2	22
64.4595	0.616	1	"15:19:02.9"	KO_Veh	KO_Veh_2	23
61.0207	0.6695	1	"15:19:02.9"	KO_Veh	KO_Veh_2	24
66.1423	0.7	1	"15:19:02.9"	KO_Veh	KO_Veh_2	25
66.874	0.737	1	"15:19:02.9"	KO_Veh	KO_Veh_2	26
68.9958	0.7175	1	"15:19:02.9"	KO_Veh	KO_Veh_2	27
65.7765	0.754	1	"15:19:02.9"	KO_Veh	KO_Veh_2	28
73.3858	0.774	1	"15:19:02.9"	KO_Veh	KO_Veh_2	29
69.069	0.766	1	"15:19:02.9"	KO_Veh	KO_Veh_2	30
71.4103	0.7865	1	"15:19:02.9"	KO_Veh	KO_Veh_2	31
71.1908	0.769	1	"15:19:02.9"	KO_Veh	KO_Veh_2	32
73.0931	0.756	1	"15:19:02.9"	KO_Veh	KO_Veh_2	33
74.0443	0.7695	1	"15:19:02.9"	KO_Veh	KO_Veh_2	34
75.8003	0.7455	1	"15:19:02.9"	KO_Veh	KO_Veh_2	35
75.8003	0.8055	1	"15:19:02.9"	KO_Veh	KO_Veh_2	36
78.8001	0.772	1	"15:19:02.9"	KO_Veh	KO_Veh_2	37
73.4589	0.7715	1	"15:19:02.9"	KO_Veh	KO_Veh_2	38
81.6536	0.85	1	"15:19:02.9"	KO_Veh	KO_Veh_2	39
85.6045	0.85	1	"15:19:02.9"	KO_Veh	KO_Veh_2	40
76.8246	0.783	1	"15:19:02.9"	KO_Veh	KO_Veh_2	41
73.6784	0.792	1	"15:19:02.9"	KO_Veh	KO_Veh_2	42
71.9224	0.7545	1	"15:19:02.9"	KO_Veh	KO_Veh_2	43
73.7516	0.762	1	"15:19:02.9"	KO_Veh	KO_Veh_2	44
79.9707	0.856	1	"15:19:02.9"	KO_Veh	KO_Veh_2	45
84.507	0.857	1	"15:19:02.9"	KO_Veh	KO_Veh_2	46
80.0439	0.869	1	"15:19:02.9"	KO_Veh	KO_Veh_2	47
82.5316	0.862	1	"15:19:02.9"	KO_Veh	KO_Veh_2	48
82.8242	0.8835	1	"15:19:02.9"	KO_Veh	KO_Veh_2	49
82.7511	0.875	1	"15:19:02.9"	KO_Veh	KO_Veh_2	50
83.3364	0.8905	1	"15:19:02.9"	KO_Veh	KO_Veh_2	51
85.824	0.907	1	"15:19:02.9"	KO_Veh	KO_Veh_2	52
79.8976	0.8405	1	"15:19:02.9"	KO_Veh	KO_Veh_2	53
79.7512	0.8045	1	"15:19:02.9"	KO_Veh	KO_Veh_2	54
74.1174	0.767	1	"15:19:02.9"	KO_Veh	KO_Veh_2	55
73.0931	0.752	1	"15:19:02.9"	KO_Veh	KO_Veh_2	56
69.6543	0.7455	1	"15:19:02.9"	KO_Veh	KO_Veh_2	57
72.9468	0.7645	1	"15:19:02.9"	KO_Veh	KO_Veh_2	58
69.5811	0.7435	1	"15:19:02.9"	KO_Veh	KO_Veh_2	59
72.4346	0.7825	1	"15:19:02.9"	KO_Veh	KO_Veh_2	60
75.8003	0.7585	1	"15:19:02.9"	KO_Veh	KO_Veh_2	61
73.6053	0.7685	1	"15:19:02.9"	KO_Veh	KO_Veh_2	62
72.2151	0.7655	1	"15:19:02.9"	KO_Veh	KO_Veh_2	63
73.5321	0.7615	1	"15:19:02.9"	KO_Veh	KO_Veh_2	64
75.8003	0.784	1	"15:19:02.9"	KO_Veh	KO_Veh_2	65
104.301	0.4925	1	"14:59:27.2"	WT_CX	WT_CX_5	-20
98.9444	0.511	1	"14:59:27.2"	WT_CX	WT_CX_5	-19
101.78	0.491	1	"14:59:27.2"	WT_CX	WT_CX_5	-18
100.993	0.5035	1	"14:59:27.2"	WT_CX	WT_CX_5	-17
102.411	0.478	1	"14:59:27.2"	WT_CX	WT_CX_5	-16
97.8415	0.519	1	"14:59:27.2"	WT_CX	WT_CX_5	-15
103.356	0.5115	1	"14:59:27.2"	WT_CX	WT_CX_5	-14
101.15	0.507	1	"14:59:27.2"	WT_CX	WT_CX_5	-13
109.658	0.5215	1	"14:59:27.2"	WT_CX	WT_CX_5	-12
100.993	0.496	1	"14:59:27.2"	WT_CX	WT_CX_5	-11
103.356	0.518	1	"14:59:27.2"	WT_CX	WT_CX_5	-10
91.6969	0.502	1	"14:59:27.2"	WT_CX	WT_CX_5	-9
99.7322	0.496	1	"14:59:27.2"	WT_CX	WT_CX_5	-8
99.8897	0.5085	1	"14:59:27.2"	WT_CX	WT_CX_5	-7
95.6357	0.479	1	"14:59:27.2"	WT_CX	WT_CX_5	-6
102.095	0.493	1	"14:59:27.2"	WT_CX	WT_CX_5	-5
94.0602	0.5035	1	"14:59:27.2"	WT_CX	WT_CX_5	-4
99.5746	0.4925	1	"14:59:27.2"	WT_CX	WT_CX_5	-3
94.2177	0.498	1	"14:59:27.2"	WT_CX	WT_CX_5	-2
98.3142	0.51	1	"14:59:27.2"	WT_CX	WT_CX_5	-1
92.6422	0.465	1	"14:59:27.2"	WT_CX	WT_CX_5	0
83.3465	0.4385	1	"14:59:27.2"	WT_CX	WT_CX_5	1
65.0701	0.357	1	"14:59:27.2"	WT_CX	WT_CX_5	2
52.7808	0.3105	1	"14:59:27.2"	WT_CX	WT_CX_5	3
45.5333	0.2915	1	"14:59:27.2"	WT_CX	WT_CX_5	4
50.7326	0.2915	1	"14:59:27.2"	WT_CX	WT_CX_5	5
51.2053	0.3025	1	"14:59:27.2"	WT_CX	WT_CX_5	6
59.5557	0.3485	1	"14:59:27.2"	WT_CX	WT_CX_5	7
64.755	0.348	1	"14:59:27.2"	WT_CX	WT_CX_5	8
69.6392	0.3545	1	"14:59:27.2"	WT_CX	WT_CX_5	9
64.1248	0.359	1	"14:59:27.2"	WT_CX	WT_CX_5	10
64.755	0.372	1	"14:59:27.2"	WT_CX	WT_CX_5	11
79.25	0.375	1	"14:59:27.2"	WT_CX	WT_CX_5	12
66.4881	0.372	1	"14:59:27.2"	WT_CX	WT_CX_5	13
67.4334	0.3715	1	"14:59:27.2"	WT_CX	WT_CX_5	14
68.6939	0.361	1	"14:59:27.2"	WT_CX	WT_CX_5	15
63.1795	0.374	1	"14:59:27.2"	WT_CX	WT_CX_5	16
68.3788	0.3555	1	"14:59:27.2"	WT_CX	WT_CX_5	17
66.173	0.3785	1	"14:59:27.2"	WT_CX	WT_CX_5	18
69.009	0.3705	1	"14:59:27.2"	WT_CX	WT_CX_5	19
63.4946	0.3615	1	"14:59:27.2"	WT_CX	WT_CX_5	20
74.0507	0.3585	1	"14:59:27.2"	WT_CX	WT_CX_5	21
68.0637	0.3825	1	"14:59:27.2"	WT_CX	WT_CX_5	22
71.6874	0.347	1	"14:59:27.2"	WT_CX	WT_CX_5	23
70.1119	0.364	1	"14:59:27.2"	WT_CX	WT_CX_5	24
73.7356	0.3745	1	"14:59:27.2"	WT_CX	WT_CX_5	25
79.4076	0.36	1	"14:59:27.2"	WT_CX	WT_CX_5	26
67.1183	0.3685	1	"14:59:27.2"	WT_CX	WT_CX_5	27
73.263	0.362	1	"14:59:27.2"	WT_CX	WT_CX_5	28
68.3788	0.374	1	"14:59:27.2"	WT_CX	WT_CX_5	29
68.2212	0.367	1	"14:59:27.2"	WT_CX	WT_CX_5	30
69.3241	0.379	1	"14:59:27.2"	WT_CX	WT_CX_5	31
80.0378	0.3685	1	"14:59:27.2"	WT_CX	WT_CX_5	32
66.9608	0.354	1	"14:59:27.2"	WT_CX	WT_CX_5	33
77.3594	0.3685	1	"14:59:27.2"	WT_CX	WT_CX_5	34
72.6327	0.345	1	"14:59:27.2"	WT_CX	WT_CX_5	35
68.8514	0.3675	1	"14:59:27.2"	WT_CX	WT_CX_5	36
72.9478	0.36	1	"14:59:27.2"	WT_CX	WT_CX_5	37
63.6521	0.3645	1	"14:59:27.2"	WT_CX	WT_CX_5	38
67.2759	0.3715	1	"14:59:27.2"	WT_CX	WT_CX_5	39
68.6939	0.3795	1	"14:59:27.2"	WT_CX	WT_CX_5	40
68.5363	0.381	1	"14:59:27.2"	WT_CX	WT_CX_5	41
67.9061	0.3705	1	"14:59:27.2"	WT_CX	WT_CX_5	42
68.3788	0.3785	1	"14:59:27.2"	WT_CX	WT_CX_5	43
71.5299	0.3875	1	"14:59:27.2"	WT_CX	WT_CX_5	44
67.7485	0.3625	1	"14:59:27.2"	WT_CX	WT_CX_5	45
71.845	0.3775	1	"14:59:27.2"	WT_CX	WT_CX_5	46
74.2083	0.3755	1	"14:59:27.2"	WT_CX	WT_CX_5	47
70.2694	0.3725	1	"14:59:27.2"	WT_CX	WT_CX_5	48
76.4141	0.392	1	"14:59:27.2"	WT_CX	WT_CX_5	49
69.7968	0.3735	1	"14:59:27.2"	WT_CX	WT_CX_5	50
78.7774	0.386	1	"14:59:27.2"	WT_CX	WT_CX_5	51
75.3112	0.355	1	"14:59:27.2"	WT_CX	WT_CX_5	52
73.8932	0.351	1	"14:59:27.2"	WT_CX	WT_CX_5	53
72.4752	0.3555	1	"14:59:27.2"	WT_CX	WT_CX_5	54
70.2694	0.376	1	"14:59:27.2"	WT_CX	WT_CX_5	55
71.0572	0.3915	1	"14:59:27.2"	WT_CX	WT_CX_5	56
68.5363	0.3575	1	"14:59:27.2"	WT_CX	WT_CX_5	57
71.3723	0.3855	1	"14:59:27.2"	WT_CX	WT_CX_5	58
77.3594	0.3545	1	"14:59:27.2"	WT_CX	WT_CX_5	59
69.4816	0.3625	1	"14:59:27.2"	WT_CX	WT_CX_5	60
65.3852	0.363	1	"14:59:27.2"	WT_CX	WT_CX_5	61
68.0637	0.364	1	"14:59:27.2"	WT_CX	WT_CX_5	62
75.4687	0.3785	1	"14:59:27.2"	WT_CX	WT_CX_5	63
73.4205	0.367	1	"14:59:27.2"	WT_CX	WT_CX_5	64
66.9608	0.3585	1	"14:59:27.2"	WT_CX	WT_CX_5	65
105.953	0.622	4	"16:25:35.9"	WT_Veh	WT_Veh_7	-20
106.37	0.596	4	"16:25:35.9"	WT_Veh	WT_Veh_7	-19
101.998	0.5815	4	"16:25:35.9"	WT_Veh	WT_Veh_7	-18
99.2923	0.5745	4	"16:25:35.9"	WT_Veh	WT_Veh_7	-17
103.664	0.571	4	"16:25:35.9"	WT_Veh	WT_Veh_7	-16
98.4596	0.5615	4	"16:25:35.9"	WT_Veh	WT_Veh_7	-15
102.623	0.5925	4	"16:25:35.9"	WT_Veh	WT_Veh_7	-14
98.4596	0.5865	4	"16:25:35.9"	WT_Veh	WT_Veh_7	-13
105.537	0.598	4	"16:25:35.9"	WT_Veh	WT_Veh_7	-12
106.578	0.5945	4	"16:25:35.9"	WT_Veh	WT_Veh_7	-11
95.9617	0.571	4	"16:25:35.9"	WT_Veh	WT_Veh_7	-10
101.582	0.575	4	"16:25:35.9"	WT_Veh	WT_Veh_7	-9
93.4638	0.548	4	"16:25:35.9"	WT_Veh	WT_Veh_7	-8
95.9617	0.572	4	"16:25:35.9"	WT_Veh	WT_Veh_7	-7
99.5004	0.581	4	"16:25:35.9"	WT_Veh	WT_Veh_7	-6
101.79	0.563	4	"16:25:35.9"	WT_Veh	WT_Veh_7	-5
97.627	0.5535	4	"16:25:35.9"	WT_Veh	WT_Veh_7	-4
99.7086	0.564	4	"16:25:35.9"	WT_Veh	WT_Veh_7	-3
92.0067	0.576	4	"16:25:35.9"	WT_Veh	WT_Veh_7	-2
93.4638	0.565	4	"16:25:35.9"	WT_Veh	WT_Veh_7	-1
97.0025	0.582	4	"16:25:35.9"	WT_Veh	WT_Veh_7	0
98.8759	0.5595	4	"16:25:35.9"	WT_Veh	WT_Veh_7	1
93.8801	0.5645	4	"16:25:35.9"	WT_Veh	WT_Veh_7	2
72.4396	0.472	4	"16:25:35.9"	WT_Veh	WT_Veh_7	3
67.652	0.4065	4	"16:25:35.9"	WT_Veh	WT_Veh_7	4
58.9092	0.383	4	"16:25:35.9"	WT_Veh	WT_Veh_7	5
52.8726	0.3715	4	"16:25:35.9"	WT_Veh	WT_Veh_7	6
52.2481	0.3435	4	"16:25:35.9"	WT_Veh	WT_Veh_7	7
56.8276	0.3505	4	"16:25:35.9"	WT_Veh	WT_Veh_7	8
67.0275	0.3995	4	"16:25:35.9"	WT_Veh	WT_Veh_7	9
64.3214	0.427	4	"16:25:35.9"	WT_Veh	WT_Veh_7	10
74.9376	0.4515	4	"16:25:35.9"	WT_Veh	WT_Veh_7	11
79.7252	0.461	4	"16:25:35.9"	WT_Veh	WT_Veh_7	12
77.8518	0.443	4	"16:25:35.9"	WT_Veh	WT_Veh_7	13
73.4804	0.465	4	"16:25:35.9"	WT_Veh	WT_Veh_7	14
68.2764	0.4135	4	"16:25:35.9"	WT_Veh	WT_Veh_7	15
73.8968	0.4615	4	"16:25:35.9"	WT_Veh	WT_Veh_7	16
71.3988	0.424	4	"16:25:35.9"	WT_Veh	WT_Veh_7	17
76.3947	0.45	4	"16:25:35.9"	WT_Veh	WT_Veh_7	18
69.1091	0.446	4	"16:25:35.9"	WT_Veh	WT_Veh_7	19
66.1948	0.4735	4	"16:25:35.9"	WT_Veh	WT_Veh_7	20
71.3988	0.4475	4	"16:25:35.9"	WT_Veh	WT_Veh_7	21
70.7744	0.4405	4	"16:25:35.9"	WT_Veh	WT_Veh_7	22
77.8518	0.4675	4	"16:25:35.9"	WT_Veh	WT_Veh_7	23
79.7252	0.479	4	"16:25:35.9"	WT_Veh	WT_Veh_7	24
75.3539	0.4575	4	"16:25:35.9"	WT_Veh	WT_Veh_7	25
77.2273	0.4475	4	"16:25:35.9"	WT_Veh	WT_Veh_7	26
70.7744	0.477	4	"16:25:35.9"	WT_Veh	WT_Veh_7	27
83.0558	0.5165	4	"16:25:35.9"	WT_Veh	WT_Veh_7	28
79.7252	0.453	4	"16:25:35.9"	WT_Veh	WT_Veh_7	29
77.6436	0.441	4	"16:25:35.9"	WT_Veh	WT_Veh_7	30
77.8518	0.4465	4	"16:25:35.9"	WT_Veh	WT_Veh_7	31
71.8152	0.4595	4	"16:25:35.9"	WT_Veh	WT_Veh_7	32
73.8968	0.427	4	"16:25:35.9"	WT_Veh	WT_Veh_7	33
75.9784	0.472	4	"16:25:35.9"	WT_Veh	WT_Veh_7	34
80.766	0.4995	4	"16:25:35.9"	WT_Veh	WT_Veh_7	35
78.06	0.482	4	"16:25:35.9"	WT_Veh	WT_Veh_7	36
79.3089	0.468	4	"16:25:35.9"	WT_Veh	WT_Veh_7	37
63.0724	0.4145	4	"16:25:35.9"	WT_Veh	WT_Veh_7	38
70.9825	0.423	4	"16:25:35.9"	WT_Veh	WT_Veh_7	39
62.8643	0.408	4	"16:25:35.9"	WT_Veh	WT_Veh_7	40
72.0233	0.3945	4	"16:25:35.9"	WT_Veh	WT_Veh_7	41
68.4846	0.429	4	"16:25:35.9"	WT_Veh	WT_Veh_7	42
67.652	0.4295	4	"16:25:35.9"	WT_Veh	WT_Veh_7	43
69.9417	0.449	4	"16:25:35.9"	WT_Veh	WT_Veh_7	44
64.3214	0.4255	4	"16:25:35.9"	WT_Veh	WT_Veh_7	45
58.4929	0.4045	4	"16:25:35.9"	WT_Veh	WT_Veh_7	46
69.9417	0.46	4	"16:25:35.9"	WT_Veh	WT_Veh_7	47
61.8235	0.418	4	"16:25:35.9"	WT_Veh	WT_Veh_7	48
54.3297	0.3995	4	"16:25:35.9"	WT_Veh	WT_Veh_7	49
57.6603	0.397	4	"16:25:35.9"	WT_Veh	WT_Veh_7	50
62.8643	0.394	4	"16:25:35.9"	WT_Veh	WT_Veh_7	51
64.7377	0.442	4	"16:25:35.9"	WT_Veh	WT_Veh_7	52
70.358	0.4165	4	"16:25:35.9"	WT_Veh	WT_Veh_7	53
66.6112	0.4245	4	"16:25:35.9"	WT_Veh	WT_Veh_7	54
73.4804	0.439	4	"16:25:35.9"	WT_Veh	WT_Veh_7	55
75.9784	0.4675	4	"16:25:35.9"	WT_Veh	WT_Veh_7	56
73.8968	0.4525	4	"16:25:35.9"	WT_Veh	WT_Veh_7	57
69.5254	0.4365	4	"16:25:35.9"	WT_Veh	WT_Veh_7	58
69.9417	0.4095	4	"16:25:35.9"	WT_Veh	WT_Veh_7	59
69.1091	0.4065	4	"16:25:35.9"	WT_Veh	WT_Veh_7	60
56.6195	0.3865	4	"16:25:35.9"	WT_Veh	WT_Veh_7	61
71.1907	0.3935	4	"16:25:35.9"	WT_Veh	WT_Veh_7	62
71.1907	0.3965	4	"16:25:35.9"	WT_Veh	WT_Veh_7	63
62.6561	0.373	4	"16:25:35.9"	WT_Veh	WT_Veh_7	64
69.5254	0.4175	4	"16:25:35.9"	WT_Veh	WT_Veh_7	65
100.024	1.082	3	"16:02:18.0"	KO_Veh	KO_Veh_3	-20
101.53	1.067	3	"16:02:18.0"	KO_Veh	KO_Veh_3	-19
96.8213	1.09	3	"16:02:18.0"	KO_Veh	KO_Veh_3	-18
100.871	1.0985	3	"16:02:18.0"	KO_Veh	KO_Veh_3	-17
96.162	1.083	3	"16:02:18.0"	KO_Veh	KO_Veh_3	-16
106.334	1.1055	3	"16:02:18.0"	KO_Veh	KO_Veh_3	-15
103.603	1.083	3	"16:02:18.0"	KO_Veh	KO_Veh_3	-14
103.32	1.1365	3	"16:02:18.0"	KO_Veh	KO_Veh_3	-13
99.3643	1.1445	3	"16:02:18.0"	KO_Veh	KO_Veh_3	-12
104.45	1.083	3	"16:02:18.0"	KO_Veh	KO_Veh_3	-11
103.226	1.0795	3	"16:02:18.0"	KO_Veh	KO_Veh_3	-10
103.885	1.076	3	"16:02:18.0"	KO_Veh	KO_Veh_3	-9
98.705	1.046	3	"16:02:18.0"	KO_Veh	KO_Veh_3	-8
95.9736	1.016	3	"16:02:18.0"	KO_Veh	KO_Veh_3	-7
92.583	1.027	3	"16:02:18.0"	KO_Veh	KO_Veh_3	-6
96.4445	1.0735	3	"16:02:18.0"	KO_Veh	KO_Veh_3	-5
98.0457	1.065	3	"16:02:18.0"	KO_Veh	KO_Veh_3	-4
98.5166	1.0475	3	"16:02:18.0"	KO_Veh	KO_Veh_3	-3
98.234	1.069	3	"16:02:18.0"	KO_Veh	KO_Veh_3	-2
101.907	1.078	3	"16:02:18.0"	KO_Veh	KO_Veh_3	-1
101.719	1.066	3	"16:02:18.0"	KO_Veh	KO_Veh_3	0
107.841	1.0995	3	"16:02:18.0"	KO_Veh	KO_Veh_3	1
108.5	1.1755	3	"16:02:18.0"	KO_Veh	KO_Veh_3	2
70.7323	0.78	3	"16:02:18.0"	KO_Veh	KO_Veh_3	3
35.8842	0.446	3	"16:02:18.0"	KO_Veh	KO_Veh_3	4
21.2856	0.314	3	"16:02:18.0"	KO_Veh	KO_Veh_3	5
14.1276	0.2845	3	"16:02:18.0"	KO_Veh	KO_Veh_3	6
12.3381	0.2435	3	"16:02:18.0"	KO_Veh	KO_Veh_3	7
13.9393	0.254	3	"16:02:18.0"	KO_Veh	KO_Veh_3	8
13.6567	0.2665	3	"16:02:18.0"	KO_Veh	KO_Veh_3	9
20.1554	0.2855	3	"16:02:18.0"	KO_Veh	KO_Veh_3	10
19.5903	0.346	3	"16:02:18.0"	KO_Veh	KO_Veh_3	11
29.1029	0.372	3	"16:02:18.0"	KO_Veh	KO_Veh_3	12
38.3329	0.4945	3	"16:02:18.0"	KO_Veh	KO_Veh_3	13
38.0504	0.5245	3	"16:02:18.0"	KO_Veh	KO_Veh_3	14
44.1724	0.538	3	"16:02:18.0"	KO_Veh	KO_Veh_3	15
44.7375	0.597	3	"16:02:18.0"	KO_Veh	KO_Veh_3	16
49.2583	0.5875	3	"16:02:18.0"	KO_Veh	KO_Veh_3	17
50.9536	0.6455	3	"16:02:18.0"	KO_Veh	KO_Veh_3	18
52.4606	0.6215	3	"16:02:18.0"	KO_Veh	KO_Veh_3	19
53.9675	0.635	3	"16:02:18.0"	KO_Veh	KO_Veh_3	20
52.178	0.62	3	"16:02:18.0"	KO_Veh	KO_Veh_3	21
53.8733	0.6205	3	"16:02:18.0"	KO_Veh	KO_Veh_3	22
52.178	0.6275	3	"16:02:18.0"	KO_Veh	KO_Veh_3	23
58.1116	0.6595	3	"16:02:18.0"	KO_Veh	KO_Veh_3	24
57.0756	0.681	3	"16:02:18.0"	KO_Veh	KO_Veh_3	25
59.9953	0.708	3	"16:02:18.0"	KO_Veh	KO_Veh_3	26
62.2557	0.724	3	"16:02:18.0"	KO_Veh	KO_Veh_3	27
65.8347	0.7645	3	"16:02:18.0"	KO_Veh	KO_Veh_3	28
66.3056	0.7435	3	"16:02:18.0"	KO_Veh	KO_Veh_3	29
64.5161	0.736	3	"16:02:18.0"	KO_Veh	KO_Veh_3	30
64.987	0.7275	3	"16:02:18.0"	KO_Veh	KO_Veh_3	31
68.2835	0.72	3	"16:02:18.0"	KO_Veh	KO_Veh_3	32
67.8126	0.7165	3	"16:02:18.0"	KO_Veh	KO_Veh_3	33
66.0231	0.7355	3	"16:02:18.0"	KO_Veh	KO_Veh_3	34
64.0452	0.73	3	"16:02:18.0"	KO_Veh	KO_Veh_3	35
64.3278	0.7345	3	"16:02:18.0"	KO_Veh	KO_Veh_3	36
65.458	0.7155	3	"16:02:18.0"	KO_Veh	KO_Veh_3	37
63.4801	0.7135	3	"16:02:18.0"	KO_Veh	KO_Veh_3	38
57.1698	0.6825	3	"16:02:18.0"	KO_Veh	KO_Veh_3	39
60.8429	0.684	3	"16:02:18.0"	KO_Veh	KO_Veh_3	40
61.4081	0.7185	3	"16:02:18.0"	KO_Veh	KO_Veh_3	41
68.9428	0.758	3	"16:02:18.0"	KO_Veh	KO_Veh_3	42
65.0812	0.7265	3	"16:02:18.0"	KO_Veh	KO_Veh_3	43
68.7544	0.7095	3	"16:02:18.0"	KO_Veh	KO_Veh_3	44
70.5439	0.775	3	"16:02:18.0"	KO_Veh	KO_Veh_3	45
72.7101	0.7675	3	"16:02:18.0"	KO_Veh	KO_Veh_3	46
67.8126	0.73	3	"16:02:18.0"	KO_Veh	KO_Veh_3	47
73.4636	0.7435	3	"16:02:18.0"	KO_Veh	KO_Veh_3	48
67.6242	0.744	3	"16:02:18.0"	KO_Veh	KO_Veh_3	49
70.2614	0.734	3	"16:02:18.0"	KO_Veh	KO_Veh_3	50
69.9788	0.7385	3	"16:02:18.0"	KO_Veh	KO_Veh_3	51
67.1533	0.7175	3	"16:02:18.0"	KO_Veh	KO_Veh_3	52
68.1893	0.775	3	"16:02:18.0"	KO_Veh	KO_Veh_3	53
70.1672	0.7805	3	"16:02:18.0"	KO_Veh	KO_Veh_3	54
67.7184	0.752	3	"16:02:18.0"	KO_Veh	KO_Veh_3	55
70.7323	0.778	3	"16:02:18.0"	KO_Veh	KO_Veh_3	56
67.0591	0.7535	3	"16:02:18.0"	KO_Veh	KO_Veh_3	57
70.5439	0.7665	3	"16:02:18.0"	KO_Veh	KO_Veh_3	58
63.7627	0.7695	3	"16:02:18.0"	KO_Veh	KO_Veh_3	59
69.6963	0.7905	3	"16:02:18.0"	KO_Veh	KO_Veh_3	60
68.6602	0.807	3	"16:02:18.0"	KO_Veh	KO_Veh_3	61
70.7323	0.781	3	"16:02:18.0"	KO_Veh	KO_Veh_3	62
73.4636	0.7705	3	"16:02:18.0"	KO_Veh	KO_Veh_3	63
70.4497	0.728	3	"16:02:18.0"	KO_Veh	KO_Veh_3	64
73.8404	0.735	3	"16:02:18.0"	KO_Veh	KO_Veh_3	65
104.052	0.9635	4	"14:38:46.0"	KO_CX	KO_CX_3	-20
101.739	1.002	4	"14:38:46.0"	KO_CX	KO_CX_3	-19
96.0639	0.953	4	"14:38:46.0"	KO_CX	KO_CX_3	-18
96.4843	0.8895	4	"14:38:46.0"	KO_CX	KO_CX_3	-17
101.214	0.9615	4	"14:38:46.0"	KO_CX	KO_CX_3	-16
102.896	1.0015	4	"14:38:46.0"	KO_CX	KO_CX_3	-15
103.421	1.0045	4	"14:38:46.0"	KO_CX	KO_CX_3	-14
103.316	1.031	4	"14:38:46.0"	KO_CX	KO_CX_3	-13
100.688	0.974	4	"14:38:46.0"	KO_CX	KO_CX_3	-12
101.319	0.991	4	"14:38:46.0"	KO_CX	KO_CX_3	-11
106.679	1.0205	4	"14:38:46.0"	KO_CX	KO_CX_3	-10
105.944	1.0435	4	"14:38:46.0"	KO_CX	KO_CX_3	-9
100.163	1.046	4	"14:38:46.0"	KO_CX	KO_CX_3	-8
90.073	1.015	4	"14:38:46.0"	KO_CX	KO_CX_3	-7
100.163	1.0185	4	"14:38:46.0"	KO_CX	KO_CX_3	-6
97.5353	1.002	4	"14:38:46.0"	KO_CX	KO_CX_3	-5
97.6404	0.986	4	"14:38:46.0"	KO_CX	KO_CX_3	-4
100.688	0.9925	4	"14:38:46.0"	KO_CX	KO_CX_3	-3
95.5384	1.0055	4	"14:38:46.0"	KO_CX	KO_CX_3	-2
94.3823	1.015	4	"14:38:46.0"	KO_CX	KO_CX_3	-1
94.8027	0.934	4	"14:38:46.0"	KO_CX	KO_CX_3	0
97.5353	1.0145	4	"14:38:46.0"	KO_CX	KO_CX_3	1
95.8537	0.947	4	"14:38:46.0"	KO_CX	KO_CX_3	2
95.4333	0.955	4	"14:38:46.0"	KO_CX	KO_CX_3	3
91.3343	0.9405	4	"14:38:46.0"	KO_CX	KO_CX_3	4
60.4341	0.7005	4	"14:38:46.0"	KO_CX	KO_CX_3	5
35.1043	0.429	4	"14:38:46.0"	KO_CX	KO_CX_3	6
32.687	0.3785	4	"14:38:46.0"	KO_CX	KO_CX_3	7
30.5849	0.3585	4	"14:38:46.0"	KO_CX	KO_CX_3	8
30.69	0.3755	4	"14:38:46.0"	KO_CX	KO_CX_3	9
33.1074	0.3985	4	"14:38:46.0"	KO_CX	KO_CX_3	10
41.4105	0.4495	4	"14:38:46.0"	KO_CX	KO_CX_3	11
36.4707	0.4465	4	"14:38:46.0"	KO_CX	KO_CX_3	12
41.5156	0.474	4	"14:38:46.0"	KO_CX	KO_CX_3	13
43.4074	0.4805	4	"14:38:46.0"	KO_CX	KO_CX_3	14
40.6748	0.4895	4	"14:38:46.0"	KO_CX	KO_CX_3	15
48.032	0.514	4	"14:38:46.0"	KO_CX	KO_CX_3	16
49.2932	0.54	4	"14:38:46.0"	KO_CX	KO_CX_3	17
50.6595	0.5745	4	"14:38:46.0"	KO_CX	KO_CX_3	18
49.3983	0.5835	4	"14:38:46.0"	KO_CX	KO_CX_3	19
54.4432	0.596	4	"14:38:46.0"	KO_CX	KO_CX_3	20
43.6176	0.5845	4	"14:38:46.0"	KO_CX	KO_CX_3	21
53.6024	0.5905	4	"14:38:46.0"	KO_CX	KO_CX_3	22
52.6565	0.6225	4	"14:38:46.0"	KO_CX	KO_CX_3	23
55.4942	0.574	4	"14:38:46.0"	KO_CX	KO_CX_3	24
47.086	0.604	4	"14:38:46.0"	KO_CX	KO_CX_3	25
55.8096	0.6155	4	"14:38:46.0"	KO_CX	KO_CX_3	26
52.2361	0.612	4	"14:38:46.0"	KO_CX	KO_CX_3	27
52.4463	0.5615	4	"14:38:46.0"	KO_CX	KO_CX_3	28
48.032	0.5775	4	"14:38:46.0"	KO_CX	KO_CX_3	29
53.8126	0.585	4	"14:38:46.0"	KO_CX	KO_CX_3	30
54.0228	0.624	4	"14:38:46.0"	KO_CX	KO_CX_3	31
57.281	0.624	4	"14:38:46.0"	KO_CX	KO_CX_3	32
53.0769	0.5945	4	"14:38:46.0"	KO_CX	KO_CX_3	33
53.6024	0.588	4	"14:38:46.0"	KO_CX	KO_CX_3	34
45.9299	0.5315	4	"14:38:46.0"	KO_CX	KO_CX_3	35
46.3503	0.518	4	"14:38:46.0"	KO_CX	KO_CX_3	36
46.5605	0.5275	4	"14:38:46.0"	KO_CX	KO_CX_3	37
39.8339	0.5145	4	"14:38:46.0"	KO_CX	KO_CX_3	38
46.4554	0.545	4	"14:38:46.0"	KO_CX	KO_CX_3	39
50.2391	0.5655	4	"14:38:46.0"	KO_CX	KO_CX_3	40
55.8096	0.6225	4	"14:38:46.0"	KO_CX	KO_CX_3	41
55.8096	0.6065	4	"14:38:46.0"	KO_CX	KO_CX_3	42
54.9687	0.594	4	"14:38:46.0"	KO_CX	KO_CX_3	43
56.4402	0.5745	4	"14:38:46.0"	KO_CX	KO_CX_3	44
55.8096	0.5665	4	"14:38:46.0"	KO_CX	KO_CX_3	45
49.6085	0.574	4	"14:38:46.0"	KO_CX	KO_CX_3	46
50.4493	0.562	4	"14:38:46.0"	KO_CX	KO_CX_3	47
54.1279	0.5355	4	"14:38:46.0"	KO_CX	KO_CX_3	48
46.2452	0.5665	4	"14:38:46.0"	KO_CX	KO_CX_3	49
49.3983	0.588	4	"14:38:46.0"	KO_CX	KO_CX_3	50
58.4371	0.6225	4	"14:38:46.0"	KO_CX	KO_CX_3	51
54.8636	0.6265	4	"14:38:46.0"	KO_CX	KO_CX_3	52
55.9147	0.641	4	"14:38:46.0"	KO_CX	KO_CX_3	53
59.9086	0.6395	4	"14:38:46.0"	KO_CX	KO_CX_3	54
51.9208	0.609	4	"14:38:46.0"	KO_CX	KO_CX_3	55
50.134	0.6245	4	"14:38:46.0"	KO_CX	KO_CX_3	56
51.9208	0.595	4	"14:38:46.0"	KO_CX	KO_CX_3	57
51.8156	0.5785	4	"14:38:46.0"	KO_CX	KO_CX_3	58
48.8728	0.5705	4	"14:38:46.0"	KO_CX	KO_CX_3	59
52.3412	0.5605	4	"14:38:46.0"	KO_CX	KO_CX_3	60
50.9748	0.609	4	"14:38:46.0"	KO_CX	KO_CX_3	61
54.5483	0.623	4	"14:38:46.0"	KO_CX	KO_CX_3	62
54.0228	0.615	4	"14:38:46.0"	KO_CX	KO_CX_3	63
59.383	0.592	4	"14:38:46.0"	KO_CX	KO_CX_3	64
54.3381	0.59	4	"14:38:46.0"	KO_CX	KO_CX_3	65
95.5454	0.676	2_new	"16:02:08.1"	WT_Veh	WT_Veh_8	-20
96.4898	0.704	2_new	"16:02:08.1"	WT_Veh	WT_Veh_8	-19
104.675	0.694	2_new	"16:02:08.1"	WT_Veh	WT_Veh_8	-18
102.786	0.717	2_new	"16:02:08.1"	WT_Veh	WT_Veh_8	-17
104.99	0.69	2_new	"16:02:08.1"	WT_Veh	WT_Veh_8	-16
105.619	0.692	2_new	"16:02:08.1"	WT_Veh	WT_Veh_8	-15
99.3232	0.6475	2_new	"16:02:08.1"	WT_Veh	WT_Veh_8	-14
94.9158	0.69	2_new	"16:02:08.1"	WT_Veh	WT_Veh_8	-13
99.9528	0.6995	2_new	"16:02:08.1"	WT_Veh	WT_Veh_8	-12
101.369	0.691	2_new	"16:02:08.1"	WT_Veh	WT_Veh_8	-11
98.5361	0.6895	2_new	"16:02:08.1"	WT_Veh	WT_Veh_8	-10
101.842	0.6925	2_new	"16:02:08.1"	WT_Veh	WT_Veh_8	-9
99.638	0.6865	2_new	"16:02:08.1"	WT_Veh	WT_Veh_8	-8
98.8509	0.6795	2_new	"16:02:08.1"	WT_Veh	WT_Veh_8	-7
96.9621	0.6755	2_new	"16:02:08.1"	WT_Veh	WT_Veh_8	-6
100.74	0.682	2_new	"16:02:08.1"	WT_Veh	WT_Veh_8	-5
103.101	0.689	2_new	"16:02:08.1"	WT_Veh	WT_Veh_8	-4
95.2306	0.69	2_new	"16:02:08.1"	WT_Veh	WT_Veh_8	-3
99.7954	0.6665	2_new	"16:02:08.1"	WT_Veh	WT_Veh_8	-2
99.638	0.6845	2_new	"16:02:08.1"	WT_Veh	WT_Veh_8	-1
94.1288	0.6665	2_new	"16:02:08.1"	WT_Veh	WT_Veh_8	0
105.305	0.699	2_new	"16:02:08.1"	WT_Veh	WT_Veh_8	1
39.6663	0.3205	2_new	"16:02:08.1"	WT_Veh	WT_Veh_8	2
16.2128	0.165	2_new	"16:02:08.1"	WT_Veh	WT_Veh_8	3
9.44436	0.1025	2_new	"16:02:08.1"	WT_Veh	WT_Veh_8	4
8.18511	0.0905	2_new	"16:02:08.1"	WT_Veh	WT_Veh_8	5
11.9629	0.1315	2_new	"16:02:08.1"	WT_Veh	WT_Veh_8	6
13.5369	0.113	2_new	"16:02:08.1"	WT_Veh	WT_Veh_8	7
15.111	0.1735	2_new	"16:02:08.1"	WT_Veh	WT_Veh_8	8
35.1015	0.278	2_new	"16:02:08.1"	WT_Veh	WT_Veh_8	9
33.6849	0.2995	2_new	"16:02:08.1"	WT_Veh	WT_Veh_8	10
39.6663	0.3025	2_new	"16:02:08.1"	WT_Veh	WT_Veh_8	11
40.9255	0.309	2_new	"16:02:08.1"	WT_Veh	WT_Veh_8	12
39.1941	0.344	2_new	"16:02:08.1"	WT_Veh	WT_Veh_8	13
47.8514	0.3575	2_new	"16:02:08.1"	WT_Veh	WT_Veh_8	14
43.2866	0.372	2_new	"16:02:08.1"	WT_Veh	WT_Veh_8	15
52.2588	0.393	2_new	"16:02:08.1"	WT_Veh	WT_Veh_8	16
51.1569	0.386	2_new	"16:02:08.1"	WT_Veh	WT_Veh_8	17
50.2125	0.3815	2_new	"16:02:08.1"	WT_Veh	WT_Veh_8	18
47.0644	0.3765	2_new	"16:02:08.1"	WT_Veh	WT_Veh_8	19
57.4532	0.4155	2_new	"16:02:08.1"	WT_Veh	WT_Veh_8	20
59.342	0.4145	2_new	"16:02:08.1"	WT_Veh	WT_Veh_8	21
62.1754	0.4325	2_new	"16:02:08.1"	WT_Veh	WT_Veh_8	22
63.4346	0.4385	2_new	"16:02:08.1"	WT_Veh	WT_Veh_8	23
63.4346	0.4545	2_new	"16:02:08.1"	WT_Veh	WT_Veh_8	24
69.416	0.4895	2_new	"16:02:08.1"	WT_Veh	WT_Veh_8	25
72.2493	0.5065	2_new	"16:02:08.1"	WT_Veh	WT_Veh_8	26
77.9159	0.545	2_new	"16:02:08.1"	WT_Veh	WT_Veh_8	27
79.6474	0.5645	2_new	"16:02:08.1"	WT_Veh	WT_Veh_8	28
77.9159	0.531	2_new	"16:02:08.1"	WT_Veh	WT_Veh_8	29
76.8141	0.5305	2_new	"16:02:08.1"	WT_Veh	WT_Veh_8	30
80.277	0.5155	2_new	"16:02:08.1"	WT_Veh	WT_Veh_8	31
78.8604	0.5205	2_new	"16:02:08.1"	WT_Veh	WT_Veh_8	32
77.7585	0.5205	2_new	"16:02:08.1"	WT_Veh	WT_Veh_8	33
78.2308	0.5585	2_new	"16:02:08.1"	WT_Veh	WT_Veh_8	34
79.6474	0.535	2_new	"16:02:08.1"	WT_Veh	WT_Veh_8	35
83.4252	0.5595	2_new	"16:02:08.1"	WT_Veh	WT_Veh_8	36
79.3326	0.543	2_new	"16:02:08.1"	WT_Veh	WT_Veh_8	37
75.3975	0.5275	2_new	"16:02:08.1"	WT_Veh	WT_Veh_8	38
69.416	0.5025	2_new	"16:02:08.1"	WT_Veh	WT_Veh_8	39
75.8697	0.544	2_new	"16:02:08.1"	WT_Veh	WT_Veh_8	40
76.3419	0.554	2_new	"16:02:08.1"	WT_Veh	WT_Veh_8	41
81.5363	0.532	2_new	"16:02:08.1"	WT_Veh	WT_Veh_8	42
85.4714	0.549	2_new	"16:02:08.1"	WT_Veh	WT_Veh_8	43
81.2215	0.548	2_new	"16:02:08.1"	WT_Veh	WT_Veh_8	44
75.7123	0.5455	2_new	"16:02:08.1"	WT_Veh	WT_Veh_8	45
79.8048	0.5205	2_new	"16:02:08.1"	WT_Veh	WT_Veh_8	46
79.3326	0.5555	2_new	"16:02:08.1"	WT_Veh	WT_Veh_8	47
86.5733	0.58	2_new	"16:02:08.1"	WT_Veh	WT_Veh_8	48
80.1196	0.554	2_new	"16:02:08.1"	WT_Veh	WT_Veh_8	49
82.9529	0.5725	2_new	"16:02:08.1"	WT_Veh	WT_Veh_8	50
81.5363	0.573	2_new	"16:02:08.1"	WT_Veh	WT_Veh_8	51
79.0178	0.593	2_new	"16:02:08.1"	WT_Veh	WT_Veh_8	52
84.3696	0.605	2_new	"16:02:08.1"	WT_Veh	WT_Veh_8	53
82.4807	0.587	2_new	"16:02:08.1"	WT_Veh	WT_Veh_8	54
87.2029	0.6015	2_new	"16:02:08.1"	WT_Veh	WT_Veh_8	55
87.2029	0.5875	2_new	"16:02:08.1"	WT_Veh	WT_Veh_8	56
81.0641	0.544	2_new	"16:02:08.1"	WT_Veh	WT_Veh_8	57
87.8325	0.582	2_new	"16:02:08.1"	WT_Veh	WT_Veh_8	58
77.1289	0.562	2_new	"16:02:08.1"	WT_Veh	WT_Veh_8	59
73.5086	0.505	2_new	"16:02:08.1"	WT_Veh	WT_Veh_8	60
79.0178	0.5545	2_new	"16:02:08.1"	WT_Veh	WT_Veh_8	61
79.8048	0.572	2_new	"16:02:08.1"	WT_Veh	WT_Veh_8	62
80.4344	0.574	2_new	"16:02:08.1"	WT_Veh	WT_Veh_8	63
65.6383	0.5235	2_new	"16:02:08.1"	WT_Veh	WT_Veh_8	64
59.1846	0.4415	2_new	"16:02:08.1"	WT_Veh	WT_Veh_8	65
95.3444	0.84	3	"15:08:39.4"	KO_Veh	KO_Veh_4	-20
96.3362	0.8515	3	"15:08:39.4"	KO_Veh	KO_Veh_4	-19
91.7488	0.7915	3	"15:08:39.4"	KO_Veh	KO_Veh_4	-18
102.164	0.8605	3	"15:08:39.4"	KO_Veh	KO_Veh_4	-17
99.4359	0.811	3	"15:08:39.4"	KO_Veh	KO_Veh_4	-16
103.651	0.8565	3	"15:08:39.4"	KO_Veh	KO_Veh_4	-15
109.479	0.918	3	"15:08:39.4"	KO_Veh	KO_Veh_4	-14
108.487	0.9175	3	"15:08:39.4"	KO_Veh	KO_Veh_4	-13
95.2204	0.8215	3	"15:08:39.4"	KO_Veh	KO_Veh_4	-12
102.659	0.9315	3	"15:08:39.4"	KO_Veh	KO_Veh_4	-11
105.015	0.914	3	"15:08:39.4"	KO_Veh	KO_Veh_4	-10
104.395	0.908	3	"15:08:39.4"	KO_Veh	KO_Veh_4	-9
111.462	0.9345	3	"15:08:39.4"	KO_Veh	KO_Veh_4	-8
100.552	0.858	3	"15:08:39.4"	KO_Veh	KO_Veh_4	-7
98.9399	0.8245	3	"15:08:39.4"	KO_Veh	KO_Veh_4	-6
87.2854	0.742	3	"15:08:39.4"	KO_Veh	KO_Veh_4	-5
93.6086	0.818	3	"15:08:39.4"	KO_Veh	KO_Veh_4	-4
97.3281	0.8295	3	"15:08:39.4"	KO_Veh	KO_Veh_4	-3
100.676	0.831	3	"15:08:39.4"	KO_Veh	KO_Veh_4	-2
96.2123	0.836	3	"15:08:39.4"	KO_Veh	KO_Veh_4	-1
95.2204	0.796	3	"15:08:39.4"	KO_Veh	KO_Veh_4	0
97.2041	0.793	3	"15:08:39.4"	KO_Veh	KO_Veh_4	1
96.9562	0.774	3	"15:08:39.4"	KO_Veh	KO_Veh_4	2
100.056	0.837	3	"15:08:39.4"	KO_Veh	KO_Veh_4	3
69.9275	0.6405	3	"15:08:39.4"	KO_Veh	KO_Veh_4	4
46.7423	0.451	3	"15:08:39.4"	KO_Veh	KO_Veh_4	5
31.9881	0.3755	3	"15:08:39.4"	KO_Veh	KO_Veh_4	6
32.856	0.367	3	"15:08:39.4"	KO_Veh	KO_Veh_4	7
28.0206	0.3695	3	"15:08:39.4"	KO_Veh	KO_Veh_4	8
28.2686	0.3615	3	"15:08:39.4"	KO_Veh	KO_Veh_4	9
-2.4797	0.465	3	"15:08:39.4"	KO_Veh	KO_Veh_4	10
47.7342	0.5165	3	"15:08:39.4"	KO_Veh	KO_Veh_4	11
51.9497	0.539	3	"15:08:39.4"	KO_Veh	KO_Veh_4	12
58.8928	0.6045	3	"15:08:39.4"	KO_Veh	KO_Veh_4	13
57.777	0.631	3	"15:08:39.4"	KO_Veh	KO_Veh_4	14
65.836	0.6985	3	"15:08:39.4"	KO_Veh	KO_Veh_4	15
65.588	0.648	3	"15:08:39.4"	KO_Veh	KO_Veh_4	16
68.6876	0.7005	3	"15:08:39.4"	KO_Veh	KO_Veh_4	17
65.216	0.609	3	"15:08:39.4"	KO_Veh	KO_Veh_4	18
74.8869	0.7145	3	"15:08:39.4"	KO_Veh	KO_Veh_4	19
66.2079	0.7375	3	"15:08:39.4"	KO_Veh	KO_Veh_4	20
69.9275	0.7125	3	"15:08:39.4"	KO_Veh	KO_Veh_4	21
61.1245	0.615	3	"15:08:39.4"	KO_Veh	KO_Veh_4	22
67.4478	0.688	3	"15:08:39.4"	KO_Veh	KO_Veh_4	23
49.8419	0.511	3	"15:08:39.4"	KO_Veh	KO_Veh_4	24
49.8419	0.5665	3	"15:08:39.4"	KO_Veh	KO_Veh_4	25
65.96	0.6595	3	"15:08:39.4"	KO_Veh	KO_Veh_4	26
70.7954	0.685	3	"15:08:39.4"	KO_Veh	KO_Veh_4	27
70.0515	0.729	3	"15:08:39.4"	KO_Veh	KO_Veh_4	28
68.1917	0.6965	3	"15:08:39.4"	KO_Veh	KO_Veh_4	29
70.2994	0.7415	3	"15:08:39.4"	KO_Veh	KO_Veh_4	30
68.0677	0.7325	3	"15:08:39.4"	KO_Veh	KO_Veh_4	31
70.9193	0.743	3	"15:08:39.4"	KO_Veh	KO_Veh_4	32
67.9437	0.6995	3	"15:08:39.4"	KO_Veh	KO_Veh_4	33
68.6876	0.6635	3	"15:08:39.4"	KO_Veh	KO_Veh_4	34
71.4153	0.683	3	"15:08:39.4"	KO_Veh	KO_Veh_4	35
67.0758	0.6915	3	"15:08:39.4"	KO_Veh	KO_Veh_4	36
68.9356	0.7165	3	"15:08:39.4"	KO_Veh	KO_Veh_4	37
66.5799	0.671	3	"15:08:39.4"	KO_Veh	KO_Veh_4	38
76.2507	0.753	3	"15:08:39.4"	KO_Veh	KO_Veh_4	39
63.8522	0.65	3	"15:08:39.4"	KO_Veh	KO_Veh_4	40
65.712	0.6625	3	"15:08:39.4"	KO_Veh	KO_Veh_4	41
65.836	0.674	3	"15:08:39.4"	KO_Veh	KO_Veh_4	42
62.4884	0.647	3	"15:08:39.4"	KO_Veh	KO_Veh_4	43
58.8928	0.6305	3	"15:08:39.4"	KO_Veh	KO_Veh_4	44
58.5209	0.607	3	"15:08:39.4"	KO_Veh	KO_Veh_4	45
62.2404	0.6235	3	"15:08:39.4"	KO_Veh	KO_Veh_4	46
64.5961	0.655	3	"15:08:39.4"	KO_Veh	KO_Veh_4	47
65.588	0.623	3	"15:08:39.4"	KO_Veh	KO_Veh_4	48
70.7954	0.6945	3	"15:08:39.4"	KO_Veh	KO_Veh_4	49
66.8278	0.6805	3	"15:08:39.4"	KO_Veh	KO_Veh_4	50
62.9843	0.6445	3	"15:08:39.4"	KO_Veh	KO_Veh_4	51
71.4153	0.7265	3	"15:08:39.4"	KO_Veh	KO_Veh_4	52
75.2588	0.7475	3	"15:08:39.4"	KO_Veh	KO_Veh_4	53
71.1673	0.6725	3	"15:08:39.4"	KO_Veh	KO_Veh_4	54
70.4234	0.682	3	"15:08:39.4"	KO_Veh	KO_Veh_4	55
69.0596	0.681	3	"15:08:39.4"	KO_Veh	KO_Veh_4	56
70.2994	0.683	3	"15:08:39.4"	KO_Veh	KO_Veh_4	57
68.3157	0.72	3	"15:08:39.4"	KO_Veh	KO_Veh_4	58
69.4315	0.6935	3	"15:08:39.4"	KO_Veh	KO_Veh_4	59
70.9193	0.7	3	"15:08:39.4"	KO_Veh	KO_Veh_4	60
63.8522	0.683	3	"15:08:39.4"	KO_Veh	KO_Veh_4	61
69.9275	0.681	3	"15:08:39.4"	KO_Veh	KO_Veh_4	62
65.0921	0.6935	3	"15:08:39.4"	KO_Veh	KO_Veh_4	63
68.0677	0.662	3	"15:08:39.4"	KO_Veh	KO_Veh_4	64
64.4721	0.6705	3	"15:08:39.4"	KO_Veh	KO_Veh_4	65
99.8752	0.5035	4	"15:51:58.8"	KO_Veh	KO_Veh_5	-20
100.783	0.537	4	"15:51:58.8"	KO_Veh	KO_Veh_5	-19
112.133	0.525	4	"15:51:58.8"	KO_Veh	KO_Veh_5	-18
107.82	0.5135	4	"15:51:58.8"	KO_Veh	KO_Veh_5	-17
94.8814	0.514	4	"15:51:58.8"	KO_Veh	KO_Veh_5	-16
103.507	0.538	4	"15:51:58.8"	KO_Veh	KO_Veh_5	-15
101.918	0.5355	4	"15:51:58.8"	KO_Veh	KO_Veh_5	-14
101.01	0.5425	4	"15:51:58.8"	KO_Veh	KO_Veh_5	-13
102.599	0.525	4	"15:51:58.8"	KO_Veh	KO_Veh_5	-12
104.188	0.5455	4	"15:51:58.8"	KO_Veh	KO_Veh_5	-11
98.7402	0.521	4	"15:51:58.8"	KO_Veh	KO_Veh_5	-10
91.7036	0.5285	4	"15:51:58.8"	KO_Veh	KO_Veh_5	-9
96.2433	0.5255	4	"15:51:58.8"	KO_Veh	KO_Veh_5	-8
94.4274	0.508	4	"15:51:58.8"	KO_Veh	KO_Veh_5	-7
94.2004	0.534	4	"15:51:58.8"	KO_Veh	KO_Veh_5	-6
106.458	0.52	4	"15:51:58.8"	KO_Veh	KO_Veh_5	-5
104.415	0.521	4	"15:51:58.8"	KO_Veh	KO_Veh_5	-4
97.3783	0.5075	4	"15:51:58.8"	KO_Veh	KO_Veh_5	-3
97.1513	0.5325	4	"15:51:58.8"	KO_Veh	KO_Veh_5	-2
90.5686	0.4965	4	"15:51:58.8"	KO_Veh	KO_Veh_5	-1
101.918	0.525	4	"15:51:58.8"	KO_Veh	KO_Veh_5	0
98.2862	0.5015	4	"15:51:58.8"	KO_Veh	KO_Veh_5	1
98.0592	0.505	4	"15:51:58.8"	KO_Veh	KO_Veh_5	2
87.3908	0.431	4	"15:51:58.8"	KO_Veh	KO_Veh_5	3
64.6919	0.2595	4	"15:51:58.8"	KO_Veh	KO_Veh_5	4
34.7293	0.158	4	"15:51:58.8"	KO_Veh	KO_Veh_5	5
24.9688	0.1085	4	"15:51:58.8"	KO_Veh	KO_Veh_5	6
25.6498	0.084	4	"15:51:58.8"	KO_Veh	KO_Veh_5	7
28.1466	0.101	4	"15:51:58.8"	KO_Veh	KO_Veh_5	8
33.5944	0.133	4	"15:51:58.8"	KO_Veh	KO_Veh_5	9
32.4594	0.145	4	"15:51:58.8"	KO_Veh	KO_Veh_5	10
46.3058	0.172	4	"15:51:58.8"	KO_Veh	KO_Veh_5	11
37.9072	0.176	4	"15:51:58.8"	KO_Veh	KO_Veh_5	12
49.2566	0.1905	4	"15:51:58.8"	KO_Veh	KO_Veh_5	13
57.4282	0.238	4	"15:51:58.8"	KO_Veh	KO_Veh_5	14
63.1029	0.249	4	"15:51:58.8"	KO_Veh	KO_Veh_5	15
61.968	0.2615	4	"15:51:58.8"	KO_Veh	KO_Veh_5	16
56.2933	0.2575	4	"15:51:58.8"	KO_Veh	KO_Veh_5	17
49.0296	0.26	4	"15:51:58.8"	KO_Veh	KO_Veh_5	18
58.1092	0.2465	4	"15:51:58.8"	KO_Veh	KO_Veh_5	19
60.833	0.258	4	"15:51:58.8"	KO_Veh	KO_Veh_5	20
63.5569	0.2775	4	"15:51:58.8"	KO_Veh	KO_Veh_5	21
57.8822	0.2795	4	"15:51:58.8"	KO_Veh	KO_Veh_5	22
55.6123	0.297	4	"15:51:58.8"	KO_Veh	KO_Veh_5	23
63.7839	0.278	4	"15:51:58.8"	KO_Veh	KO_Veh_5	24
56.7472	0.301	4	"15:51:58.8"	KO_Veh	KO_Veh_5	25
57.4282	0.266	4	"15:51:58.8"	KO_Veh	KO_Veh_5	26
63.7839	0.269	4	"15:51:58.8"	KO_Veh	KO_Veh_5	27
58.5632	0.2635	4	"15:51:58.8"	KO_Veh	KO_Veh_5	28
61.968	0.2905	4	"15:51:58.8"	KO_Veh	KO_Veh_5	29
57.8822	0.2955	4	"15:51:58.8"	KO_Veh	KO_Veh_5	30
72.4095	0.3145	4	"15:51:58.8"	KO_Veh	KO_Veh_5	31
58.3362	0.2975	4	"15:51:58.8"	KO_Veh	KO_Veh_5	32
65.5998	0.3095	4	"15:51:58.8"	KO_Veh	KO_Veh_5	33
72.1825	0.315	4	"15:51:58.8"	KO_Veh	KO_Veh_5	34
69.4586	0.34	4	"15:51:58.8"	KO_Veh	KO_Veh_5	35
69.4586	0.3285	4	"15:51:58.8"	KO_Veh	KO_Veh_5	36
64.0109	0.324	4	"15:51:58.8"	KO_Veh	KO_Veh_5	37
63.5569	0.3325	4	"15:51:58.8"	KO_Veh	KO_Veh_5	38
66.7348	0.325	4	"15:51:58.8"	KO_Veh	KO_Veh_5	39
59.6981	0.3025	4	"15:51:58.8"	KO_Veh	KO_Veh_5	40
64.9189	0.2905	4	"15:51:58.8"	KO_Veh	KO_Veh_5	41
68.7777	0.286	4	"15:51:58.8"	KO_Veh	KO_Veh_5	42
57.8822	0.3095	4	"15:51:58.8"	KO_Veh	KO_Veh_5	43
57.4282	0.2925	4	"15:51:58.8"	KO_Veh	KO_Veh_5	44
57.6552	0.301	4	"15:51:58.8"	KO_Veh	KO_Veh_5	45
52.2075	0.276	4	"15:51:58.8"	KO_Veh	KO_Veh_5	46
53.1154	0.294	4	"15:51:58.8"	KO_Veh	KO_Veh_5	47
52.6614	0.2785	4	"15:51:58.8"	KO_Veh	KO_Veh_5	48
57.2012	0.2795	4	"15:51:58.8"	KO_Veh	KO_Veh_5	49
65.8268	0.2725	4	"15:51:58.8"	KO_Veh	KO_Veh_5	50
55.3853	0.265	4	"15:51:58.8"	KO_Veh	KO_Veh_5	51
53.1154	0.263	4	"15:51:58.8"	KO_Veh	KO_Veh_5	52
64.6919	0.26	4	"15:51:58.8"	KO_Veh	KO_Veh_5	53
63.3299	0.3015	4	"15:51:58.8"	KO_Veh	KO_Veh_5	54
61.741	0.2795	4	"15:51:58.8"	KO_Veh	KO_Veh_5	55
60.3791	0.291	4	"15:51:58.8"	KO_Veh	KO_Veh_5	56
67.1887	0.297	4	"15:51:58.8"	KO_Veh	KO_Veh_5	57
64.2379	0.294	4	"15:51:58.8"	KO_Veh	KO_Veh_5	58
60.1521	0.301	4	"15:51:58.8"	KO_Veh	KO_Veh_5	59
68.5507	0.3055	4	"15:51:58.8"	KO_Veh	KO_Veh_5	60
55.3853	0.2835	4	"15:51:58.8"	KO_Veh	KO_Veh_5	61
56.9742	0.3015	4	"15:51:58.8"	KO_Veh	KO_Veh_5	62
61.968	0.3345	4	"15:51:58.8"	KO_Veh	KO_Veh_5	63
65.8268	0.344	4	"15:51:58.8"	KO_Veh	KO_Veh_5	64
70.8206	0.3205	4	"15:51:58.8"	KO_Veh	KO_Veh_5	65
107.245	0.7505	1	"15:41:29.7"	KO_CX	KO_CX_4	-20
101.051	0.7625	1	"15:41:29.7"	KO_CX	KO_CX_4	-19
99.9104	0.7595	1	"15:41:29.7"	KO_CX	KO_CX_4	-18
104.8	0.7505	1	"15:41:29.7"	KO_CX	KO_CX_4	-17
100.888	0.73	1	"15:41:29.7"	KO_CX	KO_CX_4	-16
97.1396	0.7015	1	"15:41:29.7"	KO_CX	KO_CX_4	-15
107.082	0.743	1	"15:41:29.7"	KO_CX	KO_CX_4	-14
102.355	0.708	1	"15:41:29.7"	KO_CX	KO_CX_4	-13
100.399	0.71	1	"15:41:29.7"	KO_CX	KO_CX_4	-12
103.659	0.7145	1	"15:41:29.7"	KO_CX	KO_CX_4	-11
98.2805	0.7215	1	"15:41:29.7"	KO_CX	KO_CX_4	-10
94.6948	0.7625	1	"15:41:29.7"	KO_CX	KO_CX_4	-9
101.214	0.718	1	"15:41:29.7"	KO_CX	KO_CX_4	-8
101.214	0.712	1	"15:41:29.7"	KO_CX	KO_CX_4	-7
93.3909	0.7345	1	"15:41:29.7"	KO_CX	KO_CX_4	-6
99.5844	0.7335	1	"15:41:29.7"	KO_CX	KO_CX_4	-5
92.087	0.684	1	"15:41:29.7"	KO_CX	KO_CX_4	-4
101.051	0.72	1	"15:41:29.7"	KO_CX	KO_CX_4	-3
98.1175	0.7385	1	"15:41:29.7"	KO_CX	KO_CX_4	-2
95.8357	0.6875	1	"15:41:29.7"	KO_CX	KO_CX_4	-1
104.474	0.715	1	"15:41:29.7"	KO_CX	KO_CX_4	0
95.0208	0.709	1	"15:41:29.7"	KO_CX	KO_CX_4	1
88.9903	0.6265	1	"15:41:29.7"	KO_CX	KO_CX_4	2
46.288	0.338	1	"15:41:29.7"	KO_CX	KO_CX_4	3
29.1745	0.2815	1	"15:41:29.7"	KO_CX	KO_CX_4	4
26.0777	0.2155	1	"15:41:29.7"	KO_CX	KO_CX_4	5
27.5446	0.2175	1	"15:41:29.7"	KO_CX	KO_CX_4	6
28.8485	0.216	1	"15:41:29.7"	KO_CX	KO_CX_4	7
32.5972	0.2925	1	"15:41:29.7"	KO_CX	KO_CX_4	8
41.8874	0.3525	1	"15:41:29.7"	KO_CX	KO_CX_4	9
48.7328	0.3855	1	"15:41:29.7"	KO_CX	KO_CX_4	10
55.4152	0.377	1	"15:41:29.7"	KO_CX	KO_CX_4	11
51.6665	0.384	1	"15:41:29.7"	KO_CX	KO_CX_4	12
53.2964	0.378	1	"15:41:29.7"	KO_CX	KO_CX_4	13
50.6886	0.419	1	"15:41:29.7"	KO_CX	KO_CX_4	14
55.7412	0.39	1	"15:41:29.7"	KO_CX	KO_CX_4	15
59.4899	0.413	1	"15:41:29.7"	KO_CX	KO_CX_4	16
55.2522	0.4165	1	"15:41:29.7"	KO_CX	KO_CX_4	17
61.4457	0.4645	1	"15:41:29.7"	KO_CX	KO_CX_4	18
57.0451	0.467	1	"15:41:29.7"	KO_CX	KO_CX_4	19
73.1807	0.4625	1	"15:41:29.7"	KO_CX	KO_CX_4	20
71.3878	0.4925	1	"15:41:29.7"	KO_CX	KO_CX_4	21
69.758	0.485	1	"15:41:29.7"	KO_CX	KO_CX_4	22
78.2332	0.5275	1	"15:41:29.7"	KO_CX	KO_CX_4	23
53.9483	0.4215	1	"15:41:29.7"	KO_CX	KO_CX_4	24
72.2028	0.6045	1	"15:41:29.7"	KO_CX	KO_CX_4	25
60.4678	0.479	1	"15:41:29.7"	KO_CX	KO_CX_4	26
69.921	0.511	1	"15:41:29.7"	KO_CX	KO_CX_4	27
62.0976	0.553	1	"15:41:29.7"	KO_CX	KO_CX_4	28
57.697	0.439	1	"15:41:29.7"	KO_CX	KO_CX_4	29
60.6308	0.5285	1	"15:41:29.7"	KO_CX	KO_CX_4	30
56.5561	0.4385	1	"15:41:29.7"	KO_CX	KO_CX_4	31
58.023	0.505	1	"15:41:29.7"	KO_CX	KO_CX_4	32
60.7937	0.468	1	"15:41:29.7"	KO_CX	KO_CX_4	33
72.8547	0.4755	1	"15:41:29.7"	KO_CX	KO_CX_4	34
66.1723	0.475	1	"15:41:29.7"	KO_CX	KO_CX_4	35
61.6087	0.494	1	"15:41:29.7"	KO_CX	KO_CX_4	36
64.7054	0.4315	1	"15:41:29.7"	KO_CX	KO_CX_4	37
63.2385	0.478	1	"15:41:29.7"	KO_CX	KO_CX_4	38
74.3216	0.5115	1	"15:41:29.7"	KO_CX	KO_CX_4	39
74.8105	0.5465	1	"15:41:29.7"	KO_CX	KO_CX_4	40
68.2911	0.4825	1	"15:41:29.7"	KO_CX	KO_CX_4	41
64.5424	0.484	1	"15:41:29.7"	KO_CX	KO_CX_4	42
61.4457	0.4895	1	"15:41:29.7"	KO_CX	KO_CX_4	43
72.0398	0.577	1	"15:41:29.7"	KO_CX	KO_CX_4	44
71.3878	0.524	1	"15:41:29.7"	KO_CX	KO_CX_4	45
57.534	0.5285	1	"15:41:29.7"	KO_CX	KO_CX_4	46
66.9872	0.564	1	"15:41:29.7"	KO_CX	KO_CX_4	47
65.6833	0.485	1	"15:41:29.7"	KO_CX	KO_CX_4	48
58.186	0.4845	1	"15:41:29.7"	KO_CX	KO_CX_4	49
52.4815	0.501	1	"15:41:29.7"	KO_CX	KO_CX_4	50
61.9346	0.4755	1	"15:41:29.7"	KO_CX	KO_CX_4	51
60.9567	0.3775	1	"15:41:29.7"	KO_CX	KO_CX_4	52
66.0093	0.5015	1	"15:41:29.7"	KO_CX	KO_CX_4	53
64.2164	0.581	1	"15:41:29.7"	KO_CX	KO_CX_4	54
58.186	0.4565	1	"15:41:29.7"	KO_CX	KO_CX_4	55
68.1281	0.509	1	"15:41:29.7"	KO_CX	KO_CX_4	56
63.4015	0.4965	1	"15:41:29.7"	KO_CX	KO_CX_4	57
78.7222	0.6	1	"15:41:29.7"	KO_CX	KO_CX_4	58
69.921	0.6075	1	"15:41:29.7"	KO_CX	KO_CX_4	59
86.5455	0.531	1	"15:41:29.7"	KO_CX	KO_CX_4	60
68.4541	0.489	1	"15:41:29.7"	KO_CX	KO_CX_4	61
69.269	0.474	1	"15:41:29.7"	KO_CX	KO_CX_4	62
62.4236	0.579	1	"15:41:29.7"	KO_CX	KO_CX_4	63
54.1113	0.4265	1	"15:41:29.7"	KO_CX	KO_CX_4	64
51.0146	0.467	1	"15:41:29.7"	KO_CX	KO_CX_4	65
104.08	0.9945	3	"13:57:54.8"	KO_Veh	KO_Veh_6	-20
104.307	1.0445	3	"13:57:54.8"	KO_Veh	KO_Veh_6	-19
103.513	1.026	3	"13:57:54.8"	KO_Veh	KO_Veh_6	-18
103.059	1.001	3	"13:57:54.8"	KO_Veh	KO_Veh_6	-17
104.648	1.017	3	"13:57:54.8"	KO_Veh	KO_Veh_6	-16
98.2918	1.031	3	"13:57:54.8"	KO_Veh	KO_Veh_6	-15
96.7028	1.0255	3	"13:57:54.8"	KO_Veh	KO_Veh_6	-14
96.3623	1.0715	3	"13:57:54.8"	KO_Veh	KO_Veh_6	-13
100.108	1.0095	3	"13:57:54.8"	KO_Veh	KO_Veh_6	-12
101.016	1.062	3	"13:57:54.8"	KO_Veh	KO_Veh_6	-11
100.448	1.052	3	"13:57:54.8"	KO_Veh	KO_Veh_6	-10
101.47	1.093	3	"13:57:54.8"	KO_Veh	KO_Veh_6	-9
99.7673	1.0505	3	"13:57:54.8"	KO_Veh	KO_Veh_6	-8
99.0863	1.038	3	"13:57:54.8"	KO_Veh	KO_Veh_6	-7
96.9298	1.0445	3	"13:57:54.8"	KO_Veh	KO_Veh_6	-6
98.0648	1.0115	3	"13:57:54.8"	KO_Veh	KO_Veh_6	-5
97.7243	0.989	3	"13:57:54.8"	KO_Veh	KO_Veh_6	-4
96.9298	0.9965	3	"13:57:54.8"	KO_Veh	KO_Veh_6	-3
97.7243	1.022	3	"13:57:54.8"	KO_Veh	KO_Veh_6	-2
99.7673	1.056	3	"13:57:54.8"	KO_Veh	KO_Veh_6	-1
99.0863	1.019	3	"13:57:54.8"	KO_Veh	KO_Veh_6	0
99.7673	1.052	3	"13:57:54.8"	KO_Veh	KO_Veh_6	1
102.718	1.0535	3	"13:57:54.8"	KO_Veh	KO_Veh_6	2
81.4937	0.8775	3	"13:57:54.8"	KO_Veh	KO_Veh_6	3
34.7313	0.438	3	"13:57:54.8"	KO_Veh	KO_Veh_6	4
22.7002	0.265	3	"13:57:54.8"	KO_Veh	KO_Veh_6	5
17.9331	0.2165	3	"13:57:54.8"	KO_Veh	KO_Veh_6	6
20.2032	0.2285	3	"13:57:54.8"	KO_Veh	KO_Veh_6	7
19.1817	0.2415	3	"13:57:54.8"	KO_Veh	KO_Veh_6	8
30.6453	0.3835	3	"13:57:54.8"	KO_Veh	KO_Veh_6	9
44.6059	0.496	3	"13:57:54.8"	KO_Veh	KO_Veh_6	10
53.4589	0.6385	3	"13:57:54.8"	KO_Veh	KO_Veh_6	11
56.2965	0.726	3	"13:57:54.8"	KO_Veh	KO_Veh_6	12
64.128	0.7125	3	"13:57:54.8"	KO_Veh	KO_Veh_6	13
66.0575	0.809	3	"13:57:54.8"	KO_Veh	KO_Veh_6	14
69.4626	0.884	3	"13:57:54.8"	KO_Veh	KO_Veh_6	15
71.0516	0.799	3	"13:57:54.8"	KO_Veh	KO_Veh_6	16
75.5916	0.8785	3	"13:57:54.8"	KO_Veh	KO_Veh_6	17
74.5701	0.925	3	"13:57:54.8"	KO_Veh	KO_Veh_6	18
80.0182	0.929	3	"13:57:54.8"	KO_Veh	KO_Veh_6	19
81.4937	0.9105	3	"13:57:54.8"	KO_Veh	KO_Veh_6	20
74.9106	0.8585	3	"13:57:54.8"	KO_Veh	KO_Veh_6	21
71.7326	0.836	3	"13:57:54.8"	KO_Veh	KO_Veh_6	22
74.6836	0.8895	3	"13:57:54.8"	KO_Veh	KO_Veh_6	23
72.5271	0.877	3	"13:57:54.8"	KO_Veh	KO_Veh_6	24
74.5701	0.868	3	"13:57:54.8"	KO_Veh	KO_Veh_6	25
76.0456	0.8795	3	"13:57:54.8"	KO_Veh	KO_Veh_6	26
75.0241	0.884	3	"13:57:54.8"	KO_Veh	KO_Veh_6	27
79.3372	0.877	3	"13:57:54.8"	KO_Veh	KO_Veh_6	28
76.9536	0.9225	3	"13:57:54.8"	KO_Veh	KO_Veh_6	29
76.8401	0.917	3	"13:57:54.8"	KO_Veh	KO_Veh_6	30
79.3372	0.922	3	"13:57:54.8"	KO_Veh	KO_Veh_6	31
79.7912	0.938	3	"13:57:54.8"	KO_Veh	KO_Veh_6	32
78.9967	0.9135	3	"13:57:54.8"	KO_Veh	KO_Veh_6	33
78.4291	0.903	3	"13:57:54.8"	KO_Veh	KO_Veh_6	34
77.7481	0.8855	3	"13:57:54.8"	KO_Veh	KO_Veh_6	35
79.2237	0.881	3	"13:57:54.8"	KO_Veh	KO_Veh_6	36
81.3802	0.922	3	"13:57:54.8"	KO_Veh	KO_Veh_6	37
79.1102	0.897	3	"13:57:54.8"	KO_Veh	KO_Veh_6	38
77.9751	0.8745	3	"13:57:54.8"	KO_Veh	KO_Veh_6	39
80.1317	0.94	3	"13:57:54.8"	KO_Veh	KO_Veh_6	40
85.4662	0.9855	3	"13:57:54.8"	KO_Veh	KO_Veh_6	41
81.6072	0.952	3	"13:57:54.8"	KO_Veh	KO_Veh_6	42
81.9477	0.952	3	"13:57:54.8"	KO_Veh	KO_Veh_6	43
82.6287	0.9765	3	"13:57:54.8"	KO_Veh	KO_Veh_6	44
80.0182	0.9255	3	"13:57:54.8"	KO_Veh	KO_Veh_6	45
81.7207	0.925	3	"13:57:54.8"	KO_Veh	KO_Veh_6	46
80.4722	0.939	3	"13:57:54.8"	KO_Veh	KO_Veh_6	47
83.1962	0.9905	3	"13:57:54.8"	KO_Veh	KO_Veh_6	48
86.7147	0.9235	3	"13:57:54.8"	KO_Veh	KO_Veh_6	49
78.5426	0.9005	3	"13:57:54.8"	KO_Veh	KO_Veh_6	50
79.1102	0.955	3	"13:57:54.8"	KO_Veh	KO_Veh_6	51
80.0182	0.9165	3	"13:57:54.8"	KO_Veh	KO_Veh_6	52
81.6072	0.952	3	"13:57:54.8"	KO_Veh	KO_Veh_6	53
78.0886	0.9255	3	"13:57:54.8"	KO_Veh	KO_Veh_6	54
82.1747	0.974	3	"13:57:54.8"	KO_Veh	KO_Veh_6	55
83.9907	0.9675	3	"13:57:54.8"	KO_Veh	KO_Veh_6	56
86.1472	0.9845	3	"13:57:54.8"	KO_Veh	KO_Veh_6	57
85.2392	0.949	3	"13:57:54.8"	KO_Veh	KO_Veh_6	58
82.0612	0.932	3	"13:57:54.8"	KO_Veh	KO_Veh_6	59
79.6777	0.915	3	"13:57:54.8"	KO_Veh	KO_Veh_6	60
75.1376	0.884	3	"13:57:54.8"	KO_Veh	KO_Veh_6	61
73.5486	0.867	3	"13:57:54.8"	KO_Veh	KO_Veh_6	62
74.4566	0.9015	3	"13:57:54.8"	KO_Veh	KO_Veh_6	63
76.6131	0.8775	3	"13:57:54.8"	KO_Veh	KO_Veh_6	64
76.9536	0.908	3	"13:57:54.8"	KO_Veh	KO_Veh_6	65
105.216	0.6785	4	"16:54:49.1"	WT_CX	WT_CX_6	-20
103.442	0.66	4	"16:54:49.1"	WT_CX	WT_CX_6	-19
103.62	0.6945	4	"16:54:49.1"	WT_CX	WT_CX_6	-18
102.378	0.708	4	"16:54:49.1"	WT_CX	WT_CX_6	-17
93.3286	0.636	4	"16:54:49.1"	WT_CX	WT_CX_6	-16
93.3286	0.557	4	"16:54:49.1"	WT_CX	WT_CX_6	-15
107.7	0.6855	4	"16:54:49.1"	WT_CX	WT_CX_6	-14
103.62	0.6385	4	"16:54:49.1"	WT_CX	WT_CX_6	-13
103.087	0.5155	4	"16:54:49.1"	WT_CX	WT_CX_6	-12
104.507	0.664	4	"16:54:49.1"	WT_CX	WT_CX_6	-11
103.087	0.583	4	"16:54:49.1"	WT_CX	WT_CX_6	-10
97.5869	0.662	4	"16:54:49.1"	WT_CX	WT_CX_6	-9
100.071	0.607	4	"16:54:49.1"	WT_CX	WT_CX_6	-8
96.8772	0.47	4	"16:54:49.1"	WT_CX	WT_CX_6	-7
107.168	0.583	4	"16:54:49.1"	WT_CX	WT_CX_6	-6
94.9255	0.51	4	"16:54:49.1"	WT_CX	WT_CX_6	-5
102.378	0.7265	4	"16:54:49.1"	WT_CX	WT_CX_6	-4
87.8282	0.547	4	"16:54:49.1"	WT_CX	WT_CX_6	-3
103.087	0.7015	4	"16:54:49.1"	WT_CX	WT_CX_6	-2
86.7637	0.573	4	"16:54:49.1"	WT_CX	WT_CX_6	-1
88.3605	0.4405	4	"16:54:49.1"	WT_CX	WT_CX_6	0
[truncated: 1,439 more rows]

## Sheet: figure1i_culumative.csv
	FSC-A	FSC-H	SSC-A	SSC-H	Comp-Alexa647 R670_14-A	Comp-DAPI_V450_50-A	Comp-GFP B525_50-A	Comp-mCherry YG610_20-A	Time	genotype	experiment	sample name	experiment normalised
1	219	139	624	9	237	971	372	513	1	KO	A	433	0.946696
2	253	172	616	8	230	949	403	505	2	KO	A	433	0.931932
3	195	147	582	6	240	951	336	597	7	KO	A	433	1.10171
4	244	187	605	8	231	968	401	650	8	KO	A	433	1.19952
5	463	335	631	11	228	969	439	520	9	KO	A	433	0.959614
6	152	125	532	4	227	953	354	525	12	KO	A	433	0.968841
7	161	121	566	5	231	952	339	388	13	KO	A	433	0.716019
8	218	185	562	4	232	947	344	506	14	KO	A	433	0.933778
9	455	308	677	15	230	976	465	698	14	KO	A	433	1.2881
10	235	201	614	10	233	939	376	567	16	KO	A	433	1.04635
11	151	125	563	5	232	969	357	589	18	KO	A	433	1.08695
12	179	142	584	6	231	961	387	570	19	KO	A	433	1.05188
13	141	120	553	5	230	964	357	452	23	KO	A	433	0.834126
14	267	181	641	12	246	965	341	616	23	KO	A	433	1.13677
15	151	126	580	7	228	967	365	537	25	KO	A	433	0.990986
16	169	131	577	5	225	970	347	507	26	KO	A	433	0.935623
17	155	126	578	6	235	965	342	456	28	KO	A	433	0.841507
18	199	143	586	7	230	965	344	504	29	KO	A	433	0.930087
19	181	156	589	7	238	946	348	504	30	KO	A	433	0.930087
20	241	164	648	11	229	975	461	622	33	KO	A	433	1.14785
21	145	117	559	5	230	960	351	531	34	KO	A	433	0.979913
22	281	204	657	15	232	976	344	646	34	KO	A	433	1.19214
23	202	155	601	7	235	961	388	587	36	KO	A	433	1.08326
24	230	167	619	8	236	986	364	585	36	KO	A	433	1.07957
25	277	199	644	9	235	964	447	670	47	KO	A	433	1.23643
26	240	169	639	10	238	975	395	539	47	KO	A	433	0.994676
27	135	112	548	5	231	968	388	525	51	KO	A	433	0.968841
28	194	148	617	8	239	974	459	624	54	KO	A	433	1.15154
29	309	226	672	14	249	983	424	527	55	KO	A	433	0.972531
30	263	172	660	13	239	982	332	452	57	KO	A	433	0.834126
31	250	205	602	6	231	969	450	650	58	KO	A	433	1.19952
32	189	173	535	4	233	962	338	521	59	KO	A	433	0.961459
33	241	147	642	6	229	972	410	582	65	KO	A	433	1.07403
34	206	152	602	8	232	968	447	689	65	KO	A	433	1.27149
35	148	112	567	6	229	979	352	551	71	KO	A	433	1.01682
36	161	135	563	6	230	977	362	560	71	KO	A	433	1.03343
37	305	216	644	9	234	967	429	567	75	KO	A	433	1.04635
38	301	210	615	9	242	984	419	630	76	KO	A	433	1.16261
39	296	246	580	6	236	965	385	520	80	KO	A	433	0.959614
40	149	120	559	6	232	980	351	574	84	KO	A	433	1.05927
41	215	157	577	6	227	973	370	538	88	KO	A	433	0.992831
42	246	207	583	7	236	958	336	394	89	KO	A	433	0.727092
43	160	117	559	5	238	976	404	500	92	KO	A	433	0.922705
44	247	157	618	9	241	965	456	595	95	KO	A	433	1.09802
45	132	118	530	4	231	972	341	501	96	KO	A	433	0.924551
46	189	157	573	6	228	985	354	601	98	KO	A	433	1.10909
47	223	174	613	9	234	968	346	458	101	KO	A	433	0.845198
48	229	176	632	9	235	980	380	582	102	KO	A	433	1.07403
49	265	204	599	7	226	985	420	611	102	KO	A	433	1.12755
50	193	143	586	7	237	979	395	516	103	KO	A	433	0.952232
51	186	144	612	8	236	983	372	580	108	KO	A	433	1.07034
52	347	240	638	9	234	982	335	431	108	KO	A	433	0.795372
53	188	140	581	6	233	980	341	548	109	KO	A	433	1.01129
54	217	180	595	7	240	975	435	566	109	KO	A	433	1.0445
55	319	259	593	7	231	981	455	687	110	KO	A	433	1.2678
56	147	125	577	6	230	977	369	563	110	KO	A	433	1.03897
57	259	217	577	5	234	977	337	401	111	KO	A	433	0.74001
58	237	161	658	11	245	991	347	701	113	KO	A	433	1.29363
59	206	149	597	6	238	977	392	619	115	KO	A	433	1.14231
60	177	117	588	7	239	981	407	635	116	KO	A	433	1.17184
61	257	176	613	9	242	985	358	565	119	KO	A	433	1.04266
62	231	171	636	8	251	984	389	526	125	KO	A	433	0.970686
63	180	140	578	5	226	982	380	537	125	KO	A	433	0.990986
64	210	160	632	10	243	985	371	564	128	KO	A	433	1.04081
65	233	136	645	11	233	983	389	545	143	KO	A	433	1.00575
66	200	168	581	7	230	987	359	597	149	KO	A	433	1.10171
67	138	121	558	5	234	980	362	654	149	KO	A	433	1.2069
68	302	233	632	11	233	984	339	556	151	KO	A	433	1.02605
69	167	140	562	5	236	992	351	586	160	KO	A	433	1.08141
70	212	178	557	5	235	985	346	412	162	KO	A	433	0.760309
71	130	106	559	5	229	983	399	552	165	KO	A	433	1.01867
72	268	222	606	8	235	984	392	545	165	KO	A	433	1.00575
73	212	185	572	6	228	978	342	399	166	KO	A	433	0.736319
74	343	220	642	12	239	993	358	513	167	KO	A	433	0.946696
75	237	161	647	12	240	978	366	554	168	KO	A	433	1.02236
76	227	154	629	8	236	982	394	624	171	KO	A	433	1.15154
77	169	134	565	6	234	979	358	543	171	KO	A	433	1.00206
78	200	155	603	7	234	981	383	515	173	KO	A	433	0.950386
79	246	194	632	12	243	976	367	604	181	KO	A	433	1.11463
80	230	167	624	9	234	980	377	430	189	KO	A	433	0.793527
81	158	128	563	5	234	983	350	376	189	KO	A	433	0.693874
82	294	220	655	11	243	1001	349	425	191	KO	A	433	0.7843
83	166	137	558	5	237	985	408	501	196	KO	A	433	0.924551
84	181	153	572	6	238	978	358	528	196	KO	A	433	0.974377
85	167	146	571	6	240	983	430	630	197	KO	A	433	1.16261
86	186	134	613	7	230	992	401	621	200	KO	A	433	1.146
87	165	122	589	6	228	990	415	545	200	KO	A	433	1.00575
88	246	163	642	10	240	991	372	601	206	KO	A	433	1.10909
89	178	148	575	6	225	986	401	543	206	KO	A	433	1.00206
90	135	89	557	5	236	973	348	388	206	KO	A	433	0.716019
91	301	215	653	14	229	983	350	569	209	KO	A	433	1.05004
92	310	224	627	11	240	989	409	586	218	KO	A	433	1.08141
93	223	157	624	8	233	996	403	568	219	KO	A	433	1.04819
94	173	131	600	8	232	993	394	678	220	KO	A	433	1.25119
95	227	182	611	8	241	995	357	536	221	KO	A	433	0.98914
96	229	165	639	7	232	994	377	496	222	KO	A	433	0.915324
97	159	128	555	5	240	985	406	504	231	KO	A	433	0.930087
98	136	103	561	5	237	991	354	516	232	KO	A	433	0.952232
99	152	129	563	5	234	989	364	572	234	KO	A	433	1.05557
100	292	202	595	7	240	988	343	506	237	KO	A	433	0.933778
101	179	138	592	6	235	987	366	595	239	KO	A	433	1.09802
102	173	148	555	5	237	989	359	446	240	KO	A	433	0.823053
103	213	171	567	6	238	991	343	501	241	KO	A	433	0.924551
104	265	202	618	10	240	989	347	599	241	KO	A	433	1.1054
105	210	155	628	10	237	982	347	437	244	KO	A	433	0.806444
106	331	257	673	11	235	999	443	529	249	KO	A	433	0.976222
107	296	240	588	7	231	985	380	510	250	KO	A	433	0.941159
108	222	165	609	8	228	985	359	580	251	KO	A	433	1.07034
109	204	141	627	8	239	985	405	663	255	KO	A	433	1.22351
110	240	167	638	7	241	995	362	436	257	KO	A	433	0.804599
111	246	182	629	9	235	988	374	622	258	KO	A	433	1.14785
112	212	168	581	6	234	995	358	451	261	KO	A	433	0.83228
113	215	173	619	8	233	994	421	579	264	KO	A	433	1.06849
114	242	158	631	8	238	988	399	530	264	KO	A	433	0.978068
115	317	222	663	12	233	990	394	601	269	KO	A	433	1.10909
116	127	113	529	3	235	986	345	510	270	KO	A	433	0.941159
117	168	131	577	6	237	986	355	520	270	KO	A	433	0.959614
118	207	120	622	8	234	996	401	630	271	KO	A	433	1.16261
119	251	180	637	11	241	987	437	666	277	KO	A	433	1.22904
120	188	133	605	7	237	986	414	556	282	KO	A	433	1.02605
121	346	230	680	16	241	995	436	523	284	KO	A	433	0.96515
122	134	111	565	5	238	989	340	559	285	KO	A	433	1.03158
123	137	121	538	4	233	978	339	424	287	KO	A	433	0.782454
124	300	193	632	10	235	986	357	468	287	KO	A	433	0.863652
125	383	260	684	19	241	994	440	585	296	KO	A	433	1.07957
126	397	263	649	10	238	992	465	507	297	KO	A	433	0.935623
127	219	163	625	8	227	990	341	466	299	KO	A	433	0.859961
128	166	139	565	5	235	982	339	515	301	KO	A	433	0.950386
129	187	167	536	4	234	984	351	537	312	KO	A	433	0.990986
130	212	183	533	4	229	987	348	559	314	KO	A	433	1.03158
131	276	174	657	9	236	984	374	592	316	KO	A	433	1.09248
132	182	139	581	6	237	988	410	508	316	KO	A	433	0.937469
133	226	153	645	13	240	992	398	601	318	KO	A	433	1.10909
134	174	153	527	4	227	984	344	488	320	KO	A	433	0.90056
135	181	157	593	8	243	988	337	465	324	KO	A	433	0.858116
136	198	147	593	7	236	995	386	661	328	KO	A	433	1.21982
137	244	200	629	9	230	986	418	593	330	KO	A	433	1.09433
138	187	148	597	7	237	989	383	581	332	KO	A	433	1.07218
139	208	158	616	8	245	992	437	536	344	KO	A	433	0.98914
140	265	186	629	9	237	991	352	458	346	KO	A	433	0.845198
141	212	158	600	7	234	986	376	590	348	KO	A	433	1.08879
142	205	118	630	9	237	993	357	615	354	KO	A	433	1.13493
143	179	132	571	5	232	981	373	500	354	KO	A	433	0.922705
144	229	165	572	5	237	993	391	486	355	KO	A	433	0.89687
145	236	174	611	8	231	997	363	687	356	KO	A	433	1.2678
146	312	219	652	13	235	992	334	521	358	KO	A	433	0.961459
147	324	205	623	9	246	990	375	540	362	KO	A	433	0.996522
148	205	161	623	9	233	984	449	608	369	KO	A	433	1.12201
149	153	106	581	6	232	985	336	491	372	KO	A	433	0.906097
150	171	126	592	6	234	984	400	512	372	KO	A	433	0.94485
151	168	146	537	4	230	982	362	446	373	KO	A	433	0.823053
152	232	179	631	10	232	980	397	579	374	KO	A	433	1.06849
153	266	200	642	12	234	988	426	657	381	KO	A	433	1.21243
154	268	220	601	8	234	993	344	637	384	KO	A	433	1.17553
155	361	262	658	14	236	1000	352	633	385	KO	A	433	1.16814
156	262	179	618	8	233	994	441	650	386	KO	A	433	1.19952
157	208	150	598	7	241	992	349	449	386	KO	A	433	0.828589
158	246	169	604	6	236	991	355	573	389	KO	A	433	1.05742
159	177	140	578	6	232	993	394	544	390	KO	A	433	1.0039
160	178	144	553	4	235	985	346	410	395	KO	A	433	0.756618
161	138	111	556	5	238	987	381	557	395	KO	A	433	1.02789
162	234	165	601	6	233	984	434	551	395	KO	A	433	1.01682
163	266	211	596	8	240	980	369	573	397	KO	A	433	1.05742
164	218	138	634	10	232	989	439	668	402	KO	A	433	1.23273
165	212	140	613	7	235	996	351	646	405	KO	A	433	1.19214
166	229	181	617	8	231	981	388	535	409	KO	A	433	0.987295
167	331	219	629	10	241	986	335	500	411	KO	A	433	0.922705
168	180	138	604	9	240	988	376	594	417	KO	A	433	1.09617
169	278	180	616	8	232	987	417	479	423	KO	A	433	0.883952
170	286	223	621	10	235	984	365	561	425	KO	A	433	1.03528
171	467	322	681	17	238	991	368	468	426	KO	A	433	0.863652
172	305	219	654	13	239	993	396	575	429	KO	A	433	1.06111
173	235	170	623	8	236	999	390	489	430	KO	A	433	0.902406
174	243	165	654	14	238	989	443	593	435	KO	A	433	1.09433
175	242	188	661	12	238	989	370	530	436	KO	A	433	0.978068
176	170	125	591	6	234	988	348	528	441	KO	A	433	0.974377
177	120	101	525	4	234	984	349	507	451	KO	A	433	0.935623
178	160	129	579	5	235	982	349	465	454	KO	A	433	0.858116
179	163	139	560	6	233	987	361	548	456	KO	A	433	1.01129
180	153	123	572	6	236	981	381	564	459	KO	A	433	1.04081
181	140	116	555	5	234	984	346	547	462	KO	A	433	1.00944
182	142	112	572	6	228	981	362	537	465	KO	A	433	0.990986
183	213	159	620	10	239	986	347	606	465	KO	A	433	1.11832
184	147	125	563	5	232	982	372	487	468	KO	A	433	0.898715
185	128	104	554	4	231	980	378	513	469	KO	A	433	0.946696
186	200	153	623	8	243	982	412	542	471	KO	A	433	1.00021
187	217	173	601	7	231	997	421	524	472	KO	A	433	0.966995
188	194	123	605	7	237	996	394	584	475	KO	A	433	1.07772
189	335	216	673	16	237	990	411	654	476	KO	A	433	1.2069
190	220	156	625	8	233	984	382	515	483	KO	A	433	0.950386
191	134	110	557	5	226	984	343	517	484	KO	A	433	0.954077
192	155	129	563	6	236	982	349	453	486	KO	A	433	0.835971
193	136	109	564	5	232	978	353	557	489	KO	A	433	1.02789
194	214	179	576	5	229	989	341	394	489	KO	A	433	0.727092
195	183	162	577	6	231	979	397	513	489	KO	A	433	0.946696
196	256	195	614	9	237	990	363	529	493	KO	A	433	0.976222
197	230	174	623	9	235	993	413	596	496	KO	A	433	1.09986
198	266	180	655	13	238	988	430	540	500	KO	A	433	0.996522
199	178	141	562	5	228	986	351	530	504	KO	A	433	0.978068
200	163	141	551	5	229	978	365	535	504	KO	A	433	0.987295
201	228	180	605	9	234	985	370	552	504	KO	A	433	1.01867
202	187	123	601	4	236	985	383	549	508	KO	A	433	1.01313
203	177	112	600	6	230	993	403	622	515	KO	A	433	1.14785
204	249	164	653	11	230	995	401	676	517	KO	A	433	1.2475
205	329	212	650	12	251	997	343	529	518	KO	A	433	0.976222
206	217	194	601	7	234	983	359	517	523	KO	A	433	0.954077
207	169	137	558	4	238	982	342	488	526	KO	A	433	0.90056
208	232	205	553	5	233	986	355	606	528	KO	A	433	1.11832
209	127	107	545	4	233	986	336	454	530	KO	A	433	0.837816
210	353	251	631	9	235	983	363	407	530	KO	A	433	0.751082
211	218	151	633	7	234	990	465	573	534	KO	A	433	1.05742
212	203	180	575	6	227	986	352	524	536	KO	A	433	0.966995
213	275	219	642	9	232	984	367	557	542	KO	A	433	1.02789
214	206	170	575	6	230	982	355	543	544	KO	A	433	1.00206
215	171	140	566	5	232	987	361	592	545	KO	A	433	1.09248
216	304	247	580	7	240	996	364	505	546	KO	A	433	0.931932
217	165	145	551	4	233	982	337	431	546	KO	A	433	0.795372
218	243	186	625	8	231	978	398	675	549	KO	A	433	1.24565
219	195	152	600	7	231	984	372	497	549	KO	A	433	0.917169
220	129	105	560	5	232	980	347	502	555	KO	A	433	0.926396
221	143	126	544	5	230	981	359	541	561	KO	A	433	0.998367
222	220	180	557	5	234	975	358	419	562	KO	A	433	0.773227
223	222	188	635	11	242	997	365	655	564	KO	A	433	1.20874
224	273	181	642	12	232	983	395	586	564	KO	A	433	1.08141
225	323	281	583	6	241	990	419	574	566	KO	A	433	1.05927
226	230	181	590	7	235	985	348	494	568	KO	A	433	0.911633
227	174	134	580	5	238	986	372	532	572	KO	A	433	0.981758
228	284	203	652	13	233	980	453	682	573	KO	A	433	1.25857
229	277	193	635	11	235	995	349	569	575	KO	A	433	1.05004
230	189	133	614	7	237	983	396	514	581	KO	A	433	0.948541
231	259	200	597	7	232	985	372	543	584	KO	A	433	1.00206
232	254	171	635	10	230	997	381	556	589	KO	A	433	1.02605
233	236	191	654	11	230	991	404	611	590	KO	A	433	1.12755
234	240	175	628	10	238	989	432	599	593	KO	A	433	1.1054
235	196	131	608	8	236	981	388	683	596	KO	A	433	1.26042
236	122	100	534	4	228	984	366	548	598	KO	A	433	1.01129
237	334	241	673	8	238	994	365	486	599	KO	A	433	0.89687
238	147	122	537	4	232	989	345	423	606	KO	A	433	0.780609
239	353	228	663	15	241	997	433	671	608	KO	A	433	1.23827
240	133	114	515	3	236	984	352	505	610	KO	A	433	0.931932
241	191	163	608	7	236	983	362	393	611	KO	A	433	0.725246
242	234	168	608	8	239	990	405	610	611	KO	A	433	1.1257
243	246	179	624	8	240	977	368	523	613	KO	A	433	0.96515
244	144	115	562	5	230	988	337	509	618	KO	A	433	0.939314
245	229	169	623	9	236	995	332	572	621	KO	A	433	1.05557
246	205	146	618	9	230	994	332	606	621	KO	A	433	1.11832
247	220	167	614	9	234	988	388	566	628	KO	A	433	1.0445
248	133	112	556	5	233	987	353	521	631	KO	A	433	0.961459
249	191	145	576	6	236	983	348	461	636	KO	A	433	0.850734
250	158	113	575	5	237	984	409	510	637	KO	A	433	0.941159
251	218	174	611	8	236	986	381	535	647	KO	A	433	0.987295
252	276	205	635	11	237	988	332	447	652	KO	A	433	0.824899
253	254	201	645	10	235	981	459	625	652	KO	A	433	1.15338
254	168	127	586	6	226	991	379	510	653	KO	A	433	0.941159
255	290	229	638	11	242	986	387	466	657	KO	A	433	0.859961
256	197	159	603	6	237	976	382	471	658	KO	A	433	0.869188
257	276	206	628	10	239	992	376	659	658	KO	A	433	1.21613
258	215	171	593	7	229	989	353	581	664	KO	A	433	1.07218
259	173	141	586	7	236	990	368	505	669	KO	A	433	0.931932
260	152	132	556	4	232	984	357	502	672	KO	A	433	0.926396
261	193	158	567	6	234	983	356	589	675	KO	A	433	1.08695
262	163	131	541	4	240	991	342	515	677	KO	A	433	0.950386
263	225	167	613	9	235	986	417	534	677	KO	A	433	0.985449
264	130	111	565	5	234	985	358	546	687	KO	A	433	1.00759
265	179	149	583	7	232	970	362	554	688	KO	A	433	1.02236
266	209	161	618	7	236	981	458	561	695	KO	A	433	1.03528
267	214	152	597	7	238	988	366	604	698	KO	A	433	1.11463
268	229	159	632	8	237	988	427	636	698	KO	A	433	1.17368
269	208	159	597	7	238	987	388	511	700	KO	A	433	0.943005
270	217	186	628	7	236	981	396	473	707	KO	A	433	0.872879
271	315	234	604	8	236	984	348	541	709	KO	A	433	0.998367
272	271	226	614	8	232	981	381	471	711	KO	A	433	0.869188
273	314	216	675	13	230	983	446	534	723	KO	A	433	0.985449
274	223	173	633	11	242	988	337	657	725	KO	A	433	1.21243
275	222	146	636	10	231	990	375	533	726	KO	A	433	0.983604
276	283	220	582	6	238	991	390	602	726	KO	A	433	1.11094
277	153	131	545	4	239	982	360	540	733	KO	A	433	0.996522
278	230	180	615	9	233	995	406	511	734	KO	A	433	0.943005
279	238	184	604	7	234	984	398	613	736	KO	A	433	1.13124
280	180	140	578	6	237	987	379	531	740	KO	A	433	0.979913
281	220	169	622	8	232	991	369	494	746	KO	A	433	0.911633
282	274	207	644	10	237	985	362	590	747	KO	A	433	1.08879
283	337	254	627	10	239	981	425	620	747	KO	A	433	1.14415
284	183	155	588	6	230	991	358	487	749	KO	A	433	0.898715
285	207	161	570	6	235	985	342	423	749	KO	A	433	0.780609
286	272	196	622	10	244	992	380	643	752	KO	A	433	1.1866
287	293	191	653	11	236	988	397	669	752	KO	A	433	1.23458
288	266	199	644	11	231	983	415	582	754	KO	A	433	1.07403
289	419	298	670	15	240	994	400	645	755	KO	A	433	1.19029
290	347	261	663	12	237	994	391	449	775	KO	A	433	0.828589
291	154	120	564	5	244	972	429	502	778	KO	A	433	0.926396
292	325	278	589	7	237	985	357	434	779	KO	A	433	0.800908
293	266	185	613	9	240	986	342	596	781	KO	A	433	1.09986
294	305	187	657	12	238	987	332	554	789	KO	A	433	1.02236
295	181	120	594	6	236	988	397	551	790	KO	A	433	1.01682
296	155	129	582	6	234	986	341	554	791	KO	A	433	1.02236
297	145	129	528	4	230	984	342	501	791	KO	A	433	0.924551
298	244	188	623	8	240	985	385	475	794	KO	A	433	0.87657
299	150	127	573	6	225	980	348	520	795	KO	A	433	0.959614
300	199	137	565	5	235	977	436	548	796	KO	A	433	1.01129
301	154	124	582	7	230	980	363	574	797	KO	A	433	1.05927
302	219	183	610	8	235	976	406	490	800	KO	A	433	0.904251
303	238	171	610	9	239	989	398	544	802	KO	A	433	1.0039
304	178	135	599	6	232	989	397	459	804	KO	A	433	0.847043
305	280	173	657	10	235	991	412	575	807	KO	A	433	1.06111
306	169	112	583	6	230	985	353	435	811	KO	A	433	0.802754
307	256	212	615	10	240	986	388	648	813	KO	A	433	1.19583
308	203	162	568	6	231	987	344	602	813	KO	A	433	1.11094
309	121	103	544	5	233	973	395	521	814	KO	A	433	0.961459
310	125	106	551	5	233	978	367	517	818	KO	A	433	0.954077
311	167	143	563	6	227	978	352	580	825	KO	A	433	1.07034
312	198	150	571	6	237	980	362	437	826	KO	A	433	0.806444
313	225	188	616	9	236	988	375	616	832	KO	A	433	1.13677
314	122	100	541	4	233	973	353	523	833	KO	A	433	0.96515
315	159	109	587	7	235	981	343	602	833	KO	A	433	1.11094
316	166	142	560	6	236	978	336	500	833	KO	A	433	0.922705
317	249	172	620	9	237	996	392	629	834	KO	A	433	1.16076
318	307	250	603	6	232	986	369	436	835	KO	A	433	0.804599
319	111	87	513	3	239	974	343	449	836	KO	A	433	0.828589
320	155	125	549	4	233	974	367	448	837	KO	A	433	0.826744
321	243	174	628	11	238	981	453	639	840	KO	A	433	1.17922
322	252	184	583	5	228	983	409	485	845	KO	A	433	0.895024
323	126	105	548	4	225	978	365	523	849	KO	A	433	0.96515
324	160	137	576	6	235	986	351	536	850	KO	A	433	0.98914
325	191	139	576	6	240	981	362	424	856	KO	A	433	0.782454
326	173	132	596	7	231	979	390	512	858	KO	A	433	0.94485
327	195	139	602	7	236	987	422	579	866	KO	A	433	1.06849
328	189	152	575	6	230	974	352	545	868	KO	A	433	1.00575
329	156	129	559	5	228	980	352	528	871	KO	A	433	0.974377
330	161	113	573	5	234	986	350	523	876	KO	A	433	0.96515
331	244	172	573	6	239	972	350	575	879	KO	A	433	1.06111
332	147	126	573	6	241	985	366	548	879	KO	A	433	1.01129
333	118	101	545	4	237	985	358	508	881	KO	A	433	0.937469
334	235	159	621	8	228	990	362	637	883	KO	A	433	1.17553
335	398	326	617	9	243	981	406	657	886	KO	A	433	1.21243
336	151	116	576	6	233	976	352	593	886	KO	A	433	1.09433
337	148	116	575	4	230	981	365	518	887	KO	A	433	0.955923
338	191	117	608	7	233	985	342	404	888	KO	A	433	0.745546
339	177	127	598	6	229	976	336	527	888	KO	A	433	0.972531
340	224	143	640	11	237	1000	358	638	891	KO	A	433	1.17737
341	236	172	647	12	241	996	341	476	892	KO	A	433	0.878415
342	414	318	624	10	228	997	345	612	895	KO	A	433	1.12939
343	243	194	564	5	231	988	360	474	900	KO	A	433	0.874725
344	247	181	654	14	238	979	405	571	906	KO	A	433	1.05373
345	119	93	549	4	231	982	345	507	907	KO	A	433	0.935623
346	171	153	542	4	234	982	352	547	911	KO	A	433	1.00944
347	202	152	603	7	237	986	422	479	912	KO	A	433	0.883952
348	141	115	542	4	234	978	341	512	912	KO	A	433	0.94485
349	192	145	601	7	226	983	369	541	913	KO	A	433	0.998367
350	108	89	540	4	230	976	352	507	915	KO	A	433	0.935623
351	307	233	670	16	235	972	412	682	917	KO	A	433	1.25857
352	247	190	578	6	236	990	386	524	920	KO	A	433	0.966995
353	150	120	576	6	239	981	363	476	920	KO	A	433	0.878415
354	127	102	561	5	232	975	350	564	921	KO	A	433	1.04081
355	124	105	537	4	239	986	345	442	924	KO	A	433	0.815672
356	243	182	608	7	235	989	385	525	930	KO	A	433	0.968841
357	210	153	619	8	238	980	425	523	937	KO	A	433	0.96515
358	160	130	575	6	232	975	356	468	937	KO	A	433	0.863652
359	195	160	570	6	236	986	351	521	939	KO	A	433	0.961459
360	131	107	553	5	232	972	350	511	943	KO	A	433	0.943005
361	209	166	620	8	237	977	339	456	945	KO	A	433	0.841507
362	233	144	628	9	230	987	374	564	949	KO	A	433	1.04081
363	313	206	672	16	239	972	398	631	951	KO	A	433	1.16445
364	137	105	569	6	235	982	347	548	951	KO	A	433	1.01129
365	175	135	594	7	228	976	345	420	955	KO	A	433	0.775072
366	209	140	622	6	241	986	332	436	965	KO	A	433	0.804599
367	179	128	591	6	226	986	424	577	968	KO	A	433	1.0648
368	194	159	610	7	237	965	369	458	969	KO	A	433	0.845198
369	266	179	597	7	239	982	372	475	969	KO	A	433	0.87657
370	121	97	537	4	234	984	349	507	977	KO	A	433	0.935623
371	253	183	615	8	239	974	360	529	982	KO	A	433	0.976222
372	231	190	629	9	236	979	454	590	988	KO	A	433	1.08879
373	239	150	628	8	235	995	343	562	988	KO	A	433	1.03712
374	241	155	655	12	239	971	498	659	994	KO	A	433	1.21613
375	213	165	613	8	232	977	432	607	996	KO	A	433	1.12016
376	208	174	615	6	239	978	340	399	997	KO	A	433	0.736319
377	184	153	551	5	231	984	370	526	998	KO	A	433	0.970686
378	240	165	618	8	233	991	400	525	998	KO	A	433	0.968841
379	115	94	543	4	228	985	342	503	999	KO	A	433	0.928242
380	224	147	635	8	234	992	451	611	1000	KO	A	433	1.12755
381	162	127	573	6	226	979	345	562	1000	KO	A	433	1.03712
382	301	226	601	6	236	974	409	466	1007	KO	A	433	0.859961
383	155	126	582	7	234	976	366	578	1008	KO	A	433	1.06665
384	227	188	598	5	233	976	411	531	1009	KO	A	433	0.979913
385	238	187	560	5	236	981	411	551	1023	KO	A	433	1.01682
386	315	250	666	15	239	965	339	462	1	WT	A	444	0.85258
387	356	239	661	12	234	981	492	558	1	WT	A	444	1.02974
388	331	212	670	10	232	969	408	489	2	WT	A	444	0.902406
389	344	249	634	11	235	984	399	573	3	WT	A	444	1.05742
390	221	167	561	5	236	997	339	408	3	WT	A	444	0.752928
391	201	145	599	6	235	976	444	474	4	WT	A	444	0.874725
392	203	153	629	7	230	991	472	568	10	WT	A	444	1.04819
393	218	168	630	10	237	969	358	452	10	WT	A	444	0.834126
394	217	174	583	7	241	972	362	438	10	WT	A	444	0.80829
395	188	146	587	6	235	965	359	464	11	WT	A	444	0.856271
396	187	124	596	6	231	953	361	616	14	WT	A	444	1.13677
397	247	164	611	9	241	977	343	596	15	WT	A	444	1.09986
398	289	199	657	13	242	982	406	628	16	WT	A	444	1.15892
399	227	172	587	7	236	956	361	610	16	WT	A	444	1.1257
400	156	89	584	5	230	973	369	538	16	WT	A	444	0.992831
401	168	115	585	5	237	981	381	513	16	WT	A	444	0.946696
402	277	215	571	6	235	978	374	580	17	WT	A	444	1.07034
403	197	131	611	8	239	980	385	573	18	WT	A	444	1.05742
404	206	164	597	7	235	964	360	555	19	WT	A	444	1.0242
405	141	115	546	5	235	966	340	505	20	WT	A	444	0.931932
406	184	122	577	6	235	980	357	480	20	WT	A	444	0.885797
407	206	151	620	9	240	979	348	628	21	WT	A	444	1.15892
408	174	136	595	7	234	965	376	552	24	WT	A	444	1.01867
409	203	170	570	6	233	972	368	493	25	WT	A	444	0.909787
410	210	149	618	9	232	966	376	674	25	WT	A	444	1.24381
411	161	120	570	5	234	977	350	485	30	WT	A	444	0.895024
412	223	139	602	6	236	973	348	557	32	WT	A	444	1.02789
413	233	188	577	5	231	935	352	487	36	WT	A	444	0.898715
414	311	289	551	5	231	960	379	500	36	WT	A	444	0.922705
415	479	336	676	14	240	973	368	452	37	WT	A	444	0.834126
416	359	246	685	18	240	985	341	535	43	WT	A	444	0.987295
417	313	217	605	5	236	970	343	535	44	WT	A	444	0.987295
418	224	137	630	8	232	974	345	626	45	WT	A	444	1.15523
419	256	181	591	7	233	981	337	449	46	WT	A	444	0.828589
420	170	109	589	6	237	961	344	545	51	WT	A	444	1.00575
421	205	172	590	7	237	957	337	577	55	WT	A	444	1.0648
422	325	244	641	10	238	977	356	426	57	WT	A	444	0.786145
423	394	283	622	10	241	986	353	621	58	WT	A	444	1.146
424	215	171	615	8	232	977	351	471	60	WT	A	444	0.869188
425	242	174	617	9	242	961	336	518	60	WT	A	444	0.955923
426	290	201	666	15	237	985	341	429	64	WT	A	444	0.791681
427	336	216	670	15	241	985	344	642	64	WT	A	444	1.18475
428	160	120	570	6	238	965	394	626	67	WT	A	444	1.15523
429	145	112	545	4	237	974	367	496	69	WT	A	444	0.915324
430	173	115	594	7	232	990	338	601	75	WT	A	444	1.10909
431	428	319	673	18	248	982	332	600	77	WT	A	444	1.10725
432	205	152	617	8	238	979	476	598	78	WT	A	444	1.10356
433	173	114	559	5	233	977	376	475	80	WT	A	444	0.87657
434	200	162	563	5	228	986	349	573	84	WT	A	444	1.05742
435	157	135	582	6	235	965	357	486	85	WT	A	444	0.89687
436	248	171	599	7	232	975	344	503	88	WT	A	444	0.928242
437	199	154	607	9	236	979	344	648	88	WT	A	444	1.19583
438	205	164	618	9	235	975	389	558	89	WT	A	444	1.02974
439	223	134	620	8	231	984	367	571	91	WT	A	444	1.05373
440	219	149	637	11	246	991	380	633	91	WT	A	444	1.16814
441	198	140	574	6	226	985	379	560	94	WT	A	444	1.03343
442	216	165	595	6	227	986	382	593	95	WT	A	444	1.09433
443	179	135	596	7	236	985	341	507	97	WT	A	444	0.935623
444	253	166	641	7	242	979	343	571	98	WT	A	444	1.05373
445	171	132	596	7	229	981	357	455	100	WT	A	444	0.839662
446	197	126	601	8	238	965	352	564	100	WT	A	444	1.04081
447	234	195	539	5	229	969	376	494	105	WT	A	444	0.911633
448	205	158	610	8	232	977	337	442	106	WT	A	444	0.815672
449	184	141	602	8	237	985	337	584	106	WT	A	444	1.07772
450	261	211	622	9	236	981	433	636	109	WT	A	444	1.17368
451	379	244	682	14	246	996	501	623	109	WT	A	444	1.14969
452	164	135	592	7	236	977	362	585	110	WT	A	444	1.07957
453	207	147	626	10	239	975	353	589	115	WT	A	444	1.08695
454	287	192	662	14	239	982	383	644	119	WT	A	444	1.18844
455	519	452	601	8	238	983	338	440	120	WT	A	444	0.811981
456	262	197	641	8	240	986	426	446	121	WT	A	444	0.823053
457	175	139	590	7	230	988	342	427	124	WT	A	444	0.78799
458	240	181	610	8	241	991	352	501	126	WT	A	444	0.924551
459	299	202	667	16	239	990	338	679	127	WT	A	444	1.25303
460	359	254	679	17	252	991	353	593	129	WT	A	444	1.09433
461	234	161	637	11	234	990	333	581	131	WT	A	444	1.07218
462	188	162	570	6	229	964	356	475	132	WT	A	444	0.87657
463	175	124	601	7	228	983	486	657	137	WT	A	444	1.21243
464	269	185	639	11	239	989	367	559	142	WT	A	444	1.03158
465	316	208	655	13	240	989	391	594	144	WT	A	444	1.09617
466	230	168	648	12	241	984	365	560	144	WT	A	444	1.03343
467	292	244	615	10	236	977	352	471	148	WT	A	444	0.869188
468	210	149	622	7	235	988	425	537	150	WT	A	444	0.990986
469	226	149	617	9	238	981	354	508	152	WT	A	444	0.937469
470	171	134	595	6	233	974	376	538	154	WT	A	444	0.992831
471	278	192	656	9	232	975	384	527	154	WT	A	444	0.972531
472	191	156	604	5	241	982	367	482	160	WT	A	444	0.889488
473	344	232	666	15	236	992	459	637	160	WT	A	444	1.17553
474	223	185	603	8	230	976	357	439	163	WT	A	444	0.810135
475	285	193	634	11	234	986	338	617	166	WT	A	444	1.13862
476	200	154	610	9	228	982	382	533	169	WT	A	444	0.983604
477	238	192	648	7	230	985	404	501	170	WT	A	444	0.924551
478	288	200	668	9	237	985	471	613	171	WT	A	444	1.13124
479	339	242	650	13	232	988	361	698	174	WT	A	444	1.2881
480	166	136	549	5	230	970	342	408	176	WT	A	444	0.752928
481	220	155	613	8	229	987	411	621	178	WT	A	444	1.146
482	207	155	584	6	238	984	342	452	190	WT	A	444	0.834126
483	203	159	597	7	233	987	352	551	190	WT	A	444	1.01682
484	373	271	666	16	237	984	403	533	191	WT	A	444	0.983604
485	199	143	613	9	230	986	355	610	192	WT	A	444	1.1257
486	135	105	562	5	230	988	355	564	197	WT	A	444	1.04081
487	162	132	587	7	232	976	336	568	197	WT	A	444	1.04819
488	235	156	591	5	234	983	353	567	198	WT	A	444	1.04635
489	277	185	628	9	228	980	432	569	201	WT	A	444	1.05004
490	114	102	537	4	236	978	360	522	207	WT	A	444	0.963304
491	191	154	593	7	232	979	375	501	212	WT	A	444	0.924551
492	184	124	597	7	237	981	358	506	213	WT	A	444	0.933778
493	197	154	604	9	240	983	340	582	226	WT	A	444	1.07403
494	203	134	616	6	227	989	414	579	232	WT	A	444	1.06849
495	249	191	628	8	243	978	348	448	233	WT	A	444	0.826744
496	219	176	591	7	235	979	393	560	233	WT	A	444	1.03343
497	269	209	636	12	236	995	341	645	240	WT	A	444	1.19029
498	343	298	619	9	240	978	412	466	242	WT	A	444	0.859961
499	205	150	618	9	240	982	347	643	246	WT	A	444	1.1866
500	227	151	634	6	238	982	361	447	248	WT	A	444	0.824899
501	222	168	619	7	230	987	366	491	251	WT	A	444	0.906097
502	439	309	650	12	247	998	372	460	254	WT	A	444	0.848889
503	431	294	655	14	240	987	404	667	255	WT	A	444	1.23089
504	278	199	641	11	238	984	388	579	258	WT	A	444	1.06849
505	188	157	595	8	237	984	340	589	267	WT	A	444	1.08695
506	184	114	599	7	236	980	431	618	271	WT	A	444	1.14046
507	193	151	616	9	233	988	350	608	272	WT	A	444	1.12201
508	221	168	636	12	238	991	364	652	280	WT	A	444	1.20321
509	218	171	584	7	234	992	405	544	281	WT	A	444	1.0039
510	310	212	650	11	235	993	344	480	281	WT	A	444	0.885797
511	504	351	662	15	252	993	339	633	281	WT	A	444	1.16814
512	504	456	570	6	237	981	406	520	283	WT	A	444	0.959614
513	244	219	570	5	237	977	362	442	283	WT	A	444	0.815672
514	231	167	609	9	228	987	417	569	287	WT	A	444	1.05004
515	192	162	579	6	232	970	390	506	288	WT	A	444	0.933778
516	460	339	656	15	246	994	350	560	290	WT	A	444	1.03343
517	182	113	587	6	233	988	376	611	293	WT	A	444	1.12755
518	309	241	601	8	235	983	419	591	295	WT	A	444	1.09064
519	209	151	624	7	235	983	437	559	298	WT	A	444	1.03158
520	182	131	560	5	240	981	338	499	298	WT	A	444	0.92086
521	234	164	634	10	236	989	335	628	300	WT	A	444	1.15892
522	224	132	627	9	250	994	335	598	303	WT	A	444	1.10356
523	192	164	574	5	246	992	355	554	303	WT	A	444	1.02236
524	225	187	625	8	237	978	414	677	307	WT	A	444	1.24934
525	189	149	590	7	232	983	398	522	310	WT	A	444	0.963304
526	202	146	623	7	233	979	432	528	310	WT	A	444	0.974377
527	245	169	654	12	235	984	381	472	312	WT	A	444	0.871034
528	195	139	617	9	235	980	358	595	315	WT	A	444	1.09802
529	164	135	594	6	234	975	397	503	317	WT	A	444	0.928242
530	168	127	543	4	230	982	363	508	318	WT	A	444	0.937469
531	262	219	578	7	234	973	382	471	322	WT	A	444	0.869188
532	306	260	580	7	236	975	354	456	322	WT	A	444	0.841507
533	240	167	570	5	233	984	379	479	323	WT	A	444	0.883952
534	437	346	607	9	233	983	406	644	324	WT	A	444	1.18844
535	245	151	636	10	234	992	372	562	326	WT	A	444	1.03712
536	232	197	611	7	233	987	345	396	329	WT	A	444	0.730783
537	216	166	612	8	235	982	338	575	333	WT	A	444	1.06111
538	239	205	598	8	233	987	337	531	335	WT	A	444	0.979913
539	159	126	556	5	234	985	364	540	337	WT	A	444	0.996522
540	302	228	640	9	234	983	357	430	338	WT	A	444	0.793527
541	283	255	619	7	238	978	356	413	341	WT	A	444	0.762155
542	184	158	592	7	236	980	384	546	343	WT	A	444	1.00759
543	183	154	542	5	232	973	348	501	347	WT	A	444	0.924551
544	239	159	631	8	230	976	373	447	352	WT	A	444	0.824899
545	267	208	616	9	237	984	365	604	355	WT	A	444	1.11463
546	240	168	626	10	245	989	374	655	356	WT	A	444	1.20874
547	176	101	597	5	240	982	436	572	360	WT	A	444	1.05557
548	274	211	621	7	237	973	412	544	361	WT	A	444	1.0039
549	235	167	629	11	241	990	366	662	365	WT	A	444	1.22166
550	197	167	601	7	231	985	406	551	366	WT	A	444	1.01682
551	280	226	616	10	237	986	336	584	366	WT	A	444	1.07772
552	272	238	599	8	236	976	352	489	372	WT	A	444	0.902406
553	223	193	553	5	232	981	378	580	374	WT	A	444	1.07034
554	169	102	591	7	230	979	356	622	379	WT	A	444	1.14785
555	226	150	646	11	240	986	415	660	381	WT	A	444	1.21797
556	186	128	600	7	235	987	358	631	382	WT	A	444	1.16445
557	273	209	652	11	236	988	477	646	382	WT	A	444	1.19214
558	209	159	606	6	235	978	336	508	383	WT	A	444	0.937469
559	491	358	639	11	238	992	383	525	384	WT	A	444	0.968841
560	251	216	616	10	231	989	379	678	384	WT	A	444	1.25119
561	202	145	617	9	237	986	360	622	384	WT	A	444	1.14785
562	260	215	627	8	235	979	343	408	389	WT	A	444	0.752928
563	226	190	592	8	236	990	369	601	389	WT	A	444	1.10909
564	249	180	623	8	242	990	395	555	393	WT	A	444	1.0242
565	276	207	616	8	241	986	414	528	395	WT	A	444	0.974377
566	183	165	603	7	242	982	341	562	396	WT	A	444	1.03712
567	249	188	649	10	238	992	347	578	400	WT	A	444	1.06665
568	238	199	620	7	233	985	428	593	403	WT	A	444	1.09433
569	244	157	611	4	245	981	366	541	404	WT	A	444	0.998367
570	280	249	601	9	232	980	394	610	404	WT	A	444	1.1257
571	227	175	616	9	237	986	369	651	404	WT	A	444	1.20136
572	157	132	546	5	232	980	351	545	406	WT	A	444	1.00575
573	311	268	578	7	232	977	345	437	409	WT	A	444	0.806444
574	258	194	609	9	229	991	366	613	417	WT	A	444	1.13124
575	210	163	561	6	239	975	360	562	418	WT	A	444	1.03712
576	184	128	597	7	240	975	394	570	418	WT	A	444	1.05188
577	228	183	601	8	236	975	363	542	429	WT	A	444	1.00021
578	119	95	548	5	239	990	364	548	430	WT	A	444	1.01129
579	261	200	588	5	235	978	376	404	433	WT	A	444	0.745546
580	273	192	666	15	231	977	426	678	438	WT	A	444	1.25119
581	179	131	595	5	233	985	378	496	440	WT	A	444	0.915324
582	170	126	599	7	235	990	349	556	442	WT	A	444	1.02605
583	231	192	590	7	238	989	349	514	443	WT	A	444	0.948541
584	406	269	664	15	240	989	342	650	443	WT	A	444	1.19952
585	236	150	613	8	233	986	387	645	445	WT	A	444	1.19029
586	193	140	592	6	236	983	356	422	446	WT	A	444	0.778763
587	220	150	579	6	232	985	375	588	447	WT	A	444	1.0851
588	207	165	598	8	233	990	338	550	447	WT	A	444	1.01498
589	215	176	593	7	235	987	419	599	451	WT	A	444	1.1054
590	162	118	575	5	240	984	359	510	451	WT	A	444	0.941159
591	269	214	637	12	237	989	341	553	452	WT	A	444	1.02051
592	185	148	600	8	237	972	364	462	452	WT	A	444	0.85258
593	205	141	629	5	239	974	393	416	453	WT	A	444	0.767691
594	272	215	608	8	229	993	378	597	460	WT	A	444	1.10171
595	188	157	555	4	245	977	371	430	461	WT	A	444	0.793527
596	200	156	617	8	237	987	348	571	466	WT	A	444	1.05373
597	200	151	612	9	241	989	378	671	467	WT	A	444	1.23827
598	194	160	594	7	232	979	370	412	468	WT	A	444	0.760309
599	191	141	581	5	230	978	380	551	473	WT	A	444	1.01682
600	232	176	642	11	246	976	416	577	474	WT	A	444	1.0648
601	214	171	616	10	231	988	387	545	478	WT	A	444	1.00575
602	169	122	596	5	237	985	344	426	479	WT	A	444	0.786145
603	240	188	598	8	235	980	400	650	483	WT	A	444	1.19952
604	267	207	591	8	232	995	356	495	483	WT	A	444	0.913478
605	197	153	619	9	238	989	391	645	487	WT	A	444	1.19029
606	175	139	585	7	233	988	371	502	489	WT	A	444	0.926396
607	195	154	586	7	235	987	398	595	492	WT	A	444	1.09802
608	175	128	588	7	238	986	353	583	493	WT	A	444	1.07587
609	183	139	590	7	238	981	341	508	494	WT	A	444	0.937469
610	200	131	610	7	231	985	401	673	495	WT	A	444	1.24196
611	207	133	626	8	235	982	339	568	496	WT	A	444	1.04819
612	219	158	622	8	242	978	338	490	502	WT	A	444	0.904251
613	179	120	579	6	236	982	414	556	503	WT	A	444	1.02605
614	178	144	571	6	230	972	370	488	504	WT	A	444	0.90056
615	199	155	548	5	238	978	346	352	508	WT	A	444	0.649585
616	258	154	636	11	235	991	388	571	509	WT	A	444	1.05373
617	152	110	575	5	232	975	370	582	511	WT	A	444	1.07403
618	302	215	635	7	238	989	356	627	512	WT	A	444	1.15707
619	212	151	586	7	240	980	394	597	513	WT	A	444	1.10171
620	161	119	589	6	238	974	364	443	515	WT	A	444	0.817517
621	298	247	621	10	230	974	444	536	516	WT	A	444	0.98914
622	171	133	590	7	234	984	342	449	524	WT	A	444	0.828589
623	182	139	590	7	233	987	371	607	524	WT	A	444	1.12016
624	358	264	665	16	237	993	346	608	524	WT	A	444	1.12201
625	270	185	639	12	235	994	332	583	527	WT	A	444	1.07587
626	246	177	638	10	238	976	376	531	533	WT	A	444	0.979913
627	235	182	597	7	234	983	374	438	534	WT	A	444	0.80829
628	203	153	616	6	238	984	400	588	537	WT	A	444	1.0851
629	202	135	614	7	235	981	375	431	541	WT	A	444	0.795372
630	234	191	594	8	230	972	396	495	543	WT	A	444	0.913478
631	330	288	605	9	235	978	342	464	545	WT	A	444	0.856271
632	152	113	570	6	237	972	346	401	547	WT	A	444	0.74001
633	242	162	618	8	239	991	349	576	552	WT	A	444	1.06296
634	302	241	615	9	235	986	375	538	557	WT	A	444	0.992831
635	233	146	625	8	235	984	470	629	558	WT	A	444	1.16076
636	182	123	589	7	233	983	345	587	561	WT	A	444	1.08326
637	244	174	637	11	231	985	380	672	561	WT	A	444	1.24012
638	141	107	563	5	233	979	403	531	561	WT	A	444	0.979913
639	220	155	635	11	239	983	345	642	562	WT	A	444	1.18475
640	197	164	601	7	228	978	350	440	564	WT	A	444	0.811981
641	224	198	577	6	237	988	357	605	570	WT	A	444	1.11647
642	316	234	654	14	234	995	342	655	574	WT	A	444	1.20874
643	198	147	594	7	240	988	362	547	577	WT	A	444	1.00944
644	443	309	655	12	243	981	342	393	579	WT	A	444	0.725246
645	193	150	596	8	233	974	344	582	581	WT	A	444	1.07403
646	300	206	664	11	241	990	345	588	583	WT	A	444	1.0851
647	195	145	606	9	241	981	404	578	593	WT	A	444	1.06665
648	232	152	625	10	235	989	346	621	595	WT	A	444	1.146
649	188	138	592	7	228	985	339	596	596	WT	A	444	1.09986
650	194	164	591	7	239	983	346	548	596	WT	A	444	1.01129
651	208	161	622	9	238	983	337	603	598	WT	A	444	1.11278
652	294	237	582	7	231	994	337	510	598	WT	A	444	0.941159
653	418	292	675	14	234	997	343	486	598	WT	A	444	0.89687
654	246	189	586	6	235	980	357	525	603	WT	A	444	0.968841
655	263	202	588	7	236	974	368	484	605	WT	A	444	0.893179
656	225	191	588	6	232	985	366	519	605	WT	A	444	0.957768
657	237	172	657	10	238	993	478	614	609	WT	A	444	1.13308
658	395	286	612	8	232	985	426	494	610	WT	A	444	0.911633
659	156	119	581	6	228	981	354	443	612	WT	A	444	0.817517
660	134	117	548	5	230	982	336	495	618	WT	A	444	0.913478
661	141	117	550	5	228	966	372	437	619	WT	A	444	0.806444
662	196	133	590	6	228	985	387	519	620	WT	A	444	0.957768
663	247	185	621	10	230	980	411	596	621	WT	A	444	1.09986
664	421	277	667	15	240	1001	345	530	622	WT	A	444	0.978068
665	182	142	549	5	233	982	369	505	624	WT	A	444	0.931932
666	178	128	598	6	229	991	362	485	624	WT	A	444	0.895024
667	391	316	606	8	229	967	400	491	625	WT	A	444	0.906097
668	304	227	586	7	236	978	385	548	628	WT	A	444	1.01129
669	208	163	565	6	236	984	336	495	635	WT	A	444	0.913478
670	295	256	583	7	229	989	348	556	637	WT	A	444	1.02605
671	304	280	572	6	232	980	404	496	637	WT	A	444	0.915324
672	257	210	587	7	230	998	359	499	641	WT	A	444	0.92086
673	181	138	598	6	227	979	367	483	642	WT	A	444	0.891333
674	199	151	607	7	235	992	349	554	643	WT	A	444	1.02236
675	169	136	595	7	229	977	377	594	645	WT	A	444	1.09617
676	182	133	594	7	245	982	358	567	647	WT	A	444	1.04635
677	137	110	570	5	238	983	376	556	658	WT	A	444	1.02605
678	189	137	587	6	235	974	360	478	658	WT	A	444	0.882106
679	262	214	663	16	236	973	350	579	666	WT	A	444	1.06849
680	196	146	607	5	237	971	367	409	667	WT	A	444	0.754773
681	228	178	585	7	232	977	394	557	669	WT	A	444	1.02789
682	207	160	612	7	236	980	395	431	675	WT	A	444	0.795372
683	185	168	546	4	235	978	341	508	675	WT	A	444	0.937469
684	256	200	615	8	233	971	413	528	677	WT	A	444	0.974377
685	232	182	585	6	238	983	400	557	677	WT	A	444	1.02789
686	342	259	637	10	231	975	398	504	682	WT	A	444	0.930087
687	261	178	636	11	235	988	412	579	683	WT	A	444	1.06849
688	400	301	618	10	239	995	355	531	685	WT	A	444	0.979913
689	197	158	587	7	235	981	356	556	688	WT	A	444	1.02605
690	226	173	649	10	240	984	332	554	690	WT	A	444	1.02236
691	265	189	596	8	235	982	362	600	691	WT	A	444	1.10725
692	128	97	555	5	243	973	337	395	692	WT	A	444	0.728937
693	225	173	598	7	240	988	419	599	694	WT	A	444	1.1054
694	256	223	638	10	230	975	377	551	696	WT	A	444	1.01682
695	185	145	609	9	232	980	341	379	696	WT	A	444	0.699411
696	388	257	675	15	234	993	346	595	698	WT	A	444	1.09802
697	381	321	621	8	235	975	347	416	699	WT	A	444	0.767691
698	218	189	601	7	237	977	388	553	701	WT	A	444	1.02051
699	131	101	557	5	232	985	342	567	703	WT	A	444	1.04635
700	203	149	593	7	235	970	392	484	704	WT	A	444	0.893179
701	199	134	605	7	242	976	399	618	705	WT	A	444	1.14046
702	206	162	618	8	236	986	454	623	710	WT	A	444	1.14969
703	267	185	629	9	232	984	455	702	711	WT	A	444	1.29548
704	335	216	650	11	242	980	442	568	713	WT	A	444	1.04819
705	162	107	565	5	235	979	375	533	714	WT	A	444	0.983604
706	251	202	560	5	240	980	359	475	714	WT	A	444	0.87657
707	264	214	582	7	234	988	348	546	715	WT	A	444	1.00759
708	242	211	603	8	229	984	359	391	717	WT	A	444	0.721556
709	181	142	606	7	233	985	430	566	718	WT	A	444	1.0445
710	350	235	640	10	237	985	363	449	720	WT	A	444	0.828589
711	224	174	602	8	231	989	365	560	722	WT	A	444	1.03343
712	229	146	605	8	228	982	343	557	724	WT	A	444	1.02789
713	282	225	651	11	240	982	363	455	724	WT	A	444	0.839662
714	143	103	556	4	235	982	351	419	727	WT	A	444	0.773227
715	175	125	585	7	228	986	354	579	733	WT	A	444	1.06849
716	214	169	586	7	233	984	355	626	733	WT	A	444	1.15523
717	150	99	570	6	237	978	352	524	737	WT	A	444	0.966995
718	306	227	622	10	235	992	335	524	737	WT	A	444	0.966995
719	179	119	602	8	231	987	342	559	738	WT	A	444	1.03158
720	246	180	606	8	237	979	372	563	740	WT	A	444	1.03897
721	251	167	643	7	230	979	397	579	745	WT	A	444	1.06849
722	254	196	607	9	239	981	375	614	746	WT	A	444	1.13308
723	185	136	585	7	242	976	365	621	749	WT	A	444	1.146
724	185	153	537	4	236	977	337	464	753	WT	A	444	0.856271
725	168	130	553	5	236	977	381	586	753	WT	A	444	1.08141
726	257	199	600	7	238	977	402	485	763	WT	A	444	0.895024
727	194	153	609	8	237	983	340	406	766	WT	A	444	0.749237
728	226	158	611	8	236	987	359	560	772	WT	A	444	1.03343
729	177	144	582	7	232	980	338	549	773	WT	A	444	1.01313
730	262	219	588	7	238	970	401	462	782	WT	A	444	0.85258
731	154	116	585	6	228	971	338	579	783	WT	A	444	1.06849
732	174	115	597	7	236	992	364	505	788	WT	A	444	0.931932
733	214	159	615	8	237	977	413	602	788	WT	A	444	1.11094
734	399	336	622	9	237	977	335	472	789	WT	A	444	0.871034
735	318	241	606	9	236	994	378	644	789	WT	A	444	1.18844
736	219	171	590	7	232	981	355	496	792	WT	A	444	0.915324
737	276	227	633	10	235	993	361	486	793	WT	A	444	0.89687
738	189	136	559	5	234	987	342	408	795	WT	A	444	0.752928
739	297	199	629	9	240	990	396	510	799	WT	A	444	0.941159
740	226	171	556	5	239	981	344	558	799	WT	A	444	1.02974
741	253	199	597	8	235	986	355	609	801	WT	A	444	1.12386
742	273	198	616	8	237	974	361	452	803	WT	A	444	0.834126
743	287	191	661	14	234	992	353	650	807	WT	A	444	1.19952
744	342	251	645	12	235	980	370	499	808	WT	A	444	0.92086
745	388	287	690	21	246	990	334	642	810	WT	A	444	1.18475
746	254	175	583	7	234	975	368	503	812	WT	A	444	0.928242
747	242	196	595	8	234	976	341	538	819	WT	A	444	0.992831
748	189	147	586	6	235	976	383	528	824	WT	A	444	0.974377
749	135	100	563	5	237	973	356	511	824	WT	A	444	0.943005
750	170	143	593	7	233	982	336	602	825	WT	A	444	1.11094
751	265	196	612	9	239	988	377	546	832	WT	A	444	1.00759
752	220	172	608	9	239	978	400	505	839	WT	A	444	0.931932
753	236	179	639	10	237	987	340	580	845	WT	A	444	1.07034
754	181	155	538	4	225	983	360	542	848	WT	A	444	1.00021
755	179	131	603	8	232	981	387	643	853	WT	A	444	1.1866
756	236	184	615	9	237	967	344	395	858	WT	A	444	0.728937
757	191	117	617	8	233	971	430	613	859	WT	A	444	1.13124
758	265	222	576	6	233	979	365	490	861	WT	A	444	0.904251
759	215	171	612	8	226	977	401	471	861	WT	A	444	0.869188
760	310	215	662	14	236	988	384	663	870	WT	A	444	1.22351
761	414	272	686	19	242	998	337	649	870	WT	A	444	1.19767
762	220	179	603	9	231	984	389	589	871	WT	A	444	1.08695
763	217	147	630	10	232	984	363	445	874	WT	A	444	0.821208
764	221	183	608	7	241	976	371	415	876	WT	A	444	0.765845
765	146	124	551	4	238	973	340	444	877	WT	A	444	0.819362
766	225	151	643	12	231	990	409	575	879	WT	A	444	1.06111
767	276	240	559	6	244	982	369	454	881	WT	A	444	0.837816
768	429	303	677	18	245	987	334	551	884	WT	A	444	1.01682
769	345	243	678	18	232	985	352	592	886	WT	A	444	1.09248
770	253	154	657	13	233	975	494	696	889	WT	A	444	1.28441
771	313	233	608	9	232	988	412	581	892	WT	A	444	1.07218
772	201	156	600	8	233	992	353	567	893	WT	A	444	1.04635
773	256	204	629	11	235	971	332	472	897	WT	A	444	0.871034
774	186	139	592	7	234	968	345	515	903	WT	A	444	0.950386
775	242	195	639	7	233	979	407	476	905	WT	A	444	0.878415
776	367	253	627	8	242	979	351	477	910	WT	A	444	0.880261
777	147	120	558	5	235	976	347	522	910	WT	A	444	0.963304
778	244	171	619	9	233	970	333	448	912	WT	A	444	0.826744
779	148	117	540	5	227	969	336	479	914	WT	A	444	0.883952
780	369	293	636	9	240	979	426	571	914	WT	A	444	1.05373
781	195	146	610	8	228	991	350	511	915	WT	A	444	0.943005
782	230	195	611	9	232	966	422	558	920	WT	A	444	1.02974
783	171	133	548	4	236	970	370	441	924	WT	A	444	0.813826
784	140	110	548	5	237	981	343	456	924	WT	A	444	0.841507
785	173	138	591	6	233	983	409	584	924	WT	A	444	1.07772
786	426	299	660	14	241	986	336	613	924	WT	A	444	1.13124
787	166	131	557	5	228	975	356	573	927	WT	A	444	1.05742
788	318	210	671	16	238	979	416	613	927	WT	A	444	1.13124
789	220	186	637	11	233	988	345	531	931	WT	A	444	0.979913
790	228	169	603	5	227	977	359	452	933	WT	A	444	0.834126
791	150	109	576	6	232	983	346	544	935	WT	A	444	1.0039
792	197	154	593	7	230	978	369	579	938	WT	A	444	1.06849
793	221	173	615	9	234	990	342	636	938	WT	A	444	1.17368
794	256	202	594	8	229	977	381	472	942	WT	A	444	0.871034
795	153	127	578	6	229	971	354	506	950	WT	A	444	0.933778
796	194	144	601	7	231	989	416	576	953	WT	A	444	1.06296
797	218	188	545	5	235	984	354	441	954	WT	A	444	0.813826
798	204	150	573	6	235	977	342	558	965	WT	A	444	1.02974
799	172	130	593	7	228	970	374	499	970	WT	A	444	0.92086
800	235	147	614	8	232	977	375	562	972	WT	A	444	1.03712
801	296	261	578	6	231	981	357	455	973	WT	A	444	0.839662
802	371	242	660	14	235	992	340	537	975	WT	A	444	0.990986
803	288	228	639	7	230	979	366	515	983	WT	A	444	0.950386
804	263	202	629	10	239	983	381	562	983	WT	A	444	1.03712
805	282	202	661	14	242	991	360	603	988	WT	A	444	1.11278
806	273	233	568	6	232	978	341	459	990	WT	A	444	0.847043
807	185	142	572	6	227	979	346	523	994	WT	A	444	0.96515
808	226	176	594	7	237	985	388	511	997	WT	A	444	0.943005
809	269	199	599	7	242	980	343	531	1000	WT	A	444	0.979913
810	231	148	629	7	237	983	408	596	1005	WT	A	444	1.09986
811	363	272	684	13	233	992	414	521	1006	WT	A	444	0.961459
812	281	198	631	11	233	991	344	593	1006	WT	A	444	1.09433
813	164	125	591	5	244	971	384	501	1014	WT	A	444	0.924551
814	242	151	657	13	248	990	335	660	1016	WT	A	444	1.21797
815	196	123	608	8	242	989	336	587	1017	WT	A	444	1.08326
816	187	168	558	5	227	969	349	528	1018	WT	A	444	0.974377
817	178	135	581	6	230	942	379	550	1	KO	B	495	1.12265
818	147	118	552	5	241	933	426	533	2	KO	B	495	1.08795
819	183	168	530	4	226	939	374	363	2	KO	B	495	0.740948
820	228	194	621	10	233	916	404	622	2	KO	B	495	1.26961
821	173	143	622	10	237	946	326	550	2	KO	B	495	1.12265
822	569	397	676	14	236	964	416	455	2	KO	B	495	0.928737
823	291	255	611	9	233	928	332	513	2	KO	B	495	1.04713
824	316	266	608	9	229	924	315	443	2	KO	B	495	0.904243
825	195	157	547	5	230	945	331	491	3	KO	B	495	1.00222
826	171	113	630	8	235	957	487	613	3	KO	B	495	1.25124
827	274	223	652	14	232	943	450	668	3	KO	B	495	1.36351
828	152	116	580	6	230	953	386	551	3	KO	B	495	1.12469
829	237	191	609	9	228	956	375	416	3	KO	B	495	0.849131
830	329	223	647	13	241	941	353	483	3	KO	B	495	0.98589
831	291	247	650	13	240	934	419	542	3	KO	B	495	1.10632
832	252	198	627	10	235	934	351	533	4	KO	B	495	1.08795
833	173	111	611	7	228	940	481	601	4	KO	B	495	1.22675
834	211	161	646	11	232	958	413	466	4	KO	B	495	0.95119
835	196	131	600	7	229	934	336	399	4	KO	B	495	0.814431
836	261	192	602	8	233	950	347	496	4	KO	B	495	1.01243
837	187	124	635	11	234	956	420	618	5	KO	B	495	1.26145
838	294	244	576	6	238	946	417	360	5	KO	B	495	0.734825
839	194	146	574	6	234	956	362	335	5	KO	B	495	0.683795
840	237	170	626	10	233	959	390	571	5	KO	B	495	1.16551
841	422	292	721	26	235	955	328	530	6	KO	B	495	1.08183
842	227	172	614	9	236	961	480	515	6	KO	B	495	1.05121
843	214	186	567	6	235	930	327	539	6	KO	B	495	1.1002
844	186	140	629	10	242	949	456	633	7	KO	B	495	1.29207
845	281	240	605	9	238	939	339	324	7	KO	B	495	0.661342
846	251	206	611	9	238	944	462	591	7	KO	B	495	1.20634
847	211	161	622	9	235	960	441	567	7	KO	B	495	1.15735
848	411	268	688	19	242	949	337	534	7	KO	B	495	1.08999
849	328	268	615	9	231	946	311	385	8	KO	B	495	0.785854
850	236	167	615	7	228	952	416	414	8	KO	B	495	0.845048
851	272	190	618	8	235	968	372	400	8	KO	B	495	0.816472
852	382	315	626	11	236	941	397	533	9	KO	B	495	1.08795
853	322	260	644	11	234	949	327	379	9	KO	B	495	0.773607
854	206	139	628	10	241	961	451	591	9	KO	B	495	1.20634
855	346	300	603	9	238	950	426	486	9	KO	B	495	0.992013
856	276	195	649	12	233	936	311	541	9	KO	B	495	1.10428
857	228	176	587	7	238	951	381	384	10	KO	B	495	0.783813
858	347	251	651	13	236	937	324	517	10	KO	B	495	1.05529
859	325	263	626	10	236	944	395	512	10	KO	B	495	1.04508
860	241	189	589	7	233	927	321	369	10	KO	B	495	0.753195
861	278	262	561	6	232	918	341	502	11	KO	B	495	1.02467
862	190	149	638	9	238	955	438	521	11	KO	B	495	1.06345
863	243	179	623	8	239	957	455	438	11	KO	B	495	0.894037
864	133	95	575	5	232	954	404	503	12	KO	B	495	1.02671
865	260	216	564	6	231	936	358	429	12	KO	B	495	0.875666
866	197	164	565	5	233	923	367	412	12	KO	B	495	0.840966
867	166	113	622	9	230	967	341	652	13	KO	B	495	1.33085
868	303	187	697	21	241	982	434	616	13	KO	B	495	1.25737
869	296	231	582	4	242	957	389	354	13	KO	B	495	0.722578
870	235	199	605	8	229	935	403	499	13	KO	B	495	1.01855
871	484	334	673	17	245	957	397	515	14	KO	B	495	1.05121
872	183	154	599	8	229	963	466	641	15	KO	B	495	1.3084
873	136	105	570	6	235	961	422	506	15	KO	B	495	1.03284
874	213	181	564	6	237	952	461	550	15	KO	B	495	1.12265
875	272	222	578	6	234	953	382	427	15	KO	B	495	0.871584
876	157	131	585	6	232	953	434	496	15	KO	B	495	1.01243
877	222	144	649	12	232	972	524	664	16	KO	B	495	1.35534
878	337	274	607	8	238	946	321	395	17	KO	B	495	0.806266
879	152	100	590	6	238	957	464	491	17	KO	B	495	1.00222
880	272	206	644	9	233	968	349	389	18	KO	B	495	0.794019
881	384	311	618	9	240	938	490	528	18	KO	B	495	1.07774
882	238	162	632	11	233	969	389	629	19	KO	B	495	1.2839
883	230	178	596	7	236	962	342	458	20	KO	B	495	0.93486
884	280	245	561	6	228	956	365	388	21	KO	B	495	0.791978
885	239	168	627	10	231	968	388	616	21	KO	B	495	1.25737
886	258	180	635	11	233	961	508	580	22	KO	B	495	1.18388
887	441	338	610	9	236	964	397	405	22	KO	B	495	0.826678
888	209	168	629	9	233	952	402	493	24	KO	B	495	1.0063
889	161	111	600	7	229	966	457	513	24	KO	B	495	1.04713
890	348	224	698	21	239	974	507	695	25	KO	B	495	1.41862
891	273	214	621	10	228	961	412	552	25	KO	B	495	1.12673
892	351	327	616	9	232	957	472	513	25	KO	B	495	1.04713
893	366	257	611	9	240	971	449	546	25	KO	B	495	1.11448
894	245	157	636	7	241	973	472	425	25	KO	B	495	0.867501
895	250	187	632	6	235	939	358	519	27	KO	B	495	1.05937
896	290	198	641	11	232	977	360	488	27	KO	B	495	0.996096
897	603	434	636	8	233	985	427	500	28	KO	B	495	1.02059
898	190	142	617	8	236	991	339	583	28	KO	B	495	1.19001
899	241	170	639	11	239	971	398	598	28	KO	B	495	1.22063
900	156	102	587	6	235	951	357	465	29	KO	B	495	0.949149
901	352	288	614	10	233	941	345	466	30	KO	B	495	0.95119
902	520	383	651	14	230	963	370	523	30	KO	B	495	1.06754
903	237	186	597	7	229	962	427	512	32	KO	B	495	1.04508
904	185	145	604	8	228	967	428	580	33	KO	B	495	1.18388
905	214	179	584	6	233	959	377	424	33	KO	B	495	0.86546
906	295	270	563	5	234	946	334	338	34	KO	B	495	0.689919
907	182	111	636	10	240	986	413	459	34	KO	B	495	0.936902
908	212	165	591	7	230	946	388	440	34	KO	B	495	0.898119
909	312	269	575	6	239	949	384	481	34	KO	B	495	0.981808
910	311	210	647	6	241	962	388	549	35	KO	B	495	1.12061
911	208	151	656	14	233	968	478	686	35	KO	B	495	1.40025
912	317	245	628	10	237	965	512	571	35	KO	B	495	1.16551
913	254	216	575	6	234	970	450	557	36	KO	B	495	1.13694
914	480	357	699	23	242	963	325	607	36	KO	B	495	1.239
915	234	190	615	9	238	962	401	511	36	KO	B	495	1.04304
916	331	233	674	17	237	978	436	605	38	KO	B	495	1.23491
917	133	124	569	6	234	944	297	496	38	KO	B	495	1.01243
918	169	120	616	9	238	968	466	596	38	KO	B	495	1.21654
919	292	230	598	7	236	963	353	399	39	KO	B	495	0.814431
920	305	232	624	9	233	973	354	439	39	KO	B	495	0.896078
921	193	132	620	8	229	974	468	541	39	KO	B	495	1.10428
922	195	166	611	8	232	968	401	489	41	KO	B	495	0.998137
923	208	155	608	9	233	975	472	515	41	KO	B	495	1.05121
924	301	217	701	21	236	980	464	620	42	KO	B	495	1.26553
925	220	180	589	6	233	971	310	315	42	KO	B	495	0.642972
926	238	221	530	4	228	949	335	409	42	KO	B	495	0.834843
927	217	168	596	7	232	969	427	579	43	KO	B	495	1.18184
928	181	140	593	7	234	974	352	519	43	KO	B	495	1.05937
929	450	376	657	15	240	950	420	517	43	KO	B	495	1.05529
930	219	188	571	5	234	947	385	504	44	KO	B	495	1.02875
931	260	164	646	10	230	976	467	658	44	KO	B	495	1.3431
932	267	211	643	13	233	969	351	494	44	KO	B	495	1.00834
933	197	140	626	10	229	966	451	561	44	KO	B	495	1.1451
934	283	193	655	12	236	978	445	621	45	KO	B	495	1.26757
935	411	317	655	13	238	981	418	574	46	KO	B	495	1.17164
936	591	385	712	24	239	1000	541	656	47	KO	B	495	1.33901
937	312	224	620	9	231	971	461	511	48	KO	B	495	1.04304
938	213	148	633	8	230	972	362	488	50	KO	B	495	0.996096
939	261	210	594	7	232	974	327	356	50	KO	B	495	0.72666
940	246	222	602	9	234	953	300	303	50	KO	B	495	0.618478
941	197	153	617	8	238	975	416	528	50	KO	B	495	1.07774
942	273	207	606	9	230	975	386	387	51	KO	B	495	0.789937
943	183	146	557	5	237	949	414	406	51	KO	B	495	0.828719
944	282	209	648	12	236	979	477	659	51	KO	B	495	1.34514
945	250	209	580	6	239	970	446	496	53	KO	B	495	1.01243
946	400	290	637	11	243	994	350	388	54	KO	B	495	0.791978
947	259	177	655	12	244	986	431	576	55	KO	B	495	1.17572
948	184	141	580	6	236	974	365	318	55	KO	B	495	0.649095
949	460	295	685	19	235	982	476	602	57	KO	B	495	1.22879
950	143	115	592	6	235	964	400	447	57	KO	B	495	0.912407
951	332	261	615	10	235	980	424	559	59	KO	B	495	1.14102
952	186	163	571	6	238	974	392	514	60	KO	B	495	1.04917
953	216	183	628	11	237	975	356	584	60	KO	B	495	1.19205
954	195	152	623	10	232	1011	362	558	60	KO	B	495	1.13898
955	355	292	600	8	235	977	419	541	61	KO	B	495	1.10428
956	172	147	597	8	234	978	361	548	61	KO	B	495	1.11857
957	193	152	601	7	230	972	436	551	61	KO	B	495	1.12469
958	200	156	610	8	232	977	425	573	62	KO	B	495	1.1696
959	233	187	602	8	235	982	449	503	63	KO	B	495	1.02671
960	152	100	601	6	233	978	409	521	64	KO	B	495	1.06345
961	264	223	582	7	229	951	392	407	64	KO	B	495	0.83076
962	323	239	624	10	237	989	465	540	66	KO	B	495	1.10224
963	297	259	606	9	233	965	447	561	66	KO	B	495	1.1451
964	234	193	568	6	231	969	389	449	66	KO	B	495	0.91649
965	204	174	563	5	231	961	326	345	67	KO	B	495	0.704207
966	541	393	697	22	234	981	349	471	67	KO	B	495	0.961396
967	240	189	620	9	236	957	444	581	68	KO	B	495	1.18593
968	193	170	575	5	231	974	310	298	69	KO	B	495	0.608272
969	202	164	583	7	231	971	365	532	69	KO	B	495	1.08591
970	304	260	609	9	234	975	306	356	69	KO	B	495	0.72666
971	273	244	561	6	228	958	360	376	70	KO	B	495	0.767484
972	223	131	662	14	237	1000	496	680	70	KO	B	495	1.388
973	157	120	522	3	238	975	335	344	71	KO	B	495	0.702166
974	465	357	689	21	239	988	488	582	71	KO	B	495	1.18797
975	286	174	665	13	247	977	410	505	72	KO	B	495	1.0308
976	381	304	677	17	234	977	389	381	73	KO	B	495	0.77769
977	239	181	633	11	234	984	446	510	73	KO	B	495	1.041
978	339	239	656	13	244	999	434	550	73	KO	B	495	1.12265
979	230	205	552	5	235	951	326	425	73	KO	B	495	0.867501
980	322	234	680	18	235	984	422	543	73	KO	B	495	1.10836
981	264	235	578	7	236	960	328	490	75	KO	B	495	1.00018
982	299	265	556	5	235	957	376	434	76	KO	B	495	0.885872
983	256	216	587	7	237	975	445	553	76	KO	B	495	1.12877
984	157	115	608	8	238	983	435	567	77	KO	B	495	1.15735
985	293	241	597	8	237	961	311	403	77	KO	B	495	0.822596
986	252	199	617	9	235	985	414	382	77	KO	B	495	0.779731
987	227	190	596	7	233	977	501	618	78	KO	B	495	1.26145
988	173	121	602	6	237	982	385	406	79	KO	B	495	0.828719
989	195	143	609	7	233	979	421	541	80	KO	B	495	1.10428
990	200	174	563	6	233	984	346	350	81	KO	B	495	0.714413
991	174	134	602	7	233	975	431	505	82	KO	B	495	1.0308
992	211	167	590	7	235	983	409	556	82	KO	B	495	1.1349
993	473	410	622	11	236	972	338	428	83	KO	B	495	0.873625
994	234	215	564	6	233	962	364	544	83	KO	B	495	1.1104
995	242	190	637	12	234	987	442	624	83	KO	B	495	1.2737
996	199	168	555	5	230	976	350	428	84	KO	B	495	0.873625
997	196	146	628	8	241	983	420	415	84	KO	B	495	0.84709
998	198	172	593	7	237	973	453	527	84	KO	B	495	1.0757
999	228	187	600	8	231	980	375	443	84	KO	B	495	0.904243
1000	167	130	605	7	235	986	424	502	85	KO	B	495	1.02467
1001	226	162	613	9	232	987	424	539	85	KO	B	495	1.1002
1002	263	193	625	10	232	998	503	585	85	KO	B	495	1.19409
1003	178	145	564	5	234	982	464	443	85	KO	B	495	0.904243
1004	307	255	619	10	230	979	390	414	86	KO	B	495	0.845048
1005	198	162	608	7	228	988	461	493	86	KO	B	495	1.0063
1006	186	160	590	8	229	975	427	577	86	KO	B	495	1.17776
1007	194	141	624	10	229	997	438	580	86	KO	B	495	1.18388
1008	245	190	625	10	233	985	304	333	86	KO	B	495	0.679713
1009	165	143	544	5	233	984	359	490	87	KO	B	495	1.00018
1010	228	184	570	6	233	984	323	540	87	KO	B	495	1.10224
1011	232	195	583	7	234	982	381	515	87	KO	B	495	1.05121
1012	491	370	710	24	237	995	398	418	87	KO	B	495	0.853213
1013	149	131	552	5	230	971	369	454	88	KO	B	495	0.926696
1014	221	189	545	4	233	962	336	432	88	KO	B	495	0.88179
1015	434	396	584	7	240	979	302	381	88	KO	B	495	0.77769
1016	231	141	637	8	238	987	441	563	88	KO	B	495	1.14918
1017	270	165	680	17	232	996	446	596	88	KO	B	495	1.21654
1018	231	196	602	9	230	984	470	597	88	KO	B	495	1.21858
1019	231	188	587	7	236	989	395	360	88	KO	B	495	0.734825
1020	361	292	615	9	236	982	318	392	89	KO	B	495	0.800143
1021	196	155	636	11	233	984	446	622	89	KO	B	495	1.26961
1022	192	149	646	13	231	990	366	598	89	KO	B	495	1.22063
1023	205	162	601	8	232	986	430	568	89	KO	B	495	1.15939
1024	216	183	590	7	233	974	386	575	89	KO	B	495	1.17368
1025	159	108	609	8	233	980	411	480	90	KO	B	495	0.979766
1026	186	143	637	12	233	1003	365	683	90	KO	B	495	1.39413
1027	280	242	588	7	235	961	427	465	90	KO	B	495	0.949149
1028	213	138	621	9	234	984	463	582	90	KO	B	495	1.18797
1029	357	292	640	12	233	984	345	522	90	KO	B	495	1.0655
1030	186	141	587	6	236	976	371	337	90	KO	B	495	0.687878
1031	211	172	615	9	233	988	403	575	90	KO	B	495	1.17368
1032	245	181	611	8	239	997	458	613	91	KO	B	495	1.25124
1033	302	277	544	5	232	976	378	335	91	KO	B	495	0.683795
1034	174	113	603	7	234	982	382	410	91	KO	B	495	0.836884
1035	186	132	565	6	233	986	446	553	91	KO	B	495	1.12877
1036	211	141	593	7	227	992	382	461	92	KO	B	495	0.940984
1037	304	256	625	11	237	971	369	418	92	KO	B	495	0.853213
1038	215	171	585	7	233	986	468	586	92	KO	B	495	1.19613
1039	187	110	645	11	230	983	453	562	93	KO	B	495	1.14714
1040	289	244	598	7	235	980	351	441	93	KO	B	495	0.90016
1041	272	236	576	6	231	985	396	419	93	KO	B	495	0.855254
1042	239	210	565	6	231	985	405	407	94	KO	B	495	0.83076
1043	206	193	529	4	233	968	341	331	94	KO	B	495	0.675631
1044	272	215	645	13	234	990	413	614	95	KO	B	495	1.25328
1045	297	233	603	8	230	987	404	536	95	KO	B	495	1.09407
1046	320	280	631	12	234	973	330	525	95	KO	B	495	1.07162
1047	178	140	617	9	238	988	391	607	95	KO	B	495	1.239
1048	174	129	617	9	234	988	468	582	95	KO	B	495	1.18797
1049	440	277	675	17	250	1002	428	576	96	KO	B	495	1.17572
1050	180	143	585	7	231	986	454	604	96	KO	B	495	1.23287
1051	320	218	617	9	234	972	337	376	96	KO	B	495	0.767484
1052	290	247	640	12	234	973	327	566	96	KO	B	495	1.15531
1053	236	192	566	5	239	1004	325	327	96	KO	B	495	0.667466
1054	262	230	580	6	233	962	407	569	96	KO	B	495	1.16143
1055	218	167	602	7	231	988	437	500	96	KO	B	495	1.02059
1056	261	208	607	8	234	987	430	476	96	KO	B	495	0.971602
1057	190	138	641	11	237	993	476	596	96	KO	B	495	1.21654
1058	209	151	638	10	234	998	475	624	97	KO	B	495	1.2737
1059	207	159	617	9	235	983	464	637	97	KO	B	495	1.30023
1060	381	275	632	11	231	990	497	518	97	KO	B	495	1.05733
1061	159	128	551	4	228	966	376	401	98	KO	B	495	0.818513
1062	183	126	638	12	233	985	440	686	99	KO	B	495	1.40025
1063	176	141	607	7	232	980	401	475	99	KO	B	495	0.96956
1064	239	213	616	10	231	964	420	609	99	KO	B	495	1.24308
1065	311	280	589	7	238	964	404	568	99	KO	B	495	1.15939
1066	291	257	645	11	227	970	356	597	99	KO	B	495	1.21858
1067	208	156	615	9	232	984	459	510	99	KO	B	495	1.041
1068	194	183	583	7	228	969	334	551	100	KO	B	495	1.12469
1069	344	309	608	9	238	972	451	564	100	KO	B	495	1.15123
1070	481	323	693	20	241	991	450	613	100	KO	B	495	1.25124
1071	268	214	564	5	234	976	392	435	100	KO	B	495	0.887913
1072	378	314	631	11	239	982	458	475	100	KO	B	495	0.96956
1073	222	162	584	6	235	988	358	340	101	KO	B	495	0.694001
1074	258	233	583	7	235	969	404	531	101	KO	B	495	1.08387
1075	221	159	603	8	240	990	336	463	101	KO	B	495	0.945066
1076	264	201	667	17	232	990	415	576	102	KO	B	495	1.17572
1077	216	174	574	6	235	981	371	353	102	KO	B	495	0.720537
1078	308	246	589	7	240	980	337	343	102	KO	B	495	0.700125
1079	301	185	678	17	231	1000	501	684	102	KO	B	495	1.39617
1080	257	202	606	8	237	988	401	588	102	KO	B	495	1.20021
1081	259	170	670	13	231	995	467	581	103	KO	B	495	1.18593
1082	161	101	585	6	238	989	457	556	103	KO	B	495	1.1349
1083	322	235	612	9	236	992	470	521	103	KO	B	495	1.06345
1084	271	226	636	11	236	985	406	632	103	KO	B	495	1.29003
1085	181	142	621	8	237	979	362	485	103	KO	B	495	0.989972
1086	182	140	623	9	234	987	321	542	104	KO	B	495	1.10632
1087	428	334	632	9	235	998	505	435	104	KO	B	495	0.887913
1088	189	139	623	9	233	993	425	592	104	KO	B	495	1.20838
1089	221	191	559	6	229	984	410	471	104	KO	B	495	0.961396
1090	217	164	601	8	240	985	393	449	104	KO	B	495	0.91649
1091	415	269	678	17	244	992	438	522	105	KO	B	495	1.0655
1092	155	137	575	6	235	975	375	539	105	KO	B	495	1.1002
1093	363	250	662	15	238	996	448	626	105	KO	B	495	1.27778
1094	171	151	601	8	231	970	344	514	106	KO	B	495	1.04917
1095	157	120	570	6	229	978	337	328	106	KO	B	495	0.669507
1096	180	137	536	3	228	980	351	313	106	KO	B	495	0.638889
1097	180	144	626	10	235	986	418	583	106	KO	B	495	1.19001
1098	200	159	587	7	232	983	369	298	106	KO	B	495	0.608272
1099	253	183	680	18	242	992	353	651	106	KO	B	495	1.32881
1100	222	190	564	6	236	979	428	531	107	KO	B	495	1.08387
1101	257	161	612	8	236	978	422	436	107	KO	B	495	0.889954
1102	261	211	594	7	238	984	404	492	108	KO	B	495	1.00426
1103	397	314	618	10	240	974	307	389	108	KO	B	495	0.794019
1104	195	168	584	7	230	986	389	528	108	KO	B	495	1.07774
1105	205	175	585	7	231	988	451	447	108	KO	B	495	0.912407
1106	172	123	610	9	248	984	447	577	108	KO	B	495	1.17776
1107	213	191	586	6	235	981	433	574	108	KO	B	495	1.17164
1108	295	184	658	14	232	1003	401	511	108	KO	B	495	1.04304
1109	228	184	586	7	235	974	389	462	108	KO	B	495	0.943025
1110	238	212	573	6	230	984	356	315	109	KO	B	495	0.642972
1111	293	237	655	14	235	989	411	597	109	KO	B	495	1.21858
1112	168	151	555	5	228	984	313	336	109	KO	B	495	0.685836
1113	272	199	613	9	232	989	425	578	109	KO	B	495	1.1798
1114	196	147	640	12	234	995	343	546	110	KO	B	495	1.11448
1115	247	216	635	11	236	983	388	427	110	KO	B	495	0.871584
1116	369	252	655	12	234	983	329	378	110	KO	B	495	0.771566
1117	202	157	606	8	229	991	401	551	110	KO	B	495	1.12469
1118	276	236	592	8	230	987	431	523	110	KO	B	495	1.06754
1119	222	190	581	7	236	961	335	466	110	KO	B	495	0.95119
1120	170	121	613	9	233	995	447	606	110	KO	B	495	1.23696
1121	242	224	568	6	235	961	306	422	111	KO	B	495	0.861378
1122	252	192	654	14	230	991	468	651	111	KO	B	495	1.32881
1123	250	216	614	8	235	975	342	545	112	KO	B	495	1.11244
1124	223	177	586	7	231	984	422	534	112	KO	B	495	1.08999
1125	393	275	680	14	234	973	396	468	112	KO	B	495	0.955272
1126	552	377	711	23	242	1008	371	383	112	KO	B	495	0.781772
1127	246	212	566	5	233	979	449	448	112	KO	B	495	0.914449
1128	217	198	536	4	230	969	322	382	112	KO	B	495	0.779731
1129	249	176	639	12	236	994	438	579	112	KO	B	495	1.18184
1130	179	149	592	6	230	1011	392	456	113	KO	B	495	0.930778
1131	256	207	620	10	232	985	405	557	113	KO	B	495	1.13694
1132	220	176	627	10	237	985	448	541	113	KO	B	495	1.10428
1133	293	220	687	20	234	994	390	582	113	KO	B	495	1.18797
1134	227	180	626	11	230	993	411	602	113	KO	B	495	1.22879
1135	289	254	580	6	233	988	359	306	114	KO	B	495	0.624601
1136	210	166	602	7	230	986	398	426	114	KO	B	495	0.869543
1137	215	187	551	5	230	979	406	486	114	KO	B	495	0.992013
1138	241	190	617	9	238	969	395	441	115	KO	B	495	0.90016
1139	281	210	583	7	228	991	462	574	115	KO	B	495	1.17164
1140	209	187	607	9	234	969	362	594	115	KO	B	495	1.21246
1141	228	166	630	10	235	998	427	430	115	KO	B	495	0.877707
1142	285	229	594	8	235	992	456	563	115	KO	B	495	1.14918
1143	423	311	668	16	242	993	446	517	115	KO	B	495	1.05529
1144	266	213	616	9	231	996	433	515	115	KO	B	495	1.05121
1145	268	216	597	8	232	994	445	412	115	KO	B	495	0.840966
1146	219	170	626	8	230	993	429	414	116	KO	B	495	0.845048
1147	221	179	598	8	230	984	440	544	116	KO	B	495	1.1104
1148	213	165	610	8	237	988	466	529	116	KO	B	495	1.07978
1149	228	176	605	8	240	962	302	392	116	KO	B	495	0.800143
1150	452	327	661	16	235	995	461	485	116	KO	B	495	0.989972
1151	223	191	539	4	227	981	414	464	117	KO	B	495	0.947107
1152	242	214	591	8	234	991	507	630	117	KO	B	495	1.28594
1153	407	266	693	16	233	994	474	625	118	KO	B	495	1.27574
1154	225	188	582	7	234	982	407	542	118	KO	B	495	1.10632
1155	184	144	565	6	232	987	351	477	118	KO	B	495	0.973643
1156	229	192	599	7	233	982	421	452	118	KO	B	495	0.922613
1157	244	189	613	9	235	990	442	572	118	KO	B	495	1.16755
1158	227	191	601	8	233	995	412	514	118	KO	B	495	1.04917
1159	313	208	665	14	231	1004	530	662	118	KO	B	495	1.35126
1160	159	124	577	6	231	994	392	575	119	KO	B	495	1.17368
1161	270	221	616	10	230	991	468	490	119	KO	B	495	1.00018
1162	202	165	614	8	237	985	420	589	119	KO	B	495	1.20225
1163	172	134	526	4	233	983	406	381	119	KO	B	495	0.77769
1164	453	296	689	18	241	1012	356	608	119	KO	B	495	1.24104
1165	356	282	636	12	237	992	463	636	119	KO	B	495	1.29819
1166	234	193	612	9	236	991	463	559	120	KO	B	495	1.14102
1167	285	244	571	6	245	969	324	307	120	KO	B	495	0.626642
1168	255	202	614	9	236	980	323	483	120	KO	B	495	0.98589
1169	239	214	554	5	236	985	325	317	121	KO	B	495	0.647054
1170	204	150	596	7	230	991	354	327	121	KO	B	495	0.667466
1171	227	205	617	9	233	976	397	491	121	KO	B	495	1.00222
1172	293	254	601	8	236	968	409	547	121	KO	B	495	1.11653
1173	169	118	616	9	232	990	466	630	121	KO	B	495	1.28594
1174	200	172	623	9	231	986	441	559	122	KO	B	495	1.14102
1175	327	274	623	11	239	970	411	445	122	KO	B	495	0.908325
1176	485	337	712	26	243	977	320	588	122	KO	B	495	1.20021
1177	272	227	599	7	234	984	438	510	122	KO	B	495	1.041
1178	223	189	657	15	236	985	322	364	123	KO	B	495	0.742989
1179	296	231	664	16	239	994	359	305	123	KO	B	495	0.62256
1180	182	108	644	12	233	998	530	653	123	KO	B	495	1.33289
1181	229	181	577	6	230	980	421	482	124	KO	B	495	0.983849
1182	378	274	690	20	246	980	410	622	124	KO	B	495	1.26961
1183	185	137	635	9	234	1000	436	496	124	KO	B	495	1.01243
1184	286	218	592	7	233	991	417	570	125	KO	B	495	1.16347
1185	286	240	556	5	239	975	313	303	125	KO	B	495	0.618478
1186	184	115	622	8	240	1000	387	459	125	KO	B	495	0.936902
1187	200	119	654	9	237	997	485	590	125	KO	B	495	1.2043
1188	273	235	568	6	234	991	422	356	125	KO	B	495	0.72666
1189	177	139	628	11	235	991	361	620	125	KO	B	495	1.26553
1190	320	252	636	12	240	992	456	641	125	KO	B	495	1.3084
1191	198	162	609	7	237	993	423	602	125	KO	B	495	1.22879
1192	343	261	657	13	230	991	414	501	126	KO	B	495	1.02263
1193	165	115	592	6	240	990	484	605	126	KO	B	495	1.23491
1194	258	197	582	6	235	986	414	381	126	KO	B	495	0.77769
1195	333	213	619	9	232	1002	478	547	126	KO	B	495	1.11653
1196	391	315	662	13	232	995	437	391	126	KO	B	495	0.798101
1197	309	219	677	18	242	999	434	674	127	KO	B	495	1.37576
1198	416	304	709	25	234	998	405	671	127	KO	B	495	1.36963
1199	265	219	617	9	233	982	437	487	127	KO	B	495	0.994055
1200	212	174	582	6	236	979	383	463	128	KO	B	495	0.945066
1201	362	240	673	13	243	995	472	564	128	KO	B	495	1.15123
1202	307	284	601	9	231	973	407	554	128	KO	B	495	1.13081
1203	211	156	581	6	225	997	411	374	128	KO	B	495	0.763401
1204	179	140	635	11	233	995	399	631	128	KO	B	495	1.28798
1205	197	119	642	10	231	990	407	505	128	KO	B	495	1.0308
1206	143	121	548	5	234	973	342	479	128	KO	B	495	0.977725
1207	212	160	600	7	236	993	345	347	129	KO	B	495	0.708289
1208	207	139	623	10	233	994	409	528	129	KO	B	495	1.07774
1209	241	184	626	10	232	982	443	500	129	KO	B	495	1.02059
1210	394	275	688	19	246	988	447	563	129	KO	B	495	1.14918
1211	245	182	645	12	233	982	426	526	129	KO	B	495	1.07366
1212	231	170	616	10	232	991	384	597	130	KO	B	495	1.21858
1213	157	116	613	7	232	993	449	591	130	KO	B	495	1.20634
1214	246	175	672	17	237	1001	318	576	130	KO	B	495	1.17572
1215	200	155	611	9	238	991	472	598	130	KO	B	495	1.22063
1216	200	121	647	10	233	993	344	365	130	KO	B	495	0.745031
1217	358	330	589	8	231	979	413	453	130	KO	B	495	0.924655
1218	382	349	641	12	233	981	432	601	130	KO	B	495	1.22675
1219	269	247	535	4	229	968	306	399	131	KO	B	495	0.814431
1220	267	198	648	13	236	999	471	622	131	KO	B	495	1.26961
1221	268	219	625	11	243	987	355	565	131	KO	B	495	1.15327
1222	204	143	648	13	235	986	379	545	131	KO	B	495	1.11244
1223	262	206	623	10	240	1001	442	554	131	KO	B	495	1.13081
1224	334	234	673	17	244	997	488	631	131	KO	B	495	1.28798
1225	219	134	609	9	242	999	392	521	131	KO	B	495	1.06345
1226	214	183	576	6	239	981	425	537	132	KO	B	495	1.09611
1227	268	235	611	8	235	990	422	530	132	KO	B	495	1.08183
1228	361	234	646	12	234	1001	400	514	132	KO	B	495	1.04917
1229	313	264	605	8	232	981	328	532	132	KO	B	495	1.08591
1230	338	268	620	10	238	990	408	494	132	KO	B	495	1.00834
1231	277	233	573	6	238	972	416	503	132	KO	B	495	1.02671
1232	206	146	603	8	231	989	361	346	133	KO	B	495	0.706248
1233	272	228	577	6	227	992	356	366	133	KO	B	495	0.747072
1234	195	143	598	6	236	985	346	434	133	KO	B	495	0.885872
1235	295	255	580	6	234	981	410	452	134	KO	B	495	0.922613
1236	238	157	637	10	234	996	415	512	134	KO	B	495	1.04508
1237	191	146	624	10	235	999	421	552	134	KO	B	495	1.12673
1238	204	161	645	10	236	1001	479	545	134	KO	B	495	1.11244
1239	207	182	554	5	235	976	350	477	134	KO	B	495	0.973643
1240	205	186	548	4	232	973	371	428	134	KO	B	495	0.873625
1241	297	237	607	9	229	993	419	564	134	KO	B	495	1.15123
1242	247	176	613	9	233	989	492	607	134	KO	B	495	1.239
1243	581	401	736	33	235	1003	486	655	134	KO	B	495	1.33697
1244	453	314	711	25	230	1001	368	394	134	KO	B	495	0.804225
1245	208	165	563	5	220	974	353	376	134	KO	B	495	0.767484
1246	150	120	552	4	242	978	431	503	135	KO	B	495	1.02671
1247	321	251	623	9	248	974	319	451	135	KO	B	495	0.920572
1248	218	185	612	8	234	987	457	569	135	KO	B	495	1.16143
1249	186	131	603	8	234	995	461	596	135	KO	B	495	1.21654
1250	234	196	596	8	230	978	386	386	135	KO	B	495	0.787895
1251	235	197	563	6	233	983	348	415	136	KO	B	495	0.84709
1252	252	189	604	8	236	993	456	514	136	KO	B	495	1.04917
1253	238	179	606	7	239	986	448	537	136	KO	B	495	1.09611
1254	273	162	677	16	233	1004	535	683	136	KO	B	495	1.39413
1255	165	144	568	6	234	987	309	478	137	KO	B	495	0.975684
1256	266	228	589	7	231	992	536	606	137	KO	B	495	1.23696
1257	183	133	616	8	233	995	468	564	137	KO	B	495	1.15123
1258	419	360	654	15	234	1007	394	405	137	KO	B	495	0.826678
1259	405	325	626	9	235	978	325	414	138	KO	B	495	0.845048
1260	272	243	587	7	229	968	310	301	138	KO	B	495	0.614395
1261	160	127	582	7	235	988	338	331	138	KO	B	495	0.675631
1262	212	154	585	6	237	976	324	398	138	KO	B	495	0.81239
1263	288	213	682	19	227	997	432	633	138	KO	B	495	1.29207
1264	238	177	658	14	236	998	497	625	139	KO	B	495	1.27574
1265	251	184	634	12	237	1003	500	551	139	KO	B	495	1.12469
1266	265	226	632	11	235	981	501	667	139	KO	B	495	1.36147
1267	422	387	591	7	231	982	300	337	139	KO	B	495	0.687878
1268	159	105	605	8	234	988	385	576	139	KO	B	495	1.17572
1269	307	245	609	8	230	998	338	331	139	KO	B	495	0.675631
1270	223	151	652	12	228	993	459	658	139	KO	B	495	1.3431
1271	295	238	614	10	233	995	467	609	140	KO	B	495	1.24308
1272	521	347	647	11	239	998	425	525	141	KO	B	495	1.07162
1273	312	269	629	12	230	984	396	508	141	KO	B	495	1.03692
1274	539	387	647	12	236	995	310	328	141	KO	B	495	0.669507
1275	198	155	622	10	232	997	416	598	141	KO	B	495	1.22063
1276	454	326	642	12	233	993	361	424	141	KO	B	495	0.86546
1277	392	304	641	12	231	992	381	522	142	KO	B	495	1.0655
1278	337	210	690	11	237	1000	419	461	142	KO	B	495	0.940984
1279	516	340	699	21	237	995	375	574	142	KO	B	495	1.17164
1280	237	190	648	13	236	989	352	554	142	KO	B	495	1.13081
1281	217	163	621	10	235	991	460	613	142	KO	B	495	1.25124
1282	320	200	641	12	237	1007	499	629	143	KO	B	495	1.2839
1283	160	120	576	6	233	991	358	421	143	KO	B	495	0.859337
1284	295	224	648	13	233	1003	443	615	143	KO	B	495	1.25533
1285	189	141	612	9	231	996	408	493	143	KO	B	495	1.0063
1286	236	188	602	8	234	995	445	562	143	KO	B	495	1.14714
1287	223	160	636	11	231	995	487	636	144	KO	B	495	1.29819
1288	199	174	614	6	226	1001	358	359	144	KO	B	495	0.732784
1289	219	183	575	6	235	983	433	498	144	KO	B	495	1.01651
1290	238	197	615	10	236	999	394	605	145	KO	B	495	1.23491
1291	286	193	605	8	239	1001	501	553	145	KO	B	495	1.12877
1292	249	209	610	9	232	1014	436	547	146	KO	B	495	1.11653
1293	242	188	614	8	238	989	430	570	146	KO	B	495	1.16347
1294	188	132	594	7	229	994	395	578	146	KO	B	495	1.1798
1295	226	175	655	13	241	991	374	599	146	KO	B	495	1.22267
1296	190	154	630	11	227	991	389	549	146	KO	B	495	1.12061
1297	209	147	598	7	232	1005	464	592	146	KO	B	495	1.20838
1298	196	135	631	11	230	996	434	553	146	KO	B	495	1.12877
1299	292	201	621	9	238	998	517	644	147	KO	B	495	1.31452
1300	346	216	683	16	231	1004	418	509	147	KO	B	495	1.03896
1301	195	168	558	5	237	998	389	522	147	KO	B	495	1.0655
1302	269	173	661	14	240	1004	476	625	148	KO	B	495	1.27574
1303	191	154	585	6	233	975	327	480	148	KO	B	495	0.979766
1304	152	126	598	8	229	992	410	547	148	KO	B	495	1.11653
1305	350	286	578	7	237	995	352	433	149	KO	B	495	0.883831
1306	240	172	664	15	234	1004	458	633	149	KO	B	495	1.29207
1307	180	136	615	8	230	994	457	549	150	KO	B	495	1.12061
1308	275	195	643	10	234	1001	378	478	150	KO	B	495	0.975684
1309	450	373	641	13	237	995	365	362	150	KO	B	495	0.738907
1310	180	171	537	4	227	973	313	515	150	KO	B	495	1.05121
1311	267	205	617	8	234	999	413	431	150	KO	B	495	0.879749
1312	207	158	638	11	233	1000	481	678	150	KO	B	495	1.38392
1313	333	275	590	8	238	987	367	501	151	KO	B	495	1.02263
1314	224	176	572	6	239	996	425	515	151	KO	B	495	1.05121
1315	164	106	613	8	236	1002	436	576	151	KO	B	495	1.17572
1316	205	145	589	6	232	1000	462	473	152	KO	B	495	0.965478
1317	216	154	636	10	236	1011	454	620	152	KO	B	495	1.26553
1318	205	134	656	13	237	1007	408	648	152	KO	B	495	1.32268
1319	502	326	630	10	241	1013	465	505	152	KO	B	495	1.0308
1320	243	166	647	9	233	999	445	432	152	KO	B	495	0.88179
1321	149	122	547	4	234	986	380	420	153	KO	B	495	0.857296
1322	300	239	608	6	237	1003	501	495	153	KO	B	495	1.01038
1323	258	196	629	10	228	1000	451	623	153	KO	B	495	1.27166
1324	358	254	677	17	231	1008	482	612	153	KO	B	495	1.2492
1325	276	205	616	9	236	989	379	446	153	KO	B	495	0.910366
1326	306	239	638	12	237	998	399	561	154	KO	B	495	1.1451
1327	237	201	595	8	235	996	441	547	154	KO	B	495	1.11653
1328	370	238	658	9	238	989	443	531	154	KO	B	495	1.08387
1329	169	130	575	6	232	993	434	499	154	KO	B	495	1.01855
1330	305	268	596	8	231	980	301	391	155	KO	B	495	0.798101
1331	322	264	626	11	241	979	320	527	155	KO	B	495	1.0757
1332	181	152	595	7	235	990	401	584	155	KO	B	495	1.19205
1333	289	220	668	11	232	1013	514	582	155	KO	B	495	1.18797
1334	211	172	616	9	235	995	330	330	155	KO	B	495	0.673589
1335	227	179	614	9	231	996	364	496	156	KO	B	495	1.01243
1336	162	127	526	4	233	995	383	464	156	KO	B	495	0.947107
1337	280	208	635	9	229	986	453	619	156	KO	B	495	1.26349
1338	236	196	619	8	230	998	391	378	156	KO	B	495	0.771566
1339	175	127	594	7	230	998	424	570	156	KO	B	495	1.16347
1340	204	134	647	13	235	1005	439	626	157	KO	B	495	1.27778
1341	226	187	596	8	228	978	414	438	157	KO	B	495	0.894037
1342	219	171	625	10	236	998	434	591	157	KO	B	495	1.20634
1343	182	139	608	7	229	1000	445	450	157	KO	B	495	0.918531
1344	191	127	605	8	246	1004	405	545	157	KO	B	495	1.11244
1345	182	146	627	10	232	995	440	617	159	KO	B	495	1.25941
1346	144	101	595	6	235	994	427	489	159	KO	B	495	0.998137
1347	243	207	558	6	231	989	419	395	159	KO	B	495	0.806266
1348	269	212	667	15	230	999	456	603	159	KO	B	495	1.23083
1349	194	154	625	10	237	997	433	597	160	KO	B	495	1.21858
1350	249	227	542	5	227	993	336	460	160	KO	B	495	0.938943
1351	180	122	599	7	229	982	363	469	160	KO	B	495	0.957313
1352	172	144	570	6	236	981	429	560	160	KO	B	495	1.14306
1353	218	169	595	7	234	1001	465	575	160	KO	B	495	1.17368
1354	248	198	618	10	239	1000	390	600	160	KO	B	495	1.22471
1355	172	106	617	7	230	993	391	447	161	KO	B	495	0.912407
1356	197	134	586	6	234	1004	461	465	161	KO	B	495	0.949149
1357	389	337	614	10	231	979	353	463	161	KO	B	495	0.945066
1358	464	314	657	15	248	998	415	531	161	KO	B	495	1.08387
1359	198	160	586	7	235	1000	408	432	161	KO	B	495	0.88179
1360	199	157	573	6	234	996	457	422	161	KO	B	495	0.861378
1361	378	238	676	17	234	1006	514	584	161	KO	B	495	1.19205
1362	252	180	623	9	233	995	373	532	162	KO	B	495	1.08591
1363	165	119	613	9	233	994	396	609	162	KO	B	495	1.24308
1364	168	136	614	9	237	985	470	662	162	KO	B	495	1.35126
1365	171	108	624	9	237	998	505	603	162	KO	B	495	1.23083
1366	191	138	577	6	240	997	434	587	163	KO	B	495	1.19817
1367	261	159	616	7	231	996	439	453	163	KO	B	495	0.924655
1368	363	305	642	12	230	997	424	524	163	KO	B	495	1.06958
1369	318	275	612	9	239	990	371	429	163	KO	B	495	0.875666
1370	221	179	584	7	233	990	422	550	163	KO	B	495	1.12265
1371	283	234	666	17	229	1003	432	592	163	KO	B	495	1.20838
1372	291	219	593	7	238	997	356	565	164	KO	B	495	1.15327
1373	351	291	606	8	235	995	379	358	164	KO	B	495	0.730742
1374	298	208	624	10	238	997	322	309	164	KO	B	495	0.630725
1375	567	395	703	21	241	996	416	477	164	KO	B	495	0.973643
1376	374	332	614	10	237	983	406	525	164	KO	B	495	1.07162
1377	168	125	621	10	228	1000	501	582	164	KO	B	495	1.18797
1378	277	197	657	14	235	1002	419	604	164	KO	B	495	1.23287
1379	268	249	554	5	235	986	371	439	164	KO	B	495	0.896078
1380	182	140	630	10	236	999	407	563	165	KO	B	495	1.14918
1381	286	238	595	8	229	996	455	512	165	KO	B	495	1.04508
1382	249	212	587	7	244	993	409	517	165	KO	B	495	1.05529
1383	350	248	693	18	240	996	422	517	165	KO	B	495	1.05529
1384	279	222	647	13	231	990	342	501	165	KO	B	495	1.02263
1385	234	162	643	11	232	994	472	544	165	KO	B	495	1.1104
1386	170	134	583	6	229	995	431	540	166	KO	B	495	1.10224
1387	255	208	601	8	235	994	438	565	166	KO	B	495	1.15327
1388	282	234	582	7	239	993	420	409	166	KO	B	495	0.834843
1389	268	210	616	10	241	996	330	480	167	KO	B	495	0.979766
1390	271	221	570	5	233	998	436	401	167	KO	B	495	0.818513
1391	190	140	566	5	240	995	411	494	167	KO	B	495	1.00834
1392	221	155	635	10	237	997	549	616	167	KO	B	495	1.25737
1393	222	165	623	9	239	996	372	604	168	KO	B	495	1.23287
1394	178	153	603	8	236	984	379	580	168	KO	B	495	1.18388
1395	254	210	614	7	240	1006	456	513	168	KO	B	495	1.04713
1396	278	231	577	7	230	1002	394	416	168	KO	B	495	0.849131
1397	257	194	611	9	234	991	402	569	168	KO	B	495	1.16143
1398	255	212	622	10	229	983	420	466	168	KO	B	495	0.95119
1399	232	189	598	8	239	982	463	517	169	KO	B	495	1.05529
1400	302	247	623	10	237	995	458	601	169	KO	B	495	1.22675
1401	267	215	591	7	229	992	375	447	169	KO	B	495	0.912407
1402	219	159	665	14	229	1008	434	640	169	KO	B	495	1.30636
1403	313	253	567	6	236	990	369	386	170	KO	B	495	0.787895
1404	157	135	545	5	228	991	402	499	170	KO	B	495	1.01855
1405	367	304	583	7	238	991	453	498	170	KO	B	495	1.01651
1406	297	224	590	7	238	1004	453	512	170	KO	B	495	1.04508
1407	435	290	706	20	244	1000	384	540	170	KO	B	495	1.10224
1408	192	164	608	7	230	979	364	474	171	KO	B	495	0.967519
1409	218	176	630	9	225	999	467	545	171	KO	B	495	1.11244
1410	295	241	628	11	249	1004	383	627	171	KO	B	495	1.27982
1411	167	132	617	8	230	993	330	381	171	KO	B	495	0.77769
1412	173	149	543	4	237	986	377	458	171	KO	B	495	0.93486
1413	316	257	619	10	232	1000	416	517	171	KO	B	495	1.05529
1414	183	137	589	7	228	993	403	484	171	KO	B	495	0.987931
1415	214	176	645	12	227	1003	551	650	171	KO	B	495	1.32677
1416	161	131	562	5	236	999	424	417	172	KO	B	495	0.851172
1417	183	142	600	8	239	993	362	553	172	KO	B	495	1.12877
1418	192	156	620	9	231	993	454	572	172	KO	B	495	1.16755
1419	193	160	601	8	232	985	359	352	174	KO	B	495	0.718495
1420	133	102	574	6	232	1008	415	502	174	KO	B	495	1.02467
1421	221	178	583	7	235	989	393	461	174	KO	B	495	0.940984
1422	255	161	671	15	235	1009	543	652	175	KO	B	495	1.33085
1423	244	155	671	17	228	1005	520	650	175	KO	B	495	1.32677
1424	280	214	658	11	232	1014	447	574	175	KO	B	495	1.17164
1425	192	142	609	8	235	994	415	517	175	KO	B	495	1.05529
1426	233	177	621	8	230	1002	328	443	175	KO	B	495	0.904243
1427	185	146	598	8	241	998	454	535	175	KO	B	495	1.09203
1428	123	121	508	3	230	979	285	356	175	KO	B	495	0.72666
1429	247	167	667	15	237	1008	522	689	176	KO	B	495	1.40637
1430	235	178	605	8	235	995	513	541	176	KO	B	495	1.10428
1431	267	246	600	8	236	975	319	543	176	KO	B	495	1.10836
1432	176	120	627	10	230	1002	541	624	176	KO	B	495	1.2737
1433	325	269	614	10	233	995	437	584	176	KO	B	495	1.19205
1434	201	171	614	10	233	986	311	506	176	KO	B	495	1.03284
1435	236	191	566	5	236	973	324	400	177	KO	B	495	0.816472
1436	274	197	679	15	244	997	321	524	177	KO	B	495	1.06958
1437	214	159	637	12	244	997	471	627	177	KO	B	495	1.27982
1438	403	254	691	19	239	1001	382	516	177	KO	B	495	1.05325
1439	368	293	622	10	235	1002	491	593	177	KO	B	495	1.21042
1440	245	195	583	7	233	997	397	486	177	KO	B	495	0.992013
1441	261	178	649	13	237	993	465	592	178	KO	B	495	1.20838
1442	238	214	604	9	237	985	371	488	178	KO	B	495	0.996096
1443	379	338	577	7	234	983	412	544	178	KO	B	495	1.1104
1444	238	201	580	7	237	994	473	503	178	KO	B	495	1.02671
1445	231	197	633	10	237	999	505	562	178	KO	B	495	1.14714
1446	334	215	684	19	237	1011	510	671	178	KO	B	495	1.36963
1447	187	144	608	8	230	998	510	612	178	KO	B	495	1.2492
1448	465	330	647	13	241	1007	387	471	178	KO	B	495	0.961396
1449	209	166	631	11	233	995	339	555	179	KO	B	495	1.13285
1450	212	137	644	9	238	1003	391	354	179	KO	B	495	0.722578
1451	218	150	634	11	233	998	346	568	179	KO	B	495	1.15939
1452	173	120	595	6	235	1007	428	499	180	KO	B	495	1.01855
1453	372	304	688	21	237	993	363	612	180	KO	B	495	1.2492
1454	197	151	640	12	230	1007	456	631	180	KO	B	495	1.28798
1455	197	164	587	7	227	980	379	525	181	KO	B	495	1.07162
1456	186	163	586	7	234	993	319	287	181	KO	B	495	0.585819
1457	184	139	586	6	236	985	354	489	181	KO	B	495	0.998137
1458	165	130	615	7	230	1002	494	575	182	KO	B	495	1.17368
1459	206	155	636	8	236	1007	483	559	182	KO	B	495	1.14102
1460	340	208	678	16	242	997	315	571	182	KO	B	495	1.16551
1461	500	365	707	20	241	990	356	591	182	KO	B	495	1.20634
1462	381	335	584	6	234	993	351	347	182	KO	B	495	0.708289
1463	228	184	596	8	245	980	351	572	183	KO	B	495	1.16755
1464	221	141	654	12	235	1005	487	604	183	KO	B	495	1.23287
1465	316	235	656	15	246	1004	424	552	183	KO	B	495	1.12673
1466	168	144	545	5	234	1007	325	454	183	KO	B	495	0.926696
1467	173	124	601	7	229	1006	389	493	183	KO	B	495	1.0063
1468	214	166	640	12	229	996	426	533	183	KO	B	495	1.08795
1469	212	175	629	9	232	998	431	444	184	KO	B	495	0.906284
1470	450	303	668	15	238	1006	350	487	184	KO	B	495	0.994055
1471	173	160	595	8	238	976	336	553	184	KO	B	495	1.12877
1472	203	166	556	5	233	988	347	472	184	KO	B	495	0.963437
1473	194	134	647	13	236	1004	318	604	184	KO	B	495	1.23287
1474	267	182	644	12	240	1007	479	638	184	KO	B	495	1.30227
1475	278	231	628	10	230	982	499	559	184	KO	B	495	1.14102
1476	198	156	610	8	238	989	342	335	184	KO	B	495	0.683795
1477	165	125	554	5	229	1000	464	472	185	KO	B	495	0.963437
1478	303	245	592	8	236	997	419	406	185	KO	B	495	0.828719
1479	166	127	591	7	231	989	406	558	185	KO	B	495	1.13898
1480	245	207	562	5	233	988	440	561	185	KO	B	495	1.1451
1481	217	145	648	11	233	1012	507	610	185	KO	B	495	1.24512
1482	210	186	576	6	229	991	351	509	185	KO	B	495	1.03896
1483	274	229	607	9	238	985	350	496	186	KO	B	495	1.01243
1484	209	170	636	12	235	995	474	648	186	KO	B	495	1.32268
1485	194	147	615	9	232	995	423	591	186	KO	B	495	1.20634
1486	341	266	612	9	231	1006	448	530	187	KO	B	495	1.08183
1487	157	138	552	5	233	972	296	391	187	KO	B	495	0.798101
1488	285	216	624	10	238	1003	463	547	187	KO	B	495	1.11653
1489	196	136	646	11	233	1007	462	588	187	KO	B	495	1.20021
1490	165	130	603	7	233	1005	413	582	187	KO	B	495	1.18797
1491	245	174	621	8	237	1005	395	374	187	KO	B	495	0.763401
1492	263	196	614	9	233	1002	481	609	188	KO	B	495	1.24308
1493	505	363	635	12	235	1006	385	496	188	KO	B	495	1.01243
1494	370	274	646	12	237	1005	402	556	188	KO	B	495	1.1349
1495	349	246	646	13	230	1005	374	519	188	KO	B	495	1.05937
1496	265	232	578	7	237	1005	412	450	189	KO	B	495	0.918531
1497	404	271	668	15	232	999	363	447	189	KO	B	495	0.912407
1498	302	232	617	9	231	1003	475	522	189	KO	B	495	1.0655
1499	198	149	630	10	235	998	427	580	189	KO	B	495	1.18388
1500	316	235	658	15	240	1010	347	612	189	KO	B	495	1.2492
1501	289	258	615	9	225	983	340	486	189	KO	B	495	0.992013
1502	235	191	605	9	233	1005	334	465	189	KO	B	495	0.949149
1503	203	140	623	8	233	1002	405	440	190	KO	B	495	0.898119
1504	356	265	640	12	246	1008	405	597	190	KO	B	495	1.21858
1505	190	142	615	9	234	1005	486	620	190	KO	B	495	1.26553
1506	173	131	627	8	227	1002	459	448	190	KO	B	495	0.914449
1507	181	158	595	7	236	997	388	507	190	KO	B	495	1.03488
1508	352	316	596	8	236	987	399	446	190	KO	B	495	0.910366
1509	221	193	545	5	237	995	290	325	190	KO	B	495	0.663383
1510	269	246	533	4	232	988	301	289	191	KO	B	495	0.589901
1511	314	232	617	9	237	999	325	330	191	KO	B	495	0.673589
1512	232	179	655	13	228	996	311	316	191	KO	B	495	0.645013
1513	198	164	562	6	231	999	450	524	191	KO	B	495	1.06958
1514	215	183	582	7	231	995	412	535	191	KO	B	495	1.09203
1515	215	164	597	7	231	997	346	394	191	KO	B	495	0.804225
1516	186	165	573	6	230	999	342	518	191	KO	B	495	1.05733
1517	246	206	586	7	229	982	323	446	192	KO	B	495	0.910366
1518	262	230	562	6	230	983	366	447	192	KO	B	495	0.912407
1519	205	160	624	11	238	999	394	623	192	KO	B	495	1.27166
1520	215	162	598	7	230	1001	400	492	192	KO	B	495	1.00426
1521	175	150	616	10	236	996	383	601	192	KO	B	495	1.22675
1522	235	161	638	10	230	1001	491	560	192	KO	B	495	1.14306
1523	205	150	630	11	233	1004	464	660	192	KO	B	495	1.34718
1524	214	185	586	6	234	989	343	498	193	KO	B	495	1.01651
1525	196	160	593	8	237	999	339	559	193	KO	B	495	1.14102
1526	203	157	644	12	226	1003	519	670	194	KO	B	495	1.36759
1527	311	262	648	13	236	996	392	618	194	KO	B	495	1.26145
1528	381	275	682	19	237	998	385	457	194	KO	B	495	0.932819
1529	284	176	649	8	242	995	525	535	195	KO	B	495	1.09203
1530	205	153	614	9	227	995	495	576	195	KO	B	495	1.17572
1531	192	143	585	7	230	993	405	512	195	KO	B	495	1.04508
1532	242	190	627	11	231	996	451	425	195	KO	B	495	0.867501
1533	336	301	563	6	238	994	438	490	195	KO	B	495	1.00018
1534	158	117	612	9	233	998	456	604	195	KO	B	495	1.23287
1535	257	206	560	5	235	992	345	401	195	KO	B	495	0.818513
1536	301	222	602	8	233	996	383	500	195	KO	B	495	1.02059
1537	197	143	612	8	235	1003	400	520	195	KO	B	495	1.06141
1538	177	127	623	8	232	992	424	615	196	KO	B	495	1.25533
1539	253	218	607	9	236	993	467	580	196	KO	B	495	1.18388
1540	269	208	614	9	233	995	448	602	196	KO	B	495	1.22879
1541	261	191	655	11	239	997	375	347	196	KO	B	495	0.708289
1542	264	222	580	7	238	998	358	474	196	KO	B	495	0.967519
1543	298	271	631	11	232	984	312	531	197	KO	B	495	1.08387
1544	210	154	660	14	230	1006	460	627	197	KO	B	495	1.27982
1545	161	126	570	6	232	993	337	411	197	KO	B	495	0.838925
1546	209	159	622	8	234	999	448	506	197	KO	B	495	1.03284
1547	274	205	616	9	248	1000	417	576	197	KO	B	495	1.17572
1548	306	260	606	9	234	985	323	447	197	KO	B	495	0.912407
1549	226	175	602	8	237	1005	391	589	198	KO	B	495	1.20225
1550	218	178	607	8	233	1007	306	316	198	KO	B	495	0.645013
1551	346	224	684	19	233	1009	445	668	198	KO	B	495	1.36351
1552	192	152	591	7	234	996	498	579	198	KO	B	495	1.18184
1553	192	123	635	10	233	1003	488	614	199	KO	B	495	1.25328
1554	191	177	527	4	231	976	308	372	199	KO	B	495	0.759319
1555	172	108	621	9	233	1001	512	587	199	KO	B	495	1.19817
1556	162	131	616	9	236	989	344	567	200	KO	B	495	1.15735
1557	226	186	579	7	233	998	340	351	201	KO	B	495	0.716454
1558	187	144	618	9	239	1003	424	500	201	KO	B	495	1.02059
1559	321	282	595	7	234	1002	425	430	201	KO	B	495	0.877707
1560	342	276	636	12	231	1002	321	308	201	KO	B	495	0.628683
1561	196	157	627	9	233	1003	512	553	201	KO	B	495	1.12877
1562	171	127	567	5	235	995	433	577	201	KO	B	495	1.17776
1563	329	267	587	7	233	996	361	478	202	KO	B	495	0.975684
1564	213	183	572	6	236	989	355	401	202	KO	B	495	0.818513
1565	265	198	636	11	233	989	373	502	203	KO	B	495	1.02467
1566	255	205	603	8	235	980	392	520	203	KO	B	495	1.06141
1567	208	176	599	8	242	990	477	591	203	KO	B	495	1.20634
1568	207	153	617	8	226	1005	404	595	203	KO	B	495	1.2145
1569	366	291	642	13	240	995	366	566	203	KO	B	495	1.15531
1570	178	131	592	6	231	999	503	551	204	KO	B	495	1.12469
1571	259	235	560	6	227	989	310	378	204	KO	B	495	0.771566
1572	188	136	592	7	235	1000	518	623	204	KO	B	495	1.27166
1573	294	227	620	10	226	989	343	384	204	KO	B	495	0.783813
1574	256	231	598	8	235	993	388	572	204	KO	B	495	1.16755
1575	149	132	584	6	236	996	384	479	205	KO	B	495	0.977725
1576	371	327	608	8	233	1013	415	394	205	KO	B	495	0.804225
1577	205	150	612	9	230	999	465	630	205	KO	B	495	1.28594
1578	281	220	608	9	230	1000	361	347	205	KO	B	495	0.708289
1579	256	244	557	6	233	993	374	408	206	KO	B	495	0.832801
1580	211	183	604	8	239	1000	437	507	206	KO	B	495	1.03488
1581	171	160	536	4	228	974	321	445	206	KO	B	495	0.908325
1582	247	194	616	9	234	1003	460	637	206	KO	B	495	1.30023
1583	157	136	557	5	232	1000	395	514	206	KO	B	495	1.04917
1584	190	148	639	11	238	996	433	546	207	KO	B	495	1.11448
1585	398	344	622	11	231	999	356	355	207	KO	B	495	0.724619
1586	239	184	604	7	230	1002	324	404	208	KO	B	495	0.824637
1587	205	153	644	9	234	1009	481	546	208	KO	B	495	1.11448
1588	234	213	555	4	234	991	397	462	208	KO	B	495	0.943025
1589	264	191	598	7	230	996	480	563	208	KO	B	495	1.14918
1590	294	229	663	14	238	1011	459	518	208	KO	B	495	1.05733
1591	326	277	615	10	236	1003	375	464	208	KO	B	495	0.947107
1592	179	165	577	7	229	984	350	509	209	KO	B	495	1.03896
1593	177	131	592	7	239	1001	414	519	209	KO	B	495	1.05937
1594	165	106	606	7	246	1007	452	627	209	KO	B	495	1.27982
1595	247	182	611	8	236	1006	449	571	210	KO	B	495	1.16551
1596	342	220	626	9	239	1006	406	516	210	KO	B	495	1.05325
1597	358	259	651	13	239	1000	437	518	210	KO	B	495	1.05733
1598	203	179	618	9	233	985	385	531	210	KO	B	495	1.08387
1599	227	176	613	8	229	991	391	476	210	KO	B	495	0.971602
1600	320	264	609	8	237	1002	312	360	210	KO	B	495	0.734825
1601	193	161	568	6	229	1002	364	478	210	KO	B	495	0.975684
1602	325	214	656	14	235	1010	488	648	211	KO	B	495	1.32268
1603	263	217	588	7	237	997	474	513	211	KO	B	495	1.04713
1604	200	158	635	12	233	1005	445	604	211	KO	B	495	1.23287
1605	316	230	640	12	240	988	410	535	211	KO	B	495	1.09203
1606	191	132	591	6	227	999	408	481	211	KO	B	495	0.981808
1607	199	156	552	5	230	1001	455	474	212	KO	B	495	0.967519
1608	340	209	676	17	239	1006	377	594	212	KO	B	495	1.21246
1609	189	153	602	8	237	996	415	602	212	KO	B	495	1.22879
1610	171	121	616	9	231	1009	347	550	212	KO	B	495	1.12265
1611	395	313	686	19	247	998	325	592	212	KO	B	495	1.20838
1612	196	159	593	7	233	1001	344	490	212	KO	B	495	1.00018
1613	313	204	700	21	236	1014	465	618	212	KO	B	495	1.26145
1614	342	296	568	6	239	994	313	294	213	KO	B	495	0.600107
1615	212	146	617	8	234	1006	440	591	213	KO	B	495	1.20634
1616	168	141	525	3	236	995	320	323	214	KO	B	495	0.659301
1617	199	170	556	5	229	1000	343	488	215	KO	B	495	0.996096
1618	178	156	554	5	235	989	307	436	216	KO	B	495	0.889954
1619	177	145	573	6	233	1004	369	379	216	KO	B	495	0.773607
1620	227	179	628	11	235	1003	439	630	216	KO	B	495	1.28594
1621	465	373	655	14	236	1000	390	475	216	KO	B	495	0.96956
1622	338	276	639	13	242	1000	477	543	217	KO	B	495	1.10836
1623	187	130	616	9	234	1007	471	598	217	KO	B	495	1.22063
1624	374	292	654	15	242	999	405	570	217	KO	B	495	1.16347
1625	299	237	630	11	240	999	305	325	218	KO	B	495	0.663383
1626	201	136	610	7	226	1000	433	527	218	KO	B	495	1.0757
1627	267	228	620	10	232	991	317	342	218	KO	B	495	0.698084
1628	476	350	698	21	247	1002	379	659	219	KO	B	495	1.34514
1629	334	243	670	16	237	1013	450	600	219	KO	B	495	1.22471
1630	252	217	569	6	232	1005	420	515	219	KO	B	495	1.05121
1631	201	170	586	7	235	999	419	603	219	KO	B	495	1.23083
1632	356	226	685	19	241	1014	422	631	219	KO	B	495	1.28798
1633	332	276	564	5	237	990	342	317	219	KO	B	495	0.647054
1634	252	215	585	7	238	987	424	451	220	KO	B	495	0.920572
1635	146	130	526	4	235	1001	353	457	221	KO	B	495	0.932819
1636	248	168	662	15	239	1004	484	617	221	KO	B	495	1.25941
1637	184	123	632	9	231	1015	451	569	221	KO	B	495	1.16143
1638	233	165	624	10	232	995	408	465	221	KO	B	495	0.949149
1639	209	151	620	9	232	1007	425	511	222	KO	B	495	1.04304
1640	167	133	597	8	239	998	323	503	222	KO	B	495	1.02671
1641	291	207	657	14	233	1001	418	610	222	KO	B	495	1.24512
1642	281	242	593	8	236	1009	421	442	222	KO	B	495	0.902202
1643	293	243	607	9	227	1001	442	456	223	KO	B	495	0.930778
1644	166	123	610	8	231	997	377	508	223	KO	B	495	1.03692
1645	256	221	558	5	231	981	366	417	223	KO	B	495	0.851172
1646	238	176	641	10	232	1003	495	559	224	KO	B	495	1.14102
1647	232	182	593	7	229	998	449	590	224	KO	B	495	1.2043
1648	341	258	668	17	229	1007	411	531	224	KO	B	495	1.08387
1649	196	142	625	10	238	1006	391	605	225	KO	B	495	1.23491
1650	212	159	604	8	234	998	468	594	225	KO	B	495	1.21246
1651	331	254	638	11	236	1001	346	477	225	KO	B	495	0.973643
1652	326	230	654	13	233	1009	433	572	225	KO	B	495	1.16755
1653	265	213	634	11	234	997	459	640	225	KO	B	495	1.30636
1654	244	199	619	8	235	1009	441	458	225	KO	B	495	0.93486
1655	310	255	599	8	239	993	309	464	226	KO	B	495	0.947107
1656	360	237	646	11	236	1005	454	573	226	KO	B	495	1.1696
1657	200	163	547	5	231	1001	466	509	226	KO	B	495	1.03896
1658	293	246	592	8	235	992	385	438	226	KO	B	495	0.894037
1659	274	188	648	11	232	1000	423	573	226	KO	B	495	1.1696
1660	273	210	615	9	235	1006	434	564	226	KO	B	495	1.15123
1661	224	199	555	5	235	994	363	383	226	KO	B	495	0.781772
1662	194	165	566	6	236	997	317	490	226	KO	B	495	1.00018
1663	373	264	690	20	244	1008	439	676	226	KO	B	495	1.37984
1664	443	309	644	12	241	1012	460	437	226	KO	B	495	0.891996
1665	260	211	650	11	238	1007	441	562	227	KO	B	495	1.14714
1666	325	267	613	9	234	1008	437	506	227	KO	B	495	1.03284
1667	265	218	578	6	240	994	466	479	227	KO	B	495	0.977725
1668	229	185	606	8	238	999	450	596	227	KO	B	495	1.21654
1669	198	137	623	9	234	1003	452	607	228	KO	B	495	1.239
1670	222	196	536	4	233	992	416	394	229	KO	B	495	0.804225
1671	484	386	650	14	238	994	383	531	229	KO	B	495	1.08387
1672	239	220	541	5	233	1012	374	463	229	KO	B	495	0.945066
1673	168	129	587	7	231	995	372	466	229	KO	B	495	0.95119
1674	250	211	614	8	234	1004	523	638	229	KO	B	495	1.30227
1675	328	241	653	14	233	1005	429	518	229	KO	B	495	1.05733
1676	463	310	680	17	243	1004	385	462	230	KO	B	495	0.943025
1677	207	176	647	13	231	1000	360	550	230	KO	B	495	1.12265
1678	211	166	568	4	237	989	388	404	231	KO	B	495	0.824637
1679	372	248	698	19	241	1008	352	513	231	KO	B	495	1.04713
1680	309	265	621	11	236	995	336	517	231	KO	B	495	1.05529
1681	204	133	618	9	229	1005	437	580	231	KO	B	495	1.18388
1682	260	185	618	9	232	1005	411	573	231	KO	B	495	1.1696
1683	222	184	647	12	234	1002	460	517	232	KO	B	495	1.05529
1684	195	149	600	8	231	1003	421	567	232	KO	B	495	1.15735
1685	230	188	587	7	231	999	406	337	232	KO	B	495	0.687878
1686	177	150	548	5	231	978	299	360	232	KO	B	495	0.734825
1687	399	260	707	22	235	1014	456	441	232	KO	B	495	0.90016
1688	458	338	667	16	237	1004	391	468	232	KO	B	495	0.955272
1689	290	236	620	10	233	996	391	550	233	KO	B	495	1.12265
1690	240	192	611	9	232	996	397	534	233	KO	B	495	1.08999
1691	201	154	621	9	237	1006	441	559	233	KO	B	495	1.14102
1692	176	107	624	8	234	1008	475	614	233	KO	B	495	1.25328
1693	217	166	640	12	241	1008	396	608	233	KO	B	495	1.24104
1694	184	149	617	9	239	1007	491	628	233	KO	B	495	1.28186
1695	172	143	538	4	230	996	476	499	233	KO	B	495	1.01855
1696	192	135	638	11	235	1001	464	648	234	KO	B	495	1.32268
1697	182	108	620	7	234	996	443	629	234	KO	B	495	1.2839
1698	274	222	606	9	233	1004	442	451	234	KO	B	495	0.920572
1699	374	274	646	13	228	1009	378	587	234	KO	B	495	1.19817
1700	218	183	588	8	235	1003	398	508	234	KO	B	495	1.03692
1701	330	245	660	15	240	1009	465	628	234	KO	B	495	1.28186
1702	254	162	642	10	233	1000	393	575	234	KO	B	495	1.17368
1703	211	176	551	5	237	1003	327	353	235	KO	B	495	0.720537
1704	187	161	594	7	236	996	488	607	235	KO	B	495	1.239
1705	193	136	624	10	235	992	356	509	235	KO	B	495	1.03896
1706	296	255	573	6	238	995	352	405	235	KO	B	495	0.826678
1707	180	129	630	11	240	1004	491	628	236	KO	B	495	1.28186
1708	163	126	615	9	234	1003	421	635	237	KO	B	495	1.29615
1709	236	213	613	8	235	997	411	452	237	KO	B	495	0.922613
1710	474	373	691	20	235	1005	390	561	237	KO	B	495	1.1451
1711	188	167	620	10	229	991	369	556	237	KO	B	495	1.1349
1712	342	211	709	23	238	1014	511	624	237	KO	B	495	1.2737
1713	263	205	606	9	230	1000	416	552	237	KO	B	495	1.12673
1714	302	263	634	9	236	1005	390	446	237	KO	B	495	0.910366
1715	292	245	564	5	238	985	386	343	237	KO	B	495	0.700125
1716	273	197	689	20	234	1015	472	651	237	KO	B	495	1.32881
1717	199	151	601	7	228	1003	454	538	238	KO	B	495	1.09815
1718	224	132	655	10	233	1003	363	582	238	KO	B	495	1.18797
1719	211	174	601	8	235	1005	386	553	238	KO	B	495	1.12877
1720	275	254	610	10	230	988	349	466	239	KO	B	495	0.95119
1721	286	232	614	7	228	1001	344	366	239	KO	B	495	0.747072
1722	512	352	709	25	240	1013	470	646	239	KO	B	495	1.3186
1723	187	142	581	6	226	1000	446	528	239	KO	B	495	1.07774
1724	225	194	553	5	241	995	388	468	240	KO	B	495	0.955272
1725	198	167	569	6	235	993	341	485	240	KO	B	495	0.989972
1726	279	200	632	11	233	995	315	425	241	KO	B	495	0.867501
1727	129	106	526	4	231	993	414	477	241	KO	B	495	0.973643
1728	202	158	617	9	234	1002	474	573	241	KO	B	495	1.1696
1729	231	194	583	7	237	1006	424	552	241	KO	B	495	1.12673
1730	192	156	594	8	232	1000	446	458	242	KO	B	495	0.93486
1731	506	378	662	15	242	997	368	445	242	KO	B	495	0.908325
1732	265	226	590	7	230	1003	399	511	242	KO	B	495	1.04304
1733	298	255	575	7	238	998	312	310	242	KO	B	495	0.632766
1734	214	169	611	9	234	1000	411	572	243	KO	B	495	1.16755
1735	241	179	587	7	228	1002	333	416	244	KO	B	495	0.849131
1736	167	109	608	7	236	1004	453	503	244	KO	B	495	1.02671
1737	275	225	621	10	238	1007	450	523	244	KO	B	495	1.06754
1738	320	226	652	13	241	1009	557	664	244	KO	B	495	1.35534
1739	324	273	625	11	238	1005	375	377	245	KO	B	495	0.769525
1740	171	116	617	8	233	1011	389	383	245	KO	B	495	0.781772
1741	163	134	573	6	229	1004	376	458	245	KO	B	495	0.93486
1742	291	245	647	14	235	987	351	395	245	KO	B	495	0.806266
1743	230	203	539	4	239	999	462	432	246	KO	B	495	0.88179
1744	369	306	616	10	237	994	379	467	246	KO	B	495	0.953231
1745	281	226	606	8	239	993	300	313	246	KO	B	495	0.638889
1746	298	256	568	6	236	998	406	513	247	KO	B	495	1.04713
1747	368	322	619	8	233	994	341	347	247	KO	B	495	0.708289
1748	270	231	668	18	238	989	392	562	247	KO	B	495	1.14714
1749	258	221	603	8	228	992	353	513	247	KO	B	495	1.04713
1750	300	242	610	9	233	1002	470	422	248	KO	B	495	0.861378
1751	233	143	627	10	237	1011	435	547	248	KO	B	495	1.11653
1752	306	208	676	15	233	1007	422	597	248	KO	B	495	1.21858
1753	376	303	614	8	241	997	301	406	248	KO	B	495	0.828719
1754	307	236	618	9	230	1005	466	514	248	KO	B	495	1.04917
1755	257	178	673	17	237	1007	419	654	248	KO	B	495	1.33493
1756	290	192	674	15	237	1003	477	574	249	KO	B	495	1.17164
1757	203	166	623	9	231	996	456	531	249	KO	B	495	1.08387
1758	299	255	619	10	236	1000	514	606	249	KO	B	495	1.23696
1759	194	147	629	10	233	1003	369	599	250	KO	B	495	1.22267
1760	325	278	597	8	234	993	393	463	250	KO	B	495	0.945066
1761	303	262	635	12	236	998	459	687	250	KO	B	495	1.40229
1762	218	173	608	9	231	1004	449	571	250	KO	B	495	1.16551
1763	176	138	578	6	242	1003	380	424	251	KO	B	495	0.86546
1764	169	128	626	10	230	1007	399	620	252	KO	B	495	1.26553
1765	268	177	629	10	239	1009	437	514	252	KO	B	495	1.04917
1766	345	297	609	9	231	998	412	523	252	KO	B	495	1.06754
1767	188	143	629	10	235	1009	469	570	252	KO	B	495	1.16347
1768	208	166	641	10	236	997	455	502	253	KO	B	495	1.02467
1769	285	212	665	16	234	1012	407	604	253	KO	B	495	1.23287
1770	187	135	623	9	234	1001	442	563	253	KO	B	495	1.14918
1771	251	189	621	10	231	1009	438	499	254	KO	B	495	1.01855
1772	232	198	602	9	235	1000	429	538	254	KO	B	495	1.09815
1773	322	267	624	9	232	997	326	349	255	KO	B	495	0.712372
1774	293	258	569	5	236	980	380	499	255	KO	B	495	1.01855
1775	200	171	581	7	231	988	362	439	255	KO	B	495	0.896078
1776	210	150	619	9	237	1004	385	410	255	KO	B	495	0.836884
1777	203	136	634	10	236	1004	424	539	255	KO	B	495	1.1002
1778	204	177	596	7	242	1000	470	559	256	KO	B	495	1.14102
1779	201	151	592	7	230	1004	392	375	256	KO	B	495	0.765442
1780	216	185	561	6	232	995	339	347	256	KO	B	495	0.708289
1781	216	178	608	8	241	995	355	482	256	KO	B	495	0.983849
1782	218	178	596	7	228	997	472	548	257	KO	B	495	1.11857
1783	215	157	612	8	234	998	435	503	257	KO	B	495	1.02671
1784	198	155	588	7	236	1006	319	480	257	KO	B	495	0.979766
1785	374	319	625	10	239	1005	356	368	257	KO	B	495	0.751154
1786	184	130	618	9	236	1000	397	586	257	KO	B	495	1.19613
1787	177	130	626	9	233	1003	466	625	258	KO	B	495	1.27574
1788	182	141	594	7	233	1004	453	469	258	KO	B	495	0.957313
1789	293	249	592	8	239	1006	384	343	258	KO	B	495	0.700125
1790	326	204	676	16	239	1007	488	661	258	KO	B	495	1.34922
1791	189	146	645	12	232	1003	424	679	258	KO	B	495	1.38596
1792	226	171	600	8	233	999	450	571	258	KO	B	495	1.16551
1793	246	222	538	4	233	1001	427	407	258	KO	B	495	0.83076
1794	144	116	565	5	237	991	345	449	258	KO	B	495	0.91649
1795	222	186	596	7	233	1004	468	560	258	KO	B	495	1.14306
1796	212	144	619	8	234	1005	326	437	259	KO	B	495	0.891996
1797	257	212	658	10	230	1006	332	374	259	KO	B	495	0.763401
1798	208	172	604	8	242	1006	378	565	259	KO	B	495	1.15327
1799	150	131	561	5	227	994	407	414	260	KO	B	495	0.845048
1800	174	137	591	7	232	1004	390	340	260	KO	B	495	0.694001
1801	252	215	589	8	241	988	450	491	260	KO	B	495	1.00222
1802	176	111	624	8	239	1004	504	549	260	KO	B	495	1.12061
1803	426	323	701	23	238	1008	317	580	260	KO	B	495	1.18388
1804	274	246	563	5	234	992	303	328	260	KO	B	495	0.669507
1805	304	206	680	17	239	1015	373	575	260	KO	B	495	1.17368
1806	288	239	644	13	241	1001	388	588	261	KO	B	495	1.20021
1807	163	155	579	7	236	997	298	451	261	KO	B	495	0.920572
1808	196	189	541	5	231	989	296	300	261	KO	B	495	0.612354
1809	150	117	565	5	232	1003	326	312	261	KO	B	495	0.636848
1810	353	225	649	12	243	1014	351	502	262	KO	B	495	1.02467
1811	223	177	601	6	237	1008	491	521	262	KO	B	495	1.06345
1812	319	282	603	9	229	988	359	544	262	KO	B	495	1.1104
1813	290	244	606	9	233	1002	449	565	262	KO	B	495	1.15327
1814	217	172	574	6	235	993	411	417	262	KO	B	495	0.851172
1815	265	222	587	7	232	999	340	372	263	KO	B	495	0.759319
1816	182	155	541	5	235	997	367	485	264	KO	B	495	0.989972
1817	333	207	695	21	231	1014	351	462	264	KO	B	495	0.943025
1818	284	181	644	12	232	1005	333	347	264	KO	B	495	0.708289
1819	403	278	687	19	238	1006	350	359	265	KO	B	495	0.732784
1820	167	107	618	8	235	1000	398	416	265	KO	B	495	0.849131
1821	188	173	512	3	232	985	304	369	265	KO	B	495	0.753195
1822	338	237	651	13	234	1010	351	542	266	KO	B	495	1.10632
1823	246	184	631	11	236	1011	401	600	266	KO	B	495	1.22471
1824	219	167	633	11	237	1003	377	530	266	KO	B	495	1.08183
1825	192	174	520	4	231	991	328	422	266	KO	B	495	0.861378
1826	169	143	582	7	230	1004	375	381	266	KO	B	495	0.77769
1827	304	256	609	9	234	1001	469	545	266	KO	B	495	1.11244
1828	248	191	637	12	232	1006	436	527	266	KO	B	495	1.0757
1829	267	214	593	7	238	997	413	496	267	KO	B	495	1.01243
1830	369	248	690	20	240	1010	412	619	267	KO	B	495	1.26349
1831	274	186	636	10	236	1009	475	581	267	KO	B	495	1.18593
1832	267	243	549	4	228	994	336	434	267	KO	B	495	0.885872
1833	467	346	686	18	243	1010	342	558	267	KO	B	495	1.13898
1834	252	219	587	7	235	1001	351	340	268	KO	B	495	0.694001
1835	180	162	554	5	235	1001	342	528	268	KO	B	495	1.07774
1836	271	190	609	8	240	1006	440	505	268	KO	B	495	1.0308
1837	273	211	610	9	239	1010	436	546	268	KO	B	495	1.11448
1838	341	224	680	15	229	1014	490	514	268	KO	B	495	1.04917
1839	220	208	520	4	231	987	346	456	268	KO	B	495	0.930778
1840	347	295	633	10	236	1001	438	565	268	KO	B	495	1.15327
1841	316	275	618	10	239	1005	459	626	269	KO	B	495	1.27778
1842	213	166	600	7	230	1007	348	568	269	KO	B	495	1.15939
1843	239	201	590	7	234	1008	450	568	269	KO	B	495	1.15939
1844	233	199	632	11	229	999	445	607	270	KO	B	495	1.239
1845	184	156	576	6	232	999	352	435	270	KO	B	495	0.887913
1846	291	223	615	9	231	1011	399	429	270	KO	B	495	0.875666
1847	234	169	581	6	237	1004	359	333	270	KO	B	495	0.679713
1848	448	333	709	24	246	1005	406	578	271	KO	B	495	1.1798
1849	158	126	548	4	229	995	311	430	271	KO	B	495	0.877707
1850	282	237	584	7	230	999	408	484	271	KO	B	495	0.987931
1851	228	200	576	6	236	991	362	471	272	KO	B	495	0.961396
1852	351	303	598	8	233	998	330	337	272	KO	B	495	0.687878
1853	155	137	577	6	229	993	393	480	272	KO	B	495	0.979766
1854	258	211	618	10	233	998	368	347	272	KO	B	495	0.708289
1855	233	162	620	9	233	1001	433	490	272	KO	B	495	1.00018
1856	195	160	572	6	234	1001	339	413	272	KO	B	495	0.843007
1857	224	155	658	9	234	994	354	393	272	KO	B	495	0.802184
1858	155	145	557	5	234	990	370	488	272	KO	B	495	0.996096
1859	276	206	585	7	238	1004	331	341	272	KO	B	495	0.696042
1860	237	196	596	7	230	1005	457	529	273	KO	B	495	1.07978
1861	274	223	579	6	237	1006	419	567	273	KO	B	495	1.15735
1862	203	178	624	8	234	1003	362	416	273	KO	B	495	0.849131
1863	239	221	548	5	232	982	316	484	273	KO	B	495	0.987931
1864	182	132	630	10	237	1008	443	582	273	KO	B	495	1.18797
1865	178	141	616	8	236	1013	439	618	274	KO	B	495	1.26145
1866	327	269	638	13	236	1007	516	651	274	KO	B	495	1.32881
1867	187	154	592	7	235	1004	385	545	275	KO	B	495	1.11244
1868	239	184	641	12	238	1008	454	645	275	KO	B	495	1.31656
1869	209	145	620	9	234	993	337	458	275	KO	B	495	0.93486
1870	190	134	622	10	234	1010	392	583	275	KO	B	495	1.19001
1871	212	144	634	11	235	1011	390	645	275	KO	B	495	1.31656
1872	196	172	543	5	232	1001	305	438	276	KO	B	495	0.894037
1873	259	190	653	15	241	1013	378	547	276	KO	B	495	1.11653
1874	223	143	642	12	238	1011	390	625	276	KO	B	495	1.27574
1875	248	186	622	10	233	1006	449	602	276	KO	B	495	1.22879
1876	371	325	577	7	229	998	367	394	277	KO	B	495	0.804225
1877	240	176	627	10	235	1003	429	612	277	KO	B	495	1.2492
1878	258	225	577	6	230	998	302	300	277	KO	B	495	0.612354
1879	257	209	565	5	238	999	338	337	277	KO	B	495	0.687878
1880	348	302	589	7	234	997	324	455	278	KO	B	495	0.928737
1881	217	164	628	10	241	1004	515	593	278	KO	B	495	1.21042
1882	370	250	665	13	232	999	383	457	278	KO	B	495	0.932819
1883	270	200	597	7	233	1011	433	587	278	KO	B	495	1.19817
1884	184	153	573	6	230	1003	462	616	278	KO	B	495	1.25737
1885	186	133	619	9	230	1004	410	594	278	KO	B	495	1.21246
1886	227	207	543	5	232	980	318	367	278	KO	B	495	0.749113
1887	490	363	692	20	232	1013	411	618	278	KO	B	495	1.26145
1888	242	189	587	7	234	1004	420	458	278	KO	B	495	0.93486
1889	379	296	604	8	233	1011	425	536	278	KO	B	495	1.09407
1890	400	318	627	11	236	1004	380	489	279	KO	B	495	0.998137
1891	287	214	630	10	237	1005	443	606	279	KO	B	495	1.23696
1892	234	159	636	11	238	1012	328	464	279	KO	B	495	0.947107
1893	194	156	613	9	233	1008	521	677	280	KO	B	495	1.38188
1894	366	291	675	18	233	1011	430	640	280	KO	B	495	1.30636
1895	214	196	574	6	234	994	360	414	280	KO	B	495	0.845048
1896	294	229	601	8	236	1003	342	353	280	KO	B	495	0.720537
1897	277	224	594	8	229	1009	445	477	281	KO	B	495	0.973643
1898	171	131	626	10	229	1010	460	655	281	KO	B	495	1.33697
1899	173	121	626	9	231	1000	349	519	281	KO	B	495	1.05937
1900	319	201	676	15	241	1009	377	466	282	KO	B	495	0.95119
1901	381	314	615	9	236	1015	425	364	282	KO	B	495	0.742989
1902	153	112	595	6	234	1005	430	415	282	KO	B	495	0.84709
1903	276	228	620	10	236	1009	416	605	282	KO	B	495	1.23491
1904	185	127	630	10	233	1005	399	571	282	KO	B	495	1.16551
1905	306	265	578	7	234	997	321	306	282	KO	B	495	0.624601
1906	261	231	572	6	234	991	344	413	282	KO	B	495	0.843007
1907	307	242	628	11	238	1003	376	433	282	KO	B	495	0.883831
1908	145	141	583	7	235	977	304	523	283	KO	B	495	1.06754
1909	270	225	610	9	241	1004	431	441	283	KO	B	495	0.90016
1910	165	154	534	4	228	988	397	515	283	KO	B	495	1.05121
1911	305	210	632	11	237	1005	403	540	283	KO	B	495	1.10224
1912	375	283	645	12	232	1003	367	371	283	KO	B	495	0.757278
1913	221	174	604	7	232	994	377	485	283	KO	B	495	0.989972
1914	154	140	582	6	227	992	388	526	284	KO	B	495	1.07366
1915	324	269	585	6	236	1000	350	357	284	KO	B	495	0.728701
1916	191	158	642	9	229	1011	325	379	284	KO	B	495	0.773607
1917	189	126	638	11	234	999	409	498	284	KO	B	495	1.01651
1918	276	188	650	13	235	1013	473	629	284	KO	B	495	1.2839
1919	346	286	618	9	241	1006	443	578	285	KO	B	495	1.1798
1920	159	118	573	6	240	1006	475	476	285	KO	B	495	0.971602
1921	183	130	634	10	228	1010	394	491	285	KO	B	495	1.00222
1922	180	126	627	9	235	1003	491	547	285	KO	B	495	1.11653
1923	221	152	620	7	231	1010	442	469	285	KO	B	495	0.957313
1924	144	134	589	8	230	989	301	462	285	KO	B	495	0.943025
1925	208	177	594	8	240	989	440	580	285	KO	B	495	1.18388
1926	241	176	623	10	237	1007	415	497	286	KO	B	495	1.01447
1927	303	222	609	9	233	1005	351	516	286	KO	B	495	1.05325
1928	222	196	587	7	235	1004	362	524	286	KO	B	495	1.06958
1929	267	215	605	8	239	1007	423	570	286	KO	B	495	1.16347
1930	203	145	653	12	230	1004	489	648	286	KO	B	495	1.32268
1931	275	233	584	7	233	1003	410	513	287	KO	B	495	1.04713
1932	261	188	635	11	242	1005	425	522	287	KO	B	495	1.0655
1933	259	220	597	8	230	994	342	504	287	KO	B	495	1.02875
1934	431	341	709	24	242	1007	405	620	287	KO	B	495	1.26553
1935	225	197	587	8	231	1006	329	474	288	KO	B	495	0.967519
1936	239	201	593	8	237	1004	449	555	288	KO	B	495	1.13285
1937	170	143	619	8	240	1004	452	466	288	KO	B	495	0.95119
1938	180	117	606	7	236	1004	491	560	288	KO	B	495	1.14306
1939	389	270	699	22	235	1012	457	596	288	KO	B	495	1.21654
1940	234	190	558	5	233	993	344	450	288	KO	B	495	0.918531
1941	566	393	717	26	239	1009	386	598	288	KO	B	495	1.22063
1942	218	196	536	4	231	996	394	439	289	KO	B	495	0.896078
1943	255	203	618	10	237	1007	424	603	289	KO	B	495	1.23083
1944	282	249	573	6	234	992	424	521	289	KO	B	495	1.06345
1945	224	171	636	11	236	1012	444	636	289	KO	B	495	1.29819
1946	257	208	607	9	233	1000	341	404	289	KO	B	495	0.824637
1947	248	195	634	11	233	1005	447	503	289	KO	B	495	1.02671
1948	259	201	593	7	237	1001	462	574	290	KO	B	495	1.17164
1949	253	196	616	9	233	1005	506	605	290	KO	B	495	1.23491
1950	163	115	598	7	232	1006	419	544	290	KO	B	495	1.1104
1951	187	174	586	7	237	997	396	523	290	KO	B	495	1.06754
1952	225	171	595	6	234	1001	377	372	290	KO	B	495	0.759319
1953	277	175	649	12	235	1013	447	613	290	KO	B	495	1.25124
1954	224	186	579	7	233	998	402	472	291	KO	B	495	0.963437
1955	246	230	525	4	230	996	422	401	291	KO	B	495	0.818513
1956	283	250	570	6	233	1002	396	419	291	KO	B	495	0.855254
1957	425	289	676	17	235	1012	436	597	292	KO	B	495	1.21858
1958	187	153	637	9	237	1008	450	435	292	KO	B	495	0.887913
1959	190	153	607	7	237	1014	461	596	293	KO	B	495	1.21654
1960	314	274	591	8	229	1005	426	489	293	KO	B	495	0.998137
1961	298	216	672	18	237	1010	387	546	293	KO	B	495	1.11448
1962	257	200	606	9	230	1007	406	558	293	KO	B	495	1.13898
1963	376	334	601	9	226	1003	413	455	294	KO	B	495	0.928737
1964	435	281	693	20	247	1006	405	570	294	KO	B	495	1.16347
1965	243	208	554	5	238	998	365	372	294	KO	B	495	0.759319
1966	230	198	547	5	233	998	330	465	295	KO	B	495	0.949149
1967	402	279	663	15	232	1008	354	422	295	KO	B	495	0.861378
1968	295	270	575	6	237	996	397	476	295	KO	B	495	0.971602
1969	321	223	646	12	241	1000	396	450	295	KO	B	495	0.918531
1970	339	236	707	25	235	1015	423	618	296	KO	B	495	1.26145
1971	246	175	628	11	235	1009	463	612	296	KO	B	495	1.2492
1972	271	222	631	11	231	1002	344	535	296	KO	B	495	1.09203
1973	298	196	673	17	239	1013	544	635	296	KO	B	495	1.29615
1974	364	280	617	9	240	1002	355	363	296	KO	B	495	0.740948
1975	168	132	584	6	235	999	435	507	297	KO	B	495	1.03488
1976	376	277	678	18	231	1000	346	489	297	KO	B	495	0.998137
1977	225	147	630	10	236	1007	357	355	298	KO	B	495	0.724619
1978	221	154	655	13	234	1010	483	666	298	KO	B	495	1.35943
1979	191	171	553	5	237	992	397	506	298	KO	B	495	1.03284
1980	192	119	649	12	231	1011	434	650	299	KO	B	495	1.32677
1981	222	184	586	6	230	999	366	366	299	KO	B	495	0.747072
1982	221	188	598	8	241	1001	410	574	299	KO	B	495	1.17164
1983	269	216	625	10	237	999	382	573	299	KO	B	495	1.1696
1984	222	181	614	8	233	1012	432	455	299	KO	B	495	0.928737
1985	286	249	589	7	232	1007	339	322	299	KO	B	495	0.65726
1986	163	119	620	7	230	1008	476	509	299	KO	B	495	1.03896
1987	313	237	643	10	236	1000	460	469	300	KO	B	495	0.957313
1988	563	381	714	26	239	1008	427	624	300	KO	B	495	1.2737
1989	130	118	582	7	235	994	296	485	300	KO	B	495	0.989972
1990	236	189	613	8	232	1007	457	508	300	KO	B	495	1.03692
1991	546	383	680	18	239	1010	341	545	300	KO	B	495	1.11244
1992	436	321	664	15	244	1011	355	578	300	KO	B	495	1.1798
1993	246	165	655	12	235	1005	472	561	301	KO	B	495	1.1451
1994	147	126	595	7	230	1000	401	518	301	KO	B	495	1.05733
1995	212	185	522	4	231	994	461	517	301	KO	B	495	1.05529
1996	235	154	658	13	236	1008	359	574	301	KO	B	495	1.17164
1997	226	202	571	6	236	996	317	416	301	KO	B	495	0.849131
1998	236	182	596	7	243	1005	452	569	302	KO	B	495	1.16143
1999	202	142	627	9	242	1011	418	577	302	KO	B	495	1.17776
[truncated: 16,003 more rows]

## Sheet: Sup Fig 
Supp Fig 1f
	average nucleolus			average soma
	WT	KO		WT	KO
	111.347	116.697		0.964381	0.989417
	94.6355	133.409		0.666905	0.888484
	103.45	124.595		1.03082	0.736888
	103.79	124.255		0.584503	1.22657
	86.7768	141.268		1.2037	1.36594
				1.54969	1.26494
Supp Fig 2b
	Npas4
	WT
Veh	1.26423	1.52305	0.529271	0.68345
DHPG	5.02212	3.28871	5.14635	6.11767
	KO
Veh	0.475729	0.311777	0.584464	0.752693
DHPG	2.7486	3.96031	4.04931	4.67717
	Arc
	WT
Veh	0.663358	1.52881	0.701079	1.03567	1.04096	1.03012
DHPG	1.22916	2.92345	1.66356	2.40428	2.02535	1.4958
	KO
Veh	0.799874	1.00677	1.08234	0.799461	0.948819	1.39734
DHPG	1.92774	2.2558	2.61476	1.94222	1.78581	1.65916
Supp Fig 5 d
	WT
V	1.26423	1.52305	0.529271	0.68345
CX	0.612539	0.939028	0.671273	0.243327
DHPG	5.02212	3.28871	5.14635	6.11767
CX+DHPG	4.9639	3.57818	6.83799	7.10081
	KO
V	0.475729	0.311777	0.584464	0.752693
CX	0.645585	0.600027	0.363472	0.493313
DHPG	2.7486	3.96031	4.04931	4.67717
CX+DHPG	3.62704	4.74049	5.4958	4.71121

## Sheet: Box plots details
Figure 2 f
	minimum	lower	middle	upper	maximum
up	-0.176953	-0.000108819	0.05935	0.119727	0.296954
all	-0.205203	-0.0527343	-0.00263974	0.0489364	0.201311
down	-0.251703	-0.110284	-0.0597177	-0.0150794	0.12629
Figure 4b
Total transcript	minimum	lower	middle	upper	maximum
up	8.33985	9.66075	10.9273	11.732	12.8486
all	7.22882	10.0056	11.1062	11.865	14.5543
down	7.78136	10.2113	11.5895	12.8437	14.2661
CDS length	minimum	lower	middle	upper	maximum
up	7.2854	8.78463	9.44915	9.96	11.2715
all	7.07682	9.39232	10.2324	10.9381	13.2521
down	6.76818	10.1046	11.1812	12.4653	13.7524
5utr	minimum	lower	middle	upper	maximum
up	8	43.5	93	277	572
all	1	35	117	361	850
down	1	64	195	547	941
3utr	minimum	lower	middle	upper	maximum
up	3	467	1387	2704	5826
all	0	286	861	1903	4316
down	0	453	1430	2844.5	5890
GC	minimum	lower	middle	upper	maximum
up	0.487719	0.503984	0.533708	0.541455	0.587467
all	0.350427	0.482536	0.529868	0.573652	0.710185
down	0.396169	0.495616	0.539983	0.580151	0.63607
Figure 5b
Total transcript	minimum	lower	middle	upper	maximum
up	8.29921	9.74483	10.8041	11.6768	13.5012
all	7.44294	10.1033	11.1497	11.8857	14.5543
down	7.67948	10.4843	11.9215	12.5824	14.1724
CDS length	minimum	lower	middle	upper	maximum
up	5.85798	8.34317	9.18115	10.0637	12.463
all	7.07682	9.38909	10.2288	10.9359	13.2521
down	7.62936	10.2288	11.2116	11.9991	13.9173
5utr	minimum	lower	middle	upper	maximum
up	1	31.25	104.5	290.75	678
all	1	37	121	368	864
down	1	74	210.5	456.25	988
3utr	minimum	lower	middle	upper	maximum
up	0	183.5	813	1884.5	4174
all	0	289	864	1912	4345
down	1	446.25	1336.5	2621.5	5754
GC	minimum	lower	middle	upper	maximum
up	0.4	0.484127	0.523272	0.568429	0.690476
all	0.345633	0.481746	0.528825	0.572962	0.708995
down	0.396169	0.487302	0.536428	0.567072	0.682186
Sup Fig3a
Total transcript	minimum	lower	middle	upper	maximum
up	8.93664	10.3334	10.7895	11.3145	12.754
all	7.04439	9.90989	11.0396	11.821	14.5543
down	8.70044	10.6448	11.42	12.0086	13.0257
CDS length	minimum	lower	middle	upper	maximum
up	7.81378	9.44273	10.0279	10.6307	11.3614
all	7.04439	9.36194	10.207	10.9114	13.2216
down	9.27845	10.2734	10.7773	11.1479	12.4083
5utr	minimum	lower	middle	upper	maximum
up	1	53	97	439.5	996
all	1	36	121	373	878
down	4	103	256	353	637
3utr	minimum	lower	middle	upper	maximum
up	5	132	456	1128	2574
all	0	272	830	1864	4251
down	3	267	1106.5	1943	4057
GC	minimum	lower	middle	upper	maximum
up	0.414083	0.509277	0.542222	0.574719	0.619772
all	0.345633	0.481958	0.529361	0.573137	0.708995
down	0.375	0.467917	0.537507	0.584186	0.64042
Sup Fig3k
	minimum	lower	middle	upper	maximum
Long CDS short length	-0.386019	-0.225271	-0.129773	-0.0152296	0.0744772
Short CDS long length	-0.189613	-0.0425683	0.00280498	0.0608584	0.106577
Sup Fig 3f
	minimum	lower	middle	upper	maximum
synaptic assembly	8.71425	10.4137	11.1567	11.7211	12.8072
ion channel activity	8.84235	10.4336	10.8887	11.5186	13.0102
endoplasmic reticulum lumen	8.33539	9.67772	10.2515	10.7467	12.1849
calcium ion transmembrane transport	8.40514	10.2369	11.1811	11.7187	13.883
cell adhesion	8.09276	10.0994	11.1105	11.5001	13.4457
mitochondrial inner membrane	6.90689	8.78463	9.80896	10.3146	12.2476
ubiquitin-dependent protein catabolic process	7.60733	9.61287	10.3095	11.1867	12.9392
translational initiation	7.49185	8.76487	9.90007	10.6882	12.2297
structural constituent of ribosome	7.31288	8.5157	8.87958	9.33315	10.3761
ribosome	7.24793	8.53916	8.91588	9.47371	10.7944
Sup Fig 5c
	minimum	lower	middle	upper	maximum
WT Veh	5.53293	6.87166	8.21039	8.38484	8.55929
WT CX	7.47191	7.70779	7.94368	8.25989	8.5761
WT DHPG	9.85888	10.2591	10.6594	10.7361	10.8129
WT CXDHPG	9.94935	10.5683	11.1873	11.2877	11.3881
KO Veh	7.38371	7.47737	7.57102	7.77973	7.98844
KO CX	6.54405	6.76758	6.99112	7.18947	7.38782
KO DHPG	9.74311	10.0124	10.2817	10.651	11.0202
KO CXDHPG	9.54285	9.84069	10.1385	10.4364	10.7342

## Sheet: Stats
Fig. No.	Result from statistical analysis
Fig. 1g	Rlp10a: Two tailed paired t-test p=0.0008. t=5.662, df=7. Rps25: Two tailed paired t-test p=0.0468. t=2.409, df=7
Fig. 1h	Rlp10a: Two tailed paired t-test p=0.0436. t=2.549, df=6. Rps25: Two tailed paired t-test p=0.0235. t=3.015, df=6
Fig 1i	two tailed paired t test p=0.0291 t=3.329, df=4, two sided KS test, p-value < 2.2e-16
Fig 1j	two tailed paired t test p=0.0320 t=3.229, df=4, two sided KS test, p-value = 2.93e-07
Fig 1k	two tailed paired t test p=0.0358 t=2.850, df=5, two sided KS test p-value = 0.00792
Fig. 2j	RPL10a - RM mixed effects analysis. Treatment x genotype p=0.0212. F (1, 7) = 8.749. Followed by Original FDR method of Benjamini and Hochberg posthoc WT DHPG vs KO DHPG p=0.0182; WT vs WT DHPG p=0.0069. DF 14	Rps4x - RM mixed effects analysis. Treatment x genotype p=0.0258. F (1, 28) = 5.542. Followed by Original FDR method of Benjamini and Hochberg posthoc WT vs WT DHPG p=0.0169. DF 28
Fig 3c	WT	One way Anova F (1.323, 11.91) = 4.922 P = 0.0388, followed by FDR controlled two stage step up method Veh vs CX = 0.0121, Veh vs CXDHPG = 0.35
	KO	One way Anova F (1.392, 12.53) = 1.451 P = 0.2627
Fig 3b	WT	One way Anova F (1.947, 36.99) = 5.483 P = 0.0206, followed by FDR controlled two step up method Veh vs 45 = 0.0121, Veh vs 90 = 0.07
	KO	One way Anova F (1.761, 33.45) = 3.415 P = 0.0488, followed by FDR controlled two step up method Veh vs 45 = 0.0485, Veh vs 90 = 0.0485
Fig 3g	2 way ANOVA mixed model. Interaction F (1,26)=1.707, Treatment F (1,36)=7.427, Genotype F (1, 36) = 19.73, followed by FDR controlled two stage step up method Veh WT vs Veh KO FDR = 0.0107, Veh WT vs CX WT FDR = 0.0031, Veh KO vs CX KO FDR = 0.1224
Supp Fig 1f	Average necleolar volume two tailed paired t test p=0.0296 t=3.311, df=4
	average cell volume two tailed paired t test p=0.6072 t=0.5481, df=5, two sided ks test p-value p=0.65
Supp Fig2	Npas4 2 way ANOVA with Mixed model treatment F (1, 12) = 91.06787, p<0.0001, followed by FDR control two stage step up method WT veh vs WT DHPG FDR < 0.0001 KO Veh vs KO DHPG FDR < 0.0001
	Arc 2 way ANOVA with Mixed model treatment F (1, 10) = 69.08, p<0.0001, followed by FDR control two stage step up method WT veh vs WT DHPG FDR = 0.0002 KO Veh vs KO DHPG FDR = 0.0002
Supp Fig3 a	CDS down vs average p = 0.012, 3’UTR up versus average p= 0.0078
Supp Fig3 b	two sample z test, Up vs all z = -1.94, p = 0.051, Down vs all z = 4.17, p = 3.039 X 10-5
Supp Fig3 c	Pearson’s correlation test r = 0.0008, p = 0.93
Supp Fig3 d	RP versus total two sample z test p = 1.03 X 10-29, short transcripts versus RPs highest adjusted p = 4.35X10-5
Supp Fig3 e	Pearson’s correlation test r = -0.0229, p = 0.33
Supp Fig3 g	threshold p < 0.05, hypergeometric test p = 7.71 X 10-6, p = 0.034, SNAP-TRAP and CA1-TRAP respectively
Supp Fig3 h	two sample z test, all vs SFARI z = 11.234, *p < 2.2X10-16, all vs high SFARI z = 6.2066 *p = 5.415X10-10
Supp Fig3 i	two sample z test, z = -4.20, p = 2.619X10-5
Supp Fig3 j	Pearson’s correlation test r = -0.3714, *p = 0.003. Total transcriptome: Pearson’s correlation test r = -0.17, p = 0.593. SFARI: Pearson’s correlation test r = -0.126, p = 0.0001
Supp Fig3 k	Pearson’s correlation test r = 0.40, p < 2.2 X 10-16.
Supp Fig4 a	KS test <1kb vs >4kb p = 3.863 x 10-11
Supp Fig4 c	two sample z test, WT: up z = -2.758, *p = 0.0058, down z = 0.2599 p = 0.7949, KO: up z = 0.64304 p = 0.52019, down z = -1.023 p = 0.30638)
Supp Fig4 d	two sample z test, z = -2.039, p = 0.041
Supp Fig5 b	WT : two sample z test z = 3.0385, p = 0.0023. KO : two sample z test z = 1.794207, p = 0.0727
Supp Fig5 c
	DESeq2	pvalue
	WT vs CX	0.454363
	WT vs DHPG	1.30954e-11
	WT vs CXDHPG	1.19596e-19
	KO vs CX	0.554893
	KO vs DHPG	9.38256e-14
	KO vs CXDHPG	4.95981e-13
Supp Fig5 d	Two-way ANOVA treatment p <0.0001, WT Veh vs CX FDR = 0.052, Veh vs DHPG *FDR = 0.0111, Veh vs CXDHPG *FDR 0.0117, Fmr1-/y Veh vs CX FDR = 0.3396, Veh vs DHPG *FDR = 0.0019, Veh vs CXDHPG *FDR = 0.0019
Supp Fig5 e	two sample z test, LTD up: z = 4.634, *p = 3.588X10-6, LTD down: z = -4.7643, *p = 1.895X10-6
